# Supplementary material for: Transcriptomics and Metabolomics Reveal the Critical Genes of Carotenoid Biosynthesis and Color Formation of Goji (Lycium barbarum L.) Fruit Ripening
Source: Plants (Basel). 2023 Jul 27;12(15):2791. doi: 10.3390/plants12152791 (PMC10421014; doi:10.3390/plants12152791)
Supplement: Supplementary file 1 [file plants-12-02791-s001.zip]

Archive with 15 entries (15 files):
- Figure S1.pdf
- Figures S2 and S3.pdf
- Table-S1.xlsx
- Table-S10.xlsx
- Table-S11.xlsx
- Table-S12.xlsx
- Table-S13.xlsx
- Table-S2.xlsx
- Table-S3.xlsx
- Table-S4.xlsx
- Table-S5.xlsx
- Table-S6.xlsx
- Table-S7.xlsx
- Table-S8.xlsx
- Table-S9.xlsx
