# Supplementary material for: Transcriptomics and Metabolomics Reveal the Critical Genes of Carotenoid Biosynthesis and Color Formation of Goji (Lycium barbarum L.) Fruit Ripening
Source: Plants (Basel). 2023 Jul 27;12(15):2791. doi: 10.3390/plants12152791 (PMC10421014; doi:10.3390/plants12152791)
Supplement: Supplementary file 1 [file plants-12-02791-s001.zip › Table-S1.xlsx]

## Sheet: Sheet2
Table S1 Carotenoids dected in N1 and N1Y fruit at M1, M2, and M3
Metware_ID	Compounds	Rt (min)	Molecular Weight (Da)	Ion mode	Ionization model	Q1 (Da)	Q3 (Da)	KEGG ID
C01	α-Carotene	5.82	536.438	positive	[M+H]+	537.5	123.2	C05433
C02	Antheraxanthin	2.81	584.423	positive	[M+H]+	585.5	175.4	C08579
C03	Lycopene	8.18	536.438	positive	[M+H]+	537.4	81	C05432
C04	Zeaxanthin	4.62	568.428	positive	[M+H]+	569.4	477.5	C06098
C05	Violaxanthin	1.58	600.418	positive	[M+H]+	601.4	565.4	C08614
C06	γ-Carotene	7.31	536.438	positive	[M+H]+	537.4	177.3	C05435
C07	Neoxanthin	1.9	600.418	positive	[M+H]+	601.4	565.5	C13431
C08	β-Carotene	6.24	536.438	positive	[M+H]+	537.6	177.1	C02094
C09	Xanthophyll	3.99	568.428	positive	[M+H-18]+	551.5	175.4	C08601
C10	β-Cryptoxanthin	5.5	552.433	positive	[M+H]+	553.5	177.4	C08591
C12	Apocarote-l	4.43	416.638	positive	[M+H]+	417.3	325.3	C19728
C15	(E/Z)-Phytoene	4.84	544.501	positive	[M+H]+	545.3	81	C05421
lut(C16:0)	lutein palmitate	6.8	806.8	positive	[M+H-18]+	789.8	533.5	--
lut(C18:1)	lutein oleate	6.46	832.7	positive	[M+H-18]+	815.7	533.4	--
neoc(C16:0)	neochrome palmitate	6.32	838.7	positive	[M+H-18]+	821.7	565.5	--
rub(C16:0)	rubixanthin palmitate	7.3	790.7	positive	[M+H]+	791.7	535.4	--
vio(C14:0)	violaxanthin myristate	6	810.8	positive	[M+H]+	811.8	793.7	--
vio(C16:0)	violaxanthin palmitate	6.18	838.8	positive	[M+H]+	839.8	821.8	--
vio(C16:0/C16:0)	violaxanthin dipalmitate	7.17	1076.9	positive	[M+H]+	1077.9	821.7	--
zea(C16:0)	zeaxanthin palmitate	6.89	806.8	positive	[M+H]+	807.8	551.5	--
zea(C14:0/C14:0)	zeaxanthin dimyristate	7.46	989	positive	[M+H]+	990	761.8	--
zea(C12:0/C16:0)	zeaxanthin-laurate-palmitate	7.5	988.9	positive	[M+H]+	989.9	533.4	--
zea(C14:0/C16:0)	zeaxanthin-myristate-palmitate	7.61	1017.1	positive	[M+H]+	1018.1	533.6	--
zea(C16:0/C16:0)	zeaxanthin dipalmitate	7.73	1045.1	positive	[M+H-256]+	789.5	533.5	C08609
zea(C16:0/C18:0)	zeaxanthin-palmitate-stearate	7.9	1073.1	positive	[M+H]+	1074.1	789.8	--
zea(C18:1/C16:0)	zeaxanthin-oleate-palmitate	7.59	1070.9	positive	[M+H]+	1071.9	789.8	--
β-cryp(C16:0)	β-cryptoxanthin palmitate	7.3	790.9	positive	[M+H]+	791.9	535.5	--
Q1, precursor ion; Q3, product ion; RT, retention time
