# Supplementary material for: Transcriptomics and Metabolomics Reveal the Critical Genes of Carotenoid Biosynthesis and Color Formation of Goji (Lycium barbarum L.) Fruit Ripening
Source: Plants (Basel). 2023 Jul 27;12(15):2791. doi: 10.3390/plants12152791 (PMC10421014; doi:10.3390/plants12152791)
Supplement: Supplementary file 1 [file plants-12-02791-s001.zip › Table-S10.xlsx]

## Sheet: Table S10
Table S10 List of candidate transcription factors in the brown module
gene_id	gene_name	KEGG	N1-M1	N1Y-M1	N1-M2	N1Y-M2	N1-M3	N1Y-M3	N1_M2vsN1_M1	N1_M3vsN1_M1	N1_M3vsN1_M2	N1Y_M2vsN1Y_M1	N1Y_M3vsN1Y_M1	N1Y_M3vsN1Y_M2	Cluster	Degree
evm.TU.Hic_asm_11_3.219	CMB1-1	MADS-box protein CMB1; K09264 MADS-box transcription factor, plant (A)	0.39223	8.59718	471.857	452.207	511.96	561.786	7.80352	7.91598	0.103862	6.2457	6.65663	0.390602	Cluster 2	8
evm.TU.Hic_asm_3_48.392	TOE3-1	AP2-like ethylene-responsive transcription factor TOE3; K09284 AP2-like factor, euAP2 lineage (A)	11.5634	10.9755	0.997845	0.699839	0.640659	1.32303	-3.70493	-4.07132	-0.380877	-3.71393	-3.0643	0.631498	Cluster 1	8
evm.TU.Hic_asm_11_15.84	CAL-D	truncated transcription factor CAULIFLOWER A; K09264 MADS-box transcription factor, plant (A)	7.11293	7.31262	27.3645	25.9478	28.7238	29.0254	1.85063	1.95001	0.0850553	2.03129	2.16085	0.111752	Cluster 2	8
evm.TU.Hic_asm_10_11.67	MYB12	transcription factor MYB12; K09422 myb proto-oncogene protein, plant (A)	1.4168	1.66952	0.0542256	0.0183793	0.0535827	0.081416	-5.07817	-5.06157	0	-4.82097	-4.70304	0	Cluster 1	8
evm.TU.Hic_asm_4_7.6	MYB114-like	transcription factor MYB114-like; K09422 myb proto-oncogene protein, plant (A)	6.02345	5.73741	1.16475	1.58011	1.24896	1.26533	-2.32488	-2.41357	-0.104476	-1.53523	-2.31278	-0.790905	Cluster 1	8
evm.TU.Hic_asm_3_48.408	PIF4-like	transcription factor PIF4-like; K16189 phytochrome-interacting factor 4 (A)	11.8621	12.8684	0.491344	0.804084	0.177534	0.252511	-4.63878	-5.897	0	-3.96733	-5.49755	-1.54625	Cluster 1	8
evm.TU.Hic_asm_3_48.200	AMS-like	transcription factor ABORTED MICROSPORES-like; K16190 glucuronokinase [EC:2.7.1.43] (A)	43.2025	54.7916	0.0551392	0.0377673	0	0.0185894	-10.1065	-9.05727	0	-10.0011	-11.7952	0	Cluster 1	8
evm.TU.Hic_asm_0_3.24	TCP21-1	hypothetical protein; K16221 transcription factor TCP21 (protein CCA1 HIKING EXPEDITION) (A)	18.8437	21.588	1.91199	1.61882	3.46076	3.74307	-3.51013	-2.05893	1.43993	-3.59756	-2.48485	1.09639	Cluster 1	8
evm.TU.Hic_asm_1_20.165	GBF-1	transcription factor HBP-1a; K09060 plant G-box-binding factor (A)	32.9551	40.8344	68.036	60.1075	70.0315	73.6304	0.882475	0.993088	0.0955448	0.760177	1.03444	0.257411	Cluster 2	8
evm.TU.Hic_asm_3_48.389	RAP2-10-like	ethylene-responsive transcription factor RAP2-10-like; K09286 EREBP-like factor (A)	10.2544	10.703	4.67226	4.25539	3.46186	2.50285	-1.25025	-1.55127	-0.316229	-1.21164	-1.98991	-0.796093	Cluster 1	8
evm.TU.Hic_asm_4_46.98	TTDA	uncharacterized LOC102604697; K10845 TFIIH basal transcription factor complex TTD-A subunit (A)	18.1951	16.671	39.6016	37.3937	49.4414	41.9275	1.22991	1.43157	0.185866	1.24963	1.40497	0.139979	Cluster 2	8
evm.TU.Hic_asm_5_30.106	RAP2-13-like	ethylene-responsive transcription factor RAP2-13-like; K09286 EREBP-like factor (A)	33.0427	35.6339	14.3678	14.6765	8.52938	11.1506	-1.52057	-2.01877	-0.51224	-1.04606	-1.26925	-0.240545	Cluster 1	8
evm.TU.Hic_asm_4_45.6	ERF5-like-1	ethylene-responsive transcription factor 5-like; K09286 EREBP-like factor (A)	13.3308	16.2416	0.319082	0.389465	2.13643	1.03611	-5.91435	-2.48378	3.42449	-4.70598	-3.29461	1.39433	Cluster 1	8
evm.TU.Hic_asm_10_11.29	NF-YC-9-like	nuclear transcription factor Y subunit C-9-like; K08066 nuclear transcription factor Y, gamma (A)	54.3963	85.1269	319.748	332.46	304.56	384.493	2.38274	2.28064	-0.118123	2.21072	2.41194	0.184786	Cluster 2	8
evm.TU.Hic_asm_8_7.162	WER-like	transcription factor WER-like; K09422 myb proto-oncogene protein, plant (A)	13.4229	13.7779	0.473226	0.476604	1.372	1.94581	-5.32333	-3.3263	1.98787	-3.97333	-2.80299	1.15159	Cluster 1	8
evm.TU.Hic_asm_11_15.107	BRF1	hypothetical protein; K15196 transcription factor IIIB 90 kDa subunit (A)	16.2659	20.5727	41.9973	44.6449	42.0237	39.1368	1.23064	1.22571	-0.0206005	1.21993	1.0965	-0.140546	Cluster 2	8
evm.TU.Hic_asm_3_42.537	HSF-B-2A-like	heat stress transcription factor B-2a-like; K09419 heat shock transcription factor, other eukaryote (A)	3.655	4.25917	109.717	106.012	177.3	107.498	5.31457	5.94286	0.608131	5.37269	5.6502	0.255127	Cluster 2	8
evm.TU.Hic_asm_6_79.294	TGA	NITF; leucine-zipper transcription factor; K14431 transcription factor TGA (A)	6.78608	6.17418	1.11363	0.819752	1.30777	1.69914	-2.84658	-2.30625	0.527874	-2.62684	-1.85967	0.749868	Cluster 1	8
evm.TU.Hic_asm_3_48.257	GBF-2	transcription factor HBP-1a-like; K09060 plant G-box-binding factor (A)	3.26081	3.88721	162.054	115.663	198.276	120.339	5.47048	5.82466	0.337892	5.15527	5.37424	0.198696	Cluster 2	8
evm.TU.Hic_asm_2_47.22	MADS23	MADS-box transcription factor 23; K09264 MADS-box transcription factor, plant (A)	1.00912	0.855046	0.29081	0.258317	0.143213	0.0928163	-1.97716	-2.19749	0	0	0	0	Cluster 1	8
evm.TU.Hic_asm_2_56.483	ERF3-like	ethylene-responsive transcription factor 3-like; K09286 EREBP-like factor (A)	0.184631	0.51822	4.36333	5.20904	4.35816	5.60826	4.94681	4.7033	-0.256397	3.68037	3.75224	0.0554878	Cluster 2	8
evm.TU.Hic_asm_3_39.52	TCP21-2	hypothetical protein; K16221 transcription factor TCP21 (protein CCA1 HIKING EXPEDITION) (A)	7.07725	7.85499	1.56177	1.49771	2.46529	2.85397	-2.57972	-1.67535	0.892662	-2.32029	-1.57378	0.731322	Cluster 1	8
evm.TU.Hic_asm_10_11.501	NF-YA-7-like	nuclear transcription factor Y subunit A-7-like; K08064 nuclear transcription factor Y, alpha (A)	15.7132	18.1895	6.40533	4.87324	2.7197	8.18669	-1.48439	-1.90449	-0.433638	-1.55632	-1.32213	0.214628	Cluster 1	8
evm.TU.Hic_asm_10_3.1757	WRKY52	hypothetical protein; K16225 probable WRKY transcription factor 52 (A)	8.75421	10.0634	2.14508	2.31929	3.73197	2.58675	-2.54079	-1.69672	0.830565	-1.53165	-1.82856	-0.317679	Cluster 1	8
evm.TU.Hic_asm_7_2.63	NF-YB-4-like-1	nuclear transcription factor Y subunit B-4-like; K08065 nuclear transcription Y subunit beta (A)	0.736237	1.02373	2.87018	2.4832	2.81004	3.19958	1.92495	1.98176	0.0429359	1.68252	1.67431	-0.0285159	Cluster 2	8
evm.TU.Hic_asm_0_47.256	ERF010-like	ethylene-responsive transcription factor ERF010-like; K09286 EREBP-like factor (A)	10.373	14.1041	56.4465	37.727	43.3163	39.7996	2.43923	2.25478	-0.200384	1.3932	1.51425	0.104522	Cluster 2	8
evm.TU.Hic_asm_0_47.231	MYB44-like	transcription factor MYB44-like; K09422 myb proto-oncogene protein, plant (A)	65.2961	74.6227	24.8734	24.9722	35.3421	35.1494	-1.41208	-0.965608	0.431707	-1.39058	-1.1509	0.223265	Cluster 1	8
evm.TU.Hic_asm_10_0.230	GATA8-like	GATA transcription factor 8-like; K17894 GATA-binding protein 2 (A)	11.1404	13.3056	26.359	33.2174	30.3984	30.686	1.11676	1.28294	0.152379	1.60316	1.5001	-0.123461	Cluster 2	8
evm.TU.Hic_asm_4_3.244	ETC3	MYB-like transcription factor ETC3; K09422 myb proto-oncogene protein, plant (A)	10.9543	13.3146	0.312607	0.394626	2.97902	2.43164	-4.80372	-2.26529	2.52665	-5.37344	-2.60078	2.75691	Cluster 1	8
evm.TU.Hic_asm_0_46.119	MADS27	Os02g0579600; K09264 MADS-box transcription factor, plant (A)	0.822369	0.618061	0.288326	0.165399	0.0367456	0.039291	0	0	0	-1.48132	-4.60396	0	Cluster 1	7
evm.TU.Hic_asm_10_11.136	WRKY2	StWRKY11; probable WRKY transcription factor 2; K18835 WRKY transcription factor 2 (A)	1.96656	4.80112	27.689	29.5445	34.395	21.1085	3.45378	3.73404	0.265757	3.18885	2.74486	-0.463668	Cluster 2	7
evm.TU.Hic_asm_1_32.242	GBF-3	transcription factor HBP-1a-like; K09060 plant G-box-binding factor (A)	51.6491	31.5283	176.543	194.159	239.746	112.66	1.67208	2.0787	0.389814	2.3375	1.77361	-0.581892	Cluster 2	7
evm.TU.Hic_asm_8_2.557	GTE4-like	transcription factor GTE4-like; K11721 bromodomain-containing protein 3 (A)	6.41283	9.34801	14.4447	14.8082	15.3992	12.9981	1.03049	1.179	0.133875	0.843488	0.728769	-0.132296	Cluster 2	7
evm.TU.Hic_asm_1_25.531	BPTF	bptf; bromodomain PHD finger transcription factor; K11728 nucleosome-remodeling factor subunit BPTF (A)	14.4777	13.6463	25.3133	27.4232	26.2136	22.1189	0.764734	0.78385	0.00413118	1.08475	0.932539	-0.168753	Cluster 2	7
evm.TU.Hic_asm_6_85.90	RRS1	RRS1; disease resistance protein RRS1; K16225 probable WRKY transcription factor 52 (A)	10.8613	13.352	1.62057	1.12543	4.08569	4.33213	-3.31247	-1.7475	1.55266	-3.5158	-1.89942	1.60363	Cluster 1	7
evm.TU.Hic_asm_2_58.109	MYB86-like	transcription factor MYB86-like; K09422 myb proto-oncogene protein, plant (A)	22.0013	27.5429	0.0801888	0.0135106	0.354958	0.607011	-8.9014	-6.27505	0	-10.3283	-5.43397	0	Cluster 1	7
evm.TU.Hic_asm_3_48.522	KDM3	transcription factor jumonji domain-containing protein; K15601 lysine-specific demethylase 3 [EC:1.14.11.-] (A)	3.57984	2.06902	29.6	27.4045	21.8138	18.2519	3.27742	2.93346	-0.359538	3.46918	3.06541	-0.421484	Cluster 2	7
evm.TU.Hic_asm_8_24.311	TOE3-2	AP2-like ethylene-responsive transcription factor TOE3; K09284 AP2-like factor, euAP2 lineage (A)	3.96603	5.52613	43.3657	39.3766	22.9958	40.9738	3.43192	2.49922	-0.947629	3.09935	3.14868	0.0323652	Cluster 2	7
evm.TU.Hic_asm_0_33.77	MYB108-1	transcription factor MYB108-like; K09422 myb proto-oncogene protein, plant (A)	1.77036	2.29053	5.53159	7.56439	5.49037	7.24723	1.62484	1.81315	0.173211	1.99442	2.04476	0.0294954	Cluster 2	7
evm.TU.Hic_asm_7_41.119	ARR-B	g2-like myb-transcription factor with a N-terminal response regulator receiver domain; K14491 two-component response regulator ARR-B family (A)	28.9454	23.9265	11.7824	10.0181	16.5341	14.1442	-1.13194	-0.604329	0.510855	-0.86928	-0.332609	0.522912	Cluster 1	7
evm.TU.Hic_asm_11_60.398	MYB108-2	transcription factor MYB108; K09422 myb proto-oncogene protein, plant (A)	0.048066	0.0499084	2.49582	1.2286	0.896841	1.72469	6.04494	0	-1.60858	4.7673	4.34385	-0.449115	Cluster 2	7
evm.TU.Hic_asm_11_4.53	RAV1	AP2/ERF and B3 domain-containing transcription factor RAV1; K09287 RAV-like factor (A)	43.6801	48.2189	22.6006	32.3253	16.8468	15.3407	-1.4682	-2.08236	-0.625446	-0.0711284	-1.51756	-1.46491	Cluster 1	6
evm.TU.Hic_asm_3_42.222	WRKY22-1	WRKY transcription factor 22; K13425 WRKY transcription factor 22 (A)	1.49618	2.42954	17.6907	11.8641	25.9661	23.9647	3.78508	4.27313	0.473694	2.48315	3.39077	0.88861	Cluster 2	6
evm.TU.Hic_asm_2_51.126	LHY	GRMZM2G175265, GRMZM2G474769; LHY protein; K12133 MYB-related transcription factor LHY (A)	4.65845	6.93457	13.2731	12.4978	19.339	19.8972	1.41055	1.88656	0.462065	1.02129	1.60659	0.568776	Cluster 2	6
evm.TU.Hic_asm_0_47.247	WRKY22-2	WRKY transcription factor, putative; K13425 WRKY transcription factor 22 (A)	31.9083	34.981	65.6839	68.9315	92.8948	99.1646	0.872834	1.40794	0.520148	1.23346	1.75348	0.503547	Cluster 2	6
evm.TU.Hic_asm_3_36.112	WRKY22-3	WRKY transcription factor, putative; K13425 WRKY transcription factor 22 (A)	1.73537	5.00534	13.0376	8.85146	15.047	16.9145	2.30258	2.6476	0.333993	1.27032	2.13593	0.849024	Cluster 2	6
evm.TU.Hic_asm_0_38.135	NF-YB-4-like-2	nuclear transcription factor Y subunit B-4-like; K08065 nuclear transcription Y subunit beta (A)	0.300504	0.659864	2.37276	2.94354	4.10764	3.15335	3.80801	4.212	0.395147	2.75615	2.39524	-0.377636	Cluster 2	6
evm.TU.Hic_asm_11_3.104	WRKY58	WRKY58; probable WRKY transcription factor 58; K08819 cyclin-dependent kinase 12/13 [EC:2.7.11.22 2.7.11.23] (A)	1.14554	2.92134	5.61227	4.19681	6.79876	6.70244	2.01999	2.23001	0.197237	0.947875	1.49521	0.528849	Cluster 2	6
evm.TU.Hic_asm_2_56.229	RF2b-like	transcription factor RF2b-like; K04374 cyclic AMP-dependent transcription factor ATF-4 (A)	25.4241	33.6873	60.728	59.724	75.4737	89.9762	1.14566	1.49736	0.336528	0.980048	1.56216	0.56637	Cluster 2	6
evm.TU.Hic_asm_0_47.159	GTF3B	hypothetical protein; K15196 transcription factor IIIB 90 kDa subunit (A)	3.05096	4.22526	6.49292	4.92437	6.2673	6.62086	0.905042	1.04135	0.121829	0.471503	0.868677	0.378464	Cluster 2	6
evm.TU.Hic_asm_3_35.250	GBF-4	transcription factor HBP-1a; K09060 plant G-box-binding factor (A)	0.0980474	0.388739	0.709498	0.762019	0.859354	0.570959	0	2.98812	0.224493	0	0	0	Cluster 2	6
evm.TU.Hic_asm_11_15.80	CMB1-2	MADS-box protein CMB1; K09264 MADS-box transcription factor, plant (A)	173.861	149.652	97.4087	95.2587	98.6204	118.998	-1.02952	-0.929585	0.0844474	-0.688529	-0.474323	0.196314	Cluster 1	6
evm.TU.Hic_asm_11_4.156	MYB108-3	transcription factor MYB108; K09422 myb proto-oncogene protein, plant (A)	0.351306	4.44664	26.1896	37.368	33.417	24.2176	5.91913	6.19504	0.254086	3.79177	3.10717	-0.708978	Cluster 2	6
evm.TU.Hic_asm_8_19.327	MYB35	transcription factor MYB35; K09422 myb proto-oncogene protein, plant (A)	5.78856	12.3032	39.0943	32.515	28.7562	29.1891	2.65303	2.14122	-0.528749	1.58089	1.22179	-0.378269	Cluster 2	6
evm.TU.Hic_asm_1_2.346	ERF060	ethylene-responsive transcription factor ERF060; K09286 EREBP-like factor (A)	0.0573011	0.179145	0.906556	2.20991	1.63333	1.15885	3.80489	4.58668	0.764296	3.85892	2.66975	-1.20502	Cluster 2	6
evm.TU.Hic_asm_8_7.371	HARS	WRKY family transcription factor; K01892 histidyl-tRNA synthetase [EC:6.1.1.21] (A)	2.639	6.36232	14.5722	13.6477	10.7621	18.3327	2.15131	1.72094	-0.445067	1.72553	2.11717	0.372918	Cluster 2	6
evm.TU.Hic_asm_5_4.262	ERF4-LIKE	ethylene-responsive transcription factor 4-like; K09286 EREBP-like factor (A)	3.85888	2.73455	0	0	0	0.104911	-7.79071	-7.77267	0	0	0	0	Cluster 1	6
evm.TU.Hic_asm_4_45.7	ERF5-LIKE-2	ethylene-responsive transcription factor 5-like; K09286 EREBP-like factor (A)	49.0741	52.7097	1.92472	4.93877	23.8868	17.4524	-4.72849	-1.0021	3.71191	-2.998	-1.36937	1.60963	Cluster 1	6
evm.TU.Hic_asm_10_3.896	PIF3-like	transcription factor PIF3-like; K12126 phytochrome-interacting factor 3 (A)	3.92302	6.45169	10.8047	11.9941	9.29576	10.082	1.38498	1.23343	-0.167284	1.07669	0.855175	-0.238141	Cluster 2	6
evm.TU.Hic_asm_4_2.2	HSF-C-1	heat stress transcription factor C-1; K09419 heat shock transcription factor, other eukaryote (A)	9.75322	17.1781	288.689	365.373	196.38	283.796	5.06981	4.57188	-0.514122	4.63523	4.30452	-0.350833	Cluster 2	6
evm.TU.Hic_asm_5_40.82	MYB108-4	transcription factor MYB108-like; K09422 myb proto-oncogene protein, plant (A)	0	0.311428	2.21896	1.21927	1.05048	2.39356	6.84954	6.00799	-0.854375	3.01148	3.38964	0.347803	Cluster 2	5
evm.TU.Hic_asm_6_4.22	RAP2-3	ethylene-responsive transcription factor RAP2-3; K09286 EREBP-like factor (A)	0.662649	1.7402	9.9711	5.17756	2.60968	5.78726	3.27677	1.73898	-1.55235	1.85599	2.39718	0.529896	Cluster 2	5
evm.TU.Hic_asm_5_40.83	MYB108-5	transcription factor MYB108-like; K09422 myb proto-oncogene protein, plant (A)	0.171997	1.14477	7.50282	11.5412	4.95267	14.5808	5.70637	5.00183	-0.717602	4.20994	4.25581	0.0202216	Cluster 2	4
