# Supplementary material for: Transcriptomics and Metabolomics Reveal the Critical Genes of Carotenoid Biosynthesis and Color Formation of Goji (Lycium barbarum L.) Fruit Ripening
Source: Plants (Basel). 2023 Jul 27;12(15):2791. doi: 10.3390/plants12152791 (PMC10421014; doi:10.3390/plants12152791)
Supplement: Supplementary file 1 [file plants-12-02791-s001.zip › Table-S11.xlsx]

## Sheet: Table S11
Table S11 Transcription factors and genes correlation coefficient
	ZEP3	NSY	CYP97A2	PSY1	PDS1	Z-ISO	ZDS16	LCYB	CMB1-1	TOE3-1	CAL-D	MYB12	MYB114-like	PIF4-like	AMS-like	TCP21-1	GBF-1	RAP2-10-like	TTDA	RAP2-13-like	ERF5-like-1	NF-YC-9-like	WER-like	BRF1	HSF-B-2A-like	TGA	GBF-2	MADS23	ERF3-like	TCP21-2	NF-YA-7-like	WRKY52	NF-YB-4-like-1	ERF010-like	MYB44-like	GATA8-like	ETC3	MADS27	WRKY2	GBF-3	GTE4-like	BPTF	RRS1	MYB86-like	KDM3	TOE3-2	MYB108-1	ARR-B	MYB108-2
ZEP3	1	-0.974118	-0.966336	-0.934281	-0.947894	-0.936987	-0.889996	-0.92946	-0.980981	0.987421	-0.988142	0.9981	0.985603	0.996901	0.998273	0.992047	-0.931326	0.975315	-0.963437	0.987096	0.990144	-0.956178	0.988806	-0.962979	-0.931375	0.974838	-0.937706	0.954991	-0.958199	0.97802	0.968283	0.978417	-0.952784	-0.913172	0.968289	-0.953844	0.973687	0.912878	-0.944084	-0.889047	-0.910083	-0.957609	0.958307	0.998097	-0.931695	-0.885172	-0.907114	0.884995	-0.802575
NSY	-0.974118	1	0.990114	0.880943	0.960552	0.979362	0.808055	0.960795	0.945329	-0.987079	0.960986	-0.981165	-0.975633	-0.975693	-0.972198	-0.9892	0.894444	-0.92388	0.914041	-0.940289	-0.97756	0.935817	-0.994228	0.991119	0.89807	-0.993739	0.919878	-0.926219	0.941949	-0.994305	-0.959041	-0.971501	0.918806	0.932579	-0.982999	0.952517	-0.981953	-0.883042	0.966145	0.908605	0.954005	0.988095	-0.979321	-0.976044	0.981242	0.904647	0.907634	-0.94819	0.817066
CYP97A2	-0.966336	0.990114	1	0.868548	0.92705	0.962822	0.850235	0.935707	0.959188	-0.987402	0.968667	-0.977291	-0.983817	-0.977171	-0.968067	-0.985651	0.922017	-0.935902	0.897638	-0.933116	-0.979872	0.965195	-0.993312	0.989036	0.864346	-0.994322	0.893979	-0.942487	0.964739	-0.986554	-0.918689	-0.981229	0.947595	0.943994	-0.978023	0.953355	-0.98108	-0.895065	0.933746	0.845348	0.944881	0.957977	-0.969572	-0.971372	0.971057	0.94979	0.932998	-0.971999	0.867978
PSY1	-0.934281	0.880943	0.868548	1	0.938801	0.820915	0.895361	0.921884	0.945375	-0.927653	0.952464	-0.914448	-0.939026	-0.935735	-0.914691	-0.891294	0.952307	-0.936587	0.993219	-0.97244	-0.881824	0.885353	-0.904436	0.889576	0.982542	-0.898817	0.977735	-0.944927	0.869426	-0.861628	-0.924913	-0.854644	0.935423	0.879483	-0.829999	0.877	-0.839688	-0.930283	0.925065	0.874152	0.897072	0.86467	-0.807697	-0.911893	0.803667	0.729371	0.776269	-0.756923	0.69638
PDS1	-0.947894	0.960552	0.92705	0.938801	1	0.942988	0.764753	0.993538	0.910547	-0.953285	0.934821	-0.939648	-0.944165	-0.941724	-0.931859	-0.938654	0.881638	-0.885434	0.951912	-0.940612	-0.916733	0.860479	-0.950046	0.950001	0.96593	-0.950141	0.983413	-0.898953	0.859516	-0.940884	-0.978486	-0.894483	0.882077	0.922635	-0.915149	0.89526	-0.911615	-0.869338	0.991733	0.971668	0.956028	0.967294	-0.908554	-0.93491	0.929289	0.77222	0.79003	-0.846991	0.726958
Z-ISO	-0.936987	0.979362	0.962822	0.820915	0.942988	1	0.716476	0.946402	0.881971	-0.940904	0.906983	-0.94597	-0.930916	-0.93239	-0.938817	-0.964013	0.824454	-0.849445	0.853547	-0.880574	-0.952121	0.867463	-0.963476	0.948068	0.840389	-0.954246	0.894671	-0.842955	0.870332	-0.98318	-0.927708	-0.950388	0.856324	0.943749	-0.980811	0.873392	-0.973996	-0.775984	0.930933	0.895807	0.90461	0.968491	-0.981216	-0.944461	0.997716	0.888309	0.826949	-0.914877	0.849611
ZDS16	-0.889996	0.808055	0.850235	0.895361	0.764753	0.716476	1	0.753328	0.9545	-0.887115	0.935287	-0.884237	-0.913342	-0.910318	-0.889008	-0.858492	0.964437	-0.961781	0.898308	-0.924053	-0.874609	0.949217	-0.864486	0.834164	0.824349	-0.85415	0.814136	-0.952256	0.929436	-0.809896	-0.779691	-0.869717	0.967615	0.806662	-0.796344	0.873547	-0.819753	-0.928906	0.764907	0.635145	0.783231	0.743525	-0.765899	-0.882944	0.720067	0.83653	0.870536	-0.776702	0.766037
LCYB	-0.92946	0.960795	0.935707	0.921884	0.993538	0.946402	0.753328	1	0.90146	-0.950389	0.926894	-0.924843	-0.943163	-0.930417	-0.913065	-0.928487	0.886239	-0.867179	0.929825	-0.918675	-0.904345	0.860873	-0.946733	0.956395	0.944543	-0.953917	0.973836	-0.896019	0.855492	-0.935576	-0.953227	-0.88659	0.884015	0.941414	-0.908158	0.887142	-0.904213	-0.865382	0.987274	0.951403	0.973017	0.95874	-0.900279	-0.917353	0.937215	0.789802	0.787763	-0.874936	0.755141
CMB1-1	-0.980981	0.945329	0.959188	0.945375	0.910547	0.881971	0.9545	0.90146	1	-0.983766	0.997793	-0.979323	-0.991272	-0.991109	-0.977747	-0.967304	0.979045	-0.99497	0.963232	-0.986684	-0.969063	0.987158	-0.973095	0.955472	0.918623	-0.967161	0.918836	-0.990564	0.980408	-0.941914	-0.920315	-0.960512	0.9908	0.905673	-0.926839	0.960598	-0.938991	-0.959703	0.913689	0.819616	0.912396	0.90851	-0.908465	-0.976102	0.882965	0.897784	0.928763	-0.892247	0.812202
TOE3-1	0.987421	-0.987079	-0.987402	-0.927653	-0.953285	-0.940904	-0.887115	-0.950389	-0.983766	1	-0.991175	0.990037	0.996049	0.994151	0.983073	0.98796	-0.949223	0.969625	-0.952943	0.975419	0.980547	-0.972342	0.995935	-0.991331	-0.927184	0.996228	-0.934664	0.974133	-0.97306	0.978383	0.95533	0.97194	-0.965034	-0.927666	0.962263	-0.974646	0.967467	0.941651	-0.961149	-0.884393	-0.957536	-0.965196	0.951472	0.984487	-0.942859	-0.904618	-0.9314	0.936501	-0.810803
CAL-D	-0.988142	0.960986	0.968667	0.952464	0.934821	0.906983	0.935287	0.926894	0.997793	-0.991175	1	-0.986078	-0.996786	-0.996025	-0.98364	-0.976637	0.975165	-0.988512	0.969892	-0.989521	-0.975233	0.980073	-0.982954	0.966563	0.932427	-0.977162	0.93878	-0.986117	0.973533	-0.956186	-0.938539	-0.965501	0.986463	0.924653	-0.940402	0.959654	-0.950079	-0.952358	0.934938	0.85043	0.928775	0.928931	-0.923688	-0.982839	0.90596	0.895937	0.918171	-0.899506	0.819334
MYB12	0.9981	-0.981165	-0.977291	-0.914448	-0.939648	-0.94597	-0.884237	-0.924843	-0.979323	0.990037	-0.986078	1	0.986691	0.996943	0.998839	0.997365	-0.92592	0.972221	-0.947418	0.977865	0.996058	-0.963547	0.994047	-0.970496	-0.9122	0.981642	-0.921523	0.952825	-0.967221	0.986353	0.960512	0.987947	-0.951866	-0.91493	0.979028	-0.960193	0.984014	0.908134	-0.939268	-0.87759	-0.912202	-0.961932	0.970363	0.999315	-0.944281	-0.908093	-0.924368	0.907719	-0.81828
MYB114-like	0.985603	-0.975633	-0.983817	-0.939026	-0.944165	-0.930916	-0.913342	-0.943163	-0.991272	0.996049	-0.996786	0.986691	1	0.995139	0.981681	0.982667	-0.969175	0.975261	-0.956932	0.978107	0.978767	-0.978431	0.991254	-0.979807	-0.922756	0.988488	-0.939227	0.979252	-0.971678	0.969156	0.938158	0.971835	-0.982219	-0.944417	0.953996	-0.958944	0.961489	0.941236	-0.944594	-0.858333	-0.945455	-0.942623	0.938922	0.982261	-0.931971	-0.913391	-0.919157	0.92597	-0.842568
PIF4-like	0.996901	-0.975693	-0.977171	-0.935735	-0.941724	-0.93239	-0.910318	-0.930417	-0.991109	0.994151	-0.996025	0.996943	0.995139	1	0.995134	0.991319	-0.95237	0.98247	-0.961221	0.986445	0.989839	-0.97415	0.99263	-0.972317	-0.925035	0.983266	-0.93394	0.971265	-0.972769	0.97616	0.953696	0.981002	-0.97143	-0.92466	0.964844	-0.962356	0.971933	0.931087	-0.941132	-0.868703	-0.923856	-0.950225	0.952352	0.995065	-0.930908	-0.905928	-0.923353	0.907469	-0.823559
AMS-like	0.998273	-0.972198	-0.968067	-0.914691	-0.931859	-0.938817	-0.889008	-0.913065	-0.977747	0.983073	-0.98364	0.998839	0.981681	0.995134	1	0.99463	-0.922265	0.973138	-0.947687	0.978793	0.995734	-0.958881	0.988265	-0.957816	-0.908674	0.971525	-0.918426	0.946676	-0.961798	0.981363	0.957185	0.987261	-0.949459	-0.90944	0.976098	-0.950268	0.981733	0.898845	-0.927566	-0.869343	-0.893586	-0.952212	0.966882	0.999835	-0.935317	-0.902888	-0.915428	0.889773	-0.818659
TCP21-1	0.992047	-0.9892	-0.985651	-0.891294	-0.938654	-0.964013	-0.858492	-0.928487	-0.967304	0.98796	-0.976637	0.997365	0.982667	0.991319	0.99463	1	-0.910193	0.955564	-0.926915	0.96138	0.997609	-0.957084	0.996713	-0.975139	-0.89271	0.985321	-0.910943	0.937934	-0.961739	0.995412	0.954858	0.992696	-0.940227	-0.92402	0.99057	-0.954302	0.993498	0.887642	-0.938317	-0.87682	-0.914829	-0.969554	0.984136	0.996278	-0.964332	-0.923143	-0.923631	0.9258	-0.836579
GBF-1	-0.931326	0.894444	0.922017	0.952307	0.881638	0.824454	0.964437	0.886239	0.979045	-0.949223	0.975165	-0.92592	-0.969175	-0.95237	-0.922265	-0.910193	1	-0.96441	0.947684	-0.95601	-0.910692	0.963546	-0.928357	0.918627	0.903259	-0.92986	0.914975	-0.983411	0.941162	-0.879742	-0.858088	-0.902596	0.994058	0.911724	-0.85645	0.909869	-0.872035	-0.958421	0.878998	0.762318	0.90469	0.840351	-0.829168	-0.920026	0.825557	0.861476	0.870483	-0.858975	0.816733
RAP2-10-like	0.975315	-0.92388	-0.935902	-0.936587	-0.885434	-0.849445	-0.961781	-0.867179	-0.99497	0.969625	-0.988512	0.972221	0.975261	0.98247	0.973138	0.955564	-0.96441	1	-0.959711	0.986344	0.960327	-0.981413	0.956835	-0.935054	-0.911433	0.94787	-0.895633	0.985385	-0.979397	0.923962	0.914122	0.949585	-0.978442	-0.861811	0.910044	-0.961526	0.923979	0.960485	-0.8927	-0.802807	-0.882192	-0.891751	0.892284	0.970226	-0.849886	-0.875714	-0.933912	0.862464	-0.768963
TTDA	-0.963437	0.914041	0.897638	0.993219	0.951912	0.853547	0.898308	0.929825	0.963232	-0.952943	0.969892	-0.947418	-0.956932	-0.961221	-0.947687	-0.926915	0.947684	-0.959711	1	-0.990531	-0.918356	0.910209	-0.934501	0.918554	0.987269	-0.927138	0.974502	-0.957972	0.903517	-0.899909	-0.956616	-0.892442	0.941336	0.876969	-0.872648	0.916457	-0.881025	-0.941779	0.945183	0.89928	0.909223	0.904903	-0.85512	-0.945362	0.838776	0.763154	0.82568	-0.791479	0.699559
RAP2-13-like	0.987096	-0.940289	-0.933116	-0.97244	-0.940612	-0.880574	-0.924053	-0.918675	-0.986684	0.975419	-0.989521	0.977865	0.978107	0.986445	0.978793	0.96138	-0.95601	0.986344	-0.990531	1	0.9586	-0.950764	0.963539	-0.94208	-0.962333	0.9531	-0.951689	0.974118	-0.948276	0.935465	0.958969	0.939909	-0.963021	-0.886652	0.916528	-0.948602	0.925894	0.9489	-0.938553	-0.879117	-0.90745	-0.923718	0.900905	0.976666	-0.871988	-0.831508	-0.885992	0.839545	-0.748071
ERF5-like-1	0.990144	-0.97756	-0.979872	-0.881824	-0.916733	-0.952121	-0.874609	-0.904345	-0.969063	0.980547	-0.975233	0.996058	0.978767	0.989839	0.995734	0.997609	-0.910692	0.960327	-0.918356	0.9586	1	-0.962216	0.990984	-0.961514	-0.873886	0.975201	-0.893843	0.934871	-0.96541	0.989683	0.938568	0.997529	-0.944253	-0.917444	0.98883	-0.946537	0.993612	0.879655	-0.913821	-0.846549	-0.889662	-0.951471	0.981048	0.996592	-0.953145	-0.935033	-0.927346	0.916775	-0.851433
NF-YC-9-like	-0.956178	0.935817	0.965195	0.885353	0.860479	0.867463	0.949217	0.860873	0.987158	-0.972342	0.980073	-0.963547	-0.978431	-0.97415	-0.958881	-0.957084	0.963546	-0.981413	0.910209	-0.950764	-0.962216	1	-0.964128	0.953547	0.853597	-0.963647	0.855404	-0.981411	0.995872	-0.934391	-0.872858	-0.963077	0.983833	0.884793	-0.924165	0.965381	-0.937651	-0.949382	0.874977	0.755155	0.898143	0.887759	-0.906857	-0.958081	0.878998	0.940432	0.966339	-0.930507	0.83238
WER-like	0.988806	-0.994228	-0.993312	-0.904436	-0.950046	-0.963476	-0.864486	-0.946733	-0.973095	0.995935	-0.982954	0.994047	0.991254	0.99263	0.988265	0.996713	-0.928357	0.956835	-0.934501	0.963539	0.990984	-0.964128	1	-0.988267	-0.905331	0.99535	-0.923964	0.952855	-0.966048	0.992599	0.953995	0.985637	-0.951957	-0.93703	0.98261	-0.962345	0.985799	0.908676	-0.952989	-0.882731	-0.942549	-0.972166	0.974432	0.990366	-0.965349	-0.922719	-0.926261	0.942086	-0.837809
BRF1	-0.962979	0.991119	0.989036	0.889576	0.950001	0.948068	0.834164	0.956395	0.955472	-0.991331	0.966563	-0.970496	-0.979807	-0.972317	-0.957816	-0.975139	0.918627	-0.935054	0.918554	-0.94208	-0.961514	0.953547	-0.988267	1	0.904103	-0.998148	0.912542	-0.953534	0.958986	-0.975133	-0.94411	-0.954951	0.935216	0.916825	-0.956687	0.973931	-0.958512	-0.926233	0.967539	0.890017	0.976848	0.975085	-0.950052	-0.961364	0.954722	0.899791	0.931338	-0.963228	0.791338
HSF-B-2A-like	-0.931375	0.89807	0.864346	0.982542	0.96593	0.840389	0.824349	0.944543	0.918623	-0.927184	0.932427	-0.9122	-0.922756	-0.925035	-0.908674	-0.89271	0.903259	-0.911433	0.987269	-0.962333	-0.873886	0.853597	-0.905331	0.904103	1	-0.905363	0.979844	-0.92235	0.851389	-0.872455	-0.962913	-0.840795	0.888513	0.847521	-0.837079	0.892494	-0.840863	-0.918834	0.963078	0.94092	0.920282	0.908258	-0.823557	-0.907714	0.821737	0.687733	0.773104	-0.759711	0.620562
TGA	0.974838	-0.993739	-0.994322	-0.898817	-0.950141	-0.954246	-0.85415	-0.953917	-0.967161	0.996228	-0.977162	0.981642	0.988488	0.983266	0.971525	0.985321	-0.92986	0.94787	-0.927138	0.9531	0.975201	-0.963647	0.99535	-0.998148	-0.905363	1	-0.918704	0.958865	-0.966588	0.983031	0.946369	0.969684	-0.948639	-0.929635	0.967693	-0.972019	0.970583	0.924843	-0.961976	-0.88342	-0.96658	-0.972909	0.959647	0.974432	-0.959592	-0.914938	-0.933558	0.959683	-0.817047
GBF-2	-0.937706	0.919878	0.893979	0.977735	0.983413	0.894671	0.814136	0.973836	0.918836	-0.934664	0.93878	-0.921523	-0.939227	-0.93394	-0.918426	-0.910943	0.914975	-0.895633	0.974502	-0.951689	-0.893843	0.855404	-0.923964	0.912542	0.979844	-0.918704	1	-0.908028	0.841776	-0.900456	-0.952612	-0.868451	0.90368	0.925678	-0.87164	0.860997	-0.873156	-0.878684	0.962526	0.934685	0.926198	0.913999	-0.85629	-0.91892	0.875399	0.740998	0.747393	-0.789007	0.731836
MADS23	0.954991	-0.926219	-0.942487	-0.944927	-0.898953	-0.842955	-0.952256	-0.896019	-0.990564	0.974133	-0.986117	0.952825	0.979252	0.971265	0.946676	0.937934	-0.983411	0.985385	-0.957972	0.974118	0.934871	-0.981411	0.952855	-0.953534	-0.92235	0.958865	-0.908028	1	-0.97516	0.909769	0.901991	0.923836	-0.985201	-0.877135	0.885672	-0.967514	0.899168	0.987904	-0.914306	-0.80864	-0.931431	-0.891103	0.865681	0.945144	-0.847295	-0.865821	-0.929707	0.891481	-0.76063
ERF3-like	-0.958199	0.941949	0.964739	0.869426	0.859516	0.870332	0.929436	0.855492	0.980408	-0.97306	0.973533	-0.967221	-0.971678	-0.972769	-0.961798	-0.961739	0.941162	-0.979397	0.903517	-0.948276	-0.96541	0.995872	-0.966048	0.958986	0.851389	-0.966588	0.841776	-0.97516	1	-0.941056	-0.885798	-0.965051	0.966261	0.858886	-0.931566	0.98081	-0.943557	-0.947928	0.881586	0.770533	0.897981	0.904161	-0.918469	-0.961397	0.882975	0.933561	0.983043	-0.935019	0.79856
TCP21-2	0.97802	-0.994305	-0.986554	-0.861628	-0.940884	-0.98318	-0.809896	-0.935576	-0.941914	0.978383	-0.956186	0.986353	0.969156	0.97616	0.981363	0.995412	-0.879742	0.923962	-0.899909	0.935465	0.989683	-0.934391	0.992599	-0.975133	-0.872455	0.983031	-0.900456	0.909769	-0.941056	1	0.950222	0.986782	-0.913037	-0.928612	0.996748	-0.938958	0.996079	0.854547	-0.940182	-0.886103	-0.917248	-0.978816	0.993924	0.984652	-0.984379	-0.922442	-0.907285	0.936334	-0.841331
NF-YA-7-like	0.968283	-0.959041	-0.918689	-0.924913	-0.978486	-0.927708	-0.779691	-0.953227	-0.920315	0.95533	-0.938539	0.960512	0.938158	0.953696	0.957185	0.954858	-0.858088	0.914122	-0.956616	0.958969	0.938568	-0.872858	0.953995	-0.94411	-0.962913	0.946369	-0.952612	0.901991	-0.885798	0.950222	1	0.913957	-0.871008	-0.862398	0.930558	-0.927344	0.928401	0.877373	-0.979486	-0.972128	-0.920362	-0.978445	0.928704	0.95868	-0.914151	-0.769551	-0.83524	0.829471	-0.673129
WRKY52	0.978417	-0.971501	-0.981229	-0.854644	-0.894483	-0.950388	-0.869717	-0.88659	-0.960512	0.97194	-0.965501	0.987947	0.971835	0.981002	0.987261	0.992696	-0.902596	0.949585	-0.892442	0.939909	0.997529	-0.963077	0.985637	-0.954951	-0.840795	0.969684	-0.868451	0.923836	-0.965051	0.986782	0.913957	1	-0.940433	-0.918052	0.989676	-0.936686	0.994801	0.862799	-0.891623	-0.814529	-0.876021	-0.937992	0.981826	0.988484	-0.954859	-0.956478	-0.931859	0.928078	-0.876206
NF-YB-4-like-1	-0.952784	0.918806	0.947595	0.935423	0.882077	0.856324	0.967615	0.884015	0.9908	-0.965034	0.986463	-0.951866	-0.982219	-0.97143	-0.949459	-0.940227	0.994058	-0.978442	0.941336	-0.963021	-0.944253	0.983833	-0.951957	0.935216	0.888513	-0.948639	0.90368	-0.985201	0.966261	-0.913037	-0.871008	-0.940433	1	0.920515	-0.897219	0.929006	-0.911934	-0.950432	0.880203	0.764027	0.900332	0.864171	-0.873188	-0.94763	0.859918	0.905992	0.905809	-0.888441	0.849619
ERF010-like	-0.913172	0.932579	0.943994	0.879483	0.922635	0.943749	0.806662	0.941414	0.905673	-0.927666	0.924653	-0.91493	-0.944417	-0.92466	-0.90944	-0.92402	0.911724	-0.861811	0.876969	-0.886652	-0.917444	0.884793	-0.93703	0.916825	0.847521	-0.929635	0.925678	-0.877135	0.858886	-0.928612	-0.862398	-0.918052	0.920515	1	-0.918634	0.82517	-0.920247	-0.807511	0.892581	0.81504	0.900396	0.884155	-0.901606	-0.91265	0.939765	0.888882	0.775717	-0.884019	0.925852
MYB44-like	0.968289	-0.982999	-0.978023	-0.829999	-0.915149	-0.980811	-0.796344	-0.908158	-0.926839	0.962263	-0.940402	0.979028	0.953996	0.964844	0.976098	0.99057	-0.85645	0.910044	-0.872648	0.916528	0.98883	-0.924165	0.98261	-0.956687	-0.837079	0.967693	-0.87164	0.885672	-0.931566	0.996748	0.930558	0.989676	-0.897219	-0.918634	1	-0.920004	0.999123	0.821169	-0.911037	-0.857885	-0.883873	-0.964247	0.998461	0.97937	-0.982876	-0.933484	-0.901381	0.927745	-0.856803
GATA8-like	-0.953844	0.952517	0.953355	0.877	0.89526	0.873392	0.873547	0.887142	0.960598	-0.974646	0.959654	-0.960193	-0.958944	-0.962356	-0.950268	-0.954302	0.909869	-0.961526	0.916457	-0.948602	-0.946537	0.965381	-0.962345	0.973931	0.892494	-0.972019	0.860997	-0.967514	0.98081	-0.938958	-0.927344	-0.936686	0.929006	0.82517	-0.920004	1	-0.927357	-0.960067	0.929523	0.845039	0.934617	0.941858	-0.913165	-0.95116	0.883174	0.870323	0.972726	-0.926983	0.701891
ETC3	0.973687	-0.981953	-0.98108	-0.839688	-0.911615	-0.973996	-0.819753	-0.904213	-0.938991	0.967467	-0.950079	0.984014	0.961489	0.971933	0.981733	0.993498	-0.872035	0.923979	-0.881025	0.925894	0.993612	-0.937651	0.985799	-0.958512	-0.840863	0.970583	-0.873156	0.899168	-0.943557	0.996079	0.928401	0.994801	-0.911934	-0.920247	0.999123	-0.927357	1	0.835767	-0.907946	-0.847889	-0.883916	-0.959066	0.995747	0.984401	-0.976706	-0.941699	-0.912402	0.929668	-0.863463
MADS27	0.912878	-0.883042	-0.895065	-0.930283	-0.869338	-0.775984	-0.928906	-0.865382	-0.959703	0.941651	-0.952358	0.908134	0.941236	0.931087	0.898845	0.887642	-0.958421	0.960485	-0.941779	0.9489	0.879655	-0.949382	0.908676	-0.926233	-0.918834	0.924843	-0.878684	0.987904	-0.947928	0.854547	0.877373	0.862799	-0.950432	-0.807511	0.821169	-0.960067	0.835767	1	-0.898831	-0.79361	-0.923174	-0.858304	0.801298	0.896862	-0.781494	-0.794185	-0.911649	0.853315	-0.657736
WRKY2	-0.944084	0.966145	0.933746	0.925065	0.991733	0.930933	0.764907	0.987274	0.913689	-0.961149	0.934938	-0.939268	-0.944594	-0.941132	-0.927566	-0.938317	0.878998	-0.8927	0.945183	-0.938553	-0.913821	0.874977	-0.952989	0.967539	0.963078	-0.961976	0.962526	-0.914306	0.881586	-0.940182	-0.979486	-0.891623	0.880203	0.892581	-0.911037	0.929523	-0.907946	-0.898831	1	0.97092	0.976187	0.978042	-0.9067	-0.931078	0.923068	0.775069	0.83127	-0.8743	0.688099
GBF-3	-0.889047	0.908605	0.845348	0.874152	0.971668	0.895807	0.635145	0.951403	0.819616	-0.884393	0.85043	-0.87759	-0.858333	-0.868703	-0.869343	-0.87682	0.762318	-0.802807	0.89928	-0.879117	-0.846549	0.755155	-0.882731	0.890017	0.94092	-0.88342	0.934685	-0.80864	0.770533	-0.886103	-0.972128	-0.814529	0.764027	0.81504	-0.857885	0.845039	-0.847889	-0.79361	0.97092	1	0.903085	0.951453	-0.861743	-0.873306	0.876015	0.646305	0.714617	-0.759091	0.569969
GTE4-like	-0.910083	0.954005	0.944881	0.897072	0.956028	0.90461	0.783231	0.973017	0.912396	-0.957536	0.928775	-0.912202	-0.945455	-0.923856	-0.893586	-0.914829	0.90469	-0.882192	0.909223	-0.90745	-0.889662	0.898143	-0.942549	0.976848	0.920282	-0.96658	0.926198	-0.931431	0.897981	-0.917248	-0.920362	-0.876021	0.900332	0.900396	-0.883873	0.934617	-0.883916	-0.923174	0.976187	0.903085	1	0.945181	-0.874858	-0.898085	0.908423	0.812317	0.858538	-0.925593	0.721016
BPTF	-0.957609	0.988095	0.957977	0.86467	0.967294	0.968491	0.743525	0.95874	0.90851	-0.965196	0.928931	-0.961932	-0.942623	-0.950225	-0.952212	-0.969554	0.840351	-0.891751	0.904903	-0.923718	-0.951471	0.887759	-0.972166	0.975085	0.908258	-0.972909	0.913999	-0.891103	0.904161	-0.978816	-0.978445	-0.937992	0.864171	0.884155	-0.964247	0.941858	-0.959066	-0.858304	0.978042	0.951453	0.945181	1	-0.966853	-0.95668	0.965972	0.83756	0.876321	-0.910158	0.728504
RRS1	0.958307	-0.979321	-0.969572	-0.807697	-0.908554	-0.981216	-0.765899	-0.900279	-0.908465	0.951472	-0.923688	0.970363	0.938922	0.952352	0.966882	0.984136	-0.829168	0.892284	-0.85512	0.900905	0.981048	-0.906857	0.974432	-0.950052	-0.823557	0.959647	-0.85629	0.865681	-0.918469	0.993924	0.928704	0.981826	-0.873188	-0.901606	0.998461	-0.913165	0.995747	0.801298	-0.9067	-0.861743	-0.874858	-0.966853	1	0.970743	-0.983505	-0.922188	-0.894601	0.922826	-0.837354
MYB86-like	0.998097	-0.976044	-0.971372	-0.911893	-0.93491	-0.944461	-0.882944	-0.917353	-0.976102	0.984487	-0.982839	0.999315	0.982261	0.995065	0.999835	0.996278	-0.920026	0.970226	-0.945362	0.976666	0.996592	-0.958081	0.990366	-0.961364	-0.907714	0.974432	-0.91892	0.945144	-0.961397	0.984652	0.95868	0.988484	-0.94763	-0.91265	0.97937	-0.95116	0.984401	0.896862	-0.931078	-0.873306	-0.898085	-0.95668	0.970743	1	-0.941351	-0.905449	-0.916087	0.895574	-0.821121
KDM3	-0.931695	0.981242	0.971057	0.803667	0.929289	0.997716	0.720067	0.937215	0.882965	-0.942859	0.90596	-0.944281	-0.931971	-0.930908	-0.935317	-0.964332	0.825557	-0.849886	0.838776	-0.871988	-0.953145	0.878998	-0.965349	0.954722	0.821737	-0.959592	0.875399	-0.847295	0.882975	-0.984379	-0.914151	-0.954859	0.859918	0.939765	-0.982876	0.883174	-0.976706	-0.781494	0.923068	0.876015	0.908423	0.965972	-0.983505	-0.941351	1	0.908805	0.848745	-0.937393	0.858588
TOE3-2	-0.885172	0.904647	0.94979	0.729371	0.77222	0.888309	0.83653	0.789802	0.897784	-0.904618	0.895937	-0.908093	-0.913391	-0.905928	-0.902888	-0.923143	0.861476	-0.875714	0.763154	-0.831508	-0.935033	0.940432	-0.922719	0.899791	0.687733	-0.914938	0.740998	-0.865821	0.933561	-0.922442	-0.769551	-0.956478	0.905992	0.888882	-0.933484	0.870323	-0.941699	-0.794185	0.775069	0.646305	0.812317	0.83756	-0.922188	-0.905449	0.908805	1	0.919566	-0.948296	0.934063
MYB108-1	-0.907114	0.907634	0.932998	0.776269	0.79003	0.826949	0.870536	0.787763	0.928763	-0.9314	0.918171	-0.924368	-0.919157	-0.923353	-0.915428	-0.923631	0.870483	-0.933912	0.82568	-0.885992	-0.927346	0.966339	-0.926261	0.931338	0.773104	-0.933558	0.747393	-0.929707	0.983043	-0.907285	-0.83524	-0.931859	0.905809	0.775717	-0.901381	0.972726	-0.912402	-0.911649	0.83127	0.714617	0.858538	0.876321	-0.894601	-0.916087	0.848745	0.919566	1	-0.93597	0.734293
ARR-B	0.884995	-0.94819	-0.971999	-0.756923	-0.846991	-0.914877	-0.776702	-0.874936	-0.892247	0.936501	-0.899506	0.907719	0.92597	0.907469	0.889773	0.9258	-0.858975	0.862464	-0.791479	0.839545	0.916775	-0.930507	0.942086	-0.963228	-0.759711	0.959683	-0.789007	0.891481	-0.935019	0.936334	0.829471	0.928078	-0.888441	-0.884019	0.927745	-0.926983	0.929668	0.853315	-0.8743	-0.759091	-0.925593	-0.910158	0.922826	0.895574	-0.937393	-0.948296	-0.93597	1	-0.835546
MYB108-2	-0.802575	0.817066	0.867978	0.69638	0.726958	0.849611	0.766037	0.755141	0.812202	-0.810803	0.819334	-0.81828	-0.842568	-0.823559	-0.818659	-0.836579	0.816733	-0.768963	0.699559	-0.748071	-0.851433	0.83238	-0.837809	0.791338	0.620562	-0.817047	0.731836	-0.76063	0.79856	-0.841331	-0.673129	-0.876206	0.849619	0.925852	-0.856803	0.701891	-0.863463	-0.657736	0.688099	0.569969	0.721016	0.728504	-0.837354	-0.821121	0.858588	0.934063	0.734293	-0.835546	1
RAV1	0.9118	-0.816083	-0.828913	-0.959386	-0.839072	-0.755022	-0.956888	-0.814268	-0.941733	0.883174	-0.935794	0.892898	0.91153	0.915984	0.903258	0.864097	-0.951014	0.944012	-0.951681	0.950598	0.874136	-0.892838	0.865149	-0.817859	-0.899561	0.841823	-0.903874	0.92305	-0.867866	0.819508	0.842733	0.85639	-0.944931	-0.847276	0.80287	-0.826694	0.820678	0.889065	-0.812275	-0.73677	-0.783515	-0.771274	0.773431	0.89697	-0.739628	-0.760832	-0.769741	0.701507	-0.750502
WRKY22-1	-0.886097	0.799603	0.806927	0.978333	0.850084	0.718517	0.941361	0.830886	0.928775	-0.875149	0.923805	-0.863487	-0.899303	-0.894565	-0.868206	-0.830529	0.955706	-0.929064	0.962151	-0.94387	-0.831222	0.874108	-0.843535	0.819427	0.930178	-0.834617	0.917174	-0.933052	0.849549	-0.784202	-0.841354	-0.806435	0.933502	0.82195	-0.75361	0.832011	-0.771335	-0.92339	0.834779	0.75794	0.819841	0.763943	-0.722842	-0.86228	0.703186	0.700295	0.751449	-0.689774	0.67451
LHY	-0.85834	0.772186	0.790481	0.944037	0.79716	0.65956	0.958401	0.780502	0.923701	-0.861885	0.90944	-0.840052	-0.881393	-0.874507	-0.841262	-0.803848	0.950562	-0.932999	0.934047	-0.924832	-0.805765	0.888668	-0.820979	0.812505	0.897096	-0.822626	0.857718	-0.945777	0.870788	-0.750684	-0.80308	-0.783075	0.928339	0.756647	-0.716813	0.857628	-0.738459	-0.956069	0.80372	0.702323	0.811707	0.73425	-0.685746	-0.834759	0.653651	0.696304	0.797986	-0.701105	0.617146
WRKY22-2	-0.883691	0.792501	0.808432	0.933787	0.796282	0.679048	0.968202	0.771391	0.938909	-0.877887	0.922498	-0.868321	-0.892272	-0.895347	-0.871582	-0.833034	0.942674	-0.956163	0.937145	-0.940643	-0.838585	0.90979	-0.842189	0.826843	0.89326	-0.838652	0.845492	-0.95305	0.900186	-0.779676	-0.825061	-0.817355	0.931992	0.744732	-0.752054	0.886876	-0.7735	-0.959724	0.807214	0.710904	0.803462	0.759504	-0.724831	-0.864859	0.674726	0.725612	0.840602	-0.718477	0.619384
WRKY22-3	-0.855297	0.786666	0.823199	0.934766	0.798778	0.700603	0.967325	0.800535	0.928746	-0.868368	0.917716	-0.841778	-0.900729	-0.880258	-0.842077	-0.814486	0.978641	-0.919692	0.912687	-0.907689	-0.819584	0.903291	-0.83591	0.820906	0.862326	-0.83583	0.866346	-0.941485	0.869941	-0.76911	-0.76919	-0.807864	0.957705	0.840077	-0.74098	0.826298	-0.762458	-0.927046	0.789494	0.664466	0.820322	0.722375	-0.705165	-0.836917	0.697764	0.766191	0.782099	-0.743906	0.74772
NF-YB-4-like-2	-0.924009	0.884558	0.865146	0.964414	0.920443	0.791635	0.872465	0.899864	0.937172	-0.931884	0.939516	-0.909393	-0.92436	-0.925937	-0.903458	-0.885364	0.920284	-0.94127	0.976608	-0.96434	-0.87023	0.893627	-0.900645	0.911389	0.978216	-0.909334	0.930329	-0.957067	0.897763	-0.855378	-0.936584	-0.840037	0.907404	0.794808	-0.81806	0.937844	-0.827203	-0.971816	0.939445	0.887146	0.919583	0.88884	-0.803158	-0.9014	0.783045	0.708047	0.84482	-0.785775	0.583548
WRKY58	-0.848136	0.797113	0.823157	0.949268	0.831998	0.709008	0.933043	0.83866	0.917837	-0.873206	0.912326	-0.832831	-0.899506	-0.873166	-0.82828	-0.806656	0.973939	-0.903114	0.923462	-0.905401	-0.802299	0.885439	-0.835728	0.83745	0.893623	-0.845216	0.892821	-0.9423	0.854028	-0.766609	-0.789885	-0.785412	0.944016	0.843314	-0.729564	0.832758	-0.74793	-0.939845	0.828173	0.712875	0.862571	0.744702	-0.695608	-0.824478	0.704804	0.73086	0.765317	-0.750696	0.707704
RF2b-like	-0.868824	0.787029	0.822992	0.905599	0.763165	0.67469	0.989352	0.751149	0.942079	-0.875275	0.921815	-0.85958	-0.896513	-0.890511	-0.861105	-0.82854	0.959333	-0.952989	0.905431	-0.91956	-0.83857	0.931822	-0.841323	0.827256	0.846116	-0.840721	0.813857	-0.957424	0.915484	-0.775984	-0.778826	-0.826913	0.951566	0.764867	-0.7522	0.880303	-0.776141	-0.956109	0.77475	0.647455	0.798183	0.733176	-0.721511	-0.854779	0.678001	0.778566	0.860493	-0.75434	0.683634
GTF3B	-0.837763	0.804859	0.8469	0.908877	0.814304	0.747729	0.919739	0.835408	0.906701	-0.866766	0.904128	-0.829506	-0.902447	-0.868338	-0.825161	-0.814273	0.971591	-0.877219	0.878894	-0.872551	-0.814961	0.887929	-0.842501	0.833645	0.832974	-0.84699	0.873444	-0.915868	0.846118	-0.784093	-0.748693	-0.810646	0.950469	0.903312	-0.757548	0.794524	-0.77474	-0.885205	0.796224	0.663785	0.846012	0.730012	-0.722067	-0.822871	0.747489	0.800717	0.751347	-0.786373	0.826918
GBF-4	-0.852817	0.908153	0.887947	0.871357	0.938607	0.854893	0.711563	0.958274	0.853547	-0.9095	0.873971	-0.851522	-0.892123	-0.865828	-0.829166	-0.853092	0.854688	-0.820714	0.877682	-0.860025	-0.819315	0.830428	-0.887777	0.938087	0.910387	-0.920789	0.906766	-0.885879	0.832092	-0.858625	-0.89307	-0.799471	0.838963	0.848772	-0.816214	0.891648	-0.813681	-0.893853	0.963922	0.905316	0.98924	0.913101	-0.808862	-0.83444	0.856293	0.721253	0.792305	-0.873789	0.628017
CMB1-2	0.904789	-0.966565	-0.95743	-0.857516	-0.951305	-0.936351	-0.743852	-0.972695	-0.893875	0.952998	-0.914088	0.912288	0.938331	0.917322	0.892796	0.923257	-0.875451	0.857998	-0.875858	0.883032	0.898264	-0.887658	0.947933	-0.979855	-0.885241	0.969965	-0.906608	0.903451	-0.889549	0.935478	0.912974	0.890142	-0.880547	-0.913983	0.908669	-0.922202	0.905471	0.882338	-0.969004	-0.899394	-0.992622	-0.957018	0.903622	0.898899	-0.942498	-0.840503	-0.857098	0.94863	-0.756306
MYB108-3	-0.933409	0.967218	0.943058	0.85798	0.940681	0.913268	0.759553	0.936464	0.908247	-0.960119	0.921939	-0.938958	-0.932459	-0.934023	-0.924025	-0.941703	0.848912	-0.897439	0.898582	-0.915913	-0.920239	0.899029	-0.953221	0.978533	0.907146	-0.968613	0.884587	-0.915222	0.920298	-0.944307	-0.956964	-0.904767	0.864784	0.831062	-0.920345	0.972013	-0.91836	-0.908927	0.973159	0.926328	0.964103	0.981141	-0.921672	-0.928132	0.917734	0.812999	0.910424	-0.919706	0.65623
MYB35	-0.910013	0.959784	0.978561	0.827816	0.904496	0.955602	0.793675	0.932597	0.908651	-0.946906	0.924163	-0.923301	-0.951093	-0.928407	-0.910415	-0.939713	0.898956	-0.866295	0.84168	-0.869885	-0.930626	0.918012	-0.956272	0.957922	0.812032	-0.962353	0.875441	-0.892843	0.90482	-0.950836	-0.85595	-0.938089	0.917842	0.973369	-0.941533	0.881899	-0.942304	-0.834241	0.900426	0.801485	0.934256	0.913541	-0.930307	-0.915631	0.965207	0.939768	0.860249	-0.965459	0.913378
ERF060	-0.835298	0.871991	0.836594	0.72411	0.822608	0.796684	0.646283	0.806289	0.8011	-0.861032	0.809134	-0.845148	-0.814441	-0.829825	-0.828563	-0.846738	0.707226	-0.809748	0.787042	-0.815682	-0.824017	0.805829	-0.851841	0.890896	0.805238	-0.873075	0.738688	-0.818196	0.849881	-0.849141	-0.882566	-0.806153	0.732408	0.645602	-0.826707	0.930081	-0.823291	-0.837057	0.882053	0.853324	0.864266	0.91202	-0.838326	-0.832667	0.806909	0.703263	0.88402	-0.83742	0.464565
HARS	-0.834612	0.82112	0.889641	0.75632	0.700421	0.748593	0.925937	0.722244	0.907194	-0.871097	0.889071	-0.851233	-0.891766	-0.871481	-0.844873	-0.848679	0.915368	-0.89526	0.770644	-0.827305	-0.864166	0.954857	-0.862126	0.854177	0.685514	-0.867318	0.706803	-0.908439	0.937697	-0.822745	-0.69282	-0.881934	0.936685	0.82022	-0.819304	0.865754	-0.839057	-0.87039	0.717436	0.543255	0.792207	0.735327	-0.794656	-0.843711	0.773889	0.942688	0.91979	-0.895615	0.857555
ERF4-LIKE	0.946469	-0.965428	-0.978591	-0.909301	-0.92975	-0.90819	-0.880596	-0.944093	-0.966998	0.984757	-0.972902	0.951941	0.983442	0.9654	0.938621	0.951614	-0.95897	0.943863	-0.924221	0.941964	0.940143	-0.967707	0.972582	-0.987945	-0.902129	0.9871	-0.912927	0.975906	-0.962381	0.943249	0.907391	0.934908	-0.964662	-0.925204	0.919771	-0.963547	0.926408	0.954169	-0.946238	-0.842548	-0.978062	-0.932512	0.905289	0.940985	-0.916867	-0.899374	-0.924381	0.956075	-0.80802
ERF5-LIKE-2	0.911393	-0.956414	-0.967959	-0.742456	-0.855699	-0.969698	-0.743663	-0.867131	-0.877286	0.923093	-0.891411	0.931986	0.917157	0.91716	0.924831	0.954721	-0.815307	0.848473	-0.784591	0.840943	0.954299	-0.898606	0.950808	-0.931637	-0.740745	0.941425	-0.799526	0.835536	-0.902021	0.97149	0.851898	0.967512	-0.862555	-0.915557	0.980776	-0.874218	0.978651	0.759592	-0.853281	-0.777055	-0.855744	-0.921474	0.98001	0.930212	-0.981148	-0.964166	-0.884453	0.95309	-0.902883
PIF3-like	-0.867931	0.936863	0.9593	0.74758	0.838254	0.893591	0.762915	0.868172	0.88004	-0.927415	0.886628	-0.890881	-0.913197	-0.892266	-0.8703	-0.908102	0.849036	-0.851244	0.782352	-0.82752	-0.895884	0.920635	-0.928238	0.95999	0.757383	-0.952286	0.776385	-0.888896	0.927951	-0.918415	-0.820899	-0.905504	0.874785	0.858703	-0.905469	0.930156	-0.907339	-0.861637	0.873801	0.756644	0.932043	0.903406	-0.901245	-0.876366	0.917976	0.925219	0.935818	-0.997121	0.79556
HSF-C-1	-0.907688	0.943734	0.963249	0.730768	0.8156	0.911693	0.789452	0.82291	0.8974	-0.930831	0.899326	-0.93156	-0.916666	-0.919416	-0.921435	-0.947149	0.826879	-0.885235	0.784413	-0.851473	-0.948325	0.937694	-0.94565	0.943315	0.735628	-0.947167	0.751448	-0.876844	0.953002	-0.952231	-0.841399	-0.960618	0.874892	0.838654	-0.956631	0.936566	-0.959703	-0.828957	0.841907	0.742388	0.861867	0.912314	-0.956245	-0.925482	0.932709	0.963838	0.966863	-0.972962	0.822202
MYB108-4	-0.79491	0.767264	0.842381	0.731649	0.664561	0.738565	0.893818	0.688634	0.858973	-0.810935	0.84605	-0.807193	-0.851083	-0.82886	-0.808819	-0.807566	0.886654	-0.834716	0.728295	-0.779276	-0.830974	0.891314	-0.814897	0.775343	0.628696	-0.801634	0.698685	-0.833181	0.854405	-0.784432	-0.629547	-0.85393	0.907826	0.860061	-0.791562	0.745137	-0.810841	-0.760088	0.644575	0.479837	0.705701	0.661381	-0.761206	-0.806968	0.754565	0.926184	0.798403	-0.815764	0.943749
RAP2-3	-0.669686	0.729649	0.788307	0.535901	0.618058	0.78798	0.610176	0.667124	0.67633	-0.69918	0.688593	-0.695419	-0.728173	-0.697217	-0.689498	-0.728496	0.688127	-0.617848	0.538059	-0.59274	-0.73967	0.718082	-0.735213	0.703234	0.465104	-0.723556	0.601525	-0.626689	0.683252	-0.75134	-0.539525	-0.775545	0.725274	0.858638	-0.771606	0.58372	-0.773233	-0.516777	0.582007	0.458109	0.642038	0.635818	-0.756966	-0.695286	0.805233	0.883329	0.636494	-0.799507	0.970167
MYB108-5	-0.776291	0.749499	0.813105	0.623641	0.576889	0.659247	0.859131	0.578164	0.834998	-0.79623	0.806648	-0.800151	-0.800288	-0.804061	-0.797258	-0.796598	0.790145	-0.850148	0.670706	-0.756105	-0.82017	0.903948	-0.792881	0.780084	0.57479	-0.792507	0.554336	-0.830675	0.912023	-0.766834	-0.634098	-0.840398	0.834903	0.648799	-0.775692	0.849972	-0.796068	-0.803462	0.617133	0.456599	0.672105	0.682629	-0.76189	-0.795021	0.691643	0.895537	0.943439	-0.834729	0.720481
[truncated: 22 more columns]
