# Supplementary material for: Transcriptomics and Metabolomics Reveal the Critical Genes of Carotenoid Biosynthesis and Color Formation of Goji (Lycium barbarum L.) Fruit Ripening
Source: Plants (Basel). 2023 Jul 27;12(15):2791. doi: 10.3390/plants12152791 (PMC10421014; doi:10.3390/plants12152791)
Supplement: Supplementary file 1 [file plants-12-02791-s001.zip › Table-S12.xlsx]

## Sheet: Table S11
Table S12 The weight vlue between candidate transcription factors and genes in the brown module
fromNode	toNode	weight	direction
evm.TU.Hic_asm_8_29.268	evm.TU.Hic_asm_11_3.219	0.658292	undirected
evm.TU.Hic_asm_8_29.268	evm.TU.Hic_asm_3_48.392	0.634125	undirected
evm.TU.Hic_asm_8_29.268	evm.TU.Hic_asm_11_15.84	0.618765	undirected
evm.TU.Hic_asm_8_29.268	evm.TU.Hic_asm_10_11.67	0.617482	undirected
evm.TU.Hic_asm_8_29.268	evm.TU.Hic_asm_4_7.6	0.617419	undirected
evm.TU.Hic_asm_8_29.268	evm.TU.Hic_asm_3_48.408	0.616385	undirected
evm.TU.Hic_asm_8_29.268	evm.TU.Hic_asm_3_48.200	0.596889	undirected
evm.TU.Hic_asm_8_29.268	evm.TU.Hic_asm_0_3.24	0.586125	undirected
evm.TU.Hic_asm_8_29.268	evm.TU.Hic_asm_1_20.165	0.581408	undirected
evm.TU.Hic_asm_8_29.268	evm.TU.Hic_asm_3_48.389	0.574212	undirected
evm.TU.Hic_asm_8_29.268	evm.TU.Hic_asm_4_46.98	0.572655	undirected
evm.TU.Hic_asm_8_29.268	evm.TU.Hic_asm_5_30.106	0.562938	undirected
evm.TU.Hic_asm_8_29.268	evm.TU.Hic_asm_4_45.6	0.56217	undirected
evm.TU.Hic_asm_8_29.268	evm.TU.Hic_asm_10_11.29	0.561488	undirected
evm.TU.Hic_asm_8_29.268	evm.TU.Hic_asm_8_7.162	0.546343	undirected
evm.TU.Hic_asm_8_29.268	evm.TU.Hic_asm_11_4.53	0.5453	undirected
evm.TU.Hic_asm_8_29.268	evm.TU.Hic_asm_3_42.222	0.544239	undirected
evm.TU.Hic_asm_8_29.268	evm.TU.Hic_asm_2_51.126	0.538642	undirected
evm.TU.Hic_asm_8_29.268	evm.TU.Hic_asm_11_15.107	0.537343	undirected
evm.TU.Hic_asm_8_29.268	evm.TU.Hic_asm_0_47.247	0.52826	undirected
evm.TU.Hic_asm_8_29.268	evm.TU.Hic_asm_3_36.112	0.527496	undirected
evm.TU.Hic_asm_8_29.268	evm.TU.Hic_asm_0_38.135	0.527109	undirected
evm.TU.Hic_asm_8_29.268	evm.TU.Hic_asm_3_42.537	0.526347	undirected
evm.TU.Hic_asm_8_29.268	evm.TU.Hic_asm_6_79.294	0.526051	undirected
evm.TU.Hic_asm_8_29.268	evm.TU.Hic_asm_11_3.104	0.525653	undirected
evm.TU.Hic_asm_8_29.268	evm.TU.Hic_asm_2_56.229	0.518667	undirected
evm.TU.Hic_asm_8_29.268	evm.TU.Hic_asm_3_48.257	0.513354	undirected
evm.TU.Hic_asm_8_29.268	evm.TU.Hic_asm_2_47.22	0.512881	undirected
evm.TU.Hic_asm_8_29.268	evm.TU.Hic_asm_2_56.483	0.509305	undirected
evm.TU.Hic_asm_8_29.268	evm.TU.Hic_asm_3_39.52	0.507562	undirected
evm.TU.Hic_asm_8_29.268	evm.TU.Hic_asm_0_47.159	0.507094	undirected
evm.TU.Hic_asm_8_29.268	evm.TU.Hic_asm_10_11.501	0.502612	undirected
evm.TU.Hic_asm_8_29.268	evm.TU.Hic_asm_0_46.119	0.502405	undirected
evm.TU.Hic_asm_8_29.268	evm.TU.Hic_asm_10_3.1757	0.50125	undirected
evm.TU.Hic_asm_8_29.268	evm.TU.Hic_asm_10_11.136	0.484969	undirected
evm.TU.Hic_asm_8_29.268	evm.TU.Hic_asm_3_35.250	0.483513	undirected
evm.TU.Hic_asm_8_29.268	evm.TU.Hic_asm_1_32.242	0.483369	undirected
evm.TU.Hic_asm_8_29.268	evm.TU.Hic_asm_7_2.63	0.482185	undirected
evm.TU.Hic_asm_8_29.268	evm.TU.Hic_asm_0_47.256	0.475406	undirected
evm.TU.Hic_asm_8_29.268	evm.TU.Hic_asm_8_2.557	0.46917	undirected
evm.TU.Hic_asm_8_29.268	evm.TU.Hic_asm_11_15.80	0.466723	undirected
evm.TU.Hic_asm_8_29.268	evm.TU.Hic_asm_1_25.531	0.465164	undirected
evm.TU.Hic_asm_8_29.268	evm.TU.Hic_asm_0_47.231	0.457295	undirected
evm.TU.Hic_asm_8_29.268	evm.TU.Hic_asm_6_85.90	0.45586	undirected
evm.TU.Hic_asm_8_29.268	evm.TU.Hic_asm_10_0.230	0.452176	undirected
evm.TU.Hic_asm_8_29.268	evm.TU.Hic_asm_11_4.156	0.45188	undirected
evm.TU.Hic_asm_8_29.268	evm.TU.Hic_asm_2_58.109	0.451878	undirected
evm.TU.Hic_asm_8_29.268	evm.TU.Hic_asm_3_48.522	0.448292	undirected
evm.TU.Hic_asm_8_29.268	evm.TU.Hic_asm_4_3.244	0.447183	undirected
evm.TU.Hic_asm_8_29.268	evm.TU.Hic_asm_8_19.327	0.444133	undirected
evm.TU.Hic_asm_8_29.268	evm.TU.Hic_asm_1_2.346	0.441547	undirected
evm.TU.Hic_asm_8_29.268	evm.TU.Hic_asm_8_7.371	0.43992	undirected
evm.TU.Hic_asm_8_29.268	evm.TU.Hic_asm_5_4.262	0.438405	undirected
evm.TU.Hic_asm_8_29.268	evm.TU.Hic_asm_4_45.7	0.429017	undirected
evm.TU.Hic_asm_8_29.268	evm.TU.Hic_asm_5_40.82	0.42757	undirected
evm.TU.Hic_asm_8_29.268	evm.TU.Hic_asm_8_24.311	0.426151	undirected
evm.TU.Hic_asm_8_29.268	evm.TU.Hic_asm_0_33.77	0.42594	undirected
evm.TU.Hic_asm_8_29.268	evm.TU.Hic_asm_10_3.896	0.425759	undirected
evm.TU.Hic_asm_8_29.268	evm.TU.Hic_asm_7_41.119	0.423975	undirected
evm.TU.Hic_asm_8_29.268	evm.TU.Hic_asm_4_2.2	0.419114	undirected
evm.TU.Hic_asm_8_29.268	evm.TU.Hic_asm_11_60.398	0.4169	undirected
evm.TU.Hic_asm_9_40.826	evm.TU.Hic_asm_0_3.24	0.633319	undirected
evm.TU.Hic_asm_9_40.826	evm.TU.Hic_asm_0_33.77	0.427383	undirected
evm.TU.Hic_asm_9_40.826	evm.TU.Hic_asm_0_38.135	0.474419	undirected
evm.TU.Hic_asm_9_40.826	evm.TU.Hic_asm_0_46.119	0.449914	undirected
evm.TU.Hic_asm_9_40.826	evm.TU.Hic_asm_0_47.159	0.427085	undirected
evm.TU.Hic_asm_9_40.826	evm.TU.Hic_asm_0_47.231	0.495854	undirected
evm.TU.Hic_asm_9_40.826	evm.TU.Hic_asm_0_47.247	0.418109	undirected
evm.TU.Hic_asm_9_40.826	evm.TU.Hic_asm_0_47.256	0.487912	undirected
evm.TU.Hic_asm_9_40.826	evm.TU.Hic_asm_1_2.346	0.508802	undirected
evm.TU.Hic_asm_9_40.826	evm.TU.Hic_asm_1_20.165	0.536911	undirected
evm.TU.Hic_asm_9_40.826	evm.TU.Hic_asm_1_25.531	0.52134	undirected
evm.TU.Hic_asm_9_40.826	evm.TU.Hic_asm_1_32.242	0.546517	undirected
evm.TU.Hic_asm_9_40.826	evm.TU.Hic_asm_10_0.230	0.457373	undirected
evm.TU.Hic_asm_9_40.826	evm.TU.Hic_asm_10_11.136	0.515571	undirected
evm.TU.Hic_asm_9_40.826	evm.TU.Hic_asm_10_11.29	0.556115	undirected
evm.TU.Hic_asm_9_40.826	evm.TU.Hic_asm_10_11.501	0.519325	undirected
evm.TU.Hic_asm_9_40.826	evm.TU.Hic_asm_10_11.67	0.648141	undirected
evm.TU.Hic_asm_9_40.826	evm.TU.Hic_asm_10_3.1757	0.53372	undirected
evm.TU.Hic_asm_9_40.826	evm.TU.Hic_asm_10_3.896	0.474409	undirected
evm.TU.Hic_asm_9_40.826	evm.TU.Hic_asm_11_15.107	0.594874	undirected
evm.TU.Hic_asm_9_40.826	evm.TU.Hic_asm_11_15.80	0.509009	undirected
evm.TU.Hic_asm_9_40.826	evm.TU.Hic_asm_11_15.84	0.612786	undirected
evm.TU.Hic_asm_9_40.826	evm.TU.Hic_asm_11_3.104	0.43103	undirected
evm.TU.Hic_asm_9_40.826	evm.TU.Hic_asm_11_3.219	0.640505	undirected
evm.TU.Hic_asm_9_40.826	evm.TU.Hic_asm_11_4.156	0.498809	undirected
evm.TU.Hic_asm_9_40.826	evm.TU.Hic_asm_11_4.53	0.444051	undirected
evm.TU.Hic_asm_9_40.826	evm.TU.Hic_asm_11_60.398	0.431568	undirected
evm.TU.Hic_asm_9_40.826	evm.TU.Hic_asm_2_47.22	0.499225	undirected
evm.TU.Hic_asm_9_40.826	evm.TU.Hic_asm_2_51.126	0.418781	undirected
evm.TU.Hic_asm_9_40.826	evm.TU.Hic_asm_2_56.229	0.411869	undirected
evm.TU.Hic_asm_9_40.826	evm.TU.Hic_asm_2_56.483	0.508236	undirected
evm.TU.Hic_asm_9_40.826	evm.TU.Hic_asm_2_58.109	0.458531	undirected
evm.TU.Hic_asm_9_40.826	evm.TU.Hic_asm_3_35.250	0.512751	undirected
evm.TU.Hic_asm_9_40.826	evm.TU.Hic_asm_3_36.112	0.420769	undirected
evm.TU.Hic_asm_9_40.826	evm.TU.Hic_asm_3_39.52	0.573852	undirected
evm.TU.Hic_asm_9_40.826	evm.TU.Hic_asm_3_42.222	0.433978	undirected
evm.TU.Hic_asm_9_40.826	evm.TU.Hic_asm_3_42.537	0.500871	undirected
evm.TU.Hic_asm_9_40.826	evm.TU.Hic_asm_3_48.200	0.621242	undirected
evm.TU.Hic_asm_9_40.826	evm.TU.Hic_asm_3_48.257	0.511526	undirected
evm.TU.Hic_asm_9_40.826	evm.TU.Hic_asm_3_48.389	0.54064	undirected
evm.TU.Hic_asm_9_40.826	evm.TU.Hic_asm_3_48.392	0.66546	undirected
evm.TU.Hic_asm_9_40.826	evm.TU.Hic_asm_3_48.408	0.633659	undirected
evm.TU.Hic_asm_9_40.826	evm.TU.Hic_asm_3_48.522	0.520343	undirected
evm.TU.Hic_asm_9_40.826	evm.TU.Hic_asm_4_2.2	0.46359	undirected
evm.TU.Hic_asm_9_40.826	evm.TU.Hic_asm_4_3.244	0.477197	undirected
evm.TU.Hic_asm_9_40.826	evm.TU.Hic_asm_4_45.6	0.596699	undirected
evm.TU.Hic_asm_9_40.826	evm.TU.Hic_asm_4_45.7	0.478238	undirected
evm.TU.Hic_asm_9_40.826	evm.TU.Hic_asm_4_46.98	0.543558	undirected
evm.TU.Hic_asm_9_40.826	evm.TU.Hic_asm_4_7.6	0.636097	undirected
evm.TU.Hic_asm_9_40.826	evm.TU.Hic_asm_5_30.106	0.551348	undirected
evm.TU.Hic_asm_9_40.826	evm.TU.Hic_asm_5_4.262	0.444562	undirected
evm.TU.Hic_asm_9_40.826	evm.TU.Hic_asm_6_4.22	0.409732	undirected
evm.TU.Hic_asm_9_40.826	evm.TU.Hic_asm_6_79.294	0.565686	undirected
evm.TU.Hic_asm_9_40.826	evm.TU.Hic_asm_6_85.90	0.504256	undirected
evm.TU.Hic_asm_9_40.826	evm.TU.Hic_asm_7_2.63	0.443761	undirected
evm.TU.Hic_asm_9_40.826	evm.TU.Hic_asm_7_41.119	0.465304	undirected
evm.TU.Hic_asm_9_40.826	evm.TU.Hic_asm_8_19.327	0.491054	undirected
evm.TU.Hic_asm_9_40.826	evm.TU.Hic_asm_8_2.557	0.499244	undirected
evm.TU.Hic_asm_9_40.826	evm.TU.Hic_asm_8_24.311	0.445454	undirected
evm.TU.Hic_asm_9_40.826	evm.TU.Hic_asm_8_7.162	0.58805	undirected
evm.TU.Hic_asm_9_40.826	evm.TU.Hic_asm_8_7.371	0.40335	undirected
evm.TU.Hic_asm_10_3.2071	evm.TU.Hic_asm_0_3.24	0.56885	undirected
evm.TU.Hic_asm_10_3.2071	evm.TU.Hic_asm_0_33.77	0.425669	undirected
evm.TU.Hic_asm_10_3.2071	evm.TU.Hic_asm_0_38.135	0.455551	undirected
evm.TU.Hic_asm_10_3.2071	evm.TU.Hic_asm_0_46.119	0.468154	undirected
evm.TU.Hic_asm_10_3.2071	evm.TU.Hic_asm_0_47.159	0.491475	undirected
evm.TU.Hic_asm_10_3.2071	evm.TU.Hic_asm_0_47.231	0.40547	undirected
evm.TU.Hic_asm_10_3.2071	evm.TU.Hic_asm_0_47.247	0.517928	undirected
evm.TU.Hic_asm_10_3.2071	evm.TU.Hic_asm_0_47.256	0.417983	undirected
evm.TU.Hic_asm_10_3.2071	evm.TU.Hic_asm_1_20.165	0.60225	undirected
evm.TU.Hic_asm_10_3.2071	evm.TU.Hic_asm_10_0.230	0.414024	undirected
evm.TU.Hic_asm_10_3.2071	evm.TU.Hic_asm_10_11.29	0.593332	undirected
evm.TU.Hic_asm_10_3.2071	evm.TU.Hic_asm_10_11.501	0.411832	undirected
evm.TU.Hic_asm_10_3.2071	evm.TU.Hic_asm_10_11.67	0.604386	undirected
evm.TU.Hic_asm_10_3.2071	evm.TU.Hic_asm_10_3.1757	0.504546	undirected
evm.TU.Hic_asm_10_3.2071	evm.TU.Hic_asm_11_15.107	0.50834	undirected
evm.TU.Hic_asm_10_3.2071	evm.TU.Hic_asm_11_15.84	0.622116	undirected
evm.TU.Hic_asm_10_3.2071	evm.TU.Hic_asm_11_3.104	0.49619	undirected
evm.TU.Hic_asm_10_3.2071	evm.TU.Hic_asm_11_3.219	0.670971	undirected
evm.TU.Hic_asm_10_3.2071	evm.TU.Hic_asm_11_4.53	0.516998	undirected
evm.TU.Hic_asm_10_3.2071	evm.TU.Hic_asm_11_60.398	0.417722	undirected
evm.TU.Hic_asm_10_3.2071	evm.TU.Hic_asm_2_47.22	0.518247	undirected
evm.TU.Hic_asm_10_3.2071	evm.TU.Hic_asm_2_51.126	0.521172	undirected
evm.TU.Hic_asm_10_3.2071	evm.TU.Hic_asm_2_56.229	0.52513	undirected
evm.TU.Hic_asm_10_3.2071	evm.TU.Hic_asm_2_56.483	0.534802	undirected
evm.TU.Hic_asm_10_3.2071	evm.TU.Hic_asm_2_58.109	0.407794	undirected
evm.TU.Hic_asm_10_3.2071	evm.TU.Hic_asm_3_36.112	0.517464	undirected
evm.TU.Hic_asm_10_3.2071	evm.TU.Hic_asm_3_39.52	0.480143	undirected
evm.TU.Hic_asm_10_3.2071	evm.TU.Hic_asm_3_42.222	0.507912	undirected
evm.TU.Hic_asm_10_3.2071	evm.TU.Hic_asm_3_42.537	0.431212	undirected
evm.TU.Hic_asm_10_3.2071	evm.TU.Hic_asm_3_48.200	0.58724	undirected
evm.TU.Hic_asm_10_3.2071	evm.TU.Hic_asm_3_48.257	0.414797	undirected
evm.TU.Hic_asm_10_3.2071	evm.TU.Hic_asm_3_48.389	0.596326	undirected
evm.TU.Hic_asm_10_3.2071	evm.TU.Hic_asm_3_48.392	0.615988	undirected
evm.TU.Hic_asm_10_3.2071	evm.TU.Hic_asm_3_48.408	0.608584	undirected
evm.TU.Hic_asm_10_3.2071	evm.TU.Hic_asm_4_3.244	0.414123	undirected
evm.TU.Hic_asm_10_3.2071	evm.TU.Hic_asm_4_45.6	0.558936	undirected
evm.TU.Hic_asm_10_3.2071	evm.TU.Hic_asm_4_46.98	0.543627	undirected
evm.TU.Hic_asm_10_3.2071	evm.TU.Hic_asm_4_7.6	0.608855	undirected
evm.TU.Hic_asm_10_3.2071	evm.TU.Hic_asm_5_30.106	0.549094	undirected
evm.TU.Hic_asm_10_3.2071	evm.TU.Hic_asm_5_40.82	0.475953	undirected
evm.TU.Hic_asm_10_3.2071	evm.TU.Hic_asm_5_40.83	0.461041	undirected
evm.TU.Hic_asm_10_3.2071	evm.TU.Hic_asm_6_79.294	0.50551	undirected
evm.TU.Hic_asm_10_3.2071	evm.TU.Hic_asm_7_2.63	0.46444	undirected
evm.TU.Hic_asm_10_3.2071	evm.TU.Hic_asm_8_24.311	0.423961	undirected
evm.TU.Hic_asm_10_3.2071	evm.TU.Hic_asm_8_7.162	0.527824	undirected
evm.TU.Hic_asm_10_3.2071	evm.TU.Hic_asm_8_7.371	0.471531	undirected
evm.TU.Hic_asm_5_40.20	evm.TU.Hic_asm_0_3.24	0.66881	undirected
evm.TU.Hic_asm_5_40.20	evm.TU.Hic_asm_0_33.77	0.409787	undirected
evm.TU.Hic_asm_5_40.20	evm.TU.Hic_asm_0_47.231	0.479851	undirected
evm.TU.Hic_asm_5_40.20	evm.TU.Hic_asm_0_47.256	0.453752	undirected
evm.TU.Hic_asm_5_40.20	evm.TU.Hic_asm_1_2.346	0.464019	undirected
evm.TU.Hic_asm_5_40.20	evm.TU.Hic_asm_1_20.165	0.519496	undirected
evm.TU.Hic_asm_5_40.20	evm.TU.Hic_asm_1_25.531	0.487712	undirected
evm.TU.Hic_asm_5_40.20	evm.TU.Hic_asm_1_32.242	0.472503	undirected
evm.TU.Hic_asm_5_40.20	evm.TU.Hic_asm_10_0.230	0.425198	undirected
evm.TU.Hic_asm_5_40.20	evm.TU.Hic_asm_10_11.136	0.500663	undirected
evm.TU.Hic_asm_5_40.20	evm.TU.Hic_asm_10_11.29	0.573341	undirected
evm.TU.Hic_asm_5_40.20	evm.TU.Hic_asm_10_11.501	0.476746	undirected
evm.TU.Hic_asm_5_40.20	evm.TU.Hic_asm_10_11.67	0.672924	undirected
evm.TU.Hic_asm_5_40.20	evm.TU.Hic_asm_10_3.1757	0.573443	undirected
evm.TU.Hic_asm_5_40.20	evm.TU.Hic_asm_10_3.896	0.465936	undirected
evm.TU.Hic_asm_5_40.20	evm.TU.Hic_asm_11_15.107	0.621279	undirected
evm.TU.Hic_asm_5_40.20	evm.TU.Hic_asm_11_15.80	0.470241	undirected
evm.TU.Hic_asm_5_40.20	evm.TU.Hic_asm_11_15.84	0.616167	undirected
evm.TU.Hic_asm_5_40.20	evm.TU.Hic_asm_11_3.219	0.639815	undirected
evm.TU.Hic_asm_5_40.20	evm.TU.Hic_asm_11_4.156	0.4557	undirected
evm.TU.Hic_asm_5_40.20	evm.TU.Hic_asm_11_60.398	0.43868	undirected
evm.TU.Hic_asm_5_40.20	evm.TU.Hic_asm_2_47.22	0.493559	undirected
evm.TU.Hic_asm_5_40.20	evm.TU.Hic_asm_2_56.483	0.528483	undirected
evm.TU.Hic_asm_5_40.20	evm.TU.Hic_asm_2_58.109	0.42911	undirected
evm.TU.Hic_asm_5_40.20	evm.TU.Hic_asm_3_35.250	0.447465	undirected
evm.TU.Hic_asm_5_40.20	evm.TU.Hic_asm_3_39.52	0.616122	undirected
evm.TU.Hic_asm_5_40.20	evm.TU.Hic_asm_3_42.537	0.432138	undirected
evm.TU.Hic_asm_5_40.20	evm.TU.Hic_asm_3_48.200	0.644761	undirected
evm.TU.Hic_asm_5_40.20	evm.TU.Hic_asm_3_48.257	0.431862	undirected
evm.TU.Hic_asm_5_40.20	evm.TU.Hic_asm_3_48.389	0.533157	undirected
evm.TU.Hic_asm_5_40.20	evm.TU.Hic_asm_3_48.392	0.684792	undirected
evm.TU.Hic_asm_5_40.20	evm.TU.Hic_asm_3_48.408	0.651009	undirected
evm.TU.Hic_asm_5_40.20	evm.TU.Hic_asm_3_48.522	0.507975	undirected
evm.TU.Hic_asm_5_40.20	evm.TU.Hic_asm_4_2.2	0.466079	undirected
evm.TU.Hic_asm_5_40.20	evm.TU.Hic_asm_4_3.244	0.514286	undirected
evm.TU.Hic_asm_5_40.20	evm.TU.Hic_asm_4_45.6	0.633025	undirected
evm.TU.Hic_asm_5_40.20	evm.TU.Hic_asm_4_45.7	0.482675	undirected
evm.TU.Hic_asm_5_40.20	evm.TU.Hic_asm_4_46.98	0.509808	undirected
evm.TU.Hic_asm_5_40.20	evm.TU.Hic_asm_4_7.6	0.652208	undirected
evm.TU.Hic_asm_5_40.20	evm.TU.Hic_asm_5_30.106	0.540919	undirected
evm.TU.Hic_asm_5_40.20	evm.TU.Hic_asm_5_4.262	0.411803	undirected
evm.TU.Hic_asm_5_40.20	evm.TU.Hic_asm_6_4.22	0.441821	undirected
evm.TU.Hic_asm_5_40.20	evm.TU.Hic_asm_6_79.294	0.588446	undirected
evm.TU.Hic_asm_5_40.20	evm.TU.Hic_asm_6_85.90	0.522096	undirected
evm.TU.Hic_asm_5_40.20	evm.TU.Hic_asm_7_2.63	0.415435	undirected
evm.TU.Hic_asm_5_40.20	evm.TU.Hic_asm_7_41.119	0.459771	undirected
evm.TU.Hic_asm_5_40.20	evm.TU.Hic_asm_8_19.327	0.474831	undirected
evm.TU.Hic_asm_5_40.20	evm.TU.Hic_asm_8_2.557	0.448776	undirected
evm.TU.Hic_asm_5_40.20	evm.TU.Hic_asm_8_24.311	0.449418	undirected
evm.TU.Hic_asm_5_40.20	evm.TU.Hic_asm_8_7.162	0.614953	undirected
evm.TU.Hic_asm_3_48.423	evm.TU.Hic_asm_0_3.24	0.650833	undirected
evm.TU.Hic_asm_3_48.423	evm.TU.Hic_asm_0_33.77	0.60342	undirected
evm.TU.Hic_asm_3_48.423	evm.TU.Hic_asm_0_38.135	0.613193	undirected
evm.TU.Hic_asm_3_48.423	evm.TU.Hic_asm_0_46.119	0.608375	undirected
evm.TU.Hic_asm_3_48.423	evm.TU.Hic_asm_0_47.159	0.587681	undirected
evm.TU.Hic_asm_3_48.423	evm.TU.Hic_asm_0_47.231	0.65925	undirected
evm.TU.Hic_asm_3_48.423	evm.TU.Hic_asm_0_47.247	0.591725	undirected
evm.TU.Hic_asm_3_48.423	evm.TU.Hic_asm_0_47.256	0.636634	undirected
evm.TU.Hic_asm_3_48.423	evm.TU.Hic_asm_1_2.346	0.608628	undirected
evm.TU.Hic_asm_3_48.423	evm.TU.Hic_asm_1_20.165	0.615205	undirected
evm.TU.Hic_asm_3_48.423	evm.TU.Hic_asm_1_25.531	0.638805	undirected
evm.TU.Hic_asm_3_48.423	evm.TU.Hic_asm_1_32.242	0.617826	undirected
evm.TU.Hic_asm_3_48.423	evm.TU.Hic_asm_10_0.230	0.612706	undirected
evm.TU.Hic_asm_3_48.423	evm.TU.Hic_asm_10_11.136	0.629338	undirected
evm.TU.Hic_asm_3_48.423	evm.TU.Hic_asm_10_11.29	0.628889	undirected
evm.TU.Hic_asm_3_48.423	evm.TU.Hic_asm_10_11.501	0.653523	undirected
evm.TU.Hic_asm_3_48.423	evm.TU.Hic_asm_10_11.67	0.664884	undirected
evm.TU.Hic_asm_3_48.423	evm.TU.Hic_asm_10_3.1757	0.653716	undirected
evm.TU.Hic_asm_3_48.423	evm.TU.Hic_asm_10_3.896	0.617035	undirected
evm.TU.Hic_asm_3_48.423	evm.TU.Hic_asm_11_15.107	0.633369	undirected
evm.TU.Hic_asm_3_48.423	evm.TU.Hic_asm_11_15.80	0.631899	undirected
evm.TU.Hic_asm_3_48.423	evm.TU.Hic_asm_11_15.84	0.635709	undirected
evm.TU.Hic_asm_3_48.423	evm.TU.Hic_asm_11_3.104	0.581829	undirected
evm.TU.Hic_asm_3_48.423	evm.TU.Hic_asm_11_3.219	0.668417	undirected
evm.TU.Hic_asm_3_48.423	evm.TU.Hic_asm_11_4.156	0.614966	undirected
evm.TU.Hic_asm_3_48.423	evm.TU.Hic_asm_11_4.53	0.610894	undirected
evm.TU.Hic_asm_3_48.423	evm.TU.Hic_asm_11_60.398	0.594547	undirected
evm.TU.Hic_asm_3_48.423	evm.TU.Hic_asm_2_47.22	0.61314	undirected
evm.TU.Hic_asm_3_48.423	evm.TU.Hic_asm_2_51.126	0.585341	undirected
evm.TU.Hic_asm_3_48.423	evm.TU.Hic_asm_2_56.229	0.591523	undirected
evm.TU.Hic_asm_3_48.423	evm.TU.Hic_asm_2_56.483	0.634968	undirected
evm.TU.Hic_asm_3_48.423	evm.TU.Hic_asm_2_58.109	0.625447	undirected
evm.TU.Hic_asm_3_48.423	evm.TU.Hic_asm_3_35.250	0.59057	undirected
evm.TU.Hic_asm_3_48.423	evm.TU.Hic_asm_3_36.112	0.583308	undirected
evm.TU.Hic_asm_3_48.423	evm.TU.Hic_asm_3_39.52	0.648202	undirected
evm.TU.Hic_asm_3_48.423	evm.TU.Hic_asm_3_42.222	0.595224	undirected
evm.TU.Hic_asm_3_48.423	evm.TU.Hic_asm_3_42.537	0.618045	undirected
evm.TU.Hic_asm_3_48.423	evm.TU.Hic_asm_3_48.200	0.647832	undirected
evm.TU.Hic_asm_3_48.423	evm.TU.Hic_asm_3_48.257	0.61538	undirected
evm.TU.Hic_asm_3_48.423	evm.TU.Hic_asm_3_48.389	0.634117	undirected
evm.TU.Hic_asm_3_48.423	evm.TU.Hic_asm_3_48.392	0.673832	undirected
evm.TU.Hic_asm_3_48.423	evm.TU.Hic_asm_3_48.408	0.653317	undirected
evm.TU.Hic_asm_3_48.423	evm.TU.Hic_asm_3_48.522	0.641773	undirected
evm.TU.Hic_asm_3_48.423	evm.TU.Hic_asm_4_2.2	0.623749	undirected
evm.TU.Hic_asm_3_48.423	evm.TU.Hic_asm_4_3.244	0.643927	undirected
evm.TU.Hic_asm_3_48.423	evm.TU.Hic_asm_4_45.6	0.651886	undirected
evm.TU.Hic_asm_3_48.423	evm.TU.Hic_asm_4_45.7	0.646724	undirected
evm.TU.Hic_asm_3_48.423	evm.TU.Hic_asm_4_46.98	0.629785	undirected
evm.TU.Hic_asm_3_48.423	evm.TU.Hic_asm_4_7.6	0.648625	undirected
evm.TU.Hic_asm_3_48.423	evm.TU.Hic_asm_5_30.106	0.634231	undirected
evm.TU.Hic_asm_3_48.423	evm.TU.Hic_asm_5_4.262	0.59488	undirected
evm.TU.Hic_asm_3_48.423	evm.TU.Hic_asm_5_40.82	0.573172	undirected
evm.TU.Hic_asm_3_48.423	evm.TU.Hic_asm_5_40.83	0.572987	undirected
evm.TU.Hic_asm_3_48.423	evm.TU.Hic_asm_6_4.22	0.579786	undirected
evm.TU.Hic_asm_3_48.423	evm.TU.Hic_asm_6_79.294	0.648565	undirected
evm.TU.Hic_asm_3_48.423	evm.TU.Hic_asm_6_85.90	0.661163	undirected
evm.TU.Hic_asm_3_48.423	evm.TU.Hic_asm_7_2.63	0.605471	undirected
evm.TU.Hic_asm_3_48.423	evm.TU.Hic_asm_7_41.119	0.620724	undirected
evm.TU.Hic_asm_3_48.423	evm.TU.Hic_asm_8_19.327	0.618063	undirected
evm.TU.Hic_asm_3_48.423	evm.TU.Hic_asm_8_2.557	0.611525	undirected
evm.TU.Hic_asm_3_48.423	evm.TU.Hic_asm_8_24.311	0.624717	undirected
evm.TU.Hic_asm_3_48.423	evm.TU.Hic_asm_8_7.162	0.650034	undirected
evm.TU.Hic_asm_3_48.423	evm.TU.Hic_asm_8_7.371	0.595553	undirected
evm.TU.Hic_asm_2_58.453	evm.TU.Hic_asm_0_3.24	0.656506	undirected
evm.TU.Hic_asm_2_58.453	evm.TU.Hic_asm_0_33.77	0.546689	undirected
evm.TU.Hic_asm_2_58.453	evm.TU.Hic_asm_0_38.135	0.530808	undirected
evm.TU.Hic_asm_2_58.453	evm.TU.Hic_asm_0_46.119	0.525559	undirected
evm.TU.Hic_asm_2_58.453	evm.TU.Hic_asm_0_47.159	0.493837	undirected
evm.TU.Hic_asm_2_58.453	evm.TU.Hic_asm_0_47.231	0.612725	undirected
evm.TU.Hic_asm_2_58.453	evm.TU.Hic_asm_0_47.247	0.474933	undirected
evm.TU.Hic_asm_2_58.453	evm.TU.Hic_asm_0_47.256	0.583281	undirected
evm.TU.Hic_asm_2_58.453	evm.TU.Hic_asm_1_2.346	0.601021	undirected
evm.TU.Hic_asm_2_58.453	evm.TU.Hic_asm_1_20.165	0.537229	undirected
evm.TU.Hic_asm_2_58.453	evm.TU.Hic_asm_1_25.531	0.616694	undirected
evm.TU.Hic_asm_2_58.453	evm.TU.Hic_asm_1_32.242	0.599424	undirected
evm.TU.Hic_asm_2_58.453	evm.TU.Hic_asm_10_0.230	0.556799	undirected
evm.TU.Hic_asm_2_58.453	evm.TU.Hic_asm_10_11.136	0.590139	undirected
evm.TU.Hic_asm_2_58.453	evm.TU.Hic_asm_10_11.29	0.582911	undirected
evm.TU.Hic_asm_2_58.453	evm.TU.Hic_asm_10_11.501	0.59642	undirected
evm.TU.Hic_asm_2_58.453	evm.TU.Hic_asm_10_11.67	0.666936	undirected
evm.TU.Hic_asm_2_58.453	evm.TU.Hic_asm_10_3.1757	0.590682	undirected
evm.TU.Hic_asm_2_58.453	evm.TU.Hic_asm_10_3.896	0.598902	undirected
evm.TU.Hic_asm_2_58.453	evm.TU.Hic_asm_11_15.107	0.610024	undirected
evm.TU.Hic_asm_2_58.453	evm.TU.Hic_asm_11_15.80	0.604385	undirected
evm.TU.Hic_asm_2_58.453	evm.TU.Hic_asm_11_15.84	0.62275	undirected
evm.TU.Hic_asm_2_58.453	evm.TU.Hic_asm_11_3.104	0.483427	undirected
evm.TU.Hic_asm_2_58.453	evm.TU.Hic_asm_11_3.219	0.651245	undirected
evm.TU.Hic_asm_2_58.453	evm.TU.Hic_asm_11_4.156	0.589874	undirected
evm.TU.Hic_asm_2_58.453	evm.TU.Hic_asm_11_4.53	0.498811	undirected
evm.TU.Hic_asm_2_58.453	evm.TU.Hic_asm_11_60.398	0.556461	undirected
evm.TU.Hic_asm_2_58.453	evm.TU.Hic_asm_2_47.22	0.540264	undirected
evm.TU.Hic_asm_2_58.453	evm.TU.Hic_asm_2_51.126	0.467493	undirected
evm.TU.Hic_asm_2_58.453	evm.TU.Hic_asm_2_56.229	0.478758	undirected
evm.TU.Hic_asm_2_58.453	evm.TU.Hic_asm_2_56.483	0.559079	undirected
evm.TU.Hic_asm_2_58.453	evm.TU.Hic_asm_2_58.109	0.559074	undirected
evm.TU.Hic_asm_2_58.453	evm.TU.Hic_asm_3_35.250	0.57559	undirected
evm.TU.Hic_asm_2_58.453	evm.TU.Hic_asm_3_36.112	0.478232	undirected
evm.TU.Hic_asm_2_58.453	evm.TU.Hic_asm_3_39.52	0.609253	undirected
evm.TU.Hic_asm_2_58.453	evm.TU.Hic_asm_3_42.222	0.479265	undirected
evm.TU.Hic_asm_2_58.453	evm.TU.Hic_asm_3_42.537	0.548856	undirected
evm.TU.Hic_asm_2_58.453	evm.TU.Hic_asm_3_48.200	0.639499	undirected
evm.TU.Hic_asm_2_58.453	evm.TU.Hic_asm_3_48.257	0.564825	undirected
evm.TU.Hic_asm_2_58.453	evm.TU.Hic_asm_3_48.389	0.549317	undirected
evm.TU.Hic_asm_2_58.453	evm.TU.Hic_asm_3_48.392	0.680908	undirected
evm.TU.Hic_asm_2_58.453	evm.TU.Hic_asm_3_48.408	0.649306	undirected
evm.TU.Hic_asm_2_58.453	evm.TU.Hic_asm_3_48.522	0.63326	undirected
evm.TU.Hic_asm_2_58.453	evm.TU.Hic_asm_4_2.2	0.597568	undirected
evm.TU.Hic_asm_2_58.453	evm.TU.Hic_asm_4_3.244	0.592675	undirected
evm.TU.Hic_asm_2_58.453	evm.TU.Hic_asm_4_45.6	0.623806	undirected
evm.TU.Hic_asm_2_58.453	evm.TU.Hic_asm_4_45.7	0.609594	undirected
evm.TU.Hic_asm_2_58.453	evm.TU.Hic_asm_4_46.98	0.544157	undirected
evm.TU.Hic_asm_2_58.453	evm.TU.Hic_asm_4_7.6	0.650458	undirected
evm.TU.Hic_asm_2_58.453	evm.TU.Hic_asm_5_30.106	0.552959	undirected
evm.TU.Hic_asm_2_58.453	evm.TU.Hic_asm_5_4.262	0.541253	undirected
evm.TU.Hic_asm_2_58.453	evm.TU.Hic_asm_5_40.82	0.494759	undirected
evm.TU.Hic_asm_2_58.453	evm.TU.Hic_asm_5_40.83	0.498545	undirected
evm.TU.Hic_asm_2_58.453	evm.TU.Hic_asm_6_4.22	0.547435	undirected
evm.TU.Hic_asm_2_58.453	evm.TU.Hic_asm_6_79.294	0.598125	undirected
evm.TU.Hic_asm_2_58.453	evm.TU.Hic_asm_6_85.90	0.623216	undirected
evm.TU.Hic_asm_2_58.453	evm.TU.Hic_asm_7_2.63	0.531781	undirected
evm.TU.Hic_asm_2_58.453	evm.TU.Hic_asm_7_41.119	0.591684	undirected
evm.TU.Hic_asm_2_58.453	evm.TU.Hic_asm_8_19.327	0.601347	undirected
evm.TU.Hic_asm_2_58.453	evm.TU.Hic_asm_8_2.557	0.582196	undirected
evm.TU.Hic_asm_2_58.453	evm.TU.Hic_asm_8_24.311	0.580265	undirected
evm.TU.Hic_asm_2_58.453	evm.TU.Hic_asm_8_7.162	0.605169	undirected
evm.TU.Hic_asm_2_58.453	evm.TU.Hic_asm_8_7.371	0.518694	undirected
evm.TU.Hic_asm_6_70.284	evm.TU.Hic_asm_0_3.24	0.653396	undirected
evm.TU.Hic_asm_6_70.284	evm.TU.Hic_asm_0_33.77	0.560337	undirected
evm.TU.Hic_asm_6_70.284	evm.TU.Hic_asm_0_38.135	0.525079	undirected
evm.TU.Hic_asm_6_70.284	evm.TU.Hic_asm_0_46.119	0.535689	undirected
evm.TU.Hic_asm_6_70.284	evm.TU.Hic_asm_0_47.159	0.513929	undirected
evm.TU.Hic_asm_6_70.284	evm.TU.Hic_asm_0_47.231	0.617467	undirected
evm.TU.Hic_asm_6_70.284	evm.TU.Hic_asm_0_47.247	0.490285	undirected
evm.TU.Hic_asm_6_70.284	evm.TU.Hic_asm_0_47.256	0.597121	undirected
evm.TU.Hic_asm_6_70.284	evm.TU.Hic_asm_1_2.346	0.56672	undirected
evm.TU.Hic_asm_6_70.284	evm.TU.Hic_asm_1_20.165	0.550151	undirected
evm.TU.Hic_asm_6_70.284	evm.TU.Hic_asm_1_25.531	0.589225	undirected
evm.TU.Hic_asm_6_70.284	evm.TU.Hic_asm_1_32.242	0.553527	undirected
evm.TU.Hic_asm_6_70.284	evm.TU.Hic_asm_10_0.230	0.556947	undirected
evm.TU.Hic_asm_6_70.284	evm.TU.Hic_asm_10_11.136	0.570665	undirected
evm.TU.Hic_asm_6_70.284	evm.TU.Hic_asm_10_11.29	0.597374	undirected
evm.TU.Hic_asm_6_70.284	evm.TU.Hic_asm_10_11.501	0.58312	undirected
evm.TU.Hic_asm_6_70.284	evm.TU.Hic_asm_10_11.67	0.66624	undirected
evm.TU.Hic_asm_6_70.284	evm.TU.Hic_asm_10_3.1757	0.607341	undirected
evm.TU.Hic_asm_6_70.284	evm.TU.Hic_asm_10_3.896	0.602235	undirected
evm.TU.Hic_asm_6_70.284	evm.TU.Hic_asm_11_15.107	0.597666	undirected
evm.TU.Hic_asm_6_70.284	evm.TU.Hic_asm_11_15.80	0.602901	undirected
evm.TU.Hic_asm_6_70.284	evm.TU.Hic_asm_11_15.84	0.627766	undirected
evm.TU.Hic_asm_6_70.284	evm.TU.Hic_asm_11_3.104	0.494012	undirected
evm.TU.Hic_asm_6_70.284	evm.TU.Hic_asm_11_3.219	0.658044	undirected
evm.TU.Hic_asm_6_70.284	evm.TU.Hic_asm_11_4.156	0.567316	undirected
evm.TU.Hic_asm_6_70.284	evm.TU.Hic_asm_11_4.53	0.510271	undirected
evm.TU.Hic_asm_6_70.284	evm.TU.Hic_asm_11_60.398	0.571841	undirected
evm.TU.Hic_asm_6_70.284	evm.TU.Hic_asm_2_47.22	0.546169	undirected
evm.TU.Hic_asm_6_70.284	evm.TU.Hic_asm_2_51.126	0.485948	undirected
evm.TU.Hic_asm_6_70.284	evm.TU.Hic_asm_2_56.229	0.501541	undirected
evm.TU.Hic_asm_6_70.284	evm.TU.Hic_asm_2_56.483	0.580727	undirected
evm.TU.Hic_asm_6_70.284	evm.TU.Hic_asm_2_58.109	0.56706	undirected
evm.TU.Hic_asm_6_70.284	evm.TU.Hic_asm_3_35.250	0.539389	undirected
evm.TU.Hic_asm_6_70.284	evm.TU.Hic_asm_3_36.112	0.492624	undirected
evm.TU.Hic_asm_6_70.284	evm.TU.Hic_asm_3_39.52	0.603597	undirected
evm.TU.Hic_asm_6_70.284	evm.TU.Hic_asm_3_42.222	0.492619	undirected
evm.TU.Hic_asm_6_70.284	evm.TU.Hic_asm_3_42.537	0.531911	undirected
evm.TU.Hic_asm_6_70.284	evm.TU.Hic_asm_3_48.200	0.639282	undirected
evm.TU.Hic_asm_6_70.284	evm.TU.Hic_asm_3_48.257	0.538515	undirected
evm.TU.Hic_asm_6_70.284	evm.TU.Hic_asm_3_48.389	0.56086	undirected
evm.TU.Hic_asm_6_70.284	evm.TU.Hic_asm_3_48.392	0.680336	undirected
evm.TU.Hic_asm_6_70.284	evm.TU.Hic_asm_3_48.408	0.650734	undirected
evm.TU.Hic_asm_6_70.284	evm.TU.Hic_asm_3_48.522	0.610702	undirected
evm.TU.Hic_asm_6_70.284	evm.TU.Hic_asm_4_2.2	0.598445	undirected
evm.TU.Hic_asm_6_70.284	evm.TU.Hic_asm_4_3.244	0.600697	undirected
evm.TU.Hic_asm_6_70.284	evm.TU.Hic_asm_4_45.6	0.627016	undirected
evm.TU.Hic_asm_6_70.284	evm.TU.Hic_asm_4_45.7	0.627901	undirected
evm.TU.Hic_asm_6_70.284	evm.TU.Hic_asm_4_46.98	0.542025	undirected
evm.TU.Hic_asm_6_70.284	evm.TU.Hic_asm_4_7.6	0.649995	undirected
evm.TU.Hic_asm_6_70.284	evm.TU.Hic_asm_5_30.106	0.556017	undirected
evm.TU.Hic_asm_6_70.284	evm.TU.Hic_asm_5_4.262	0.553746	undirected
evm.TU.Hic_asm_6_70.284	evm.TU.Hic_asm_5_40.82	0.531864	undirected
evm.TU.Hic_asm_6_70.284	evm.TU.Hic_asm_5_40.83	0.538899	undirected
evm.TU.Hic_asm_6_70.284	evm.TU.Hic_asm_6_4.22	0.606945	undirected
evm.TU.Hic_asm_6_70.284	evm.TU.Hic_asm_6_79.294	0.602324	undirected
evm.TU.Hic_asm_6_70.284	evm.TU.Hic_asm_6_85.90	0.620725	undirected
evm.TU.Hic_asm_6_70.284	evm.TU.Hic_asm_7_2.63	0.535726	undirected
evm.TU.Hic_asm_6_70.284	evm.TU.Hic_asm_7_41.119	0.606088	undirected
evm.TU.Hic_asm_6_70.284	evm.TU.Hic_asm_8_19.327	0.589301	undirected
evm.TU.Hic_asm_6_70.284	evm.TU.Hic_asm_8_2.557	0.564202	undirected
evm.TU.Hic_asm_6_70.284	evm.TU.Hic_asm_8_24.311	0.602073	undirected
evm.TU.Hic_asm_6_70.284	evm.TU.Hic_asm_8_7.162	0.60133	undirected
evm.TU.Hic_asm_6_70.284	evm.TU.Hic_asm_8_7.371	0.557355	undirected
evm.TU.Hic_asm_7_40.511	evm.TU.Hic_asm_0_3.24	0.623904	undirected
evm.TU.Hic_asm_7_40.511	evm.TU.Hic_asm_0_46.119	0.406478	undirected
evm.TU.Hic_asm_7_40.511	evm.TU.Hic_asm_0_47.231	0.412527	undirected
evm.TU.Hic_asm_7_40.511	evm.TU.Hic_asm_0_47.256	0.412802	undirected
evm.TU.Hic_asm_7_40.511	evm.TU.Hic_asm_1_20.165	0.527709	undirected
evm.TU.Hic_asm_7_40.511	evm.TU.Hic_asm_1_25.531	0.476016	undirected
evm.TU.Hic_asm_7_40.511	evm.TU.Hic_asm_1_32.242	0.414713	undirected
evm.TU.Hic_asm_7_40.511	evm.TU.Hic_asm_10_0.230	0.404883	undirected
evm.TU.Hic_asm_7_40.511	evm.TU.Hic_asm_10_11.136	0.507983	undirected
evm.TU.Hic_asm_7_40.511	evm.TU.Hic_asm_10_11.29	0.549454	undirected
evm.TU.Hic_asm_7_40.511	evm.TU.Hic_asm_10_11.501	0.475032	undirected
evm.TU.Hic_asm_7_40.511	evm.TU.Hic_asm_10_11.67	0.633779	undirected
evm.TU.Hic_asm_7_40.511	evm.TU.Hic_asm_10_3.1757	0.517426	undirected
evm.TU.Hic_asm_7_40.511	evm.TU.Hic_asm_11_15.107	0.601697	undirected
evm.TU.Hic_asm_7_40.511	evm.TU.Hic_asm_11_15.84	0.601016	undirected
evm.TU.Hic_asm_7_40.511	evm.TU.Hic_asm_11_3.219	0.629617	undirected
evm.TU.Hic_asm_7_40.511	evm.TU.Hic_asm_2_47.22	0.487347	undirected
evm.TU.Hic_asm_7_40.511	evm.TU.Hic_asm_2_56.483	0.491278	undirected
evm.TU.Hic_asm_7_40.511	evm.TU.Hic_asm_3_39.52	0.572971	undirected
evm.TU.Hic_asm_7_40.511	evm.TU.Hic_asm_3_42.537	0.468631	undirected
evm.TU.Hic_asm_7_40.511	evm.TU.Hic_asm_3_48.200	0.602674	undirected
evm.TU.Hic_asm_7_40.511	evm.TU.Hic_asm_3_48.257	0.415953	undirected
evm.TU.Hic_asm_7_40.511	evm.TU.Hic_asm_3_48.389	0.525825	undirected
evm.TU.Hic_asm_7_40.511	evm.TU.Hic_asm_3_48.392	0.652106	undirected
evm.TU.Hic_asm_7_40.511	evm.TU.Hic_asm_3_48.408	0.615647	undirected
evm.TU.Hic_asm_7_40.511	evm.TU.Hic_asm_3_48.522	0.408646	undirected
evm.TU.Hic_asm_7_40.511	evm.TU.Hic_asm_4_3.244	0.453408	undirected
evm.TU.Hic_asm_7_40.511	evm.TU.Hic_asm_4_45.6	0.583309	undirected
evm.TU.Hic_asm_7_40.511	evm.TU.Hic_asm_4_46.98	0.533193	undirected
evm.TU.Hic_asm_7_40.511	evm.TU.Hic_asm_4_7.6	0.625065	undirected
evm.TU.Hic_asm_7_40.511	evm.TU.Hic_asm_5_30.106	0.532869	undirected
evm.TU.Hic_asm_7_40.511	evm.TU.Hic_asm_6_79.294	0.564669	undirected
evm.TU.Hic_asm_7_40.511	evm.TU.Hic_asm_6_85.90	0.475219	undirected
evm.TU.Hic_asm_7_40.511	evm.TU.Hic_asm_7_2.63	0.415094	undirected
evm.TU.Hic_asm_7_40.511	evm.TU.Hic_asm_7_41.119	0.404595	undirected
evm.TU.Hic_asm_7_40.511	evm.TU.Hic_asm_8_2.557	0.452435	undirected
evm.TU.Hic_asm_7_40.511	evm.TU.Hic_asm_8_7.162	0.588651	undirected
