# Supplementary material for: Transcriptomics and Metabolomics Reveal the Critical Genes of Carotenoid Biosynthesis and Color Formation of Goji (Lycium barbarum L.) Fruit Ripening
Source: Plants (Basel). 2023 Jul 27;12(15):2791. doi: 10.3390/plants12152791 (PMC10421014; doi:10.3390/plants12152791)
Supplement: Supplementary file 1 [file plants-12-02791-s001.zip › Table-S13.xlsx]

## Sheet: Sheet1
Table S13 Primers for qRT-PCR in this study
Gene names	Gene ID	primer sequences (5'-3')	product sizes(bp)
PSY1	evm.TU.Hic_asm_8_29.268	F:ATTCTTGGAATCCGTCCGGG	158
		R:TCGTCGTCATTTCTCCACCA
PDS1	evm.TU.Hic_asm_9_40.826	F:TCCTTTTGTAGAACCCACAACG	197
		R:TCCTTTGCAAGCAGCCATCT
Z-ISO	evm.TU.Hic_asm_5_40.20	F:TCTCACACCCTCTTTCCCCT	183
		R:TGAATTGCTTTCTTGGTTTTGAGGA
ZDS16	evm.TU.Hic_asm_10_3.2071	F:TTCTTGGTTTTTGGTGGTTCTCG	159
		R:TTTCAGCTTTGGGCCTCGATA
crtISO4	evm.TU.Hic_asm_7_40.210	F:TGGAAGTAGTGATGTGGAAGG	187
		R:TCGAACGTATAACCATCCTTCTG
LCYE	evm.TU.Hic_asm_4_1.237	F:AGTGGAAGTGTAGTTGTTAAAGAAG	189
		R:ACCGCAGCCAATAACCACTAA
LCYB	evm.TU.Hic_asm_7_40.511	F:ACATCCCTTGTAGCTCGTCCT	178
		R:CTGTACCACCAATTCCGACCA
CYP97A2	evm.TU.Hic_asm_6_70.284	F:GAGTCGGTAGACAAGGGAGT	200
		R:GGATAATCACCCAGCTGCCA
CYP97A3	evm.TU.Hic_asm_6_70.284	F:GAGTCGGTAGACAAGGGAGT	200
		R:GGATAATCACCCAGCTGCCA
CrtR2	evm.TU.Hic_asm_2_51.122	F:CCCAAAACCCACCTCAGTCT	184
		R:CGTCGCTGAGATCTGCTCTT
VDE2	evm.TU.Hic_asm_6_70.259	F:CTGGCCAACCATGAAACCATC	200
		R:GCGGAAGGGAGCTTCTGTT
ZEP3	evm.TU.Hic_asm_6_70.259	F:CTGGCCAACCATGAAACCATC	200
		R:GCGGAAGGGAGCTTCTGTT
NSY	evm.TU.Hic_asm_2_58.453	F:TGTGTGATTCCAATGGGAGGA	150
		R:CTCAACAATGGCCTCGGCT
Actin	evm.TU..Hic_asm_6_82.621	F:ACAATCGTGCGAGGAAAAGG	183
		R:AGCTGGCGGTGATTTTCAGA
