# Supplementary material for: Transcriptomics and Metabolomics Reveal the Critical Genes of Carotenoid Biosynthesis and Color Formation of Goji (Lycium barbarum L.) Fruit Ripening
Source: Plants (Basel). 2023 Jul 27;12(15):2791. doi: 10.3390/plants12152791 (PMC10421014; doi:10.3390/plants12152791)
Supplement: Supplementary file 1 [file plants-12-02791-s001.zip › Table-S2.xlsx]

## Sheet: M1，M2, andM3
Table S2 The principle component analysis (PCA) of carotenoid, the samples from N1 and N1Y at M1, M2, and M3
Index	PC1	PC2	PC3	PC4	PC5	PC6	PC7	PC8	PC9	PC10	PC11	PC12	PC13	PC14	PC15	PC16	PC17	PC18
Zeaxanthin	-0.740429	-0.537447	0.180236	-0.334133	0.0794601	-0.0884385	0.0601421	0.007778	0.013127	-0.0227094	0.00828322	-0.000523471	0.00204246	0.00288567	-0.0029002	0.00155355	-0.0038408	0.00891792
Phytoene	-0.35317	0.662331	0.654277	0.063872	0.0197527	0.0470823	0.00344744	-0.00823943	0.0382376	-0.00160426	-0.00650398	5.53186e-06	-0.0051048	0.00448779	0.00893536	-0.00222564	0.00159268	-0.00634821
Xanthophyll	0.521889	-0.200877	0.522652	-0.440643	0.287129	-0.231235	-0.158411	0.0228922	0.23762	-0.00388926	-0.0211166	-0.0026222	-0.00811929	0.0184341	0.0237227	0.0103426	-0.00243409	0.0085437
Zeaxanthin dipalmitate	-0.175414	0.113436	-0.224003	0.28367	0.683415	-0.425119	-0.419369	-0.0156254	-0.0200326	0.00250933	-0.00795285	-0.0109398	0.00572301	-0.00133253	0.00751911	0.00827125	-0.00618231	0.0214516
Zeaxanthin palmitate	-0.057275	0.32421	-0.343558	-0.632594	0.354891	0.480707	-0.0422092	-0.0109405	-0.0146848	-0.0398864	-0.0925284	0.00996157	-0.0245014	-0.00404218	6.54512e-05	0.00650901	0.00508933	-0.0486914
Beta-Carotene	0.117499	0.01493	0.0960815	-0.0414202	0.30837	-0.164069	0.564016	0.151206	-0.659313	0.0627509	0.0282143	0.0384323	0.0858822	-0.14696	-0.142273	-0.0463041	0.0367918	-0.0426036
Beta-cryptoflavin palmitate	-0.0549043	0.285704	-0.235494	-0.367395	-0.255698	-0.508979	0.0659894	0.015162	0.0994428	0.23153	0.453457	-0.00443922	0.0895192	0.03134	-0.0315927	-0.107403	0.010487	0.239822
Rubixanthin palmitate	-0.0332837	0.175134	-0.143057	-0.210861	-0.251881	-0.478811	0.0818454	-0.0247023	-0.0148188	-0.314098	-0.494535	-0.0319512	-0.129874	-0.0412978	0.0474538	0.207652	-0.0353717	-0.312581
Lutein palmitate	-0.0155097	0.0243722	-0.097099	0.151447	0.292131	-0.00925561	0.643231	-0.0480662	0.608645	-0.00301033	0.0719971	-0.0751353	-0.0140954	0.054022	0.133997	0.0836317	-0.0325496	0.0203108
Neoxanthin	0.0455834	-0.0141414	0.0423556	-0.0235118	0.0512701	-0.0247648	0.092268	-0.671014	-0.279881	-0.239449	0.18508	-0.0874056	-0.244747	0.323644	0.299634	-0.0372355	-0.07967	0.118696
Antheraxanthin	-0.0112939	-0.017492	0.010184	-0.0186944	-0.00899305	-0.0114351	0.0031782	-0.340131	-0.0326633	0.854448	-0.274466	-0.0324364	-0.123731	-0.0171449	0.0152712	0.137859	0.0187336	-0.11569
Zeaxanthin-oleate-palmitate	-0.00571265	0.0202259	-0.0297785	0.0185898	0.0183227	-0.0712907	0.137266	-0.0251404	0.0698117	0.0143829	-0.553644	0.0859395	0.213305	0.330751	0.0165941	-0.337417	-0.0321737	0.329195
beta-cryptoxanthin	0.00562767	0.00419663	0.00853426	0.00495479	0.0196158	0.0296949	0.0138487	0.260404	-0.0886835	0.045626	0.0431613	-0.162517	0.255295	0.344967	-0.0385815	0.464381	-0.452976	0.0176663
Zeaxanthin-myristate-palmitate	-0.00514232	0.00216778	-0.0148532	0.0477338	0.0514191	-0.0351602	0.101384	-0.00674377	0.0957377	-0.058746	-0.0818605	0.0909598	-0.0918519	0.148795	-0.225966	-0.0703029	0.137023	-0.434045
Violaxanthin	0.0100128	-0.00379545	0.00987216	-0.00347055	-0.000657485	0.0108564	-0.0130379	-0.573596	0.0896817	-0.169973	0.010758	0.042263	0.488037	-0.280234	-0.405144	0.0721227	-0.147259	-0.0408862
Zeaxanthin dimyristate	-0.0023466	0.00378129	-0.0133681	0.0399965	0.0443041	-0.0238061	0.10428	-0.00334907	0.0989873	-0.0346487	0.0138557	0.0546209	-0.267742	-0.378075	-0.0505186	0.18442	-0.041483	0.13767
Violaxanthin dipalmitate	-0.00441909	-0.005753	-0.00646147	-0.00121539	0.00227098	-0.0183508	0.00165804	-0.0267766	0.0166357	0.0943365	0.138267	0.00854743	0.358142	0.285625	0.0155732	-0.142002	0.0503194	-0.395157
Beta-Apocarotenal	3.36001e-05	6.217e-07	0.000185675	-0.000699896	-0.000138443	-0.000523104	-0.00364547	-0.00595782	0.00482837	-0.0185424	-0.0086662	0.237014	0.256043	0.0701389	0.106593	0.129776	0.523879	-0.072478
Zeaxanthin-palmitate-stearate	-0.00195847	0.000523794	-0.00564274	0.00566549	0.0138129	-0.00948671	-0.00559338	-0.0061713	0.0232497	-0.00534246	0.245833	0.352754	-0.0856449	0.140791	0.205803	-0.0357106	-0.100445	-0.389672
Lutein oleate	-0.00100848	-0.00127972	-0.00271001	0.00112738	0.00561575	-0.00539133	0.0160522	0.000169653	0.0119432	-0.0186323	0.0338768	-0.410629	0.13987	-0.33625	0.153687	-0.260351	0.296743	-0.12786
Violaxanthin myristate	-0.00239852	-0.000999944	-0.00329041	-0.000622501	-0.0021999	-0.0120034	0.0112379	-0.0124964	0.00660513	0.0778414	0.00778572	0.340638	0.176838	-0.336216	0.33752	-0.0217502	-0.365122	-0.208679
Violaxanthin palmitate	0.00135886	-0.00160017	0.000258435	0.00124207	0.00645502	-0.00602335	0.00244322	-0.0243606	0.0628864	0.0209694	0.0744182	-0.157037	-0.250322	0.0436796	-0.558148	-0.155821	-0.23385	-0.189042
Gamma-Carotene	-0.002066	0.00315295	-0.00118128	-0.00225897	-0.000681451	-0.000810495	0.0153939	0.00752817	0.00541837	-0.00883598	-0.049625	0.406856	0.102773	-0.158311	-0.0307565	-0.0695354	-0.148473	0.22307
Alpha-Carotene	0.00251562	-0.000432484	0.00265518	-0.00208258	0.0033097	-0.00198117	0.00877048	-0.087903	-0.0214446	-0.0345646	0.0326276	0.0698802	0.0578721	0.0284303	-0.0741591	0.625985	0.319781	0.101806
Zeaxanthin-laurate-palmitate	-0.000386052	0.00104467	-0.00403583	0.0127425	0.016361	-0.00310245	0.0315287	-0.00135679	0.0368044	0.0208282	0.11244	0.243364	-0.268587	0.0798696	-0.226075	0.0283992	0.181277	-0.0186489
Neochrome palmitate	-0.000718915	0.00112096	-0.00186915	-0.000148574	-0.000546352	-0.00628658	0.004521	-0.000961985	0.00487691	-0.0112086	0.00118166	0.437112	-0.0579046	0.131643	-0.256206	-0.116565	0.101403	0.155539
Lycopene	-0.00158375	0.00220075	0.00241221	0.00050513	0.000645442	0.00662816	0.00809994	0.0135439	0.00626759	0.0214589	0.0844199	-0.159294	0.242007	0.106982	-0.148624	-0.00567028	0.102283	0.0284615

## Sheet: M1
Table S2 The principle component analysis (PCA) of carotenoid, the samples from N1 and N1Y at M1
Index	PC1	PC2	PC3	PC4	PC5	PC6
Zeaxanthin	0.0536858	-0.0978886	-0.270566	-0.181317	0.219694	-0.796881
Phytoene	0.343208	-0.891803	0.0669798	0.105473	-0.113425	0.112118
Xanthophyll	0.885071	0.305388	0.295317	-0.0813647	0.0566873	-0.0965919
Zeaxanthin dipalmitate	-0.00265567	0.0223119	0.057608	-0.463833	-0.165698	0.0786365
Zeaxanthin palmitate	-1.48e-20	1.34e-19	2.06e-19	4.75e-17	1.33e-16	0.000351578
Beta-Carotene	0.297025	0.19108	-0.770597	0.21491	-0.159115	0.329606
Beta-cryptoflavin palmitate	0.000245277	0.014761	0.122534	0.406791	0.209581	-0.00811692
Rubixanthin palmitate	0.00242684	0.00714295	0.0215756	-0.00703337	0.00545141	-0.000126144
Lutein palmitate	0.00132785	-0.00175728	0.00538999	-0.00129109	0.000886422	0.00675093
Neoxanthin	0.0853341	-0.147854	-0.457285	-0.119408	0.171287	-0.186971
Antheraxanthin	0.0153528	-0.078381	-0.0418153	-0.252055	0.273812	0.252818
Zeaxanthin-oleate-palmitate	0	0	0	0	0	0
beta-cryptoxanthin	0.00469545	0.0768345	-0.00398836	-0.282491	0.301799	0.210319
Zeaxanthin-myristate-palmitate	0	0	0	0	0	0
Violaxanthin	0.0118162	-0.173394	-0.0903595	-0.226513	0.251675	0.195863
Zeaxanthin dimyristate	0	0	0	0	0	0
Violaxanthin dipalmitate	0	0	0	0	0	0
Beta-Apocarotenal	0.000357309	-0.00239187	0.00316151	-0.170335	-0.474144	-0.0750726
Zeaxanthin-palmitate-stearate	0	0	0	0	0	0
Lutein oleate	0.00118299	0.00215553	-0.00505791	0.275768	-0.294288	-0.141831
Violaxanthin myristate	0	0	0	0	0	0
Violaxanthin palmitate	0.00452917	-0.00767796	0.0329962	0.161275	0.480509	0.107949
Gamma-Carotene	0	0	0	0	0	0
Alpha-Carotene	0.00592463	-0.0228012	-0.0477988	-0.427261	-0.194642	0.0962678
Zeaxanthin-laurate-palmitate	0	0	0	0	0	0
Neochrome palmitate	0	0	0	0	0	0
Lycopene	0	0	0	0	0	0

## Sheet: M2
Table S2 The principle component analysis (PCA) of carotenoid, the samples from N1 and N1Y at M2
Index	PC1	PC2	PC3	PC4	PC5	PC6
Zeaxanthin	0.953101	0.104229	-0.224784	0.0273711	-0.0264043	-0.136139
Phytoene	-0.0292775	-0.521158	-0.178346	0.01331	-0.197238	-0.366644
Xanthophyll	0.0927007	0.0715366	-0.179403	-0.0611786	-0.0322725	0.650296
Zeaxanthin dipalmitate	-0.154264	0.808507	-0.117054	-0.0207799	-0.163894	-0.383228
Zeaxanthin palmitate	-0.152604	-0.103634	-0.554545	-0.0257295	0.0927195	-0.197439
Beta-Carotene	-0.0582369	-0.0789077	-0.273905	-0.129287	-0.0190401	-0.171962
Beta-cryptoflavin palmitate	-0.119894	0.165177	-0.251465	0.124283	0.0801454	0.273246
Rubixanthin palmitate	-0.070062	0.0568695	-0.287497	0.108499	0.0965972	-0.0520049
Lutein palmitate	-0.100504	-0.0634777	-0.406318	0.171168	-0.166556	0.0180724
Neoxanthin	-0.000958906	-0.0111291	0.0130171	-0.356694	0.131823	-0.0458963
Antheraxanthin	0.0273394	-0.0306791	0.398132	0.296706	-0.21748	-0.264713
Zeaxanthin-oleate-palmitate	-0.026115	-0.0540834	-0.0608491	-0.144927	-0.410464	-0.00349294
beta-cryptoxanthin	-0.00616276	-0.01451	-0.0229149	-0.0114486	-0.000180273	0.0223808
Zeaxanthin-myristate-palmitate	-0.0193002	0.0045414	-0.0789749	0.0885951	-0.280957	0.129827
Violaxanthin	0.000753292	-0.00398414	0.0339373	-0.34709	0.133019	-0.0896715
Zeaxanthin dimyristate	-0.0192337	0.00139263	-0.0733633	0.203213	0.132897	-0.0570888
Violaxanthin dipalmitate	0.00463334	0.028572	0.0308036	-0.221458	-0.143646	-0.0157621
Beta-Apocarotenal	0.000262647	0.000838007	-0.00558509	-0.239252	-0.142971	0.0374313
Zeaxanthin-palmitate-stearate	-0.00331941	0.041192	-0.0132353	-0.240556	-0.151282	0.0379703
Lutein oleate	-0.000120305	0.00398967	-0.0188113	0.104555	0.409678	-0.0566558
Violaxanthin myristate	0.00132822	0.00334298	0.0250619	-0.350384	0.130654	-0.0675763
Violaxanthin palmitate	-0.000417633	0.0137978	-0.00249218	0.361195	-0.131097	0.0574905
Gamma-Carotene	-0.000673152	-0.0116757	-0.013082	-0.243329	-0.141596	0.037845
Alpha-Carotene	0	0	0	0	0	0
Zeaxanthin-laurate-palmitate	-0.00635768	0.0103102	-0.0137952	0.118469	-0.274078	0.0748882
Neochrome palmitate	-0.000838639	0.00202969	-0.00821053	-0.115893	-0.413971	0.0947725
Lycopene	0	0	0	0	0	0

## Sheet: M3
Table S2 The principle component analysis (PCA) of carotenoid, the samples from N1 and N1Y at M3
Index	PC1	PC2	PC3	PC4	PC5	PC6
Zeaxanthin	0.796934	0.480495	-0.0691213	0.00428947	-0.0139601	-0.144942
Phytoene	0.407888	-0.462666	0.288166	0.00573045	-0.0133562	0.716888
Xanthophyll	0.0233928	0.0067701	0.00882324	-0.130243	0.215596	-0.0104242
Zeaxanthin dipalmitate	-0.0424484	0.0469791	0.935165	-0.0139717	0.0079016	-0.325233
Zeaxanthin palmitate	-0.330875	0.715414	0.14953	-0.0138163	0.0174569	0.586387
Beta-Carotene	-0.0251867	0.00856039	0.0619573	0.129068	-0.214893	-0.010783
Beta-cryptoflavin palmitate	-0.245347	-0.087967	-0.0860974	-0.000509948	0.00428249	-0.0681819
Rubixanthin palmitate	-0.150877	-0.167194	-0.0502172	0.000929135	0.00131148	0.077246
Lutein palmitate	-0.0471024	0.0643962	-0.00324118	0.129099	-0.214144	0.0490277
Neoxanthin	-0.000254839	-0.000652534	0.00878133	0.844269	0.353232	-0.00290854
Antheraxanthin	0.0192422	0.00697365	-0.0224365	0.000444059	-0.000532337	0.00501228
Zeaxanthin-oleate-palmitate	-0.021436	-0.0255015	0.00982772	-0.0013237	-0.320591	-0.0140373
beta-cryptoxanthin	0.000694628	0.0104722	0.00373597	0.0361804	-0.290781	0.00471586
Zeaxanthin-myristate-palmitate	-0.0033598	-0.0131134	0.0227429	-0.0189957	-0.0148996	-0.0384869
Violaxanthin	0.00053687	-0.000345421	-5.26e-05	0.0363537	-0.290931	-0.00473057
Zeaxanthin dimyristate	-0.00540148	-0.00896084	0.00721886	-0.149151	0.201113	-0.0068881
Violaxanthin dipalmitate	0.000944306	0.000887054	-0.00356374	0.092768	-0.246013	-0.000367883
Beta-Apocarotenal	4.26e-05	1.08e-05	0.00175244	-0.0939824	-0.074883	-0.00453327
Zeaxanthin-palmitate-stearate	-0.00196757	0.00196697	0.00723429	0.00109591	0.32099	0.00875529
Lutein oleate	-0.000434738	0.00146363	-0.00168114	0.0927202	-0.24596	-0.00143144
Violaxanthin myristate	-0.000185781	-0.00274585	-0.00532553	-0.242949	0.126083	0.00366104
Violaxanthin palmitate	-5.04e-05	-1.36e-05	-0.0017519	0.00754058	0.00598072	0.0010659
Gamma-Carotene	-0.000661071	0.000309716	-0.00344953	-0.280598	0.0961853	0.0140604
Alpha-Carotene	0	0	0	0	0	0
Zeaxanthin-laurate-palmitate	-0.00171204	-7.27e-05	-0.00161914	-0.0814388	0.254994	0.00846595
Neochrome palmitate	-0.00115281	-0.00203006	3.87e-05	-0.194184	0.165095	0.00218159
Lycopene	0.00185698	0.00122423	-0.00713973	0.0552405	-0.276013	0.000327123
