# Supplementary material for: Transcriptomics and Metabolomics Reveal the Critical Genes of Carotenoid Biosynthesis and Color Formation of Goji (Lycium barbarum L.) Fruit Ripening
Source: Plants (Basel). 2023 Jul 27;12(15):2791. doi: 10.3390/plants12152791 (PMC10421014; doi:10.3390/plants12152791)
Supplement: Supplementary file 1 [file plants-12-02791-s001.zip › Table-S3.xlsx]

## Sheet: Table S3
Table S3 The RNA-sequencing data quality
Sample name	Raw reads	Clean reads	clean bases	Error rate(%)	Q20(%)	Q30(%)	GC content(%)
N1M1_1	47692544	47471014	7.12G	0.03	97.73	93.36	43.19
N1M1_2	49088156	48867570	7.33G	0.03	97.72	93.36	42.96
N1M1_3	46383086	46177150	6.93G	0.03	97.67	93.26	42.85
N1M2_1	43619244	43487066	6.52G	0.03	97.79	93.45	42.48
N1M2_2	46523914	46349536	6.95G	0.03	98.02	94	42.34
N1M2_3	45731228	45544494	6.83G	0.03	97.57	92.97	42.39
N1M3_1	45450776	45266698	6.79G	0.03	97.61	93.1	42.11
N1M3_2	48745104	48579032	7.29G	0.03	97.93	93.77	41.63
N1M3_3	47006240	46830922	7.02G	0.03	97.72	93.35	41.77
N1YM1_1	45860622	45689768	6.85G	0.03	97.74	93.42	42.93
N1YM1_2	49072018	48905426	7.34G	0.03	98.02	93.99	42.8
N1YM1_3	45925930	45726886	6.86G	0.03	97.7	93.34	42.99
N1YM2_1	45580804	45416652	6.81G	0.03	97.71	93.34	42.48
N1YM2_2	44757582	44626402	6.69G	0.03	97.87	93.69	42.44
N1YM2_3	46641880	46505996	6.98G	0.03	97.97	93.84	42.36
N1YM3_1	48396552	48257052	7.24G	0.03	97.6	93.16	41.18
N1YM3_2	42343044	42184176	6.33G	0.03	97.5	92.94	41.41
N1YM3_3	43114116	42934654	6.44G	0.03	97.39	92.66	41.97
