# Supplementary material for: Transcriptomics and Metabolomics Reveal the Critical Genes of Carotenoid Biosynthesis and Color Formation of Goji (Lycium barbarum L.) Fruit Ripening
Source: Plants (Basel). 2023 Jul 27;12(15):2791. doi: 10.3390/plants12152791 (PMC10421014; doi:10.3390/plants12152791)
Supplement: Supplementary file 1 [file plants-12-02791-s001.zip › Table-S4.xlsx]

## Sheet: Table S4
Table S4 The genomic alignment of RNA-sequencing data
Index	N1M1_1	N1M1_2	N1M1_3	N1M2_1	N1M2_2	N1M2_3	N1M3_1	N1M3_2	N1M3_3	N1YM1_1	N1YM1_2	N1YM1_3	N1YM2_1	N1YM2_2	N1YM2_3	N1YM3_1	N1YM3_2	N1YM3_3
Total reads	47471014	48867570	46177150	43487066	46349536	45544494	45266698	48579032	46830922	45689768	48905426	45726886	45416652	44626402	46505996	48257052	42184176	42934654
Total mapped	44118833 (92.94%)	45018781 (92.12%)	42772459 (92.63%)	40643091 (93.46%)	43179998 (93.16%)	42283972 (92.84%)	41607553 (91.92%)	44642932 (91.9%)	42848546 (91.5%)	41968543 (91.86%)	45432327 (92.9%)	42495755 (92.93%)	41783191 (92%)	41338701 (92.63%)	42912352 (92.27%)	43063686 (89.24%)	37762286 (89.52%)	39051454 (90.96%)
Multiple mapped	2487084 (5.24%)	2761720 (5.65%)	2206425 (4.78%)	1604935 (3.69%)	1708682 (3.69%)	1643020 (3.61%)	1593976 (3.52%)	1657508 (3.41%)	1644028 (3.51%)	2160559 (4.73%)	2430424 (4.97%)	2326949 (5.09%)	1664954 (3.67%)	1643567 (3.68%)	1725050 (3.71%)	1604223 (3.32%)	1393324 (3.3%)	1475878 (3.44%)
Uniquely mapped	41631749 (87.7%)	42257061 (86.47%)	40566034 (87.85%)	39038156 (89.77%)	41471316 (89.48%)	40640952 (89.23%)	40013577 (88.4%)	42985424 (88.49%)	41204518 (87.99%)	39807984 (87.13%)	43001903 (87.93%)	40168806 (87.85%)	40118237 (88.33%)	39695134 (88.95%)	41187302 (88.56%)	41459463 (85.91%)	36368962 (86.21%)	37575576 (87.52%)
Read-1	20885916 (44%)	21202058 (43.39%)	20346135 (44.06%)	19570018 (45%)	20778145 (44.83%)	20405559 (44.8%)	20072480 (44.34%)	21532887 (44.33%)	20654655 (44.1%)	19952535 (43.67%)	21535992 (44.04%)	20146717 (44.06%)	20113233 (44.29%)	19863682 (44.51%)	20635739 (44.37%)	20782737 (43.07%)	18231889 (43.22%)	18870428 (43.95%)
Read-2	20745833 (43.7%)	21055003 (43.09%)	20219899 (43.79%)	19468138 (44.77%)	20693171 (44.65%)	20235393 (44.43%)	19941097 (44.05%)	21452537 (44.16%)	20549863 (43.88%)	19855449 (43.46%)	21465911 (43.89%)	20022089 (43.79%)	20005004 (44.05%)	19831452 (44.44%)	20551563 (44.19%)	20676726 (42.85%)	18137073 (42.99%)	18705148 (43.57%)
Reads map to '+'	20786553 (43.79%)	21096617 (43.17%)	20257602 (43.87%)	19507149 (44.86%)	20727735 (44.72%)	20309150 (44.59%)	19996977 (44.18%)	21473745 (44.2%)	20582676 (43.95%)	19879056 (43.51%)	21477848 (43.92%)	20057047 (43.86%)	20043744 (44.13%)	19830969 (44.44%)	20579038 (44.25%)	20717973 (42.93%)	18170850 (43.08%)	18768851 (43.71%)
Reads map to '-'	20845196 (43.91%)	21160444 (43.3%)	20308432 (43.98%)	19531007 (44.91%)	20743581 (44.75%)	20331802 (44.64%)	20016600 (44.22%)	21511679 (44.28%)	20621842 (44.03%)	19928928 (43.62%)	21524055 (44.01%)	20111759 (43.98%)	20074493 (44.2%)	19864165 (44.51%)	20608264 (44.31%)	20741490 (42.98%)	18198112 (43.14%)	18806725 (43.8%)
Non-splice reads	26870097 (56.6%)	27396161 (56.06%)	26034700 (56.38%)	23580961 (54.23%)	25595652 (55.22%)	24846101 (54.55%)	26207510 (57.9%)	28513429 (58.69%)	26920092 (57.48%)	25361160 (55.51%)	27064648 (55.34%)	25676698 (56.15%)	24419719 (53.77%)	24493261 (54.89%)	25785537 (55.45%)	26323884 (54.55%)	23683831 (56.14%)	23794334 (55.42%)
Splice reads	14761652 (31.1%)	14860900 (30.41%)	14531334 (31.47%)	15457195 (35.54%)	15875664 (34.25%)	15794851 (34.68%)	13806067 (30.5%)	14471995 (29.79%)	14284426 (30.5%)	14446824 (31.62%)	15937255 (32.59%)	14492108 (31.69%)	15698518 (34.57%)	15201873 (34.06%)	15401765 (33.12%)	15135579 (31.36%)	12685131 (30.07%)	13781242 (32.1%)
