# Supplementary material for: Transcriptomics and Metabolomics Reveal the Critical Genes of Carotenoid Biosynthesis and Color Formation of Goji (Lycium barbarum L.) Fruit Ripening
Source: Plants (Basel). 2023 Jul 27;12(15):2791. doi: 10.3390/plants12152791 (PMC10421014; doi:10.3390/plants12152791)
Supplement: Supplementary file 1 [file plants-12-02791-s001.zip › Table-S5.xlsx]

## Sheet: N1-M1vsN1Y-M1
Table S5 List of DEGs between N1 and N1Y at M1 period
gene_id	N1M1_1	N1M1_2	N1M1_3	N1YM1_1	N1YM1_2	N1YM1_3	baseMean	N1-M1	N1Y-M1	log2FoldChange	pvalue	padj	regulated
evm.TU.Hic_asm_10_3.810	9903	12278	2211	16	12	12	4557.97	9103.63	12.3145	-9.53005	8.59e-50	2.13e-45	down
evm.TU.Hic_asm_2_51.125	22666	24620	11100	467	337	497	10962.3	21523.3	401.4	-5.74477	7.78e-49	9.63e-45	down
evm.TU.Hic_asm_2_59.106	21086	22298	10539	537	453	590	10174.2	19861.4	487.119	-5.34958	4.45e-48	3.67e-44	down
evm.TU.Hic_asm_2_59.112	23200	27182	11044	701	555	572	11624.3	22685.8	562.841	-5.33292	2.05e-41	1.27e-37	down
evm.TU.Hic_asm_2_59.105	28264	27354	14203	1071	728	1143	13290.8	25673.6	908.024	-4.82144	7.07e-38	3.5e-34	down
evm.TU.Hic_asm_10_21.313	59914	61139	44270	8639	7189	7917	33849.5	60385.4	7313.54	-3.04555	1.2e-37	4.93e-34	down
evm.TU.Hic_asm_9_39.414	35268	33009	23265	2309	1422	2435	17683.3	33462.6	1903.98	-4.13548	3.08e-37	1.09e-33	down
evm.TU.Hic_asm_6_82.396	14238	16131	3010	58	17	25	6238.95	12447.1	30.8507	-8.65656	3.21e-36	8.89e-33	down
Novel03874	16179	18316	6310	343	384	377	7723.69	15107.6	339.74	-5.47468	3.23e-36	8.89e-33	down
evm.TU.Hic_asm_5_24.46	1998	2361	552	6	5	2	915.782	1827.58	3.98569	-8.83824	5.9e-35	1.46e-31	down
evm.TU.Hic_asm_9_37.79	6500	7114	666	7	8	6	2677.57	5348.69	6.45215	-9.69456	2.62e-33	5.9e-30	down
evm.TU.Hic_asm_5_24.172	10092	12382	2373	80	108	79	4674.73	9267.45	82.0047	-6.82017	1.22e-31	2.51e-28	down
evm.TU.Hic_asm_3_42.449	15604	18143	6293	464	244	362	7577.06	14824	330.132	-5.48879	5.85e-31	1.11e-27	down
evm.TU.Hic_asm_3_48.963	4326	5372	1362	32	53	67	2079.89	4112.94	46.8469	-6.45621	1.36e-30	2.4e-27	down
evm.TU.Hic_asm_11_61.103	7813	10544	4588	336	330	502	4413.03	8465.62	360.445	-4.55382	4.72e-30	7.79e-27	down
evm.TU.Hic_asm_2_59.108	15166	18104	6809	678	697	631	7719.02	14821	617.066	-4.58604	1.7e-29	2.64e-26	down
evm.TU.Hic_asm_10_3.324	12633	12642	5692	350	217	490	5870.92	11414.9	326.915	-5.12598	2.73e-29	3.98e-26	down
evm.TU.Hic_asm_2_49.507	2442	3447	494	12	13	13	1200.31	2388.93	11.6956	-7.67424	4.06e-29	5.59e-26	down
evm.TU.Hic_asm_9_40.802	24389	28805	12179	1491	1282	1400	12706.5	24127.7	1285.21	-4.23061	4.94e-29	6.43e-26	down
evm.TU.Hic_asm_7_17.108	8395	9869	8060	1606	2248	1835	5666.47	9584.57	1748.37	-2.45464	6.89e-29	8.53e-26	down
evm.TU.Hic_asm_0_43.67	7008	7854	6541	1098	1145	1595	4487.06	7790.38	1183.74	-2.71837	1.5e-28	1.77e-25	down
evm.TU.Hic_asm_9_8.81	12169	14581	7837	1159	1102	1375	6914.93	12709.2	1120.67	-3.50344	5.8e-28	6.53e-25	down
evm.TU.contig_106.439	6913	9029	1521	78	88	53	3295.4	6523.58	67.21	-6.60062	1.07e-26	1.15e-23	down
Novel01236	5048	5043	4558	419	131	198	2777.31	5323.83	230.79	-4.52791	2.39e-25	2.46e-22	down
evm.TU.Hic_asm_5_33.224	8197	10782	2196	38	92	124	3987.21	7896.1	78.3177	-6.65575	6.18e-25	6.12e-22	down
evm.TU.Hic_asm_4_37.719	12526	14634	3789	219	58	148	5817.32	11503.2	131.411	-6.45195	7.6e-25	7.24e-22	down
evm.TU.Hic_asm_11_4.403	5480	5846	819	39	50	41	2288.69	4537.42	39.957	-6.82712	9.12e-25	8.36e-22	down
evm.TU.Hic_asm_11_10.129	11526	14682	4568	500	508	361	5917.89	11415.2	420.567	-4.76242	1.07e-24	9.43e-22	down
Novel02081	5299	5614	1411	48	15	69	2310.58	4580.21	40.9451	-6.80632	3.24e-24	2.77e-21	down
evm.TU.Hic_asm_4_37.582	12839	14853	5871	681	693	953	6559.22	12400.8	717.646	-4.11102	4.73e-23	3.9e-20	down
evm.TU.Hic_asm_9_40.177	2314	2196	645	31	30	62	974.783	1911.53	38.0336	-5.6519	7.71e-23	6.16e-20	down
evm.TU.Hic_asm_0_47.252	12162	16940	5881	828	770	825	6851.85	12957.6	746.127	-4.11822	1.68e-22	1.3e-19	down
evm.TU.Hic_asm_1_30.257	3695	4224	3898	1544	1716	1445	2868.33	4290.07	1446.59	-1.56821	3.04e-22	2.28e-19	down
evm.TU.Hic_asm_4_46.47	26817	27264	20196	5230	6557	6420	16359.6	27116.9	5602.39	-2.27506	5.23e-22	3.81e-19	down
evm.TU.Hic_asm_3_48.671	29149	30227	15659	2367	2694	3438	15105.9	27591.9	2619.78	-3.39673	7.13e-22	5.05e-19	down
evm.TU.Hic_asm_2_59.310	49011	52223	39040	10626	12360	13317	31186	51194.1	11177.9	-2.19532	7.67e-22	5.28e-19	down
evm.TU.Hic_asm_9_35.229	49432	43731	25322	3865	1998	4048	23273.1	43483.2	3062.97	-3.82746	5.17e-21	3.46e-18	down
evm.TU.Hic_asm_10_34.16	7389	7814	3562	713	535	683	3755.64	6916	595.278	-3.5383	1.48e-20	9.62e-18	down
evm.TU.Hic_asm_2_58.205	10491	11190	3318	308	347	522	4818.01	9272.82	363.201	-4.6742	3.98e-20	2.46e-17	down
evm.TU.Hic_asm_9_14.151	13351	17522	8165	1035	1775	1330	7827.97	14384.6	1271.35	-3.50005	4.73e-20	2.86e-17	down
evm.TU.Hic_asm_2_58.207	8687	9667	2520	271	306	388	4026.85	7756.26	297.445	-4.70467	1.2e-19	7.06e-17	down
evm.TU.Hic_asm_8_12.44	7883	11943	4060	650	713	643	4734.59	8852.16	617.014	-3.84261	2.27e-19	1.26e-16	down
evm.TU.Hic_asm_2_59.45	36559	38375	24616	5093	7420	6739	21186.9	36453.5	5920.4	-2.62228	2.34e-19	1.26e-16	down
evm.TU.Hic_asm_4_37.431	16618	16914	7122	1310	929	1402	8062.94	15002.4	1123.51	-3.73911	2.39e-19	1.26e-16	down
evm.TU.Hic_asm_2_58.30	1888	1995	2194	1126	1126	1139	1620.46	2197.11	1043.8	-1.07375	2.4e-19	1.26e-16	down
evm.TU.Hic_asm_3_39.183	1382	1474	184	11	10	3	571.982	1136.61	7.34968	-7.27108	2.85e-19	1.47e-16	down
evm.TU.Hic_asm_8_12.126	11706	11884	2158	166	31	40	4835.23	9597.38	73.0876	-7.03693	3.29e-19	1.66e-16	down
evm.TU.Hic_asm_0_39.276	4074	3901	469	21	48	14	1590.28	3155.22	25.3438	-6.95902	3.74e-19	1.85e-16	down
evm.TU.Hic_asm_7_41.59	17810	19770	12159	2931	3999	3063	10649	18228.1	3069.99	-2.56983	8.09e-19	3.93e-16	down
evm.TU.Hic_asm_4_45.85	27329	27488	12874	2300	966	1748	13242	24935.6	1548.44	-4.00933	9.95e-19	4.74e-16	down
evm.TU.Hic_asm_3_40.121	6483	6660	4733	1637	1731	1726	4049.86	6531.9	1567.82	-2.05868	1.44e-18	6.72e-16	down
evm.TU.Hic_asm_10_33.8	13156	14369	9018	1921	1812	2756	7694.61	13386.7	2002.49	-2.74094	3.67e-18	1.68e-15	down
evm.TU.Hic_asm_11_4.95	21051	21571	12697	2291	2062	3512	11360.8	20292.7	2428.85	-3.06262	6.14e-18	2.76e-15	down
evm.TU.Hic_asm_11_4.323	3517	3056	3421	1641	1882	1790	2625.11	3615.57	1634.65	-1.14519	8.58e-18	3.79e-15	down
evm.TU.Hic_asm_6_4.103	7881	8486	2642	387	140	308	3652.41	7046.73	258.09	-4.77108	1.03e-17	4.45e-15	down
evm.TU.Hic_asm_1_4.41	15929	19461	9190	2161	2196	2468	9262	16421.8	2102.16	-2.96566	1.07e-17	4.57e-15	down
evm.TU.Hic_asm_0_47.361	7674	8361	5031	1435	1171	1569	4505.59	7723.78	1287.39	-2.58485	1.18e-17	4.97e-15	down
evm.TU.Hic_asm_9_40.516	17619	20808	12236	2696	4001	3064	10790.6	18582.7	2998.41	-2.63166	1.36e-17	5.6e-15	down
evm.TU.Hic_asm_9_1.101	6351	6359	1496	106	14	19	2662.43	5282	42.8729	-6.94499	2.01e-17	8.14e-15	down
evm.TU.Hic_asm_3_6.162	4059	4576	3059	897	938	1113	2593.09	4277.87	908.305	-2.23559	2.08e-17	8.29e-15	down
evm.TU.Hic_asm_6_7.213	25908	22297	12803	2572	1586	3003	12303	22393.4	2212.5	-3.33934	2.11e-17	8.29e-15	down
evm.TU.Hic_asm_10_3.1114	8358	6823	6603	2543	3071	2408	5188.19	7911.21	2465.17	-1.68215	2.24e-17	8.69e-15	down
evm.TU.Hic_asm_10_11.149	7440	9608	5452	1084	1440	1587	4762.14	8258.37	1265.91	-2.70566	2.75e-17	1.05e-14	down
evm.TU.Hic_asm_2_56.207	3321	6313	955	129	116	86	2035.2	3968.67	101.726	-5.28578	3.88e-17	1.46e-14	down
evm.TU.Hic_asm_2_58.334	12868	16089	9750	3165	3233	2512	8463.05	14187.6	2738.49	-2.37314	5.19e-17	1.92e-14	down
evm.TU.Hic_asm_4_44.316	23608	29048	16560	4203	5614	4599	14917	25403.3	4430.7	-2.51939	6.54e-17	2.38e-14	down
evm.TU.Hic_asm_3_43.87	11362	14323	6275	1432	1626	1619	6614.39	11789.4	1439.39	-3.03393	8.37e-17	3e-14	down
evm.TU.Hic_asm_6_5.21	11552	13792	4432	961	453	604	5829.64	11037	622.296	-4.1486	2.02e-16	7.14e-14	down
evm.TU.Hic_asm_4_37.440	11988	12118	2774	297	46	163	5077.1	9997.64	156.55	-5.99699	2.75e-16	9.58e-14	down
evm.TU.Hic_asm_1_38.179	15922	16921	13037	3060	4974	2993	10057.5	16732.9	3381.99	-2.30671	4.83e-16	1.66e-13	down
evm.TU.Hic_asm_0_40.21	12888	11795	5476	811	491	1221	5945.68	11110.6	780.755	-3.83096	7.33e-16	2.49e-13	down
evm.TU.Hic_asm_6_71.2	149	132	318	20	17	12	113.625	212.193	15.0568	-3.81728	9.61e-16	3.22e-13	down
evm.TU.Hic_asm_4_1.252	3901	4042	2261	721	501	419	2125.81	3746.82	504.795	-2.89182	1.01e-15	3.33e-13	down
evm.TU.Hic_asm_1_12.12	20749	25885	11280	2749	3467	2369	12000.5	21365.1	2635.96	-3.01882	1.69e-15	5.52e-13	down
Novel02171	765	1106	252	44	31	32	411.999	791.05	32.9483	-4.58533	1.74e-15	5.59e-13	down
evm.TU.Hic_asm_1_6.59	4833	5799	1157	164	56	170	2257.76	4394.79	120.733	-5.18607	3.3e-15	1.05e-12	down
evm.TU.Hic_asm_1_2.178	20504	25135	14862	4269	5695	3764	13200.9	22187.9	4213.95	-2.39651	8.03e-15	2.52e-12	down
evm.TU.Hic_asm_6_82.286	2529	2976	2166	962	789	818	1795.8	2800.6	791.001	-1.82387	1.3e-14	4.02e-12	down
evm.TU.Hic_asm_0_36.33	352	307	413	130	162	131	257.996	385.984	130.007	-1.57008	1.38e-14	4.22e-12	down
evm.TU.Hic_asm_8_19.180	1189	1409	811	277	268	276	751.844	1250.94	252.75	-2.30697	2.19e-14	6.62e-12	down
evm.TU.Hic_asm_1_13.259	13563	16532	5665	1671	1254	1309	7273.62	13243.5	1303.79	-3.34448	2.76e-14	8.24e-12	down
evm.TU.Hic_asm_7_15.114	1160	1338	179	14	5	27	507.65	1001.02	14.2844	-6.13242	4.8e-14	1.41e-11	down
evm.TU.Hic_asm_11_61.335	10070	11762	5935	1804	2045	2096	6022.79	10215.6	1829.96	-2.48086	5.85e-14	1.7e-11	down
evm.TU.Hic_asm_3_42.650	3252	4234	3261	1480	1383	1312	2601.05	3917.37	1284.73	-1.60832	6.32e-14	1.82e-11	down
evm.TU.Hic_asm_1_30.152	12172	15391	7304	1868	2485	2356	7453.42	12843	2063.88	-2.63752	6.87e-14	1.96e-11	down
evm.TU.Hic_asm_5_24.308	18230	21255	11788	3771	4710	4107	11349.8	18829	3870.61	-2.2823	7.18e-14	2.01e-11	down
evm.TU.Hic_asm_10_3.1082	1987	2547	1331	342	368	471	1260.18	2156.31	364.049	-2.56629	7.22e-14	2.01e-11	down
evm.TU.Hic_asm_3_36.301	286	324	114	20	20	15	142.436	267.971	16.9015	-3.98563	8.03e-14	2.21e-11	down
evm.TU.Hic_asm_4_46.109	7561	6044	5484	2673	2607	2302	4637.72	6943.34	2332.09	-1.57395	8.36e-14	2.28e-11	down
Novel01393	1590	2251	574	53	124	105	864.641	1642.63	86.647	-4.2445	8.46e-14	2.28e-11	down
evm.TU.Hic_asm_5_40.125	2697	3008	2552	1177	1387	1247	2088.12	3004.14	1172.1	-1.35768	1.06e-13	2.81e-11	down
evm.TU.Hic_asm_9_35.249	6122	6929	6217	2913	3320	3345	4974.1	7000.28	2947.93	-1.24766	1.09e-13	2.86e-11	down
evm.TU.Hic_asm_10_3.1712	38723	35060	20834	3230	909	3337	18511.1	34706.3	2315.86	-3.90559	1.18e-13	3.08e-11	down
Novel01217	547	425	192	45	23	31	229.734	428.938	30.5301	-3.81253	1.44e-13	3.73e-11	down
evm.TU.Hic_asm_4_37.430	4987	5924	909	4	0	0	2208.77	4416.31	1.23388	-11.8065	1.92e-13	4.91e-11	down
evm.TU.Hic_asm_10_0.152	1984	2281	2522	970	1250	1082	1733.81	2452.38	1015.24	-1.27231	2.07e-13	5.24e-11	down
evm.TU.Hic_asm_1_32.171	1482	1336	1824	776	909	787	1215.24	1670.36	760.117	-1.13602	2.29e-13	5.73e-11	down
evm.TU.Hic_asm_5_34.26	192	226	155	38	17	21	116.453	209.478	23.4284	-3.16039	3.82e-13	9.47e-11	down
evm.TU.Hic_asm_0_3.38	3286	2952	2112	855	750	518	1851.94	3051.63	652.258	-2.22593	4.32e-13	1.06e-10	down
evm.TU.Hic_asm_6_11.57	15812	16931	4503	423	24	170	7012.56	13834.2	190.973	-6.17878	5.79e-13	1.41e-10	down
evm.TU.Hic_asm_8_2.262	254	303	306	49	95	61	187.703	312.524	62.882	-2.31225	6.59e-13	1.58e-10	down
evm.TU.Hic_asm_9_32.232	2382	3091	1509	490	539	526	1524.46	2570.41	478.518	-2.42522	7.86e-13	1.87e-10	down
evm.TU.Hic_asm_9_39.178	764	674	873	457	454	438	623.997	832.864	415.131	-1.00488	1.1e-12	2.6e-10	down
evm.TU.Hic_asm_8_4.372	8108	10083	5978	2216	2684	2224	5526.48	8863.04	2189.92	-2.01687	1.31e-12	3.06e-10	down
evm.TU.Hic_asm_10_36.94	30211	32300	18915	6946	8077	8070	18489.3	29871.5	7107.12	-2.07142	1.57e-12	3.6e-10	down
evm.TU.Hic_asm_0_39.125	1375	1883	1106	368	420	426	987.087	1600.51	373.661	-2.09852	1.91e-12	4.35e-10	down
evm.TU.Hic_asm_7_2.62	14673	17204	12870	6161	4588	3971	10427.4	16326.4	4528.45	-1.8501	2.97e-12	6.68e-10	down
evm.TU.Hic_asm_2_58.189	826	1225	306	84	64	70	472.245	877.344	67.1455	-3.70761	4.49e-12	1e-09	down
evm.TU.Hic_asm_1_32.230	3150	5016	2070	465	732	565	2161.16	3781.08	541.247	-2.80433	4.93e-12	1.09e-09	down
Novel00665	837	939	451	157	111	149	474.325	820.061	128.588	-2.67283	5.94e-12	1.3e-09	down
evm.TU.Hic_asm_11_18.397	4191	5890	3494	1325	1196	1467	3103.27	4977.49	1229.05	-2.01783	6.57e-12	1.43e-09	down
evm.TU.Hic_asm_1_38.244	314	261	282	95	114	69	197.85	310.39	85.3095	-1.86233	6.95e-12	1.5e-09	down
evm.TU.Hic_asm_4_1.186	23716	25030	9095	1789	297	463	11090.5	21394.5	786.481	-4.76569	7.75e-12	1.64e-09	down
evm.TU.Hic_asm_9_37.500	818	801	916	450	433	323	643.292	915.97	370.614	-1.3052	7.77e-12	1.64e-09	down
evm.TU.Hic_asm_0_6.84	781	810	330	73	77	115	395.53	709.29	81.7698	-3.11671	1.02e-11	2.15e-09	down
evm.TU.Hic_asm_2_58.107	972	1108	254	52	34	74	459.043	868.608	49.477	-4.13415	1.12e-11	2.34e-09	down
evm.TU.Hic_asm_4_37.1280	2215	2817	1777	823	676	721	1588.59	2493.54	683.65	-1.86674	1.26e-11	2.59e-09	down
evm.TU.Hic_asm_1_38.12	974	1053	868	468	477	437	739.636	1054.12	425.15	-1.30955	1.67e-11	3.41e-09	down
Novel00555	1815	2478	1013	214	175	358	1095.41	1959.88	230.945	-3.0852	1.87e-11	3.8e-09	down
evm.TU.Hic_asm_8_12.231	427	406	231	73	78	84	231.474	390.587	72.3612	-2.4318	1.98e-11	3.98e-09	down
evm.TU.Hic_asm_10_3.1345	525	457	665	1343	1473	1316	931.328	591.788	1270.87	1.10195	2.01e-11	4.01e-09	up
evm.TU.Hic_asm_8_12.566	21823	28400	13096	4639	5604	4665	13959.4	23336	4582.85	-2.34822	2.06e-11	4.08e-09	down
evm.TU.Hic_asm_0_47.368	406	475	557	220	250	226	366.401	518.728	214.075	-1.27694	2.1e-11	4.12e-09	down
evm.TU.Hic_asm_6_4.422	375	423	164	46	44	46	198.701	355.53	41.8724	-3.08534	2.27e-11	4.42e-09	down
evm.TU.Hic_asm_11_40.139	4092	5533	3255	1279	1517	1174	2971.8	4723.68	1219.92	-1.95302	2.48e-11	4.8e-09	down
Novel02231	442	536	344	116	112	146	299.643	483.982	115.303	-2.0692	2.8e-11	5.37e-09	down
evm.TU.Hic_asm_7_15.17	2296	2010	1255	545	304	334	1201.22	2037.99	364.448	-2.48329	3.42e-11	6.52e-09	down
evm.TU.Hic_asm_6_4.421	347	433	113	28	27	16	176.884	331.974	21.7943	-3.92794	4e-11	7.56e-09	down
evm.TU.Hic_asm_5_24.305	15157	16966	12068	5283	6700	5783	10803.1	16143.9	5462.35	-1.56337	4.4e-11	8.26e-09	down
evm.TU.Hic_asm_10_3.1021	2813	3344	791	202	182	291	1396.87	2585.37	208.368	-3.63317	4.64e-11	8.63e-09	down
evm.TU.Hic_asm_9_14.12	1081	1219	691	271	243	306	675.341	1097.93	252.754	-2.1188	4.82e-11	8.9e-09	down
evm.TU.Hic_asm_2_49.223	6398	8255	4778	1864	2134	2176	4514.67	7128.96	1900.38	-1.90736	4.96e-11	9.09e-09	down
evm.TU.Hic_asm_3_48.435	7639	9800	7717	3752	2451	2962	5994.81	9165.01	2824.6	-1.69807	6.72e-11	1.22e-08	down
Novel03739	222	384	18	0	0	0	117.654	235.308	0	-10.4359	7.2e-11	1.3e-08	down
Novel00694	133	100	38	4	2	3	51.4379	100.099	2.77695	-5.17275	8.95e-11	1.61e-08	down
evm.TU.Hic_asm_10_3.276	1583	1510	1456	785	955	838	1221.86	1650.98	792.745	-1.05812	1.49e-10	2.66e-08	down
Novel03236	257	423	27	3	1	0	133.709	266.192	1.22709	-7.75833	1.5e-10	2.66e-08	down
evm.TU.Hic_asm_4_37.1100	6492	8962	6437	2650	1578	2440	5024.77	7991.75	2057.79	-1.95741	1.81e-10	3.18e-08	down
Novel03267	419	473	44	8	13	6	179.478	350.688	8.26902	-5.40465	1.92e-10	3.35e-08	down
evm.TU.Hic_asm_8_4.115	2299	2535	2148	807	832	1162	1702.17	2540.43	863.913	-1.5561	1.96e-10	3.39e-08	down
evm.TU.Hic_asm_2_49.614	5542	6504	3273	1168	1044	1547	3398.03	5636.23	1159.82	-2.28081	2.09e-10	3.59e-08	down
Novel03704	9080	10594	1482	67	3	6	3966.25	7909.05	23.452	-8.39774	2.12e-10	3.62e-08	down
evm.TU.Hic_asm_1_5.115	8233	6463	1723	506	116	367	3198.1	6090.17	306.039	-4.31474	2.19e-10	3.71e-08	down
evm.TU.Hic_asm_4_37.1147	128	162	166	444	510	410	292.135	165.027	419.244	1.34566	2.61e-10	4.39e-08	up
evm.TU.Hic_asm_0_10.13_evm.TU.Hic_asm_0_10.14	2181	2422	1041	429	340	431	1226.12	2082.33	369.91	-2.49287	2.63e-10	4.39e-08	down
Novel01060	347	409	111	33	28	28	174.737	322.076	27.3972	-3.55476	2.79e-10	4.64e-08	down
Novel02286	1382	1840	770	245	315	302	869.534	1473.87	265.202	-2.47423	3.07e-10	5.08e-08	down
evm.TU.Hic_asm_7_37.55	553	713	181	47	60	55	294.005	538.183	49.8269	-3.43265	3.51e-10	5.76e-08	down
evm.TU.Hic_asm_5_35.23	60	80	56	9	3	4	38.2684	71.6026	4.93422	-3.85945	3.96e-10	6.45e-08	down
Novel03035	150	176	33	1	0	2	67.414	133.893	0.934943	-7.17378	4.09e-10	6.62e-08	down
Novel03060	135	186	20	0	0	0	63.931	127.862	0	-9.55565	4.31e-10	6.93e-08	down
evm.TU.Hic_asm_11_57.10	6310	8832	1416	471	310	555	3301.77	6190.89	412.656	-3.90714	4.34e-10	6.93e-08	down
evm.TU.Hic_asm_7_38.157	776	1218	617	213	254	162	576.823	960.571	193.075	-2.31426	4.46e-10	7.08e-08	down
evm.TU.Hic_asm_2_57.279	1799	1697	1569	772	953	650	1284.72	1840.2	729.243	-1.33513	4.55e-10	7.18e-08	down
evm.TU.Hic_asm_2_56.376	268	330	250	114	82	90	198.683	309.271	88.0946	-1.81117	4.78e-10	7.5e-08	down
evm.TU.Hic_asm_6_7.212	13582	10833	9689	3266	2343	4492	7765.14	12408.9	3121.36	-1.99114	4.83e-10	7.53e-08	down
evm.TU.Hic_asm_10_3.1087	1215	875	117	18	33	44	425.863	822.436	29.2903	-4.81147	5.02e-10	7.77e-08	down
evm.TU.Hic_asm_11_40.152	1366	1928	371	140	119	98	738.89	1368	109.783	-3.63916	5.06e-10	7.78e-08	down
evm.TU.Hic_asm_3_36.261	4298	4548	1755	729	649	759	2288.03	3917.65	658.411	-2.57288	6.48e-10	9.91e-08	down
evm.TU.Hic_asm_9_1.88	630	701	326	115	144	119	363.353	610.515	116.191	-2.39296	6.88e-10	1.04e-07	down
Novel02210	810	988	337	106	127	128	450.921	790.738	111.105	-2.83096	7.3e-10	1.1e-07	down
evm.TU.Hic_asm_5_11.685	476	608	486	113	127	206	354.744	571.791	137.697	-2.0541	7.37e-10	1.1e-07	down
evm.TU.Hic_asm_2_18.273	1525	1594	512	164	172	220	758.366	1345.34	171.39	-2.97253	8.29e-10	1.23e-07	down
evm.TU.Hic_asm_9_37.457	1376	1471	365	84	61	150	642.629	1193.96	91.2994	-3.70917	9.2e-10	1.36e-07	down
evm.TU.Hic_asm_10_12.202	1808	3265	1555	534	596	578	1483.62	2441.66	525.575	-2.21576	9.32e-10	1.37e-07	down
evm.TU.Hic_asm_9_37.458	1018	1174	240	69	50	96	486.321	906.204	66.4391	-3.76984	9.57e-10	1.39e-07	down
evm.TU.Hic_asm_8_12.55	2889	3255	1906	918	832	990	1898.66	2953.05	844.277	-1.80632	1.22e-09	1.75e-07	down
evm.TU.Hic_asm_8_7.208	1718	2023	1596	590	898	578	1289.38	1944.81	633.956	-1.61692	1.29e-09	1.84e-07	down
evm.TU.Hic_asm_4_46.129	3580	4938	2220	870	1050	916	2415.79	3959.52	872.057	-2.18273	1.31e-09	1.87e-07	down
evm.TU.Hic_asm_2_41.122	1547	1064	1172	598	437	388	904.425	1371.01	437.835	-1.64672	1.37e-09	1.94e-07	down
evm.TU.Hic_asm_4_3.197	4061	4397	3064	1508	1813	1633	2867.55	4211.46	1523.63	-1.46669	1.42e-09	1.99e-07	down
evm.TU.Hic_asm_2_49.263	138	109	120	43	26	27	81.2322	132.899	29.5653	-2.16842	1.48e-09	2.06e-07	down
evm.TU.Hic_asm_1_35.47	342	394	306	148	142	104	250.469	379.87	121.069	-1.6487	1.48e-09	2.06e-07	down
evm.TU.Hic_asm_11_11.43	1766	2200	883	421	268	286	1045.84	1791.38	300.302	-2.57647	1.53e-09	2.12e-07	down
evm.TU.Hic_asm_3_42.192	710	978	276	82	105	99	408.822	729.662	87.9813	-3.05161	1.65e-09	2.25e-07	down
evm.TU.Hic_asm_1_28.322	1250	722	211	53	38	82	430.753	808.008	53.4981	-3.91705	1.68e-09	2.28e-07	down
evm.TU.Hic_asm_0_49.2	358	335	408	90	36	100	233.613	397.279	69.9464	-2.50671	1.84e-09	2.49e-07	down
evm.TU.Hic_asm_9_33.11	950	592	542	209	257	182	478.866	758.722	199.011	-1.93035	1.89e-09	2.55e-07	down
evm.TU.Hic_asm_8_7.42	359	354	555	1314	1274	1076	790.483	454.253	1126.71	1.30975	2.07e-09	2.77e-07	up
evm.TU.Hic_asm_5_22.433	402	446	448	259	220	229	343.773	469.551	217.994	-1.10675	2.49e-09	3.32e-07	down
evm.TU.Hic_asm_10_3.396	11610	12640	5591	2699	2231	2679	6674.44	11004.1	2344.77	-2.2305	3.13e-09	4.14e-07	down
evm.TU.Hic_asm_2_18.93	1505	1650	978	413	508	503	977.008	1515.81	438.209	-1.79017	3.21e-09	4.23e-07	down
evm.TU.Hic_asm_6_11.56	2017	2459	1561	821	853	671	1465.71	2210.65	720.768	-1.61665	3.71e-09	4.86e-07	down
evm.TU.Hic_asm_6_4.463	2674	3284	1121	309	399	541	1503.5	2621.86	385.148	-2.76706	4.03e-09	5.26e-07	down
evm.TU.Hic_asm_4_44.255	841	803	709	106	223	266	519.533	855.772	183.293	-2.22304	4.91e-09	6.31e-07	down
evm.TU.Hic_asm_8_12.128	1248	1198	1204	485	476	695	917.112	1323.32	510.907	-1.3731	4.92e-09	6.31e-07	down
Novel02781	1081	1599	64	0	0	0	516.872	1033.74	0	-12.5714	5.06e-09	6.46e-07	down
evm.TU.Hic_asm_10_3.533	7737	9387	5262	2428	2553	2891	5321.81	8218.89	2424.72	-1.76109	5.42e-09	6.88e-07	down
evm.TU.Hic_asm_6_82.72	17318	22754	2482	1178	969	1164	8484.61	15948.9	1020.31	-3.96636	5.63e-09	7.12e-07	down
evm.TU.Hic_asm_10_11.56	1142	838	968	358	540	368	727.694	1066.78	388.61	-1.45664	5.79e-09	7.28e-07	down
evm.TU.Hic_asm_1_11.55	509	713	122	30	47	43	269.559	502.216	36.9022	-3.7661	5.92e-09	7.4e-07	down
evm.TU.Hic_asm_11_24.10	1584	2244	1210	513	618	540	1182.44	1851.04	513.831	-1.84875	5.98e-09	7.45e-07	down
evm.TU.Hic_asm_6_7.113	1209	1164	1449	652	687	429	960.413	1378.07	542.755	-1.34419	6.06e-09	7.51e-07	down
evm.TU.Hic_asm_5_36.1	156	193	299	53	78	51	143.851	231.847	55.855	-2.05351	6.14e-09	7.56e-07	down
evm.TU.Hic_asm_2_57.437	321	316	312	1780	867	1817	861.978	344.172	1379.78	2.00338	6.17e-09	7.56e-07	up
evm.TU.Hic_asm_8_2.422	4616	3695	3983	1944	1595	2308	3128.83	4453.86	1803.79	-1.30405	6.25e-09	7.63e-07	down
Novel02900	498	446	299	145	140	148	294.101	454.88	133.322	-1.77001	8.27e-09	9.95e-07	down
Novel03436	3808	5751	2032	817	784	953	2539.97	4292.88	787.051	-2.44737	8.28e-09	9.95e-07	down
evm.TU.Hic_asm_4_46.19	827	572	405	167	100	170	397.394	659.855	134.933	-2.28995	9.22e-09	1.1e-06	down
evm.TU.Hic_asm_10_11.61	1034	613	848	306	407	307	606.825	900.311	313.339	-1.52262	1e-08	1.19e-06	down
evm.TU.Hic_asm_2_20.129	1251	1253	1008	594	565	632	915.738	1279.83	551.646	-1.21389	1.02e-08	1.2e-06	down
Novel01071	278	147	122	32	23	40	114.5	199.661	29.3391	-2.76709	1.02e-08	1.2e-06	down
evm.TU.Hic_asm_10_27.162	405	320	294	97	157	106	240.525	370.561	110.488	-1.74498	1.11e-08	1.31e-06	down
evm.TU.Hic_asm_4_11.381	2419	1892	2731	1145	1497	1286	1870.25	2532.87	1207.63	-1.06867	1.2e-08	1.4e-06	down
evm.TU.Hic_asm_2_18.272	1514	1569	451	198	166	209	743.924	1311.23	176.622	-2.89208	1.21e-08	1.41e-06	down
evm.TU.Hic_asm_3_36.245	3857	4826	1173	492	492	557	2070.92	3667.17	474.666	-2.94963	1.23e-08	1.43e-06	down
evm.TU.Hic_asm_1_32.264	817	862	571	312	250	304	545.117	823.348	266.886	-1.625	1.34e-08	1.55e-06	down
evm.TU.Hic_asm_9_32.215	1034	1233	416	151	146	207	574.631	993.798	155.464	-2.67626	1.36e-08	1.56e-06	down
evm.TU.Hic_asm_4_14.207	273	404	140	28	43	54	170.596	302.668	38.5241	-2.97349	1.42e-08	1.62e-06	down
evm.TU.Hic_asm_9_3.86	3688	4612	2770	1141	1229	1595	2640.35	4058.36	1222.34	-1.7312	1.5e-08	1.7e-06	down
evm.TU.Hic_asm_10_12.47	5908	5238	4633	2509	2987	2996	4176.86	5740.2	2613.52	-1.13505	1.54e-08	1.75e-06	down
Novel02232	1618	2021	976	310	305	518	1024.61	1699.33	349.894	-2.27994	1.62e-08	1.82e-06	down
evm.TU.Hic_asm_10_3.1670	1520	1733	839	382	414	436	942.958	1506.61	379.302	-1.9897	1.64e-08	1.84e-06	down
evm.TU.Hic_asm_4_48.416	1134	1424	339	126	137	159	604.091	1078.18	130.002	-3.05185	1.67e-08	1.86e-06	down
evm.TU.Hic_asm_11_4.282	463	482	260	78	48	114	258.51	442.771	74.2502	-2.57631	1.74e-08	1.94e-06	down
evm.TU.Hic_asm_8_25.166	796	867	532	236	254	300	523.932	804.468	243.396	-1.72442	1.77e-08	1.96e-06	down
evm.TU.Hic_asm_0_29.29	1527	1988	625	204	252	313	886.225	1535.46	236.994	-2.69564	1.79e-08	1.96e-06	down
evm.TU.Hic_asm_8_12.205	447	473	480	261	254	298	378.846	507.211	250.482	-1.01779	1.79e-08	1.96e-06	down
evm.TU.Hic_asm_8_12.42	195	244	40	4	8	0	91.2898	178.932	3.64732	-5.61059	1.84e-08	2.01e-06	down
evm.TU.Hic_asm_2_58.4	119	108	17	1	1	2	46.11	90.9835	1.23662	-6.20413	2.1e-08	2.28e-06	down
evm.TU.Hic_asm_3_40.116	224	185	129	55	47	55	122.567	196.762	48.3728	-2.02347	2.2e-08	2.38e-06	down
evm.TU.Hic_asm_1_2.117	1285	1371	744	398	393	367	802.724	1249.16	356.289	-1.80956	2.3e-08	2.48e-06	down
evm.TU.Hic_asm_9_37.196	2133	3217	2262	677	1043	1053	1816.58	2779.83	853.324	-1.70374	2.46e-08	2.64e-06	down
Novel01677	261	254	110	39	46	25	132.131	230.524	33.7385	-2.77096	2.48e-08	2.65e-06	down
evm.TU.Hic_asm_8_12.493	1354	2299	890	380	374	380	1014.68	1680.29	349.077	-2.26692	2.52e-08	2.67e-06	down
evm.TU.Hic_asm_11_60.333	771	917	419	144	176	219	471.357	776.6	166.114	-2.22476	2.75e-08	2.9e-06	down
evm.TU.Hic_asm_11_61.355	2139	2405	1195	547	522	679	1325.45	2112	538.897	-1.97043	2.86e-08	3e-06	down
evm.TU.Hic_asm_7_40.278	2104	2374	1031	543	520	471	1252.06	2032.2	471.907	-2.10631	2.9e-08	3.03e-06	down
evm.TU.Hic_asm_9_10.19	2968	3538	2906	1899	1587	1482	2477.53	3426.29	1528.77	-1.16417	3.07e-08	3.18e-06	down
evm.TU.Hic_asm_10_3.1426	4983	5567	2391	1117	1253	1260	2945.93	4774.62	1117.24	-2.09538	3.14e-08	3.24e-06	down
evm.TU.Hic_asm_0_10.136	871	747	499	186	214	283	492.712	774.843	210.581	-1.87937	3.16e-08	3.24e-06	down
evm.TU.Hic_asm_11_18.396	931	1129	697	289	355	391	664.45	1010.18	318.72	-1.66397	3.17e-08	3.24e-06	down
evm.TU.Hic_asm_3_42.647	344	169	15	3	3	6	100.107	196.503	3.70987	-5.72857	3.2e-08	3.26e-06	down
evm.TU.Hic_asm_3_48.947	2380	2929	2132	1337	1175	1168	1924.55	2716.33	1132.76	-1.26168	3.7e-08	3.74e-06	down
evm.TU.Hic_asm_2_59.77	169	110	13	2	2	1	55.1653	108.797	1.53354	-6.14554	3.9e-08	3.93e-06	down
evm.TU.Hic_asm_2_49.175	290	112	4	0	0	0	75.521	151.042	0	-9.79642	4.17e-08	4.17e-06	down
evm.TU.Hic_asm_11_61.71	338	437	312	151	157	163	270.972	396.944	145	-1.45211	4.18e-08	4.17e-06	down
evm.TU.Hic_asm_3_48.1006	327	252	329	76	146	82	210.324	327.473	93.1743	-1.81281	4.26e-08	4.24e-06	down
evm.TU.Hic_asm_8_12.440	1872	2705	743	338	355	324	1145.21	1977.56	312.848	-2.66005	4.4e-08	4.36e-06	down
evm.TU.Hic_asm_2_18.94	686	636	377	132	190	196	391.326	623.221	159.432	-1.96643	4.45e-08	4.39e-06	down
evm.TU.contig_69.281	1181	1162	808	455	487	473	793.73	1152.03	435.433	-1.40332	4.53e-08	4.42e-06	down
Novel03836	43	53	32	2	2	5	24.8539	46.9213	2.78648	-4.0771	4.61e-08	4.47e-06	down
evm.TU.Hic_asm_11_24.22	4773	5543	2987	1804	1242	1080	3078.76	4888.06	1269.46	-1.94498	4.75e-08	4.59e-06	down
evm.TU.Hic_asm_9_40.821	371	563	137	49	62	36	221.963	398.83	45.0957	-3.14385	4.87e-08	4.69e-06	down
evm.TU.Hic_asm_8_4.27	1056	1509	1529	635	582	360	982.753	1481.28	484.221	-1.61299	5.07e-08	4.87e-06	down
evm.TU.Hic_asm_9_1.87	545	647	246	89	123	110	315.341	531.666	99.0164	-2.42425	5.7e-08	5.45e-06	down
evm.TU.Hic_asm_2_51.131	1725	1863	2783	1094	1229	1046	1659.92	2283.96	1035.88	-1.14082	6.05e-08	5.77e-06	down
evm.TU.Hic_asm_5_24.499	1357	1498	1074	293	544	521	926.416	1435.14	417.692	-1.78052	6.29e-08	5.94e-06	down
evm.TU.Hic_asm_9_5.25	1505	1723	799	377	113	173	844.206	1483.84	204.573	-2.85863	6.93e-08	6.53e-06	down
evm.TU.Hic_asm_10_27.131	204	220	145	66	68	44	131.443	208.23	54.6557	-1.92812	6.99e-08	6.56e-06	down
evm.TU.Hic_asm_4_46.86	6693	8230	5018	2727	3045	2878	4984.81	7308.32	2661.31	-1.45735	7.27e-08	6.79e-06	down
evm.TU.Hic_asm_7_34.332	271	346	167	58	60	82	175.183	288.689	61.6774	-2.22622	7.29e-08	6.79e-06	down
evm.TU.Hic_asm_11_15.8	25763	32362	26887	5486	13383	7663	19531.7	30933.4	8129.98	-1.92783	7.72e-08	7.16e-06	down
evm.TU.Hic_asm_9_14.215	854	1037	538	262	217	298	566.398	893.168	239.628	-1.89793	7.77e-08	7.18e-06	down
evm.TU.Hic_asm_4_45.48	1743	1585	537	259	256	281	837.786	1430.43	245.143	-2.54462	8.42e-08	7.71e-06	down
Novel01204	268	314	233	116	97	125	200.809	297.418	104.2	-1.51259	8.42e-08	7.71e-06	down
evm.TU.Hic_asm_0_46.66	4127	5216	4774	2353	2638	2976	3788.98	5124.12	2453.85	-1.06222	8.44e-08	7.71e-06	down
Novel00739	372	448	141	69	47	31	200.749	356.325	45.1737	-2.97895	8.99e-08	8.13e-06	down
evm.TU.Hic_asm_6_82.180	2032	2641	1813	971	1054	1085	1664	2370.65	957.356	-1.30799	9.79e-08	8.81e-06	down
evm.TU.Hic_asm_5_32.4	2319	2453	1990	1233	1315	1359	1833.01	2463.27	1202.74	-1.03408	1.05e-07	9.38e-06	down
evm.TU.Hic_asm_1_13.170	156	247	80	18	21	32	100.536	179.16	21.9113	-3.03116	1.08e-07	9.58e-06	down
evm.TU.Hic_asm_7_37.89	656	724	517	291	256	315	479.32	692.977	265.664	-1.38286	1.11e-07	9.81e-06	down
evm.TU.Hic_asm_3_35.25	2212	2391	1039	471	551	595	1289.51	2081.14	497.891	-2.06335	1.13e-07	1e-05	down
evm.TU.Hic_asm_0_39.10	1278	1551	580	256	232	330	756.557	1260.79	252.326	-2.32085	1.15e-07	1.01e-05	down
evm.TU.Hic_asm_11_60.393	76	44	24	3	2	3	27.6907	52.9129	2.46848	-4.42265	1.21e-07	1.06e-05	down
Novel02795	6353	9400	1485	935	492	655	3545.12	6448.22	642.016	-3.3282	1.26e-07	1.1e-05	down
Novel01539	80	57	46	7	3	0	34.9123	66.7603	3.06433	-4.44193	1.27e-07	1.1e-05	down
evm.TU.Hic_asm_1_26.2	187	213	146	68	59	73	130.632	199.623	61.6413	-1.69444	1.28e-07	1.11e-05	down
evm.TU.Hic_asm_11_60.188	610	469	50	25	30	19	222.055	421.397	22.7136	-4.21298	1.36e-07	1.17e-05	down
evm.TU.Hic_asm_1_10.40	6594	7746	5773	3015	3944	3392	5260.7	7339.05	3182.36	-1.20543	1.4e-07	1.21e-05	down
evm.TU.contig_106.344	1031	876	1084	656	589	458	801.491	1079.47	523.508	-1.04402	1.42e-07	1.21e-05	down
Novel01365	480	577	340	177	191	177	340.02	512.377	167.663	-1.61094	1.64e-07	1.4e-05	down
evm.TU.Hic_asm_2_4.32	82	121	133	325	566	398	258.476	121.28	395.672	1.70594	1.65e-07	1.4e-05	up
Novel01645	142	180	55	6	13	20	75.9525	139.868	12.0374	-3.53843	1.84e-07	1.55e-05	down
evm.TU.Hic_asm_9_37.89	1090	751	337	188	150	115	470.923	802.58	139.267	-2.52653	1.84e-07	1.55e-05	down
evm.TU.Hic_asm_0_24.37	3428	3906	2469	1433	1588	1474	2486.59	3590.36	1382.82	-1.3764	1.85e-07	1.55e-05	down
evm.TU.Hic_asm_2_59.125	7880	9408	5979	3080	3034	3910	5805.08	8520.02	3090.14	-1.46316	1.86e-07	1.56e-05	down
evm.TU.Hic_asm_6_7.214	654	527	426	200	183	260	392.162	585.981	198.343	-1.56274	1.9e-07	1.58e-05	down
evm.TU.Hic_asm_11_15.138	26866	30454	17685	6425	9868	10456	17876.6	27519.2	8234.09	-1.74075	1.99e-07	1.64e-05	down
evm.TU.Hic_asm_1_19.46	436	394	337	142	178	205	293.274	424.833	161.715	-1.39308	2.03e-07	1.67e-05	down
evm.TU.Hic_asm_10_11.146	934	934	279	130	160	126	461.98	796.122	127.838	-2.63833	2.11e-07	1.73e-05	down
evm.TU.Hic_asm_9_14.13	373	362	169	65	79	89	202.39	333.019	71.7613	-2.21376	2.29e-07	1.86e-05	down
evm.TU.Hic_asm_0_20.42	337	391	149	65	61	76	193.241	324.223	62.259	-2.38013	2.67e-07	2.16e-05	down
Novel03182	118	142	3	0	0	0	49.4962	98.9924	0	-9.1866	2.83e-07	2.28e-05	down
Novel02904	145	166	2	0	0	0	58.9064	117.813	0	-9.43782	2.89e-07	2.32e-05	down
evm.TU.Hic_asm_4_42.223	738	812	711	360	390	476	599.916	822.028	377.805	-1.12135	2.91e-07	2.33e-05	down
evm.TU.Hic_asm_1_10.30	480	701	219	99	109	99	306.951	519.47	94.432	-2.45918	3.08e-07	2.45e-05	down
evm.TU.Hic_asm_8_2.523	1344	1722	479	214	287	231	770.94	1316.93	224.952	-2.54926	3.14e-07	2.49e-05	down
evm.TU.Hic_asm_8_7.120	1452	1423	1636	431	364	783	1058.87	1629.72	488.026	-1.73976	3.27e-07	2.59e-05	down
evm.TU.Hic_asm_3_39.182	432	476	213	72	27	89	235.767	413.301	58.2332	-2.82759	3.28e-07	2.59e-05	down
Novel01430	96	47	8	0	0	0	28.0273	56.0546	0	-8.36587	3.86e-07	3.02e-05	down
evm.TU.Hic_asm_11_3.44	2716	2649	253	194	104	179	1124.67	2102.05	147.287	-3.8351	4.03e-07	3.15e-05	down
evm.TU.Hic_asm_1_38.248	845	587	1011	324	401	205	580.307	875.483	285.131	-1.61843	4.08e-07	3.18e-05	down
evm.TU.Hic_asm_4_8.79	4048	3477	2319	1513	1449	1317	2459.74	3603.1	1316.38	-1.45257	4.33e-07	3.36e-05	down
evm.TU.Hic_asm_1_6.70	145	140	10	3	2	4	56.6407	110.5	2.78172	-5.31335	4.44e-07	3.42e-05	down
evm.TU.Hic_asm_3_42.48	3465	4191	2265	1237	1376	1392	2438.92	3645.12	1232.71	-1.56403	4.47e-07	3.44e-05	down
evm.TU.Hic_asm_10_3.1558	6527	7921	4062	2157	2691	2204	4487.71	6807.85	2167.56	-1.65106	4.52e-07	3.47e-05	down
evm.TU.Hic_asm_11_10.257	1116	813	731	453	451	387	682.568	968.119	397.017	-1.2857	4.58e-07	3.5e-05	down
Novel01437	358	541	19	0	0	0	173.008	346.016	0	-10.9924	5.23e-07	3.99e-05	down
evm.TU.Hic_asm_3_5.234	82	49	20	4	1	2	28.931	55.7001	2.16203	-4.68864	5.46e-07	4.15e-05	down
evm.TU.Hic_asm_2_58.7	166	214	42	9	15	19	85.329	157.405	13.2529	-3.5696	5.87e-07	4.45e-05	down
evm.TU.Hic_asm_10_3.838	768	617	1036	459	468	434	642.903	867.087	418.718	-1.05068	5.99e-07	4.53e-05	down
Novel01281	931	1132	583	299	375	302	636.53	973.1	299.96	-1.69742	6.33e-07	4.76e-05	down
evm.TU.Hic_asm_6_84.54	50	30	48	242	129	234	116.441	46.0187	186.864	2.02006	6.54e-07	4.91e-05	up
evm.TU.Hic_asm_11_60.221	2340	1814	2419	1171	1393	844	1707.51	2369.19	1045.83	-1.1797	6.72e-07	5.01e-05	down
evm.TU.Hic_asm_7_2.56	503	611	516	262	339	298	434.684	592.934	276.433	-1.10034	6.96e-07	5.18e-05	down
evm.TU.Hic_asm_11_4.294	643	854	356	207	177	176	428.281	684.181	172.38	-1.98838	7.13e-07	5.27e-05	down
evm.TU.Hic_asm_9_40.679	778	689	809	523	365	400	609.526	822.314	396.738	-1.05162	7.38e-07	5.44e-05	down
evm.TU.Hic_asm_2_57.351	795	767	833	314	239	457	589.357	866.604	312.11	-1.47356	7.8e-07	5.73e-05	down
evm.TU.Hic_asm_1_2.416	1940	2556	1182	581	709	703	1352.92	2092.51	613.317	-1.77038	8.15e-07	5.97e-05	down
evm.TU.Hic_asm_9_40.451	3535	3571	1675	977	1024	1031	2083.93	3234.62	933.242	-1.79318	8.28e-07	6.03e-05	down
Novel02816	235	299	107	47	38	55	140.224	237.258	43.1899	-2.4572	8.71e-07	6.31e-05	down
evm.TU.Hic_asm_8_3.30	326	397	171	80	57	94	200.59	329.863	71.3176	-2.20926	9.21e-07	6.61e-05	down
Novel02828	1323	1613	750	418	395	469	876.6	1358.19	395.012	-1.78153	9.51e-07	6.78e-05	down
evm.TU.Hic_asm_11_15.335	315	368	176	84	57	96	194.762	316.346	73.1779	-2.11176	9.61e-07	6.84e-05	down
evm.TU.Hic_asm_8_12.177	3131	3675	2128	1033	1343	1375	2216.24	3277.97	1154.51	-1.50543	9.86e-07	7e-05	down
evm.TU.Hic_asm_6_82.319	1583	1333	385	273	177	148	703.849	1223.73	183.969	-2.7336	9.91e-07	7e-05	down
Novel02036	1207	1215	691	454	423	349	759.85	1142.72	376.975	-1.59963	9.93e-07	7e-05	down
evm.TU.Hic_asm_6_7.30	1057	1504	953	376	573	511	867.73	1286.55	448.911	-1.51874	9.97e-07	7.01e-05	down
evm.TU.Hic_asm_2_56.374	195	314	175	85	80	63	160.605	251.122	70.0882	-1.83996	1.07e-06	7.49e-05	down
evm.TU.Hic_asm_4_48.44	5115	5327	2165	1205	1353	1354	2929.54	4655.09	1204	-1.95091	1.08e-06	7.56e-05	down
evm.TU.Hic_asm_4_42.7	0	1	1	252	211	4	71.6809	0.719855	142.642	7.6276	1.11e-06	7.69e-05	up
evm.TU.Hic_asm_3_36.408	1621	1556	1145	744	752	793	1141.55	1578.33	704.761	-1.16297	1.21e-06	8.37e-05	down
evm.TU.Hic_asm_4_48.426	2430	1745	2516	797	812	1327	1657.39	2408.29	906.479	-1.40979	1.23e-06	8.48e-05	down
evm.TU.Hic_asm_6_7.211	4698	5531	3088	1810	1884	2063	3331.32	4889.74	1772.9	-1.46358	1.25e-06	8.64e-05	down
evm.TU.Hic_asm_4_42.372	262	152	104	46	21	38	111.045	189.663	32.4279	-2.54829	1.27e-06	8.72e-05	down
evm.TU.Hic_asm_2_58.117	858	1182	265	101	187	76	485.102	858.828	111.376	-2.94648	1.28e-06	8.79e-05	down
evm.TU.Hic_asm_4_11.356	90	78	70	31	28	22	55.7307	86.5607	24.9008	-1.79574	1.28e-06	8.79e-05	down
evm.TU.Hic_asm_8_4.77	4593	4889	8995	2810	1667	2524	4372.86	6585.4	2160.31	-1.60809	1.32e-06	8.97e-05	down
evm.TU.contig_67.125	4037	3951	2309	1129	1508	1526	2529.57	3777.94	1281.19	-1.56003	1.32e-06	8.97e-05	down
evm.TU.Hic_asm_6_4.420	126	144	34	14	10	13	62.2537	113.1	11.4075	-3.30885	1.33e-06	8.99e-05	down
evm.TU.Hic_asm_11_4.435	209	237	234	572	986	577	450.546	246.453	654.638	1.40981	1.35e-06	9.14e-05	up
evm.TU.Hic_asm_9_32.146	2057	2319	1142	459	432	778	1273.31	2031	515.611	-1.97781	1.37e-06	9.21e-05	down
Novel00566	430	457	98	54	39	57	206.485	366.692	46.2774	-2.98599	1.37e-06	9.21e-05	down
evm.TU.Hic_asm_11_60.156	2581	2301	1305	818	764	846	1509.62	2271.44	747.81	-1.60275	1.38e-06	9.21e-05	down
evm.TU.Hic_asm_3_42.538	651	683	300	192	151	154	377.807	602.597	153.018	-1.97709	1.4e-06	9.33e-05	down
evm.TU.Hic_asm_9_37.225	4633	3741	1559	1027	714	930	2244.17	3664.83	823.508	-2.15385	1.44e-06	9.57e-05	down
Novel01668	56	58	15	0	2	1	24.4196	47.9226	0.916595	-5.69973	1.46e-06	9.68e-05	down
evm.TU.Hic_asm_11_4.242	376	358	400	228	152	124	282.543	410.058	155.028	-1.4032	1.46e-06	9.7e-05	down
evm.TU.Hic_asm_8_29.145	41	24	30	4	3	1	18.4088	34.3655	2.45216	-3.80529	1.47e-06	9.72e-05	down
evm.TU.Hic_asm_4_48.333	1457	883	594	366	173	170	646.41	1074.48	218.341	-2.29889	1.54e-06	0.00010165	down
evm.TU.Hic_asm_9_37.87	2118	1747	1082	636	243	212	1074.65	1813.39	335.901	-2.43253	1.57e-06	0.000102963	down
evm.TU.Hic_asm_11_51.51	568	791	405	221	222	233	428.471	648.814	208.129	-1.63986	1.58e-06	0.000103242	down
evm.TU.Hic_asm_9_40.433	85	69	79	181	215	216	136.317	84.2803	188.353	1.1605	1.58e-06	0.000103242	up
evm.TU.Hic_asm_10_3.650	622	627	543	324	286	379	478.421	651.9	304.941	-1.09592	1.58e-06	0.000103242	down
evm.TU.Hic_asm_9_35.231	2390	2727	2218	1350	1681	1290	1999.41	2671.19	1327.63	-1.00844	1.66e-06	0.000107683	down
Novel03221	90	186	1	0	0	0	52.4711	104.942	0	-9.27087	1.67e-06	0.000108136	down
evm.TU.Hic_asm_5_4.32	2402	3136	1540	908	920	959	1731.75	2605.46	858.03	-1.60231	1.68e-06	0.000108869	down
evm.TU.Hic_asm_2_8.37	29	18	24	572	1304	34	303.06	25.6336	580.485	4.50108	1.72e-06	0.000111019	up
evm.TU.Hic_asm_1_18.265	59	128	160	450	728	448	311.667	124.569	498.764	2.00091	1.76e-06	0.000113326	up
evm.TU.Hic_asm_2_4.12	155	130	87	40	35	44	86.4183	136.157	36.68	-1.89135	1.78e-06	0.000114392	down
evm.TU.Hic_asm_2_12.182	1976	1652	1833	1020	1179	701	1433.21	1976.52	889.899	-1.15113	1.8e-06	0.000115389	down
Novel04076	377	382	227	89	78	142	228.548	361.632	95.4644	-1.9214	1.81e-06	0.000115696	down
evm.TU.Hic_asm_9_1.124	1310	1149	1006	665	637	732	943.731	1260.87	626.592	-1.00863	1.83e-06	0.000116525	down
evm.TU.Hic_asm_9_37.88	1500	1105	718	431	331	180	753.21	1217.23	289.189	-2.07331	1.84e-06	0.000116525	down
evm.TU.Hic_asm_4_3.286	1732	2344	1758	995	1206	926	1544.26	2127.7	960.81	-1.14676	1.85e-06	0.000117073	down
Novel03024	23	40	44	120	144	165	85.3678	38.5933	132.142	1.77501	1.87e-06	0.000118138	up
evm.TU.Hic_asm_11_3.366	308	512	297	124	108	160	265.333	409.717	120.95	-1.75992	1.88e-06	0.000118595	down
evm.TU.Hic_asm_11_3.35	1304	2289	2470	7112	6054	5370	3945.13	2187.96	5702.29	1.38194	1.91e-06	0.000120284	up
Novel02333	480	527	332	199	211	200	339.079	490.471	187.687	-1.38512	1.95e-06	0.000122379	down
evm.TU.Hic_asm_9_3.62	816	777	1307	2363	2480	2160	1595.41	1037.14	2153.67	1.05377	2.02e-06	0.000125828	up
evm.TU.Hic_asm_3_42.293	51	82	107	457	412	219	210.014	86.1665	333.862	1.95329	2.08e-06	0.000129711	up
Novel01840	88	169	1	0	0	0	48.8353	97.6707	0	-9.16725	2.13e-06	0.000131795	down
Novel03175	115	142	58	26	18	24	68.6517	116.335	20.9681	-2.47103	2.13e-06	0.000131795	down
evm.TU.Hic_asm_10_36.346	447	460	327	127	165	212	303.129	450.899	155.359	-1.53689	2.13e-06	0.000131795	down
evm.TU.Hic_asm_2_20.190	487	432	277	160	83	141	278.317	438.074	118.561	-1.88545	2.27e-06	0.000139544	down
evm.TU.Hic_asm_11_23.68	4055	4240	947	680	326	590	1965.9	3438.88	492.917	-2.80251	2.27e-06	0.000139544	down
Novel03695	107	80	2	0	0	0	35.3874	70.7748	0	-8.70248	2.3e-06	0.000140576	down
Novel01282	42	45	7	0	0	0	17.5466	35.0933	0	-7.68948	2.59e-06	0.000157642	down
evm.TU.Hic_asm_4_46.117	862	944	325	226	162	163	479.281	788.918	169.644	-2.2171	2.66e-06	0.000161422	down
evm.TU.Hic_asm_8_20.30	1231	1131	920	579	507	666	868.114	1196.06	540.171	-1.14666	2.73e-06	0.000164765	down
evm.TU.Hic_asm_5_4.586	3166	2752	3528	11538	7598	6631	5666.94	3405.51	7928.36	1.21913	2.74e-06	0.000164851	up
evm.TU.Hic_asm_9_35.382	3411	3688	2419	1368	1484	1774	2454.44	3483.53	1425.36	-1.28914	2.8e-06	0.000167632	down
evm.TU.Hic_asm_3_40.102	1405	1439	534	318	357	312	776.261	1249	303.523	-2.04067	2.85e-06	0.000170001	down
evm.TU.Hic_asm_8_12.283	4178	4602	4879	2046	2498	3173	3660.32	4942.02	2378.62	-1.05499	2.85e-06	0.000170001	down
evm.TU.Hic_asm_2_57.602	437	446	589	331	241	242	390.161	529.71	250.612	-1.08013	2.93e-06	0.000173737	down
evm.TU.Hic_asm_7_33.269	259	278	108	36	23	62	137.904	238.345	37.4642	-2.66972	2.93e-06	0.000173737	down
evm.TU.Hic_asm_3_8.4	2872	3426	3086	371	1053	1224	2111.9	3408.29	815.512	-2.06326	2.94e-06	0.000174365	down
evm.TU.Hic_asm_11_20.64	316	448	302	161	162	176	271.697	389.729	153.665	-1.34198	2.96e-06	0.000174655	down
evm.TU.Hic_asm_2_56.432	1120	993	519	286	275	360	625.822	967.694	283.949	-1.76874	3.01e-06	0.000177038	down
evm.TU.Hic_asm_4_42.8	0	0	0	121	94	3	33.3113	0	66.6225	8.3819	3.1e-06	0.000181594	up
evm.TU.Hic_asm_4_21.299	299	278	171	82	76	109	178.274	274.183	82.365	-1.7346	3.11e-06	0.00018168	down
evm.TU.Hic_asm_2_59.332	4418	6512	3498	1269	2001	2126	3481.25	5301.45	1661.05	-1.67424	3.16e-06	0.000184267	down
evm.TU.Hic_asm_10_36.407	998	1148	767	506	479	519	764.38	1065.6	463.16	-1.20176	3.17e-06	0.000184284	down
evm.TU.Hic_asm_7_28.165	249	294	258	161	150	156	217.454	291.126	143.781	-1.01697	3.32e-06	0.000192311	down
Novel00513	74	48	4	0	0	0	23.5038	47.0077	0	-8.11183	3.41e-06	0.000197013	down
evm.TU.Hic_asm_8_7.119_evm.TU.Hic_asm_8_7.121	3939	3642	3811	1161	1410	2335	2820.88	4126.85	1514.91	-1.44584	3.45e-06	0.000198876	down
Novel00545	116	173	45	4	10	20	67.3885	124.262	10.5154	-3.56326	3.68e-06	0.000211938	down
evm.TU.Hic_asm_4_37.956	310	395	326	138	201	180	267.392	375.195	159.589	-1.23257	3.73e-06	0.000213823	down
evm.TU.Hic_asm_0_4.21	586	673	183	100	105	118	317.548	535.61	99.4853	-2.42829	3.92e-06	0.000224216	down
evm.TU.Hic_asm_5_4.567	4526	4541	3259	2275	1903	2356	3258.53	4503.21	2013.85	-1.16094	3.97e-06	0.000225829	down
evm.TU.Hic_asm_0_47.259	312	459	327	139	150	195	275.041	400.872	149.21	-1.42543	4.05e-06	0.000229733	down
evm.TU.Hic_asm_9_37.70	1098	1072	1271	775	696	482	921.099	1242.19	600.013	-1.04975	4.08e-06	0.000231205	down
Novel02566	434	481	51	20	37	40	195.744	361.627	29.861	-3.59786	4.11e-06	0.000232468	down
evm.TU.Hic_asm_3_35.240	429	754	160	97	87	74	290.327	501.306	79.3472	-2.65898	4.28e-06	0.000241667	down
evm.TU.Hic_asm_1_13.162	933	958	648	409	371	464	656.083	928.738	383.429	-1.27605	4.37e-06	0.000245875	down
Novel02605	233	257	105	55	41	60	133.916	219.704	48.1289	-2.19005	4.38e-06	0.000245875	down
Novel02009	107	133	67	22	36	22	68.7449	112.952	24.538	-2.20003	4.42e-06	0.000247227	down
evm.TU.Hic_asm_7_33.270	273	312	100	38	12	49	142.286	253.882	30.6906	-3.04875	4.46e-06	0.00024869	down
evm.TU.Hic_asm_0_29.77	156	212	118	25	63	26	106.655	178.448	34.8617	-2.35383	4.48e-06	0.000249354	down
evm.TU.Hic_asm_11_61.252	2710	3634	2315	1502	1533	1085	2217.88	3170.11	1265.66	-1.32451	4.54e-06	0.000251865	down
evm.TU.Hic_asm_0_47.178	790	880	460	268	311	289	525.065	783.112	267.018	-1.55185	4.6e-06	0.00025443	down
evm.TU.Hic_asm_9_7.18	502	532	306	190	154	199	329.583	491.763	167.402	-1.55423	4.65e-06	0.000256255	down
evm.TU.Hic_asm_3_48.474	78	42	153	20	17	14	55.9135	96.1438	15.6833	-2.6177	4.75e-06	0.000261173	down
evm.TU.Hic_asm_10_36.164	835	1332	818	215	335	464	703.117	1093.51	312.725	-1.8059	4.76e-06	0.000261225	down
evm.TU.Hic_asm_9_40.236	156	152	189	400	332	441	270.437	179.192	361.683	1.01249	4.9e-06	0.000267025	up
Novel00275	168	220	42	21	13	23	89.0257	160.447	17.6041	-3.18792	4.91e-06	0.000267025	down
evm.TU.Hic_asm_8_4.80	248	270	937	110	113	93	303.205	509.257	97.1525	-2.3905	4.99e-06	0.000270702	down
evm.TU.Hic_asm_0_22.125	9341	10776	6099	3921	4529	3776	6691.03	9623.47	3758.6	-1.35632	5.02e-06	0.000271832	down
evm.TU.Hic_asm_3_48.1027	754	1084	668	254	363	414	617.804	918.066	317.541	-1.53141	5.04e-06	0.000272648	down
evm.TU.Hic_asm_0_36.30	154	134	146	83	61	50	108.391	157.114	59.6673	-1.39637	5.2e-06	0.000279757	down
evm.TU.Hic_asm_8_4.24	1646	1589	962	587	612	698	1061.59	1538.84	584.339	-1.39678	5.42e-06	0.000291374	down
evm.TU.Hic_asm_1_30.449	119	190	78	31	40	28	86.6844	142.969	30.4004	-2.23157	5.44e-06	0.000291511	down
evm.TU.Hic_asm_10_27.164	758	793	987	449	585	348	669.318	914.643	423.992	-1.10906	5.58e-06	0.000298258	down
evm.TU.Hic_asm_8_7.117	3056	3315	3167	803	1248	1839	2330.34	3460.44	1200.24	-1.52765	5.78e-06	0.000308144	down
Novel03596	539	601	367	172	181	259	370.572	552.356	188.789	-1.54855	5.79e-06	0.000308144	down
evm.TU.Hic_asm_3_48.816	373	347	306	158	224	163	270.286	373.2	167.372	-1.15597	5.8e-06	0.000308144	down
evm.TU.Hic_asm_11_57.118	2703	3682	1759	900	1286	698	1941.87	2999.52	884.222	-1.76211	5.84e-06	0.000308973	down
Novel02779	33	64	5	0	0	0	19.209	38.418	0	-7.82013	5.84e-06	0.000308973	down
evm.TU.Hic_asm_11_11.108	1256	1218	816	445	363	591	817.86	1203.82	431.902	-1.47877	5.91e-06	0.00031212	down
Novel03016	358	320	223	107	78	143	215.398	329.466	101.33	-1.70101	5.97e-06	0.000314771	down
Novel00549	49	53	4	0	0	0	19.8685	39.7369	0	-7.86908	6.11e-06	0.000320523	down
evm.TU.Hic_asm_9_39.497	2281	2495	2963	1387	1880	1153	2073.97	2791.77	1356.17	-1.04159	6.17e-06	0.000322953	down
evm.TU.Hic_asm_5_30.31	1742	2301	1075	431	667	709	1221.02	1885.78	556.255	-1.7612	6.26e-06	0.000326301	down
Novel02211	721	889	413	266	245	257	490.952	745.437	236.466	-1.65607	6.33e-06	0.000329208	down
evm.TU.Hic_asm_8_4.313	3	6	14	1400	3534	7	754.146	8.10536	1500.19	7.52979	6.7e-06	0.000345858	up
evm.TU.Hic_asm_10_3.1222	7289	10025	4038	2262	3048	2066	5076.68	7888.94	2264.43	-1.80064	6.74e-06	0.000346796	down
Novel02701	71	59	6	1	0	0	25.5565	50.8045	0.308471	-7.26183	6.94e-06	0.000356035	down
evm.TU.Hic_asm_9_3.69	1265	1729	571	379	351	342	825.676	1321.42	329.927	-2.00167	7.06e-06	0.000361129	down
evm.TU.Hic_asm_11_61.305	166	212	162	99	79	74	137.216	196.882	77.5507	-1.34298	7.2e-06	0.000367372	down
Novel03994	195	197	242	139	102	111	168.514	228.61	108.418	-1.07689	7.75e-06	0.000394211	down
evm.TU.Hic_asm_0_50.9	1935	2255	654	398	505	389	1097.42	1797.87	396.968	-2.17903	7.95e-06	0.00040325	down
evm.TU.Hic_asm_2_59.244	5287	6724	3475	1905	2638	2074	3863.96	5694.79	2033.12	-1.48588	8.03e-06	0.000405965	down
evm.TU.Hic_asm_4_3.83	20	7	13	230	514	29	124.751	14.4057	235.095	4.02796	8.36e-06	0.000421208	up
Novel03397	682	741	450	179	213	322	453.469	686.603	220.336	-1.63961	8.37e-06	0.000421208	down
evm.TU.Hic_asm_0_29.233	191	174	89	49	51	42	105.319	166.982	43.6566	-1.93399	8.44e-06	0.000423682	down
Novel01278	65	76	62	29	21	21	47.8872	73.9156	21.8589	-1.75626	8.56e-06	0.000429265	down
evm.TU.Hic_asm_5_40.121	1445	1252	253	148	166	217	630.637	1097.57	163.705	-2.74505	8.59e-06	0.000429569	down
evm.TU.Hic_asm_9_35.18	1766	2076	1109	632	715	807	1241.47	1819.5	663.436	-1.45535	8.77e-06	0.000438026	down
evm.TU.Hic_asm_11_60.202	6955	8280	4107	2538	2651	3008	4821.61	7118.36	2524.86	-1.4953	8.8e-06	0.000438441	down
evm.TU.Hic_asm_8_2.467	355	233	101	52	35	62	150.009	253.997	46.0199	-2.4644	8.84e-06	0.00043969	down
evm.TU.Hic_asm_11_4.111	24	53	53	285	220	135	121.774	46.9776	196.57	2.0652	8.91e-06	0.000441998	up
evm.TU.Hic_asm_9_8.155	14852	15946	9927	6447	7187	7314	10684.7	14921.6	6447.89	-1.21047	9.08e-06	0.000449569	down
evm.TU.Hic_asm_10_36.490	498	445	784	333	294	228	439.994	617.156	262.832	-1.2319	9.17e-06	0.000452472	down
evm.TU.Hic_asm_5_4.422	736	1097	584	281	397	325	598.261	888.273	308.249	-1.5265	9.22e-06	0.000454039	down
evm.TU.Hic_asm_3_44.62	4842	3314	3712	2274	1888	2527	3181.09	4299.6	2062.58	-1.05976	9.25e-06	0.000454467	down
Novel00951	48	92	5	0	0	1	27.5061	54.699	0.313236	-7.36829	9.36e-06	0.000458833	down
Novel00583	468	558	201	127	116	125	283.683	454.041	113.325	-2.00186	9.61e-06	0.000470306	down
evm.TU.Hic_asm_9_40.33	349	330	495	202	213	255	313.835	421.226	206.444	-1.02973	9.65e-06	0.000471115	down
evm.TU.Hic_asm_9_35.191	2	3	7	56	200	22	44.369	4.23654	84.5015	4.30799	9.91e-06	0.000482176	up
evm.TU.Hic_asm_2_6.50	334	472	129	77	57	81	206.937	347.554	66.3201	-2.38934	1e-05	0.000486481	down
evm.TU.Hic_asm_8_12.735	188	189	107	44	36	67	111.552	177.683	45.42	-1.96771	1.02e-05	0.000492877	down
evm.TU.Hic_asm_4_42.32	0	0	0	86	101	2	28.8123	0	57.6246	8.17262	1.03e-05	0.000496746	up
evm.TU.Hic_asm_7_28.126	3895	3964	3630	1712	2800	2002	3086.83	4173.77	1999.9	-1.06134	1.06e-05	0.000509626	down
evm.TU.Hic_asm_0_40.35	2257	3382	1781	856	1310	838	1824.65	2727.55	921.743	-1.56502	1.09e-05	0.000522573	down
evm.TU.Hic_asm_3_48.162	1418	1472	978	515	440	735	968.604	1415.38	521.83	-1.43947	1.13e-05	0.000540059	down
evm.TU.Hic_asm_11_61.356	1358	1845	951	603	677	540	1043.53	1527.67	559.392	-1.44914	1.14e-05	0.000545144	down
evm.TU.Hic_asm_8_4.307	297	461	153	67	104	70	205.869	337.769	73.9687	-2.19013	1.14e-05	0.000545144	down
evm.TU.Hic_asm_3_42.450	1446	2348	1342	667	910	536	1266.36	1884.55	648.173	-1.53955	1.14e-05	0.000545328	down
evm.TU.Hic_asm_0_50.50	137	215	11	6	11	3	71.4188	136.729	6.10901	-4.4816	1.16e-05	0.000553438	down
Novel04048	170	240	94	56	45	41	115.002	186.312	43.6926	-2.09105	1.18e-05	0.00055833	down
evm.TU.Hic_asm_8_24.473	124	136	82	38	40	47	81.9492	125.387	38.5112	-1.70165	1.18e-05	0.00055833	down
Novel03977	39	38	48	7	7	14	26.8529	45.0495	8.65636	-2.38302	1.19e-05	0.00055833	down
evm.TU.Hic_asm_10_36.159	7295	10076	8269	4975	4467	5662	6992.77	9329.76	4655.79	-1.0028	1.19e-05	0.00055833	down
Novel02277	99	157	69	30	12	27	70.6198	119.908	21.3316	-2.49077	1.19e-05	0.000560457	down
Novel03443	233	181	88	24	26	56	108.785	184.783	32.7882	-2.49477	1.2e-05	0.000563044	down
evm.TU.Hic_asm_1_38.264	557	689	282	189	155	179	362.716	564.301	161.131	-1.80783	1.23e-05	0.000577836	down
Novel01956	103	159	41	8	9	23	62.5722	112.757	12.3873	-3.18679	1.28e-05	0.000595839	down
evm.TU.Hic_asm_4_1.185	14759	16287	3341	213	2	4	6438.59	12809.6	67.5605	-7.56681	1.29e-05	0.000602482	down
evm.TU.Hic_asm_3_48.396	548	1215	865	4350	3886	2211	2082.75	958.751	3206.74	1.74203	1.32e-05	0.000613599	up
evm.TU.Hic_asm_5_41.9	333	503	219	70	150	72	239.344	389.29	89.3979	-2.12161	1.35e-05	0.000623834	down
Novel01097	157	183	82	33	37	51	96.4545	155.592	37.3167	-2.05905	1.41e-05	0.000649854	down
evm.TU.Hic_asm_10_21.120	296	325	315	908	764	583	516.318	339.445	693.191	1.03052	1.45e-05	0.000666143	up
evm.TU.Hic_asm_0_29.315	285	326	127	69	47	84	167.254	272.732	61.7752	-2.1421	1.46e-05	0.000669272	down
evm.TU.Hic_asm_7_40.339	1352	1236	1267	936	599	680	1039.87	1397.3	682.435	-1.03385	1.47e-05	0.000673856	down
evm.TU.Hic_asm_0_46.17	492	405	402	198	224	289	345.317	471.455	219.179	-1.10494	1.6e-05	0.000730289	down
evm.TU.Hic_asm_0_38.110	1392	1431	1323	887	854	531	1101.67	1505.76	697.576	-1.10987	1.61e-05	0.000736193	down
evm.TU.Hic_asm_3_48.202	38	61	79	224	255	156	129.406	63.9215	194.891	1.60715	1.64e-05	0.000748153	up
Novel03214	38	55	3	0	0	0	18.0628	36.1256	0	-7.73152	1.69e-05	0.000769544	down
evm.TU.contig_69.229	1926	1658	1345	932	669	965	1294.18	1796.78	791.591	-1.18253	1.73e-05	0.000781602	down
evm.TU.Hic_asm_6_83.85	235	277	220	125	138	147	196.467	266.698	126.236	-1.07811	1.73e-05	0.000781602	down
evm.TU.Hic_asm_7_40.12	1057	1330	794	528	545	547	832.476	1166.32	498.628	-1.22561	1.74e-05	0.000785361	down
evm.TU.Hic_asm_4_46.69	5120	5461	3840	2306	3066	2728	3880.5	5270.21	2490.79	-1.08118	1.75e-05	0.000785361	down
evm.TU.Hic_asm_7_38.29	3394	2691	1883	1484	955	1100	2002.31	2914.19	1090.43	-1.41813	1.75e-05	0.000785361	down
Novel01869	61	83	1	0	0	0	27.3388	54.6776	0	-8.33002	1.76e-05	0.000786413	down
evm.TU.Hic_asm_8_12.8	254	410	115	58	65	71	174.672	289.604	59.7402	-2.27662	1.8e-05	0.000804017	down
evm.TU.Hic_asm_2_48.9	84	73	58	29	26	25	51.5138	78.4074	24.6202	-1.66938	1.8e-05	0.000804017	down
evm.TU.Hic_asm_4_30.143	139	177	45	20	25	25	77.8997	134.257	21.5423	-2.63851	1.84e-05	0.000819094	down
evm.TU.Hic_asm_9_14.197	2205	1522	68	148	34	75	749.102	1418.8	79.4035	-4.15936	1.88e-05	0.000833148	down
evm.TU.Hic_asm_10_3.820	293	162	17	6	2	17	91.754	175.729	7.77919	-4.49946	1.96e-05	0.000864899	down
evm.TU.Hic_asm_8_12.129	923	1141	645	444	471	344	690.609	994.412	386.805	-1.36183	2.06e-05	0.000907383	down
evm.TU.Hic_asm_4_3.223	283	289	175	105	56	102	177.552	273.87	81.2335	-1.75315	2.08e-05	0.000911477	down
evm.TU.Hic_asm_4_37.1150	102	44	1	0	0	0	27.3799	54.7599	0	-8.33241	2.08e-05	0.000911477	down
evm.TU.Hic_asm_10_11.73	6764	8076	5169	2790	3965	3604	5255.78	7325.87	3185.7	-1.20134	2.13e-05	0.000926904	down
evm.TU.Hic_asm_11_60.312	323	411	296	187	182	198	275.338	376.066	174.61	-1.10607	2.14e-05	0.000932979	down
evm.TU.Hic_asm_9_40.775	1807	2813	2254	987	1326	1358	1815.9	2501.95	1129.86	-1.14682	2.15e-05	0.000934346	down
evm.TU.Hic_asm_1_38.245	156	89	124	44	61	35	88.0543	133.17	42.9384	-1.63221	2.16e-05	0.000937459	down
evm.TU.Hic_asm_7_33.141	5135	6220	4247	2733	3438	2619	4202.32	5704.04	2700.59	-1.07863	2.2e-05	0.000949668	down
evm.TU.Hic_asm_6_4.117	4719	3066	1195	467	91	683	1850.15	3314.86	385.449	-3.10439	2.21e-05	0.000953652	down
evm.TU.Hic_asm_0_40.188	0	0	0	34	153	2	28.6357	0	57.2715	8.16381	2.26e-05	0.000972177	up
evm.TU.Hic_asm_7_9.90	92	80	91	213	260	180	147.816	95.1081	200.523	1.07667	2.37e-05	0.00101582	up
evm.TU.Hic_asm_9_8.215	96	76	43	18	9	20	46.7375	78.9427	14.5323	-2.44178	2.38e-05	0.00101862	down
evm.TU.Hic_asm_3_48.206	1928	2380	753	556	544	505	1185.18	1876.56	493.808	-1.92592	2.39e-05	0.00102073	down
evm.TU.Hic_asm_7_31.136	454	695	623	360	347	313	478.436	643.098	313.775	-1.03502	2.43e-05	0.00103488	down
evm.TU.Hic_asm_10_36.137	139	181	191	105	79	77	132.551	184.761	80.3413	-1.20141	2.49e-05	0.0010569	down
evm.TU.Hic_asm_4_11.164	1561	1220	2430	567	1010	792	1292.87	1858.05	727.682	-1.35252	2.51e-05	0.00106486	down
evm.TU.Hic_asm_4_48.60	3042	4059	1303	1099	549	734	1925.37	3116.19	734.547	-2.0848	2.54e-05	0.00107723	down
evm.TU.Hic_asm_11_40.107	513	561	374	260	223	270	380.907	529.764	232.051	-1.19042	2.67e-05	0.00112239	down
Novel01311	57	71	1	0	0	0	24.2965	48.5931	0	-8.15976	2.69e-05	0.0011273	down
Novel00661	65	111	2	1	1	0	33.9296	67.2491	0.61015	-6.77614	2.76e-05	0.00115658	down
evm.TU.Hic_asm_11_4.63	740	1162	722	399	401	484	678.339	961.017	395.66	-1.28004	2.84e-05	0.00118479	down
Novel03918	20	57	13	0	1	1	17.1221	33.6293	0.614916	-5.76991	2.86e-05	0.00119116	down
evm.TU.Hic_asm_3_42.557	2425	3525	1644	684	1273	512	1776.88	2798.36	755.409	-1.88911	2.91e-05	0.00121207	down
Novel03643	186	147	92	43	30	58	98.1257	155.769	40.4823	-1.94397	2.93e-05	0.00121718	down
evm.TU.Hic_asm_2_59.485	441	350	95	40	33	83	188.443	328.592	48.2928	-2.76654	2.98e-05	0.00123495	down
evm.TU.Hic_asm_10_0.165	42	53	8	2	1	0	19.7115	38.5044	0.918621	-5.38326	3e-05	0.00124071	down
evm.TU.Hic_asm_8_26.52	2621	3241	1408	985	1098	889	1797.82	2682.09	913.555	-1.55366	3.05e-05	0.00125808	down
evm.TU.Hic_asm_5_4.288	1296	1869	658	472	455	251	888.656	1415.83	361.485	-1.96941	3.05e-05	0.00125808	down
evm.TU.Hic_asm_3_48.678	1910	1585	1328	914	726	1016	1288.17	1757.13	819.209	-1.10085	3.05e-05	0.00125808	down
evm.TU.Hic_asm_5_1.29	730	382	386	228	211	214	372.891	544.764	201.018	-1.43814	3.18e-05	0.00130888	down
Novel01255	3034	4206	2206	1268	1462	1653	2411.29	3472.61	1349.98	-1.363	3.27e-05	0.00134114	down
evm.TU.Hic_asm_3_48.221	758	780	1336	2719	3459	1937	1757.84	1026.69	2488.98	1.27733	3.33e-05	0.00136303	up
Novel01928	89	77	2	1	2	1	32.1137	63.0024	1.22507	-5.68059	3.37e-05	0.00137613	down
Novel01789	332	177	269	137	128	106	197.216	280.354	114.078	-1.29735	3.41e-05	0.00138805	down
evm.TU.Hic_asm_9_40.350	61	167	138	16	38	33	79.8284	132.921	26.7361	-2.31312	3.52e-05	0.00143062	down
evm.TU.Hic_asm_10_21.146	4	3	3	115	286	3	63.1623	3.63046	122.694	5.08045	3.54e-05	0.00143506	up
evm.TU.Hic_asm_3_42.497	186	226	192	105	122	123	163.701	219.681	107.722	-1.02706	3.54e-05	0.00143506	down
Novel03177	250	297	137	59	50	99	158.18	252.066	64.2941	-1.97085	3.55e-05	0.00143506	down
evm.TU.Hic_asm_0_3.217	2631	3212	2129	1607	1578	1190	2130.47	2916.43	1344.51	-1.11697	3.57e-05	0.00144115	down
Novel01874	199	173	80	42	18	46	99.658	166.521	32.7949	-2.34427	3.57e-05	0.00144115	down
evm.TU.Hic_asm_0_38.81	593	652	405	293	211	282	423.467	604.565	242.369	-1.31836	3.6e-05	0.00145149	down
evm.TU.Hic_asm_5_40.37	5023	9325	5526	539	2141	2246	4400.64	7285.6	1515.69	-2.26506	3.83e-05	0.00153922	down
evm.TU.Hic_asm_2_56.47	682	449	255	183	127	164	327.536	508.937	146.134	-1.79997	3.84e-05	0.001542	down
Novel02174	21	186	36	0	7	1	46.8663	91.3077	2.42499	-5.22791	3.98e-05	0.00159111	down
Novel03412	233	395	157	88	93	89	186.64	290.201	83.0796	-1.80358	4.02e-05	0.00160322	down
evm.TU.Hic_asm_9_24.29	605	494	2502	346	117	125	716.356	1251.53	181.182	-2.78835	4.02e-05	0.00160322	down
evm.TU.Hic_asm_7_40.162	1993	1412	1956	997	1066	536	1364.39	1931.76	797.03	-1.27716	4.07e-05	0.00161657	down
evm.TU.Hic_asm_3_48.426	94	88	13	5	8	7	39.4539	72.7594	6.14844	-3.56312	4.09e-05	0.00162148	down
evm.TU.Hic_asm_3_5.126	1810	2242	1297	881	915	979	1408.51	1962.56	854.457	-1.19947	4.14e-05	0.00163961	down
Novel00875	115	89	2	0	0	2	38.9017	77.1769	0.626472	-6.95775	4.16e-05	0.00164438	down
Novel01688	243	301	159	100	87	107	174.509	258.409	90.6094	-1.51108	4.3e-05	0.00169572	down
evm.TU.Hic_asm_10_3.349	15	34	75	1759	103	272	351.307	43.7416	658.873	3.91167	4.31e-05	0.00169572	up
evm.TU.Hic_asm_1_38.167	622	539	416	314	285	298	425.828	575.473	276.183	-1.05864	4.41e-05	0.00173163	down
evm.TU.Hic_asm_9_37.650	282	229	144	82	107	75	160.552	240.037	81.067	-1.5649	4.43e-05	0.00173715	down
Novel03126	1363	1483	814	595	548	621	943.88	1344.38	543.38	-1.30669	4.44e-05	0.00174021	down
Novel03157	454	596	156	112	87	118	273.084	448.411	97.7567	-2.19722	4.5e-05	0.00175993	down
evm.TU.Hic_asm_2_57.233	769	822	1126	622	401	339	697.743	976.456	419.029	-1.22062	4.55e-05	0.00177821	down
Novel00095	70	55	87	29	27	33	51.7463	76.0649	27.4278	-1.474	4.57e-05	0.00178116	down
evm.TU.Hic_asm_0_19.99	357	431	236	140	129	176	256.683	376.135	137.232	-1.45412	4.71e-05	0.00183317	down
Novel00826	232	100	7	6	0	5	64.7618	126.107	3.417	-5.20821	4.72e-05	0.00183317	down
evm.TU.Hic_asm_1_38.247	295	171	186	87	113	59	158.006	236.604	79.4077	-1.57434	4.75e-05	0.00184352	down
evm.TU.Hic_asm_4_1.221	129	130	162	74	77	91	113.155	151.75	74.5606	-1.02624	4.77e-05	0.00184824	down
Novel03551	48	65	77	217	201	140	119.947	68.4658	171.429	1.32363	4.85e-05	0.00187842	up
evm.TU.Hic_asm_7_2.187	285	155	47	18	40	19	101.864	180.157	23.5711	-2.93288	4.91e-05	0.00189548	down
evm.TU.Hic_asm_1_6.76	400	1136	263	103	189	74	392.012	672.055	111.969	-2.58497	4.97e-05	0.00191501	down
evm.TU.Hic_asm_3_40.187	605	668	471	298	332	365	471.839	637.265	306.413	-1.05593	4.98e-05	0.00191936	down
evm.TU.Hic_asm_4_14.29	854	1076	516	341	396	347	617.065	900.784	333.346	-1.43377	5.01e-05	0.00192749	down
evm.TU.Hic_asm_5_35.97	13	39	44	488	789	46	218.75	34.5316	402.968	3.54443	5.06e-05	0.00194209	up
evm.TU.Hic_asm_1_13.390	90	54	42	19	7	14	40.1503	67.9426	12.358	-2.45933	5.09e-05	0.00195294	down
Novel03559	60	54	9	3	0	0	23.3844	45.8433	0.925412	-5.63112	5.15e-05	0.00196824	down
evm.TU.Hic_asm_9_32.305	28	26	30	138	112	68	64.0056	30.354	97.6571	1.68609	5.16e-05	0.00197022	up
evm.TU.Hic_asm_6_10.195	379	457	233	135	115	177	262.497	393.215	131.779	-1.57681	5.2e-05	0.00197678	down
evm.TU.Hic_asm_10_3.1407	1056	1222	576	372	386	459	713.148	1051.32	374.975	-1.4871	5.23e-05	0.00198499	down
evm.TU.Hic_asm_9_1.89	51	109	82	30	26	21	55.9192	88.1627	23.6757	-1.89546	5.36e-05	0.00203409	down
Novel01269	47	37	12	3	4	3	19.3024	35.533	3.07184	-3.52845	5.4e-05	0.00204421	down
evm.TU.Hic_asm_3_48.748	1178	888	1275	3237	2888	1920	1836.69	1202.2	2471.18	1.03943	5.44e-05	0.00205426	up
Novel01356	152	125	103	65	60	60	97.7214	138.497	56.9455	-1.28094	5.54e-05	0.00208612	down
evm.TU.Hic_asm_7_40.533	63	43	1	0	0	0	20.0171	40.0342	0	-7.88026	5.61e-05	0.00210731	down
evm.TU.Hic_asm_2_59.175	879	539	655	429	417	340	557.385	750.135	364.635	-1.04059	5.66e-05	0.0021246	down
evm.TU.Hic_asm_6_82.389	3	12	7	123	283	16	68.1967	8.06451	128.329	3.99601	5.73e-05	0.00214093	up
evm.TU.Hic_asm_10_21.221	1134	1164	769	465	627	560	815.218	1122.43	508.004	-1.14339	5.73e-05	0.00214093	down
evm.TU.Hic_asm_4_42.265	320	333	175	126	119	109	206.651	304.392	108.91	-1.48187	5.77e-05	0.0021527	down
Novel01457	205	208	108	60	61	77	126.302	191.575	61.0299	-1.64943	5.84e-05	0.00217444	down
Novel02656	59	97	27	6	10	14	38.6488	68.0447	9.25292	-2.87735	5.85e-05	0.00217622	down
evm.TU.Hic_asm_7_40.3	138	135	176	41	89	61	110.141	161.677	58.6042	-1.46375	6e-05	0.00222612	down
Novel01958	875	689	316	151	201	265	441.432	692.64	190.224	-1.86422	6.05e-05	0.00224062	down
evm.TU.Hic_asm_10_11.148	92	165	136	7	7	41	79.9971	142.88	17.1137	-3.06335	6.22e-05	0.00229684	down
evm.TU.Hic_asm_10_28.9	436	265	490	154	242	193	303.758	426.55	180.965	-1.23733	6.25e-05	0.0023016	down
evm.TU.Hic_asm_9_40.804	4214	5524	3442	2320	2522	2611	3561.07	4827.79	2294.35	-1.0732	6.34e-05	0.00233366	down
evm.TU.Hic_asm_8_7.116	1546	1439	1484	429	422	959	1089.75	1619.46	560.036	-1.53202	6.57e-05	0.0024141	down
evm.TU.Hic_asm_3_29.7	312	312	82	58	46	66	157.314	262.186	52.4421	-2.32138	6.91e-05	0.00252611	down
Novel02683	53	96	22	5	0	7	33.756	63.777	3.735	-4.09728	7.01e-05	0.00256051	down
evm.TU.Hic_asm_11_3.154	1385	1872	764	387	679	336	957.363	1485.26	429.466	-1.78985	7.04e-05	0.00256674	down
Novel01777	444	532	114	99	68	88	242.33	406.042	78.6176	-2.36837	7.2e-05	0.00261331	down
evm.TU.Hic_asm_1_30.72	300	356	206	106	159	126	218.205	316.278	120.133	-1.39553	7.2e-05	0.00261331	down
evm.TU.Hic_asm_2_59.503	80	95	150	324	369	234	200.406	116.25	284.561	1.29	7.21e-05	0.00261516	up
Novel03190	16	87	83	4	5	12	36.8352	67.1694	6.50111	-3.37114	7.29e-05	0.00263833	down
evm.TU.Hic_asm_7_41.15	221	327	395	791	861	650	523.408	339.465	707.35	1.05891	7.31e-05	0.00264321	up
evm.TU.Hic_asm_7_37.94	23	34	30	76	147	106	66.2924	31.5912	100.994	1.67869	7.41e-05	0.00267527	up
Novel03225	70	49	3	1	1	2	23.4112	45.5859	1.23662	-5.20599	7.47e-05	0.0026921	down
evm.TU.Hic_asm_10_36.97	7	3	6	64	233	13	49.9227	5.73977	94.1055	4.03304	7.52e-05	0.00270641	up
evm.TU.Hic_asm_4_37.643	287	303	195	127	133	71	194.485	287.431	101.539	-1.5001	7.6e-05	0.00273049	down
evm.TU.Hic_asm_5_4.233	106	108	51	29	15	28	59.9238	97.6061	22.2414	-2.13322	7.83e-05	0.00281173	down
Novel02973	331	318	105	76	58	81	172.753	279.193	66.3133	-2.07345	8.22e-05	0.0029337	down
evm.TU.Hic_asm_11_57.41	349	821	361	2155	5452	1413	1658.59	565.06	2752.11	2.28432	8.48e-05	0.00301227	up
evm.TU.Hic_asm_0_6.336	786	893	538	368	415	407	589.5	812.799	366.201	-1.14982	8.62e-05	0.00305432	down
evm.TU.Hic_asm_7_41.31	421	538	275	207	160	185	311.979	453.887	170.071	-1.41565	8.62e-05	0.00305432	down
evm.TU.Hic_asm_10_3.1074	2072	1782	872	432	384	790	1118.03	1739.5	496.561	-1.80861	8.68e-05	0.00307053	down
evm.TU.Hic_asm_10_3.1494	1294	1938	715	450	614	402	955.351	1460.74	449.964	-1.69857	8.73e-05	0.00308344	down
Novel00496	184	233	176	117	111	110	160.152	216.27	104.033	-1.05452	8.74e-05	0.00308449	down
evm.TU.Hic_asm_10_3.1599	207	170	156	88	114	96	142.703	193.799	91.6075	-1.07985	8.78e-05	0.00309322	down
evm.TU.Hic_asm_2_3.47	26517	26478	27037	10503	20488	13492	21322.8	28998.7	13646.9	-1.08741	8.96e-05	0.00315066	down
Novel01776	78	61	3	2	0	0	26.8791	53.1413	0.616941	-6.4296	9.08e-05	0.0031864	down
evm.TU.Hic_asm_10_3.1230	2994	3979	1955	1069	976	1668	2216.56	3286.45	1146.67	-1.51903	9.25e-05	0.00323714	down
evm.TU.Hic_asm_8_12.388	82	104	110	194	268	284	168.341	107.03	229.652	1.10158	9.26e-05	0.00323714	up
Novel01529	1013	1001	660	430	492	227	665.443	978.712	352.173	-1.47426	9.27e-05	0.00323732	down
evm.TU.Hic_asm_1_20.75	1626	1627	1025	755	675	852	1135.31	1567.22	703.406	-1.15562	9.38e-05	0.00326534	down
evm.TU.Hic_asm_4_10.2	48	65	25	7	12	10	29.9689	51.0259	8.91181	-2.51419	9.63e-05	0.00334626	down
Novel01331	47	58	12	2	5	0	22.8661	43.6069	2.12534	-4.34964	9.84e-05	0.00341102	down
evm.TU.Hic_asm_4_48.363	417	411	232	150	176	171	271.048	389.167	152.93	-1.34679	9.87e-05	0.00341732	down
evm.TU.Hic_asm_0_47.349	200	253	373	658	838	580	466.686	295.914	637.458	1.1065	0.00010071	0.00348294	up
evm.TU.Hic_asm_2_56.375	166	279	119	52	72	74	134.581	208.22	60.9409	-1.77156	0.000100865	0.00348343	down
evm.TU.Hic_asm_10_3.718	77	102	86	43	30	44	66.2354	96.3737	36.097	-1.4165	0.000103565	0.00356176	down
evm.TU.Hic_asm_2_52.24	596	653	399	314	195	269	421.994	604.041	239.948	-1.33164	0.000103749	0.00356315	down
evm.TU.Hic_asm_8_4.65	8	27	31	0	1	1	12.1672	23.7194	0.614916	-5.26916	0.000104736	0.00359208	down
Novel00010	301	217	38	41	9	7	112.207	206.859	17.5551	-3.55842	0.000105504	0.0036134	down
evm.TU.Hic_asm_3_45.22	4	3	14	207	196	10	66.7173	7.31967	126.115	4.09825	0.000106574	0.00364501	up
evm.TU.Hic_asm_3_42.517	1401	1294	276	259	24	68	606.843	1105.25	108.434	-3.34949	0.00010822	0.00369619	down
Novel00969	300	264	186	68	116	131	185.602	274.199	97.0048	-1.49858	0.000110692	0.00377024	down
evm.TU.Hic_asm_2_58.204	59	100	18	4	8	11	36.6363	66.1797	7.09292	-3.2209	0.000111191	0.00378204	down
evm.TU.Hic_asm_4_37.1135	34	22	3	0	0	0	10.9836	21.9671	0	-7.01367	0.000112251	0.00381283	down
evm.TU.Hic_asm_6_82.667	1113	1257	823	620	599	656	873.009	1168.58	577.441	-1.01671	0.000113206	0.00384	down
evm.TU.Hic_asm_6_82.89	299	441	39	36	46	36	164.42	292.581	36.2587	-3.01185	0.000114697	0.00388527	down
Novel00550	249	318	77	63	57	45	145.187	239.649	50.725	-2.23927	0.000120561	0.00407276	down
evm.TU.Hic_asm_8_4.444	36	70	83	596	649	100	239.475	67.9878	410.962	2.59546	0.000122617	0.00413094	up
Novel01527	11270	15333	9496	6722	6738	7439	9830.28	13224.1	6436.42	-1.03882	0.000124381	0.004179	down
evm.TU.Hic_asm_10_3.168	160	126	230	60	102	49	124.523	184.417	64.6281	-1.51277	0.000125035	0.00419528	down
evm.TU.Hic_asm_4_10.3	599	683	242	138	76	208	347.336	564.023	130.65	-2.11003	0.000126488	0.00423831	down
evm.TU.Hic_asm_6_9.119	199	263	342	735	1175	537	519.201	288.994	749.407	1.37452	0.000127055	0.00425152	up
evm.TU.Hic_asm_0_40.191	1435	1894	746	578	624	467	1009.45	1506.07	512.825	-1.55402	0.000127296	0.00425386	down
evm.TU.Hic_asm_4_44.101	11	59	71	664	1190	68	317.832	50.541	585.123	3.53291	0.000130077	0.00434093	up
evm.TU.Hic_asm_2_59.169	4836	4879	3007	2067	1875	2665	3350.34	4662.64	2038.03	-1.19393	0.000134234	0.00447361	down
Novel01952	53	97	11	0	5	0	30.9903	60.4723	1.5084	-5.31399	0.000134773	0.00448556	down
evm.TU.Hic_asm_0_40.381	278	214	383	957	649	615	498.296	312.956	683.637	1.12647	0.000140287	0.00464797	up
evm.TU.Hic_asm_10_3.84	165	111	201	84	33	32	108.327	170.763	45.8905	-1.89635	0.000140404	0.00464797	down
evm.TU.Hic_asm_10_36.334	2800	3167	1752	1331	1411	1383	2052.14	2834.84	1269.45	-1.15893	0.000141363	0.00466723	down
Novel01166	26	30	25	2	1	7	16.2954	29.4795	3.11127	-3.25038	0.000143	0.00470873	down
Novel02144	31	51	1	0	0	0	15.6714	31.3428	0	-7.52674	0.000143719	0.00471984	down
Novel00829	124	143	103	51	72	60	95.6843	135.122	56.2471	-1.26249	0.000145994	0.00478823	down
Novel02780	191	201	2	0	0	0	74.0923	148.185	0	-9.76892	0.000146535	0.00479961	down
evm.TU.Hic_asm_2_59.81	821	797	471	342	390	355	550.32	766.29	334.351	-1.19609	0.000147974	0.00483394	down
evm.TU.Hic_asm_9_35.135	60	41	57	223	557	112	164.425	56.9435	271.907	2.2554	0.00014836	0.00484016	up
evm.TU.Hic_asm_4_48.323	218	385	441	1335	3274	708	998.684	376.089	1621.28	2.10797	0.00014918	0.00486053	up
evm.TU.Hic_asm_8_2.164	154	81	55	26	22	34	65.7624	106.218	25.3072	-2.06917	0.000155596	0.00504303	down
evm.TU.Hic_asm_8_12.880	591	709	429	273	304	348	459.362	633.794	284.929	-1.15296	0.000157108	0.00508538	down
Novel03467	102	112	86	54	39	51	76.9047	109.412	44.398	-1.30021	0.000157332	0.00508599	down
Novel03306	123	157	77	40	49	50	87.0997	131.416	42.7829	-1.61737	0.000161164	0.00518951	down
evm.TU.Hic_asm_11_41.117	597	700	317	246	186	252	402.954	594.977	210.932	-1.49572	0.000164128	0.00527809	down
evm.TU.Hic_asm_8_7.118	783	601	623	151	86	357	456.143	727.938	184.349	-1.98164	0.000168032	0.00539663	down
evm.TU.Hic_asm_7_33.84	113	76	92	32	54	40	70.1595	101.628	38.6912	-1.39244	0.000168533	0.0054057	down
Novel02039	32	56	2	0	0	1	17.1408	33.9683	0.313236	-6.68065	0.000169526	0.00543053	down
evm.TU.Hic_asm_2_57.150	101	97	134	261	382	217	191.55	119.375	263.725	1.14289	0.000172725	0.00552322	up
evm.TU.Hic_asm_5_1.27	1243	905	1069	757	660	434	866.058	1163.55	568.565	-1.03304	0.000173094	0.00552338	down
evm.TU.Hic_asm_11_4.24	4	5	6	44	51	19	20.1577	5.40555	34.9098	2.69015	0.000174619	0.00556488	up
evm.TU.contig_67.38	32	69	33	4	14	5	28.1934	49.3633	7.02358	-2.80826	0.000176911	0.00563068	down
Novel03639	707	838	425	308	363	286	509.405	724.705	294.104	-1.30056	0.0001845	0.00585715	down
evm.TU.Hic_asm_4_41.11	2	8	14	135	2019	13	331.657	8.50658	654.807	6.26474	0.00018672	0.00592007	up
evm.TU.Hic_asm_9_31.5	32	19	75	346	1162	55	259.368	44.2258	474.511	3.42189	0.000189127	0.0059887	up
evm.TU.Hic_asm_9_37.213	168	160	186	653	1359	299	445.373	185.674	705.071	1.92507	0.000194982	0.00615049	up
evm.TU.Hic_asm_4_42.260	1334	1290	2624	775	1113	718	1333.15	1866.56	799.738	-1.22289	0.000195856	0.0061702	down
evm.TU.Hic_asm_4_42.92	390	425	207	156	88	153	249.415	376.237	122.594	-1.61746	0.000196918	0.00619579	down
evm.TU.Hic_asm_5_4.38	2840	2373	1007	838	438	863	1477.69	2294.41	660.957	-1.79547	0.000199399	0.00625794	down
evm.TU.Hic_asm_9_40.438	4514	9239	5149	2304	3767	2308	4754.51	6938.92	2570.09	-1.43284	0.000201065	0.0062992	down
evm.TU.Hic_asm_4_21.175	390	358	223	114	134	189	245.318	355.843	134.792	-1.40014	0.000201222	0.0062992	down
evm.TU.Hic_asm_2_19.5	42	41	77	252	478	105	155.93	57.0322	254.827	2.1584	0.000204489	0.00637728	up
evm.TU.Hic_asm_0_49.21	133	139	99	20	28	63	84.951	135.552	34.3503	-1.98083	0.00021001	0.00654121	down
evm.TU.Hic_asm_8_2.490	157	267	73	45	30	56	112.671	184.869	40.4728	-2.191	0.000213181	0.00663166	down
evm.TU.Hic_asm_3_44.55	679	607	472	406	338	280	478.136	641.359	314.913	-1.02572	0.000216376	0.00672259	down
evm.TU.Hic_asm_2_58.498	183	219	125	73	100	65	133.231	193.415	73.0467	-1.40315	0.000220861	0.00685335	down
evm.TU.Hic_asm_0_47.197	111	69	95	458	912	152	281.615	99.2072	464.023	2.22567	0.00022414	0.00694637	up
evm.TU.Hic_asm_11_10.159	142	93	150	334	437	246	225.1	138.28	311.919	1.17285	0.000225941	0.0069847	up
evm.TU.Hic_asm_0_45.80	1180	1723	1200	478	945	608	1060.9	1498.82	622.984	-1.26634	0.000230657	0.00711273	down
evm.TU.Hic_asm_9_40.437	2057	2951	4987	1480	1458	1932	2532.55	3563.54	1501.56	-1.24694	0.000232566	0.00716195	down
evm.TU.Hic_asm_0_6.99	92	121	42	14	31	21	57.3431	94.4377	20.2486	-2.21922	0.000233609	0.00716587	down
evm.TU.Hic_asm_2_59.319	63	29	27	10	9	9	25.9953	43.3716	8.61895	-2.33019	0.000233692	0.00716587	down
evm.TU.Hic_asm_6_7.130	598	846	437	246	380	252	480.591	691.724	269.457	-1.35961	0.000233827	0.00716587	down
evm.TU.Hic_asm_1_35.76	253	262	18	18	0	11	104.4	199.802	8.99807	-4.47361	0.000234434	0.00716673	down
Novel02152	124	103	53	33	25	36	65.9858	102.974	28.998	-1.82732	0.000236996	0.00723614	down
evm.TU.Hic_asm_4_40.103	384	477	152	102	115	132	241.541	375.577	107.504	-1.80418	0.000241755	0.0073452	down
evm.TU.Hic_asm_2_12.168	339	338	197	119	132	166	224.603	320.68	128.527	-1.31845	0.000246727	0.00748708	down
Novel01765	144	228	51	40	37	29	95.1505	157.716	32.5848	-2.27377	0.000247939	0.00751065	down
evm.TU.Hic_asm_0_43.66	844	829	644	484	248	426	601.313	845.072	357.555	-1.24086	0.000255083	0.00770289	down
evm.TU.Hic_asm_11_58.5	1962	2902	3625	1362	1991	1554	2280.26	3052.97	1507.55	-1.01802	0.000255846	0.00771652	down
evm.TU.Hic_asm_7_40.549	7	12	8	64	70	27	29.5939	9.87078	49.3171	2.32686	0.000257521	0.00775757	up
evm.TU.Hic_asm_9_39.45	1110	942	908	452	515	751	802.453	1074.87	530.034	-1.02	0.0002601	0.00782576	down
evm.TU.Hic_asm_6_79.209	1457	3263	3446	1021	1530	1216	2051.72	2946.03	1157.41	-1.34786	0.000261099	0.00783677	down
evm.TU.Hic_asm_5_5.1	608	503	300	210	270	189	361.507	517.58	205.434	-1.33251	0.000262204	0.00785135	down
Novel00222	134	135	58	18	33	43	74.8039	120.631	28.977	-2.05677	0.000262219	0.00785135	down
evm.TU.Hic_asm_4_37.777	61	77	52	975	1358	36	395.596	69.4753	721.716	3.37731	0.000266598	0.0079632	up
evm.TU.Hic_asm_1_13.264	294	324	262	141	218	136	236.205	320.55	151.861	-1.07677	0.000275629	0.00821316	down
evm.TU.Hic_asm_8_19.490	1334	1856	932	451	765	696	1052.31	1516.7	587.917	-1.36705	0.000277338	0.00825414	down
evm.TU.Hic_asm_2_59.442	1448	2006	372	86	461	96	812.074	1428.48	195.673	-2.86771	0.000277753	0.00825657	down
evm.TU.Hic_asm_2_58.200	12	10	22	178	145	26	61.2156	15.6358	106.795	2.76844	0.000282431	0.00836123	up
evm.TU.Hic_asm_9_40.735	188	244	153	84	112	105	153.423	214.257	92.5894	-1.20911	0.000285585	0.00843872	down
evm.TU.Hic_asm_5_4.199	514	446	338	235	209	287	349.642	473.843	225.44	-1.07135	0.000291168	0.00858322	down
evm.TU.Hic_asm_4_48.267	88	64	81	412	532	122	204.965	84.1318	325.798	1.95331	0.000294025	0.00865712	up
evm.TU.Hic_asm_6_70.226	0	1	3	136	62	2	31.3366	1.39062	61.2826	5.44074	0.000295789	0.00868841	up
evm.TU.Hic_asm_10_3.266	347	422	786	172	315	191	380.686	553.458	207.914	-1.41267	0.000297428	0.00872621	down
evm.TU.Hic_asm_9_37.1	53150	62798	39289	16793	34930	13074	38339.2	56865.4	19813.1	-1.52109	0.000299649	0.00877057	down
evm.TU.Hic_asm_8_24.106	1	6	13	560	985	4	239.093	7.03453	471.151	6.06286	0.00030153	0.00880483	up
evm.TU.Hic_asm_8_25.155	261	293	144	110	108	101	177.536	256.921	98.15	-1.38719	0.00030267	0.00881902	down
evm.TU.Hic_asm_8_3.29	229	349	110	52	77	91	161.528	255.281	67.7743	-1.91258	0.000305776	0.00888687	down
evm.TU.Hic_asm_8_24.514	243	224	171	93	110	138	168.964	232.829	105.099	-1.14688	0.00030624	0.00888993	down
evm.TU.Hic_asm_10_0.160	733	886	497	254	272	445	538.333	776.868	299.798	-1.37352	0.000310776	0.00901104	down
evm.TU.Hic_asm_10_3.368	80	61	19	13	10	9	34.5445	59.2429	9.84604	-2.58715	0.000313555	0.00908098	down
evm.TU.Hic_asm_11_47.85	1091	1285	505	358	376	475	718.626	1064.6	372.651	-1.51421	0.000315615	0.00912999	down
evm.TU.Hic_asm_2_12.344	649	746	434	283	297	382	483.788	671.024	296.552	-1.17773	0.000316115	0.00913377	down
evm.TU.Hic_asm_8_7.30	478	479	314	272	203	225	340.433	465.244	215.623	-1.10894	0.00031668	0.00913944	down
Novel00405	20	48	1	0	0	0	13.0722	26.1445	0	-7.26485	0.000318073	0.00916894	down
evm.TU.Hic_asm_3_39.266	806	849	372	289	337	282	513.355	747.564	279.147	-1.42076	0.000320339	0.00921282	down
evm.TU.Hic_asm_8_7.122	1016	662	773	327	164	481	594.195	887.378	301.012	-1.55991	0.000323565	0.00928507	down
evm.TU.Hic_asm_3_8.85	1541	1837	801	444	743	633	1050.48	1541.58	559.387	-1.46229	0.000323601	0.00928507	down
evm.TU.Hic_asm_7_30.57	431	646	268	229	151	177	334.188	496.74	171.636	-1.53269	0.000326802	0.00936605	down
evm.TU.Hic_asm_2_59.482	622	752	437	339	364	313	488.417	664.409	312.426	-1.08798	0.000331755	0.00948606	down
evm.TU.Hic_asm_2_59.44	240	360	194	150	111	117	204.067	291.728	116.406	-1.32463	0.000337448	0.00959345	down
evm.TU.Hic_asm_1_4.11	322	349	54	63	54	41	159.633	270.698	48.567	-2.47801	0.000340106	0.00965792	down
evm.TU.Hic_asm_1_19.45	104	102	100	68	54	44	81.0233	110.998	51.0491	-1.11955	0.000341521	0.009687	down
evm.TU.Hic_asm_9_40.541	150	442	249	90	109	115	202.636	308.605	96.6676	-1.67418	0.000343026	0.00971855	down
evm.TU.Hic_asm_2_12.364	28	78	464	7	20	30	106.746	195.903	17.59	-3.47822	0.000344368	0.00974542	down
evm.TU.Hic_asm_2_11.3	271	262	166	116	125	130	185.136	256.058	114.213	-1.16372	0.000348469	0.00983244	down
evm.TU.Hic_asm_9_37.239	336	315	188	133	117	159	216.922	307.715	126.128	-1.28615	0.000349031	0.00983244	down
evm.TU.Hic_asm_10_3.1009	45	48	49	236	196	86	105.151	51.4359	158.867	1.62763	0.000352951	0.00993062	up
evm.TU.Hic_asm_2_12.66	47	50	65	185	174	102	99.9079	58.3065	141.509	1.2784	0.000353616	0.00993062	up
evm.TU.Hic_asm_10_0.136	42	57	72	233	286	106	126.432	61.5068	191.357	1.637	0.00035372	0.00993062	up
evm.TU.Hic_asm_9_33.10	619	465	451	231	380	277	415.159	557.658	272.661	-1.03186	0.00035743	0.00997823	down
evm.TU.Hic_asm_3_48.996	1513	844	980	482	217	601	805.968	1209.53	402.402	-1.58785	0.000358335	0.00999221	down
evm.TU.Hic_asm_8_26.15	223	291	417	755	930	587	515.533	333.738	697.327	1.06265	0.000360449	0.0100399	up
evm.TU.Hic_asm_4_37.608	425	530	621	1216	1809	917	888.201	568.325	1208.08	1.08792	0.000362223	0.0100779	up
Novel03620	1	1	4	44	174	2	34.3926	2.09373	66.6914	4.97817	0.000367637	0.0101983	up
evm.TU.Hic_asm_9_40.595	894	955	467	384	374	389	602.834	852.539	353.13	-1.27123	0.000367785	0.0101983	down
Novel01327	102	84	43	26	11	26	51.8538	84.2248	19.4828	-2.11195	0.000371311	0.0102731	down
Novel01435	29	46	4	1	0	2	15.3131	29.6912	0.934943	-4.99639	0.000380072	0.0105037	down
evm.TU.Hic_asm_9_35.59	5388	8143	8308	1681	3100	4647	5403.88	7898.41	2909.35	-1.44087	0.000387292	0.0106913	down
evm.TU.Hic_asm_2_18.274	122	167	18	21	17	10	64.9223	115.106	14.7388	-2.96388	0.000390271	0.0107496	down
evm.TU.Hic_asm_3_45.122	1368	1337	720	647	395	210	821.541	1258.56	384.523	-1.71047	0.000393316	0.0107988	down
Novel01161	30	30	1	0	0	0	11.4506	22.9012	0	-7.07386	0.000393521	0.0107988	down
evm.TU.Hic_asm_10_3.376	6207	7335	4409	2730	4273	2576	4759.68	6581.26	2938.1	-1.16342	0.000394062	0.0107988	down
evm.TU.Hic_asm_0_47.180	219	107	37	14	19	36	77.703	134.079	21.327	-2.65237	0.000394237	0.0107988	down
evm.TU.Hic_asm_2_15.51	335	340	370	168	282	165	283.29	377.999	188.581	-1.00271	0.00040846	0.0111268	down
Novel01221	980	1042	631	452	521	546	720.123	972.615	467.631	-1.05617	0.000410135	0.0111479	down
evm.TU.Hic_asm_4_14.213	4943	3387	2355	1671	1067	2053	2695.05	3909.69	1480.42	-1.40104	0.000412602	0.0112027	down
evm.TU.Hic_asm_11_5.9	42	52	67	212	297	98	121.8	57.9076	185.692	1.68066	0.00041857	0.0113523	up
evm.TU.Hic_asm_6_74.2	1	1	3	63	2	90	24.9933	1.75834	48.2282	4.7626	0.000425424	0.0115255	up
evm.TU.Hic_asm_8_7.115	1907	1602	1672	741	827	1354	1390.06	1877.93	902.187	-1.05768	0.000426181	0.0115334	down
evm.TU.contig_106.296	2455	2096	550	584	364	598	1185.17	1893.07	477.273	-1.98779	0.00042886	0.0115933	down
evm.TU.Hic_asm_5_4.408	437	329	212	152	186	135	251.787	358.287	145.287	-1.30146	0.000429718	0.0116038	down
evm.TU.Hic_asm_7_31.481	110	152	56	28	39	40	75.3014	117.671	32.9321	-1.83558	0.000437993	0.0117887	down
evm.TU.Hic_asm_3_39.186	283	265	168	131	138	108	189.083	262.295	115.871	-1.17751	0.000444401	0.0119482	down
evm.TU.Hic_asm_9_38.48	2582	2674	1416	1191	1022	1285	1765.33	2452.44	1078.21	-1.18547	0.000449185	0.0120439	down
evm.TU.Hic_asm_0_47.505	447	421	262	171	225	209	300.099	414.105	186.093	-1.15327	0.00044942	0.0120439	down
Novel00646	12	6	13	53	57	32	27.3239	11.0795	43.5682	1.96997	0.000450497	0.0120467	up
evm.TU.Hic_asm_4_1.319	23	22	38	85	78	75	51.4521	29.6606	73.2437	1.29895	0.000452734	0.0120934	up
evm.TU.Hic_asm_11_3.91	929	1287	683	446	576	531	771.585	1065.5	477.674	-1.1571	0.000457215	0.0121999	down
evm.TU.Hic_asm_10_7.1	25	17	30	74	78	62	45.7845	25.7906	65.7785	1.34661	0.000461256	0.0122945	up
evm.TU.Hic_asm_7_34.508	53	72	106	224	237	160	136.718	82.7219	190.713	1.20341	0.000466359	0.0124172	up
evm.TU.Hic_asm_5_22.460	294	279	116	108	64	82	166.295	254.283	78.3077	-1.69863	0.000467925	0.0124455	down
evm.TU.Hic_asm_0_26.58	287	372	193	143	160	118	221.315	313.289	129.342	-1.27523	0.000469546	0.0124752	down
evm.TU.Hic_asm_5_22.577	275	235	445	158	132	207	247.06	340.72	153.4	-1.15236	0.000475534	0.0126086	down
evm.TU.Hic_asm_11_55.13	1667	2219	1256	924	1124	887	1394.67	1887.38	901.955	-1.06504	0.000475586	0.0126086	down
evm.TU.Hic_asm_3_42.296	81	217	162	1025	2041	199	580.896	167.548	994.244	2.56926	0.000476812	0.0126276	up
Novel01753	135	207	94	63	60	27	103.373	160.754	45.9918	-1.80384	0.00047891	0.0126696	down
evm.TU.Hic_asm_0_38.58	202	233	166	101	110	133	162.768	219.535	106.001	-1.04944	0.000479845	0.0126808	down
evm.TU.Hic_asm_7_41.118	563	514	342	278	263	285	386.858	519.347	254.369	-1.02925	0.000504721	0.0132941	down
evm.TU.Hic_asm_3_48.1056	126	94	225	79	38	51	104.871	157.935	51.808	-1.6096	0.000505201	0.0132941	down
Novel00741	206	104	4	12	1	6	61.4801	117.078	5.88274	-4.3156	0.000505932	0.0132992	down
evm.TU.Hic_asm_5_33.88	2	2	11	398	1007	1	216.035	5.1936	426.876	6.35588	0.000508923	0.0133495	up
evm.TU.Hic_asm_5_37.16	63	90	58	20	38	17	50.0897	77.2212	22.9582	-1.74691	0.000510526	0.0133774	down
evm.TU.Hic_asm_3_40.216	31	35	113	827	1168	40	341.375	62.7542	619.996	3.30339	0.000512026	0.0134025	up
evm.TU.Hic_asm_6_7.133	187	227	129	69	70	108	137.768	199.304	76.2315	-1.38587	0.000514273	0.0134471	down
evm.TU.Hic_asm_7_33.142	849	1193	610	208	315	532	650.644	975.455	325.833	-1.58186	0.000520273	0.0135753	down
evm.TU.Hic_asm_6_7.420	62	316	349	1931	5371	278	1282.2	261.341	2303.06	3.13952	0.000522995	0.0136187	up
evm.TU.Hic_asm_3_45.128	58	15	22	1243	2458	19	582.691	34.4734	1130.91	5.03595	0.000523663	0.0136207	up
evm.TU.Hic_asm_2_56.407	135	206	101	48	82	45	108.179	162.717	53.6399	-1.59919	0.000530774	0.0137768	down
evm.TU.Hic_asm_6_7.436	352	186	31	36	19	41	120.513	211.347	29.6795	-2.83208	0.000532508	0.0138073	down
Novel02396	43	32	1	0	0	1	14.3819	28.4506	0.313236	-6.4252	0.000539372	0.0139223	down
evm.TU.Hic_asm_10_36.221	128	155	74	37	32	61	85.8273	131.48	40.1746	-1.70995	0.000539754	0.0139223	down
evm.TU.Hic_asm_2_56.464	20	26	69	721	365	39	192.614	40.4922	344.737	3.08814	0.000542351	0.0139679	up
evm.TU.Hic_asm_7_30.28	114	141	77	50	44	56	84.097	121.955	46.2386	-1.39775	0.000543196	0.0139679	down
evm.TU.Hic_asm_10_3.1943	234	325	338	594	1099	622	516.985	324.36	709.61	1.12959	0.000543213	0.0139679	up
evm.TU.Hic_asm_5_4.37	1919	1377	638	562	224	534	928.628	1449.05	408.205	-1.82772	0.000549256	0.0140935	down
Novel03363	28	8	15	63	81	79	43.5091	18.4028	68.6153	1.89787	0.000549809	0.0140935	up
Novel03415	412	499	295	230	216	240	326.789	442.291	211.288	-1.06511	0.00055289	0.0141579	down
evm.TU.Hic_asm_9_35.15	254	367	209	166	142	105	215.766	304.598	126.934	-1.26186	0.000558031	0.01426	down
evm.TU.Hic_asm_7_40.198	649	863	464	332	389	364	529.926	726.069	333.784	-1.12071	0.00055941	0.0142658	down
evm.TU.Hic_asm_9_5.27	107	154	59	40	44	24	75.7365	118.343	33.1304	-1.83461	0.000564409	0.0143785	down
Novel02856	162	210	70	59	17	39	99.6657	163.787	35.5445	-2.20384	0.000570746	0.0144721	down
evm.TU.Hic_asm_1_38.237	88	162	177	1359	554	247	408.859	154.007	663.711	2.10752	0.000585482	0.0147785	up
evm.TU.Hic_asm_9_39.72	293	245	376	778	1111	501	530.065	328.042	732.087	1.15785	0.000586479	0.0147886	up
evm.TU.Hic_asm_10_11.57	153	122	146	54	99	75	111.075	152.133	70.0164	-1.1191	0.000587705	0.0148044	down
evm.TU.Hic_asm_2_52.17	1597	1361	705	542	557	680	947.596	1346.96	548.227	-1.29671	0.000594604	0.0149478	down
evm.TU.Hic_asm_6_79.193	21861	22590	11545	5101	9778	10342	14179.4	20596	7762.82	-1.4077	0.000601931	0.0150556	down
evm.TU.Hic_asm_11_4.249	22	33	35	108	109	65	59.5371	32.5159	86.5582	1.41291	0.000614065	0.0153436	up
evm.TU.Hic_asm_0_47.312	15	10	17	78	39	53	33.7449	15.0621	52.4277	1.79558	0.000619054	0.0154526	up
evm.TU.Hic_asm_3_48.1005	179	127	304	110	102	80	153.184	216.607	89.762	-1.27203	0.000645046	0.0160358	down
Novel01187	33	17	20	81	211	63	66.8765	25.3785	108.374	2.09531	0.00064725	0.0160593	up
Novel02544	46	43	61	112	123	215	96.4535	53.9059	139.001	1.36497	0.000655865	0.0162081	up
evm.TU.Hic_asm_9_40.394	280	239	652	183	183	155	286.865	413.521	160.209	-1.3687	0.000659755	0.016288	down
evm.TU.Hic_asm_10_36.227	316	654	401	165	170	278	345.698	502.133	189.263	-1.40752	0.000663182	0.0163293	down
evm.TU.Hic_asm_6_82.735	756	792	439	378	280	382	525.231	729.733	320.728	-1.18573	0.000663408	0.0163293	down
evm.TU.Hic_asm_6_7.390	2085	2055	1018	833	818	978	1354.14	1898.21	810.075	-1.22838	0.000666677	0.0163935	down
evm.TU.Hic_asm_7_34.176	650	611	158	172	128	157	333.886	526.923	140.85	-1.90315	0.000669167	0.0164221	down
evm.TU.Hic_asm_8_7.289	272	346	176	146	139	100	205.184	292.075	118.294	-1.30291	0.000678667	0.0166059	down
evm.TU.Hic_asm_5_1.23	330	234	87	82	12	33	139.872	240.493	39.2515	-2.61518	0.000684722	0.0167375	down
evm.TU.Hic_asm_5_24.495	120	186	365	900	523	728	450.746	238.053	663.438	1.4778	0.000685498	0.0167399	up
evm.TU.Hic_asm_10_3.218	124	67	187	478	598	242	268.865	134.074	403.656	1.58886	0.000695803	0.0169415	up
evm.TU.Hic_asm_2_59.194	60	99	84	212	213	169	135.444	88.2982	182.59	1.04968	0.000702017	0.0170592	up
evm.TU.Hic_asm_4_8.208	29	76	59	460	290	100	160.189	59.6714	260.707	2.12804	0.000712368	0.0172769	up
evm.TU.Hic_asm_8_7.114	2165	1777	1815	413	442	1301	1378.15	2088.05	668.261	-1.64374	0.000717062	0.0173552	down
evm.TU.Hic_asm_3_48.94	21	29	39	87	90	73	54.4031	31.9518	76.8543	1.2637	0.0007177	0.0173552	up
Novel02664	22	36	43	103	87	95	62.0642	36.3524	87.776	1.27025	0.000719881	0.0173909	up
evm.TU.Hic_asm_4_1.20	64	85	88	43	48	35	62.2181	85.7281	38.7081	-1.1462	0.000723297	0.0174564	down
evm.TU.contig_75.163	40	62	59	20	26	10	37.7396	58.3338	17.1454	-1.76423	0.000733593	0.0176704	down
evm.TU.Hic_asm_2_57.44	639	640	645	468	180	271	490.456	697.359	283.554	-1.29833	0.000736431	0.0177216	down
evm.TU.Hic_asm_3_5.478	4	8	8	67	116	12	33.3255	7.22973	59.4212	3.03964	0.000743943	0.017885	up
evm.TU.Hic_asm_6_84.5	605	603	955	1791	1209	2240	1196.72	774.6	1618.85	1.06316	0.000748124	0.0179626	up
evm.TU.Hic_asm_11_4.40	30	29	88	193	168	160	106.015	51.6951	160.335	1.62839	0.000748621	0.0179626	up
evm.TU.Hic_asm_11_60.349	31	45	17	8	8	6	20.5814	34.4021	6.76062	-2.34308	0.000763247	0.0182958	down
evm.TU.Hic_asm_10_36.265	13	10	43	1298	3822	2	788.544	23.0466	1554.04	6.07436	0.000790465	0.0189299	up
evm.TU.Hic_asm_7_30.375	191	154	45	24	36	46	88.6043	144.536	32.6726	-2.14458	0.000791327	0.0189322	down
evm.TU.Hic_asm_5_39.8	1	4	6	37	155	7	32.1422	3.91791	60.3664	3.94113	0.000805257	0.0192283	up
evm.TU.Hic_asm_4_37.275	94	114	287	564	745	384	346.831	174.651	519.011	1.57006	0.000806467	0.0192387	up
evm.TU.Hic_asm_0_47.109	343	550	449	181	236	313	356.624	488.175	225.072	-1.11688	0.000810686	0.0193014	down
evm.TU.Hic_asm_4_48.445	21	26	59	463	234	49	133.135	37.506	228.763	2.60681	0.000812215	0.0193014	up
evm.TU.Hic_asm_9_33.53	758	713	423	356	287	385	505.861	694.729	316.993	-1.1317	0.000820789	0.0194619	down
Novel04072	200	228	127	82	75	111	143.244	203.798	82.6898	-1.30061	0.000821325	0.0194619	down
Novel01850	44	69	1	0	2	2	22.1368	43.0437	1.22983	-5.12769	0.000825634	0.0195266	down
evm.TU.Hic_asm_9_39.16	276	300	158	76	118	138	186.046	269.824	102.269	-1.39898	0.000834824	0.0197063	down
evm.TU.Hic_asm_8_2.381	2896	1936	3982	2141	1475	1284	2326.18	3144.76	1507.61	-1.06077	0.000838398	0.0197718	down
evm.TU.Hic_asm_4_3.105	5	7	8	23	36	40	18.8489	7.21298	30.4847	2.07815	0.000839863	0.0197875	up
evm.TU.Hic_asm_4_37.810	362	701	366	195	237	268	370.489	525.38	215.597	-1.28459	0.000846168	0.0199171	down
evm.TU.Hic_asm_5_24.371	6	9	11	93	277	6	61.7441	9.3558	114.132	3.60819	0.000853751	0.0200765	up
evm.TU.Hic_asm_7_2.36	204	252	343	864	982	413	489.537	286.939	692.134	1.27009	0.000864425	0.0203083	up
evm.TU.Hic_asm_2_58.286	255	221	1060	179	102	146	332.982	534.244	131.72	-2.02053	0.000868776	0.0203718	down
evm.TU.Hic_asm_9_40.31	1226	1040	671	464	508	651	788.011	1075.72	500.3	-1.10426	0.000873314	0.0204589	down
evm.TU.Hic_asm_4_3.178	686	791	487	319	409	429	537.937	719.707	356.167	-1.01443	0.000879426	0.0205631	down
evm.TU.Hic_asm_8_4.68	24	16	67	7	8	2	21.3234	37.4476	5.1992	-2.8488	0.00088378	0.0206454	down
evm.TU.Hic_asm_8_24.472	133	136	92	73	65	54	95.5464	132.051	59.0423	-1.15942	0.000887031	0.0207019	down
evm.TU.Hic_asm_2_57.404	494	313	530	1296	1101	740	721.735	479.748	963.722	1.00603	0.00089262	0.0208127	up
evm.TU.Hic_asm_5_32.17	1230	1304	481	357	426	509	756.523	1114.97	398.077	-1.4857	0.00089429	0.020832	down
evm.TU.Hic_asm_10_3.2120	62	42	74	122	155	145	96.789	63.765	129.813	1.02275	0.000899165	0.0209259	up
evm.TU.Hic_asm_9_35.251	24	96	148	484	1128	182	320.987	95.3713	546.603	2.51837	0.000917074	0.0212826	up
evm.TU.Hic_asm_4_42.61	1	31	114	701	593	373	281.245	50.52	511.971	3.33937	0.000926645	0.0214645	up
evm.TU.Hic_asm_10_36.339	54	66	118	298	410	141	172.293	84.8074	259.779	1.61378	0.00093228	0.0215749	up
evm.TU.Hic_asm_6_82.552	380	538	658	1678	1421	857	891.003	567.262	1214.74	1.09847	0.000936919	0.021662	up
evm.TU.Hic_asm_0_49.24	7	10	15	57	32	47	26.7041	11.4495	41.9587	1.86837	0.000941535	0.0217484	up
Novel03519	26	27	92	15	5	8	29.7191	50.7968	8.64134	-2.55875	0.000942603	0.0217528	down
Novel03974	47	56	15	7	3	11	25.177	43.8441	6.50993	-2.75218	0.000951733	0.0218819	down
evm.TU.Hic_asm_0_52.69	1745	1833	922	891	810	496	1165.1	1655.64	674.573	-1.29515	0.000953058	0.021892	down
evm.TU.Hic_asm_0_50.57	116	151	261	396	614	397	309.993	188.246	431.74	1.19652	0.000954081	0.0218952	up
Novel01237	167	167	24	32	24	20	78.5209	133.666	23.3761	-2.51454	0.00095626	0.0219249	down
evm.TU.Hic_asm_4_48.312	1338	2532	2679	7139	5665	4130	3784.42	2363.99	5204.85	1.13864	0.00096077	0.022008	up
evm.TU.Hic_asm_9_39.479	59	41	305	25	29	26	82.1777	139.751	24.6046	-2.50707	0.000970499	0.0221783	down
evm.TU.Hic_asm_4_1.353	1	0	0	122	41	0	25.185	0.367723	50.0023	7.00602	0.000970895	0.0221783	up
Novel03149	22	43	30	4	9	11	21.0391	34.6837	7.39459	-2.22865	0.000980192	0.0222675	down
evm.TU.Hic_asm_3_39.34	63	57	56	167	163	105	98.7205	63.8629	133.578	1.06615	0.000991608	0.0224855	up
evm.TU.Hic_asm_6_85.74	86	101	61	36	26	45	61.9792	90.9142	33.0442	-1.45925	0.000993409	0.0224917	down
evm.TU.Hic_asm_8_2.54	355	197	101	81	77	83	157.185	240.156	74.214	-1.6937	0.000998968	0.0225904	down
evm.TU.Hic_asm_4_46.97	332	221	138	114	97	108	175.797	253.335	98.2581	-1.36581	0.00100408	0.0226646	down
evm.TU.Hic_asm_11_41.210	150	204	307	78	96	142	167.027	236.553	97.5015	-1.27957	0.00100554	0.0226768	down
evm.TU.Hic_asm_8_7.375	0	1	4	29	14	28	11.8329	1.726	21.9398	3.63319	0.00100765	0.0227037	up
evm.TU.Hic_asm_3_35.202	99	206	285	760	1780	329	542.836	211.19	874.482	2.04971	0.00102757	0.0231104	up
evm.TU.Hic_asm_4_44.211	1716	2410	1366	792	1106	1189	1483.06	2015.72	950.404	-1.08454	0.00103939	0.023334	down
Novel03155	144	255	64	28	64	43	106.935	172.457	41.4138	-2.05674	0.00104714	0.0234866	down
evm.TU.Hic_asm_8_29.40	29	84	33	317	193	140	126.945	54.0272	199.862	1.89006	0.0010526	0.0235878	up
evm.TU.Hic_asm_7_31.287	6112	7332	3976	3241	3497	3629	4795.71	6399.95	3191.46	-1.00379	0.00105909	0.0237118	down
evm.TU.Hic_asm_4_46.144	7	5	6	59	70	12	24.7924	6.50872	43.0762	2.72717	0.00106145	0.0237431	up
evm.TU.Hic_asm_0_6.3	5	17	16	90	94	32	39.9423	13.7408	66.1438	2.26785	0.00106841	0.0238708	up
evm.TU.Hic_asm_7_34.105	2317	2608	1589	1091	1141	1568	1779.78	2387.64	1171.91	-1.02663	0.00106909	0.0238708	down
evm.TU.Hic_asm_9_35.329	762	889	460	349	448	364	566.551	776.276	356.827	-1.12089	0.00108132	0.0240571	down
evm.TU.Hic_asm_11_60.162	4417	4761	3226	2010	1988	3181	3376.41	4536.65	2216.17	-1.03353	0.00112088	0.0248257	down
evm.TU.Hic_asm_8_2.166	212	194	153	110	85	127	151.607	203.858	99.3555	-1.03642	0.00115611	0.0254016	down
Novel04028	198	201	137	85	35	96	131.442	196.035	66.8494	-1.55221	0.00118063	0.0258485	down
evm.TU.Hic_asm_6_11.53	81	71	152	250	268	224	168.097	108.061	228.133	1.07526	0.00120489	0.0263099	up
Novel02703	322	1200	1531	7913	6940	1556	3057.61	1093.24	5021.98	2.19961	0.00121025	0.0263572	up
evm.TU.Hic_asm_1_38.228	7	66	26	408	678	39	189.64	36.6691	342.611	3.22546	0.00122261	0.026603	up
evm.TU.Hic_asm_5_24.437	44	114	96	275	404	189	179.058	92.2063	265.91	1.52867	0.00123137	0.02677	up
evm.TU.Hic_asm_2_57.309	11	6	9	52	23	53	24.4754	9.37023	39.5806	2.07658	0.00124784	0.0270807	up
evm.TU.Hic_asm_0_29.306	4592	2545	2922	2319	2050	1418	2712.5	3647.05	1777.96	-1.03648	0.0012645	0.0273943	down
evm.TU.Hic_asm_7_33.87	542	262	335	137	257	156	290.524	412.391	168.657	-1.28964	0.00127614	0.0276116	down
Novel01200	112	88	1	0	0	5	38.46	75.3539	1.56618	-5.59409	0.00127677	0.0276116	down
evm.TU.Hic_asm_0_41.101	349	374	152	109	139	143	221.728	323.106	120.35	-1.42407	0.0012856	0.0277784	down
evm.TU.Hic_asm_9_40.690	235	210	300	544	837	406	407.628	267.769	547.488	1.03158	0.00129317	0.0279177	up
evm.TU.Hic_asm_11_4.99	147	142	435	69	95	108	169.158	254.542	83.7735	-1.60435	0.00131622	0.028341	down
evm.TU.Hic_asm_10_3.1654	6	10	6	39	32	28	19.259	8.06335	30.4547	1.92614	0.00133576	0.0287025	up
evm.TU.Hic_asm_9_17.44	346	495	264	158	240	190	293.371	406.087	180.656	-1.16774	0.00133649	0.0287025	down
evm.TU.Hic_asm_4_45.58	2	1	8	67	107	5	29.1582	3.80298	54.5134	3.8262	0.00134168	0.0287891	up
evm.TU.Hic_asm_9_40.202	311	299	1476	256	171	175	454.858	724.344	185.372	-1.96658	0.00134964	0.0289099	down
evm.TU.Hic_asm_3_48.988	53	122	219	541	919	263	333.175	139.844	526.507	1.91197	0.00138114	0.0294825	up
evm.TU.Hic_asm_5_35.106	85	139	150	320	361	229	207.177	135.005	279.348	1.0491	0.00139011	0.0295975	up
evm.TU.Hic_asm_4_42.375	341	288	181	130	174	134	215.696	296.826	134.567	-1.14034	0.00139624	0.0297026	down
evm.TU.Hic_asm_0_38.53	306	368	773	1158	1519	1081	833.664	513.26	1154.07	1.16843	0.00140186	0.0297964	up
evm.TU.Hic_asm_3_42.356	72	91	32	10	2	22	41.3872	72.1952	10.5793	-2.77206	0.00140453	0.0298019	down
evm.TU.Hic_asm_11_40.108	94	122	75	44	51	55	76.4058	106.625	46.1863	-1.20512	0.00140734	0.029836	down
evm.TU.Hic_asm_0_45.108	2261	1308	1242	1148	585	634	1240.03	1750.86	729.198	-1.26364	0.0014103	0.0298734	down
evm.TU.Hic_asm_10_21.26	62	59	23	14	15	16	33.526	53.1965	13.8556	-1.93849	0.00144167	0.0303906	down
evm.TU.Hic_asm_7_2.197	2	5	9	48	29	23	18.218	5.67625	30.7597	2.42832	0.00147144	0.030904	up
evm.TU.Hic_asm_10_3.1085	3773	2554	2090	1210	747	1914	2134.22	3070.31	1198.14	-1.3576	0.00148063	0.0310706	down
evm.TU.Hic_asm_0_46.104	5	40	55	1692	1293	23	477.436	35.6635	919.208	4.68754	0.00149299	0.0312505	up
evm.TU.Hic_asm_0_40.336	17	23	38	114	113	53	56.8478	27.8387	85.857	1.62185	0.00150872	0.0314998	up
evm.TU.Hic_asm_6_79.325	558	1468	1550	375	374	723	872.206	1289.44	454.974	-1.50297	0.00151873	0.0316823	down
evm.TU.Hic_asm_1_8.59	296	409	170	163	132	117	224.931	323.11	126.751	-1.34921	0.00153058	0.0319026	down
evm.TU.Hic_asm_3_48.1031	0	0	0	25	2	19	7.1333	0	14.2666	6.15802	0.00156599	0.0325857	up
evm.TU.Hic_asm_10_0.140	27	55	68	194	235	97	107.501	53.8805	161.122	1.57971	0.00160983	0.03333	up
evm.TU.Hic_asm_5_1.56	22	79	92	482	991	61	268.037	69.3184	466.755	2.7512	0.00161218	0.0333507	up
evm.TU.Hic_asm_2_58.16	4	6	19	87	56	31	31.7957	10.15	53.4413	2.38609	0.0016186	0.0334435	up
evm.TU.Hic_asm_3_42.228	66	50	78	199	169	113	108.709	69.6532	147.765	1.08363	0.00162742	0.0335818	up
evm.TU.Hic_asm_8_4.28	272	287	160	140	136	78	186.336	264.025	108.647	-1.27997	0.00163595	0.0337297	down
evm.TU.Hic_asm_10_3.1020	180	132	459	90	124	91	182.278	270.881	93.6751	-1.53272	0.00164055	0.0337683	down
evm.TU.Hic_asm_9_37.97	67	68	39	26	28	21	43.4533	63.8614	23.0452	-1.46742	0.00166079	0.0341	down
Novel02687	4339	7241	4482	2804	887	2813	3948.18	5882.7	2013.67	-1.54665	0.00168478	0.0343928	down
evm.TU.Hic_asm_2_58.501	631	1153	853	1549	2971	2268	1522.97	961.411	2084.53	1.11667	0.00168801	0.0344303	up
evm.TU.Hic_asm_9_35.16	9	9	21	123	86	23	42.4518	13.8128	71.0908	2.35881	0.00170136	0.0346378	up
evm.TU.Hic_asm_3_42.490	1117	218	472	241	164	207	420.759	652.862	188.657	-1.79108	0.00170331	0.0346378	down
evm.TU.Hic_asm_8_7.109	709	527	492	230	55	290	403.36	628.341	178.379	-1.81678	0.00170778	0.0346908	down
evm.TU.Hic_asm_9_40.455	159	183	63	67	42	40	97.9114	149.955	45.8675	-1.70784	0.00171072	0.0347221	down
evm.TU.Hic_asm_9_39.523	129	181	97	445	262	446	252.785	149.558	356.013	1.25258	0.00173183	0.0350643	up
evm.TU.Hic_asm_0_6.219	39	20	23	71	83	89	52.2816	29.7444	74.8188	1.33192	0.0017425	0.0352515	up
evm.TU.Hic_asm_5_39.24	1	6	6	9	90	49	24.9814	4.68685	45.276	3.27174	0.00175316	0.0353804	up
evm.TU.Hic_asm_9_5.9	3381	2628	1937	1474	637	1599	2025.51	2903.3	1147.72	-1.33892	0.00176455	0.0355524	down
Novel02114	41	37	15	10	8	6	20.8552	34.3328	7.37756	-2.21492	0.00177741	0.0357021	down
Novel01637	41	26	13	8	1	2	16.4144	29.4329	3.39592	-3.11552	0.001779	0.0357021	down
Novel01915	296	297	137	129	103	121	188.874	268.982	108.767	-1.3055	0.00179958	0.035995	down
evm.TU.Hic_asm_2_49.470	32	26	57	121	188	77	79.5201	40.8802	118.16	1.52824	0.0018005	0.035995	up
Novel03184	3	3	10	32	39	22	17.0691	5.61041	28.5278	2.32958	0.00180106	0.035995	up
evm.TU.Hic_asm_2_59.392	551	618	231	263	172	184	354.172	517.692	190.652	-1.44075	0.00181345	0.0361569	down
Novel01045	72	69	66	36	38	45	55.9021	75.1399	36.6644	-1.03449	0.00181354	0.0361569	down
evm.TU.Hic_asm_9_37.623	40	56	59	105	147	115	84.3927	56.0269	112.758	1.00948	0.00182046	0.0362656	up
evm.TU.Hic_asm_10_0.109	47	88	121	312	218	198	157.864	91.6978	224.03	1.28763	0.00183058	0.0363794	up
evm.TU.Hic_asm_8_26.61	551	535	528	189	440	175	415.623	585.39	245.856	-1.25121	0.00184359	0.0365623	down
Novel03323	241	148	84	12	8	68	100.555	173.695	27.4151	-2.66435	0.00184421	0.0365623	down
evm.TU.Hic_asm_5_30.162	274	108	96	68	63	57	116.156	174.476	57.8363	-1.59251	0.00185711	0.0367593	down
evm.TU.Hic_asm_3_8.60	403	479	223	188	211	187	293.683	407.145	180.222	-1.17501	0.0018614	0.0367916	down
evm.TU.Hic_asm_10_3.183	28	26	16	7	6	7	15.9103	25.6586	6.16202	-2.05545	0.00186172	0.0367916	down
evm.TU.Hic_asm_1_38.104	1179	1679	802	650	809	488	972.737	1348.05	597.424	-1.17377	0.00190079	0.0375038	down
evm.TU.Hic_asm_0_51.4	4810	3729	2493	2206	1190	2263	2893.44	4038.55	1748.34	-1.20784	0.00191132	0.0376693	down
evm.TU.Hic_asm_11_61.227	34	26	48	79	120	87	63.2097	38.5972	87.8223	1.18251	0.00191222	0.0376693	up
evm.TU.Hic_asm_5_4.321	68	212	189	1632	903	179	500.905	169.901	831.91	2.29183	0.00192868	0.0379032	up
evm.TU.Hic_asm_11_4.19	92	69	58	45	25	19	53.593	79.8113	27.3747	-1.54269	0.00194036	0.038012	down
Novel00563	140	183	38	25	6	41	78.4743	134.584	22.3645	-2.58957	0.00195967	0.0382993	down
evm.TU.Hic_asm_3_43.184	27	23	45	271	525	18	140.74	33.8636	247.616	2.86942	0.00196161	0.038307	up
evm.TU.Hic_asm_5_35.89	75	213	750	3011	3351	549	1236.35	361.009	2111.7	2.54798	0.00198565	0.0386062	up
evm.TU.Hic_asm_1_32.249	706	884	432	325	406	398	545.887	744.371	347.403	-1.09899	0.00202405	0.0391887	down
evm.TU.Hic_asm_4_44.225	194	200	126	104	78	107	139.81	190.491	89.1282	-1.09489	0.00202417	0.0391887	down
evm.TU.Hic_asm_4_48.136	165	242	274	612	809	355	394.826	245.611	544.042	1.14735	0.00202875	0.0392468	up
evm.TU.Hic_asm_6_9.49	16	6	10	99	175	11	49.1612	11.5442	86.7781	2.90998	0.00205725	0.0397361	up
evm.TU.Hic_asm_7_40.555	15	17	37	70	80	66	45.431	24.461	66.4009	1.43389	0.00207318	0.0399813	up
evm.TU.Hic_asm_8_12.771	320	395	127	87	137	121	209.1	312.131	106.069	-1.55641	0.00207904	0.0400321	down
Novel01715	65	55	2	2	0	5	23.9509	45.7187	2.18312	-4.39226	0.00208594	0.0400836	down
evm.TU.Hic_asm_5_24.10	41	57	31	17	17	18	31.6996	47.3884	16.0108	-1.56254	0.00208657	0.0400836	down
evm.TU.Hic_asm_7_38.112	285	251	188	101	101	178	190.868	264.355	117.381	-1.17111	0.00208999	0.040118	down
Novel01669	22	14	24	76	74	42	40.2228	21.5217	58.924	1.45044	0.00210102	0.0402674	up
evm.TU.Hic_asm_7_30.56	304	410	113	105	92	124	203.152	307.319	98.9852	-1.6339	0.00212092	0.0405546	down
evm.TU.Hic_asm_3_48.838	119	141	196	362	469	247	247.114	163.705	330.523	1.01311	0.00215068	0.041092	up
evm.TU.Hic_asm_5_4.479	475	461	836	275	259	444	467.166	632.29	302.041	-1.06637	0.00215243	0.0410938	down
evm.TU.Hic_asm_11_15.221	165	124	206	662	840	208	350.105	177.438	522.771	1.55858	0.00216734	0.0413146	up
evm.TU.Hic_asm_6_7.352	71	103	71	37	29	51	62.8291	89.5211	36.1372	-1.30818	0.00222294	0.0422083	down
evm.TU.Hic_asm_2_12.201	142	168	91	79	72	49	104.383	147.328	61.4387	-1.26006	0.00225295	0.0426505	down
evm.TU.Hic_asm_0_43.139	145	195	75	43	59	71	103.374	153.446	53.3031	-1.5243	0.0022742	0.0429875	down
evm.TU.Hic_asm_4_46.9	14	13	12	377	123	4	84.4119	14.1708	154.653	3.44868	0.00229999	0.043442	up
Novel03572	47	42	30	13	20	16	29.2739	43.4923	15.0555	-1.52738	0.00231822	0.0437529	down
evm.TU.Hic_asm_0_40.119	3	14	17	59	59	43	30.8276	12.1873	49.468	2.01861	0.00232004	0.0437538	up
evm.TU.Hic_asm_4_37.1245	1336	1161	584	560	548	567	824.591	1133.51	515.669	-1.13606	0.00232746	0.0438604	down
evm.TU.Hic_asm_0_41.100	621	676	285	274	268	269	416.737	583.843	249.632	-1.22532	0.00233805	0.0440264	down
evm.TU.Hic_asm_3_48.705	2419	2533	3543	424	8	16	1594.93	3051.65	138.217	-4.46458	0.00234077	0.0440443	down
evm.TU.Hic_asm_9_39.478	1070	1008	4118	786	901	621	1435.45	2162.12	708.791	-1.60912	0.00234882	0.0440616	down
evm.TU.Hic_asm_3_30.2	76	95	58	27	31	47	58.1634	83.924	32.4029	-1.37186	0.00235359	0.0441178	down
evm.TU.Hic_asm_9_32.246	132	227	199	940	980	223	429.008	202.556	655.46	1.69441	0.00236935	0.0443795	up
evm.TU.Hic_asm_6_9.8	1612	3516	3812	636	1542	1707	2209.56	3223.05	1196.07	-1.43013	0.00237336	0.044421	down
evm.TU.Hic_asm_4_37.971	313	419	788	1975	3699	631	1231.63	540.473	1922.79	1.83076	0.00244784	0.0456427	up
evm.TU.Hic_asm_5_24.509	890	792	535	482	328	500	607.728	811.205	404.252	-1.00463	0.00245871	0.045775	down
evm.TU.Hic_asm_5_40.35	35	35	59	323	218	53	114.059	46.1144	182.004	1.97966	0.00246049	0.045775	up
evm.TU.Hic_asm_8_29.247	93	140	66	549	360	173	221.152	110.16	332.145	1.5936	0.00246948	0.0459047	up
evm.TU.Hic_asm_1_18.235	72	173	92	47	59	40	84.3358	123.845	44.8267	-1.46441	0.00248469	0.0461214	down
evm.TU.Hic_asm_5_32.123	425	433	273	121	204	258	297	414.318	179.682	-1.20495	0.0025036	0.0463682	down
evm.TU.Hic_asm_5_30.90	20	17	34	53	76	80	44.8145	25.2935	64.3355	1.34124	0.00250929	0.0464388	up
evm.TU.Hic_asm_3_42.193	86	113	183	10	10	63	81.14	136.445	25.8354	-2.40244	0.00253546	0.0468181	down
evm.TU.Hic_asm_1_25.582	181	117	260	103	122	78	145.875	198.741	93.0098	-1.09629	0.00255307	0.0471082	down
Novel02312	140	60	8	11	2	13	42.6506	77.2326	8.0686	-3.25972	0.00255576	0.0471226	down
evm.TU.Hic_asm_7_9.25	75	111	280	702	361	499	322.96	164.163	481.757	1.55193	0.00255797	0.0471283	up
evm.TU.Hic_asm_10_36.475	162	218	380	815	469	659	435.073	270.831	599.314	1.14513	0.00256	0.0471306	up
evm.TU.Hic_asm_1_12.70	266	191	163	115	106	145	169.394	225.916	112.871	-1.00072	0.00256953	0.0472533	down
Novel03814	76	57	54	120	147	200	105.992	67.9725	144.011	1.08423	0.00257556	0.0473115	up
evm.TU.Hic_asm_4_1.137	30	42	48	104	94	85	65.1709	43.2779	87.0639	1.00779	0.00260203	0.0477269	up
evm.TU.Hic_asm_1_2.186	84	97	86	359	130	317	173.14	97.0254	249.255	1.3616	0.00261057	0.0477306	up
evm.TU.Hic_asm_9_40.145	4	9	11	81	91	11	32.2525	8.62035	55.8846	2.69542	0.00261379	0.0477306	up
evm.TU.Hic_asm_3_48.534	1530	1416	2579	784	968	1439	1478.3	1971.98	984.613	-1.00218	0.00262137	0.0477985	down
evm.TU.Hic_asm_9_39.381	167	148	163	3477	11392	24	2344.89	172.979	4516.8	4.70664	0.00262707	0.0478673	up
evm.TU.Hic_asm_3_39.242	38	109	92	332	605	127	205.723	86.7361	324.709	1.90487	0.00263928	0.0480543	up
evm.TU.Hic_asm_3_40.217	34	49	90	176	276	114	117.395	61.5262	173.263	1.4918	0.00265487	0.0482672	up
evm.TU.Hic_asm_3_39.2	67	48	52	262	127	114	107.687	60.532	154.842	1.35547	0.00267275	0.0485217	up
evm.TU.Hic_asm_10_11.317	22	36	49	100	106	81	63.2809	38.3647	88.1972	1.19873	0.00267314	0.0485217	up
evm.TU.Hic_asm_5_2.46	66	94	146	596	690	107	267.45	109.376	425.524	1.95954	0.00269807	0.048905	up
evm.TU.Hic_asm_10_36.249	92	184	201	40	52	101	115.824	171.985	59.663	-1.52799	0.00274531	0.0494755	down
evm.TU.Hic_asm_8_7.190	365	279	200	95	114	200	217.453	308.563	126.343	-1.28809	0.00274983	0.049521	down
evm.TU.Hic_asm_9_35.306	69	85	143	281	226	197	161.29	106.013	216.567	1.02862	0.00277313	0.0498676	up
evm.TU.Hic_asm_4_11.327	1	10	7	239	273	0	81.3216	6.56012	156.083	4.57377	0.00277512	0.0498676	up
evm.TU.Hic_asm_4_8.222	22	4	13	351	133	6	82.1319	13.9878	150.276	3.42446	0.00278425	0.0499711	up
Novel01514	209	307	152	107	144	104	177.445	245.865	109.025	-1.17194	0.00278637	0.0499711	down
evm.TU.Hic_asm_1_15.5	40	49	48	95	105	214	88.83	49.6464	128.014	1.36677	0.00278807	0.0499711	up
evm.TU.Hic_asm_9_40.142	452	401	502	117	176	349	343.626	488.746	198.506	-1.30018	0.00278895	0.0499711	down

## Sheet: N1-M2vsN1Y-M2
Table S5 List of DEGs between N1 and N1Y at M2 period
gene_id	N1M2_1	N1M2_2	N1M2_3	N1YM2_1	N1YM2_2	N1YM2_3	baseMean	N1-M2	N1Y-M2	log2FoldChange	pvalue	padj	regulated
evm.TU.Hic_asm_1_7.38	289	417	248	84	50	39	186.495	315.621	57.3679	-2.45903	7.37e-17	1.33e-12	down
evm.TU.Hic_asm_3_48.550	267	316	244	78	84	112	182.697	274.287	91.1065	-1.59	5.17e-13	4.67e-09	down
evm.TU.Hic_asm_3_43.5	26	48	40	127	198	247	114.207	37.5571	190.857	2.34179	8.54e-13	5.14e-09	up
evm.TU.Hic_asm_0_45.130	203	178	279	526	776	608	429.653	219.265	640.042	1.54519	1.06e-11	3.45e-08	up
evm.TU.Hic_asm_4_3.39	237	246	234	557	778	523	430.622	238.13	623.113	1.38723	1.15e-11	3.45e-08	up
evm.TU.Hic_asm_1_13.273	273	913	691	140	124	158	377.214	614.294	140.134	-2.13236	1.67e-11	4.32e-08	down
evm.TU.Hic_asm_5_24.62	1264	1639	1215	589	698	697	1012.96	1363.97	661.955	-1.0435	2.75e-11	6.21e-08	down
evm.TU.Hic_asm_2_58.421	404	346	519	907	863	1156	696.851	421.834	971.868	1.2044	6.52e-11	1.18e-07	up
evm.TU.Hic_asm_9_37.522	111	74	108	249	290	290	187.173	97.8014	276.544	1.50119	1.16e-10	1.9e-07	up
evm.TU.Hic_asm_4_48.69	305	396	675	154	125	81	287.258	454.55	119.965	-1.92241	1.69e-10	2.54e-07	down
evm.TU.Hic_asm_5_32.170	129	128	120	596	488	246	284.565	125.309	443.822	1.82461	2.33e-10	3.1e-07	up
evm.TU.Hic_asm_6_79.279	351	497	460	757	1107	1051	703.66	432.397	974.924	1.17215	1.23e-09	1.39e-06	up
evm.TU.Hic_asm_6_84.70	693	651	526	1070	1677	2357	1161.68	622.509	1700.86	1.45023	2.85e-09	2.45e-06	up
Novel03668	125	193	235	523	563	384	336.96	182.468	491.451	1.42796	3.12e-09	2.56e-06	up
Novel01026	157	219	198	361	395	498	303.515	189.805	417.226	1.1353	3.61e-09	2.84e-06	up
evm.TU.Hic_asm_5_24.817	150	115	86	351	240	372	217.955	117.304	318.606	1.4439	1.32e-08	9.92e-06	up
evm.TU.Hic_asm_11_60.265	4323	5169	3484	7105	9848	14938	7457.46	4304.78	10610.2	1.30143	1.52e-08	1.1e-05	up
evm.TU.Hic_asm_8_7.123	148	179	217	313	551	628	339.426	180.088	498.763	1.46895	1.91e-08	1.28e-05	up
evm.TU.Hic_asm_8_12.866	565	681	912	295	363	342	524.055	714.171	333.939	-1.09751	2.1e-08	1.35e-05	down
evm.TU.Hic_asm_2_49.168	274	299	280	71	129	127	196.305	283.089	109.521	-1.37197	4.31e-08	2.68e-05	down
evm.TU.Hic_asm_8_12.913	932	1419	1133	1854	2180	2920	1732.36	1150.95	2313.76	1.00719	7.25e-08	4.22e-05	up
evm.TU.Hic_asm_9_8.44	348	439	299	192	165	170	267.589	359.951	175.226	-1.03866	7.98e-08	4.51e-05	down
evm.TU.Hic_asm_6_7.115	64	93	77	20	21	22	49.1676	77.3485	20.9868	-1.88388	1.02e-07	5.13e-05	down
evm.TU.Hic_asm_5_35.46	195	195	124	345	363	531	291.316	171.075	411.557	1.26719	1.41e-07	6.52e-05	up
evm.TU.Hic_asm_0_41.112	807	1021	789	1559	2618	1585	1402.55	867.04	1938.06	1.16013	1.45e-07	6.54e-05	up
evm.TU.Hic_asm_4_48.310	305	409	366	151	201	175	266.795	357.343	176.246	-1.02171	2.05e-07	8.82e-05	down
evm.TU.Hic_asm_3_48.722	1100	1661	1009	572	332	708	888.937	1246.32	531.56	-1.2289	3.62e-07	0.000145084	down
evm.TU.Hic_asm_8_4.123	32	32	32	93	76	139	66.9102	31.8962	101.924	1.67773	5.01e-07	0.000196528	up
evm.TU.Hic_asm_10_2.10	1488	983	640	465	300	462	724.469	1043.18	405.761	-1.36162	6.91e-07	0.000249548	down
evm.TU.Hic_asm_0_50.25	214	269	239	123	129	103	178.82	239.129	118.511	-1.01458	7.49e-07	0.000255064	down
evm.TU.Hic_asm_9_37.514	229	154	223	360	443	479	314.916	202.26	427.573	1.08083	8.04e-07	0.000268832	up
evm.TU.Hic_asm_1_7.39	103	136	89	39	25	8	66.3103	108.646	23.9749	-2.18069	8.2e-07	0.000269172	down
evm.TU.Hic_asm_2_57.277	25	27	23	67	121	80	57.5192	24.9035	90.1349	1.854	8.39e-07	0.000270515	up
Novel03341	26	25	33	72	194	88	73.9347	27.8917	119.978	2.10313	9.77e-07	0.000309618	up
evm.TU.Hic_asm_4_37.1033	35	67	58	366	150	111	129.829	52.6844	206.974	1.97277	1.06e-06	0.000330825	up
evm.TU.Hic_asm_2_49.413	565	1133	1150	304	354	525	665.134	937.065	393.203	-1.2531	1.14e-06	0.000343555	down
evm.TU.Hic_asm_2_6.114	754	1186	1319	635	355	565	794.397	1075.32	513.476	-1.06604	1.56e-06	0.000447485	down
evm.TU.Hic_asm_6_79.548	402	520	827	139	301	169	391.726	577.929	205.523	-1.49319	1.87e-06	0.000503746	down
evm.TU.Hic_asm_5_4.318	206	229	194	109	58	108	149.728	208.764	90.6916	-1.19996	1.87e-06	0.000503746	down
evm.TU.Hic_asm_9_32.248	638	984	996	275	517	273	611.666	864.232	359.099	-1.26829	1.93e-06	0.000513065	down
evm.TU.Hic_asm_8_4.101	99	95	139	234	275	211	175.63	110.52	240.741	1.12235	2.29e-06	0.000599487	up
evm.TU.Hic_asm_3_5.264	35	47	33	66	136	287	100.237	38.075	162.399	2.09218	2.65e-06	0.000655179	up
evm.TU.Hic_asm_6_7.369	517	496	674	230	188	372	410.685	560.101	261.269	-1.09933	3.29e-06	0.000759588	down
evm.TU.Hic_asm_9_37.516	145	124	141	592	311	217	253.727	136.489	370.964	1.44321	3.32e-06	0.000759588	up
Novel04079	93	103	137	23	47	40	73.6369	110.337	36.9369	-1.58303	4.41e-06	0.000926543	down
Novel02875	34	68	45	108	122	148	87.1178	48.3916	125.844	1.37541	7.43e-06	0.00144117	up
evm.TU.Hic_asm_10_3.299	17	22	45	133	68	97	63.0546	27.7326	98.3766	1.82569	7.5e-06	0.00144117	up
evm.TU.Hic_asm_0_47.369	106	132	119	41	46	63	84.0655	118.251	49.88	-1.24564	8.3e-06	0.00154497	down
evm.TU.Hic_asm_11_55.92	99	89	217	49	16	42	84.6448	134.187	35.1031	-1.93078	8.79e-06	0.00161981	down
evm.TU.Hic_asm_0_40.21	832	839	848	1126	1562	2684	1310.86	836.793	1784.92	1.09298	9.17e-06	0.0016724	up
evm.TU.Hic_asm_3_48.514	219	253	305	404	811	486	415.321	257.396	573.245	1.15429	1.45e-05	0.00229717	up
evm.TU.Hic_asm_10_36.296	536	480	457	953	641	1603	772.286	490.402	1054.17	1.10454	1.54e-05	0.0023934	up
evm.TU.Hic_asm_1_2.510	84	132	86	234	194	185	151.806	99.7622	203.85	1.02948	1.55e-05	0.00239629	up
evm.TU.Hic_asm_8_7.122	129	200	231	260	474	608	316.45	184.792	448.109	1.27705	1.65e-05	0.00251873	up
evm.TU.Hic_asm_0_3.96	213	424	399	643	814	605	515.564	340.931	690.197	1.01632	1.82e-05	0.00273845	up
evm.TU.Hic_asm_7_33.90	316	450	494	628	1263	779	657.93	416.302	899.558	1.11084	2.1e-05	0.00300955	up
evm.TU.Hic_asm_8_7.109	180	203	265	355	647	389	341.486	214.67	468.301	1.1243	2.1e-05	0.00300955	up
evm.TU.Hic_asm_2_14.2	1864	1151	981	6156	4662	3140	2992.99	1339.84	4646.15	1.79407	2.12e-05	0.00300955	up
evm.TU.Hic_asm_3_48.513	87	84	124	164	338	217	170.046	97.895	242.197	1.30569	2.36e-05	0.00321828	up
evm.TU.Hic_asm_10_11.142	223	322	376	64	139	160	212.846	304.189	121.502	-1.32535	2.37e-05	0.00321828	down
evm.TU.Hic_asm_8_2.329	22	34	30	146	87	53	61.6667	28.3978	94.9356	1.73957	2.44e-05	0.00328279	up
evm.TU.Hic_asm_7_5.26	20	68	55	91	191	184	101.539	46.796	156.283	1.73567	2.51e-05	0.00335323	up
evm.TU.Hic_asm_4_35.71	82	102	91	166	153	246	139.213	91.0943	187.332	1.04018	2.57e-05	0.00341725	up
evm.TU.Hic_asm_3_42.247	74	128	81	228	160	203	144.594	93.3573	195.831	1.06757	2.6e-05	0.00342955	up
evm.TU.Hic_asm_2_56.175	141	228	178	424	237	473	277.267	180.555	373.98	1.05038	3.22e-05	0.00409673	up
evm.TU.Hic_asm_8_7.235	114	93	90	43	35	48	70.4073	99.0285	41.7862	-1.24215	3.39e-05	0.00424977	down
evm.TU.Hic_asm_3_35.170	503	850	447	301	162	352	431.371	594.171	268.57	-1.14489	3.44e-05	0.00428966	down
evm.TU.Hic_asm_1_3.84	42	55	46	153	75	128	82.3584	47.341	117.376	1.31073	3.49e-05	0.00431749	up
evm.TU.Hic_asm_4_44.170	90	107	112	46	51	34	73.0954	102.372	43.8187	-1.2273	3.8e-05	0.0046017	down
evm.TU.Hic_asm_9_37.445	17	45	43	192	99	69	76.8275	34.4454	119.21	1.78823	4.13e-05	0.00479948	up
evm.TU.Hic_asm_4_45.7	26	20	43	94	67	92	56.6864	29.5704	83.8023	1.50418	4.17e-05	0.00479948	up
evm.TU.Hic_asm_8_12.101	158	112	115	241	207	369	199.579	128.643	270.516	1.07438	4.33e-05	0.00494576	up
evm.TU.Hic_asm_10_36.482	1369	1145	1032	697	691	335	879.443	1182.23	576.651	-1.03596	4.91e-05	0.00531243	down
evm.TU.Hic_asm_0_39.276	18	24	25	44	58	168	55.6851	22.1604	89.2098	2.0088	5.54e-05	0.00591335	up
evm.TU.Hic_asm_5_40.48	175	307	204	132	80	120	167.992	226.237	109.746	-1.0429	6.36e-05	0.00648543	down
evm.TU.Hic_asm_11_15.477	103	164	96	319	167	293	188.432	119.913	256.951	1.09947	7.14e-05	0.00712456	up
evm.TU.Hic_asm_4_37.980	156	364	319	492	472	900	446.459	275.609	617.308	1.16268	7.21e-05	0.00715741	up
evm.TU.Hic_asm_1_5.115	481	662	703	873	925	2028	938.252	610.26	1266.24	1.053	0.00010198	0.00922876	up
evm.TU.Hic_asm_6_79.568	595	427	352	201	289	157	338.48	459.525	217.434	-1.08033	0.000102207	0.00922876	down
evm.TU.Hic_asm_7_28.109	52	108	94	235	405	106	168.051	83.5517	252.551	1.59377	0.00012219	0.0106601	up
Novel03808	39	23	17	92	86	57	52.4866	26.5299	78.4434	1.56831	0.000138228	0.0117748	up
evm.TU.Hic_asm_6_4.22	282	300	323	58	179	137	213.214	300.303	126.126	-1.25354	0.000147095	0.0122981	down
evm.TU.Hic_asm_6_7.416	13	29	29	67	69	60	44.3547	23.3331	65.3763	1.48084	0.000154386	0.0127893	up
evm.TU.Hic_asm_1_25.582	130	173	291	94	96	78	142.801	196.173	89.4294	-1.13468	0.00017047	0.0138672	down
evm.TU.Hic_asm_1_2.351	272	327	374	363	774	804	486.318	322.202	650.434	1.01294	0.00019318	0.0152343	up
evm.TU.Hic_asm_3_42.607	35	26	47	109	57	117	64.6036	35.9397	93.2675	1.37842	0.000205845	0.0159543	up
evm.TU.Hic_asm_10_21.462	38	21	55	109	81	103	67.5733	38.0072	97.1394	1.356	0.000207676	0.0160275	up
Novel03266	81	96	122	34	49	50	71.7189	98.9937	44.4442	-1.15787	0.00022256	0.0168874	down
evm.TU.Hic_asm_4_42.226	822	962	867	234	625	403	652.499	878.951	426.048	-1.04566	0.000228578	0.0170574	down
evm.TU.Hic_asm_0_38.103	45	44	46	72	145	101	75.9331	44.8617	107.005	1.2526	0.000281456	0.0204129	up
evm.TU.Hic_asm_4_1.189	267	166	313	708	286	625	390.606	248.866	532.347	1.09794	0.000291678	0.0209857	up
evm.TU.Hic_asm_9_40.282	173	213	152	269	265	552	268.9	178.365	359.436	1.01116	0.00030369	0.0215084	up
evm.TU.Hic_asm_0_45.13	224	237	279	180	99	68	180.245	245.482	115.008	-1.09327	0.000337724	0.0233677	down
evm.TU.Hic_asm_6_82.419	42	87	53	180	123	103	97.3531	59.8899	134.816	1.16838	0.000359086	0.023869	up
evm.TU.Hic_asm_0_41.104	71	78	100	51	23	28	58.0898	82.5263	33.6532	-1.29103	0.000419562	0.0266791	down
evm.TU.Hic_asm_10_0.154	116	236	184	95	31	92	123.933	176.379	71.4879	-1.30078	0.000442169	0.0276302	down
evm.TU.Hic_asm_0_47.79	134	128	135	42	69	83	98.3762	131.971	64.7814	-1.02757	0.000492732	0.030358	down
evm.TU.Hic_asm_0_6.112	63	86	79	106	141	240	118.601	75.4136	161.788	1.10055	0.000526908	0.0313773	up
evm.TU.Hic_asm_9_37.291	69	123	61	238	118	186	131.121	83.4526	178.789	1.09886	0.000571577	0.032873	up
Novel01626	167	129	71	224	240	276	184.576	122.789	246.364	1.00606	0.000591509	0.0339113	up
evm.TU.Hic_asm_0_45.129	253	258	273	366	812	377	393.108	260.342	525.873	1.01362	0.000609309	0.0344938	up
evm.TU.Hic_asm_2_58.482	63	108	60	27	20	43	52.9776	76.2289	29.7264	-1.35679	0.000612378	0.0345592	down
evm.TU.Hic_asm_11_10.129	184	183	154	170	2186	3589	1081.38	173.241	1989.51	3.52158	0.000622209	0.0347203	up
evm.TU.Hic_asm_7_41.88	137	176	148	81	32	97	110.801	152.659	68.943	-1.1438	0.000654216	0.0359805	down
Novel03874	305	225	191	314	1997	4867	1313.14	240.98	2385.31	3.30726	0.000659169	0.0360725	up
evm.TU.Hic_asm_8_12.550	111	199	111	154	320	502	232.086	138.834	325.337	1.2278	0.000702547	0.0372351	up
evm.TU.Hic_asm_6_11.57	276	225	201	296	1798	4884	1274.66	234.16	2315.17	3.3056	0.000745604	0.0385813	up
evm.TU.Hic_asm_11_60.67	68	158	106	240	142	329	171.724	109.081	234.366	1.10247	0.000752195	0.0388111	up
evm.TU.Hic_asm_9_37.675	183	54	131	53	17	53	82.1702	124.017	40.3236	-1.61666	0.000765605	0.0392786	down
evm.TU.Hic_asm_5_32.7	155	135	150	80	40	98	109.101	146.449	71.7535	-1.02577	0.000803353	0.0403552	down
evm.TU.Hic_asm_1_3.25	64	134	116	270	113	330	168.74	103.279	234.201	1.18076	0.000828178	0.0413151	up
evm.TU.Hic_asm_2_59.108	406	432	383	503	2731	5034	1581.9	405.467	2758.33	2.76614	0.000898483	0.0440916	up
evm.TU.Hic_asm_4_44.228	64	108	47	215	100	170	116.075	72.3123	159.837	1.14424	0.000922034	0.0451247	up
evm.TU.Hic_asm_5_33.224	8	18	3	10	150	531	119.058	9.5376	228.579	4.58202	0.000955197	0.0461228	up
evm.TU.Hic_asm_2_59.106	193	183	209	209	1484	5089	1218.96	194.419	2243.51	3.52853	0.0010208	0.0484193	up
evm.TU.Hic_asm_0_47.129	23	24	29	53	53	68	41.5268	25.2142	57.8394	1.19786	0.00102901	0.0486465	up

## Sheet: N1-M3vsN1Y-M3
Table S5 List of DEGs between N1 and N1Y at M3 period
gene_id	N1M3_1	N1M3_2	N1M3_3	N1YM3_1	N1YM3_2	N1YM3_3	baseMean	N1-M3	N1Y-M3	log2FoldChange	pvalue	padj	regulated
evm.TU.Hic_asm_3_48.704	44126	47958	37457	3421	1247	1369	21818.6	41587.6	2049.56	-4.34268	4.04e-33	6.18e-29	down
evm.TU.Hic_asm_11_60.265	129	88	169	1176	1292	1009	659.637	124.737	1194.54	3.26063	6.13e-33	6.18e-29	up
evm.TU.contig_8.2	43	33	36	216	235	310	149.064	36.1331	261.994	2.86023	1.81e-23	1.21e-19	up
evm.TU.Hic_asm_2_51.125	1999	1119	1442	192	198	271	852.239	1477	227.482	-2.69894	1.95e-20	9.85e-17	down
evm.TU.Hic_asm_9_40.787	561	817	649	199	179	219	426.755	648.462	205.047	-1.66149	9.61e-18	3.87e-14	down
evm.TU.Hic_asm_5_33.224	342	178	234	29	15	26	134.19	244.442	23.9373	-3.34968	1.5e-17	5.05e-14	down
Novel01177	88	95	98	453	294	302	224.43	90.2747	358.586	1.99047	7.51e-17	2.16e-13	up
evm.TU.Hic_asm_0_6.130	230	227	219	67	67	69	143.562	217.375	69.748	-1.6401	7.81e-16	1.97e-12	down
Novel00163	247	279	229	988	1068	629	581.81	242.292	921.328	1.92688	1.41e-15	3.17e-12	up
evm.TU.Hic_asm_5_35.44	903	793	766	2615	1851	1943	1493.12	792.837	2193.41	1.46835	1.88e-15	3.8e-12	up
Novel00852	469	369	272	1484	1112	1135	817.734	357.881	1277.59	1.83627	1.59e-13	2.91e-10	up
evm.TU.Hic_asm_5_40.67	213	261	346	874	699	739	527.849	263.256	792.441	1.58984	4.95e-13	8.32e-10	up
evm.TU.Hic_asm_2_58.207	1876	1286	1581	551	501	387	1012.84	1532.42	493.263	-1.63512	1.33e-12	2.06e-09	down
evm.TU.Hic_asm_9_39.440	131	165	159	360	350	297	245.741	145.891	345.59	1.24361	1.11e-11	1.6e-08	up
evm.TU.Hic_asm_4_46.83	346	356	316	152	134	115	232.298	327.129	137.467	-1.25007	1.41e-11	1.9e-08	down
evm.TU.Hic_asm_2_9.4	32	44	37	422	245	128	153.366	36.1808	270.551	2.90217	2.22e-11	2.8e-08	up
Novel00111	2818	3656	3062	8294	6317	5543	4976.41	3055.3	6897.51	1.17474	1.43e-10	1.69e-07	up
evm.TU.Hic_asm_2_58.205	1908	1400	1805	618	507	318	1072.12	1650.64	493.596	-1.74134	2.7e-10	3.02e-07	down
evm.TU.Hic_asm_0_22.52	49	41	47	248	120	175	114.739	44.1538	185.324	2.07129	5.7e-10	6.05e-07	up
evm.TU.Hic_asm_10_9.109	435	400	351	178	167	169	279.057	381.652	176.463	-1.11254	6.38e-10	6.43e-07	down
evm.TU.Hic_asm_2_57.519	367	371	418	970	914	655	621.08	371.731	870.429	1.2277	8.81e-10	8.46e-07	up
evm.TU.Hic_asm_8_7.265	321	281	317	555	723	667	482.94	296.018	669.861	1.17839	1.79e-09	1.5e-06	up
evm.TU.Hic_asm_1_38.261	1710	1830	2439	3817	4731	4166	3148.94	1922.17	4375.7	1.18677	3.7e-09	2.87e-06	up
evm.TU.Hic_asm_3_45.74	1131	1095	1258	440	512	587	825.407	1120.94	529.878	-1.08119	4.39e-09	3.28e-06	down
evm.TU.Hic_asm_10_3.1909	280	268	289	1084	845	509	551.29	269.3	833.281	1.62988	6.83e-09	4.79e-06	up
evm.TU.Hic_asm_1_30.137	48	76	71	197	155	157	118.377	62.3644	174.39	1.48209	7.55e-09	4.91e-06	up
Novel04074	75	57	65	148	192	216	127.594	63.5654	191.623	1.59302	1.31e-08	8e-06	up
evm.TU.Hic_asm_2_59.442	1056	384	524	144	119	136	388.205	639.546	136.863	-2.22395	1.54e-08	9.11e-06	down
evm.TU.Hic_asm_9_0.87	195	156	178	931	665	344	416.27	170.584	661.955	1.95676	2.52e-08	1.45e-05	up
evm.TU.Hic_asm_0_52.2	363	365	337	1242	711	697	623.291	342.356	904.225	1.40148	3.03e-08	1.7e-05	up
Novel01083	6	10	16	69	51	55	35.0925	10.2537	59.9313	2.54593	3.22e-08	1.76e-05	up
evm.TU.contig_39.4	1	2	5	81	81	19	32.2325	2.5662	61.8987	4.59129	4.07e-08	2.16e-05	up
evm.TU.Hic_asm_2_59.106	2653	1403	1770	755	503	501	1244.91	1888.43	601.387	-1.65056	4.21e-08	2.18e-05	down
evm.TU.Hic_asm_5_40.66	95	103	140	240	261	249	183.248	108.653	257.842	1.24678	4.97e-08	2.48e-05	up
evm.TU.Hic_asm_5_10.117	140	89	135	402	259	323	227.205	117.715	336.695	1.51776	6.59e-08	3.06e-05	up
evm.TU.Hic_asm_1_8.49	880	725	637	2175	1584	1318	1229.34	722.51	1736.16	1.26506	9.27e-08	4.16e-05	up
evm.TU.Hic_asm_7_40.475	43	23	36	271	143	98	103.636	33.0524	174.219	2.40095	1.09e-07	4.69e-05	up
evm.TU.Hic_asm_6_9.8	223	225	316	47	73	94	159.854	245.795	73.9119	-1.73487	1.42e-07	5.85e-05	down
evm.TU.Hic_asm_2_59.108	3118	1910	2380	1144	767	779	1658.32	2396.8	919.853	-1.38142	1.45e-07	5.85e-05	down
evm.TU.contig_106.344	604	477	758	251	261	235	424.956	593.291	256.622	-1.20891	2.34e-07	9.08e-05	down
evm.TU.Hic_asm_1_12.54	384	466	290	999	662	794	602.697	365.268	840.126	1.20158	2.93e-07	0.000109467	up
Novel01421	235	303	235	723	410	581	416.822	247.629	586.015	1.24268	2.93e-07	0.000109467	up
evm.TU.Hic_asm_11_4.96	1027	1689	1177	4815	3921	2156	2483.32	1243.09	3723.55	1.58268	3.23e-07	0.000118445	up
evm.TU.Hic_asm_3_48.642	328	315	226	106	118	127	200.079	279.397	120.762	-1.21058	4.23e-07	0.000149713	down
evm.TU.Hic_asm_8_19.317	352	452	364	1068	1043	593	650.413	374.225	926.6	1.30792	4.46e-07	0.000150413	up
Novel00856	113	105	79	226	244	185	160.249	95.5396	224.958	1.23593	4.47e-07	0.000150413	up
evm.TU.Hic_asm_5_4.586	840	917	1121	2650	1905	1545	1505.13	924.852	2085.41	1.17313	4.48e-07	0.000150413	up
evm.TU.Hic_asm_3_31.8	77	93	93	318	166	203	159.407	84.3771	234.437	1.47464	4.67e-07	0.000154525	up
evm.TU.Hic_asm_0_49.122	1464	1570	1158	561	755	600	1002.81	1345.87	659.746	-1.02877	5.14e-07	0.000163624	down
Novel02703	4726	4913	6071	839	936	2204	3212.54	5051.24	1373.84	-1.87848	5.19e-07	0.000163624	down
evm.TU.Hic_asm_0_38.181	180	207	382	22	28	73	144.899	247.269	42.5293	-2.54074	5.86e-07	0.000181842	down
evm.TU.Hic_asm_11_15.272	87	201	176	587	369	395	304.781	147.821	461.74	1.64246	6.62e-07	0.000202315	up
evm.TU.Hic_asm_3_42.177	77	107	112	192	215	283	166.226	94.8344	237.617	1.32408	7.25e-07	0.000218121	up
evm.TU.Hic_asm_6_4.81	3	8	5	126	27	39	34.9795	5.08092	64.8782	3.66932	7.66e-07	0.000227282	up
evm.TU.Hic_asm_6_5.21	4599	3670	3634	2289	1538	1592	2845.59	3837.91	1853.28	-1.0501	7.79e-07	0.000227722	down
evm.TU.Hic_asm_1_2.160	336	323	287	105	138	156	220.893	304.253	137.534	-1.14634	8.29e-07	0.000238874	down
evm.TU.Hic_asm_3_48.744	4521	2194	1884	741	616	971	1795.61	2791.28	799.945	-1.80291	1.07e-06	0.000299863	down
evm.TU.Hic_asm_6_4.104	19	21	32	81	63	106	54.5109	23.1474	85.8745	1.89169	1.09e-06	0.000300343	up
evm.TU.Hic_asm_9_40.802	3324	2039	2599	1262	1134	1000	1870.29	2575.98	1164.59	-1.14517	1.28e-06	0.000344583	down
evm.TU.Hic_asm_0_40.418	6038	7370	9731	2051	3018	3524	5197.14	7428.83	2965.45	-1.32493	1.49e-06	0.000395778	down
Novel00509	15	26	17	125	82	48	52.7296	18.5045	86.9547	2.23039	1.6e-06	0.00041369	up
evm.TU.Hic_asm_4_1.295	408	365	385	127	97	194	258.284	372.87	143.697	-1.37568	1.85e-06	0.000460981	down
evm.TU.Hic_asm_11_55.92	13	14	16	109	87	33	45.9953	13.818	78.1726	2.50093	2.05e-06	0.000504882	up
evm.TU.Hic_asm_10_3.272	1379	1663	1010	202	376	545	843.452	1298.34	388.564	-1.74076	2.45e-06	0.000583481	down
Novel03580	28	41	21	107	78	79	59.5583	28.7499	90.3666	1.65026	2.46e-06	0.000583481	up
evm.TU.Hic_asm_5_40.83	82	108	125	312	319	175	188.666	101.012	276.319	1.4516	2.63e-06	0.000616646	up
evm.TU.Hic_asm_9_22.174	1160	1303	1366	2717	2733	1731	1846.1	1229.6	2462.59	1.002	2.81e-06	0.000638894	up
evm.TU.Hic_asm_1_18.135	113	190	88	885	381	287	325.971	124.636	527.306	2.08057	2.93e-06	0.000656957	up
evm.TU.Hic_asm_11_15.8	5022	4758	6499	2620	1769	2815	3855.18	5240.5	2469.86	-1.08524	3.18e-06	0.000689638	down
evm.TU.Hic_asm_2_52.16	1093	2394	2078	812	517	640	1223.62	1773.64	673.607	-1.39671	3.28e-06	0.000702607	down
evm.TU.Hic_asm_8_25.31	1707	1115	2243	352	324	710	1057.55	1637.52	477.584	-1.77773	3.56e-06	0.00075539	down
evm.TU.Hic_asm_4_1.115	2242	1484	2063	4439	3296	3528	2864.23	1871.22	3857.24	1.04375	3.78e-06	0.000794547	up
evm.TU.Hic_asm_1_7.38	46	38	45	12	7	5	24.8809	41.5834	8.17849	-2.33949	3.94e-06	0.000810691	down
Novel00721	40	87	63	192	165	134	114.364	60.5011	168.228	1.47313	4.24e-06	0.00086467	up
Novel00715	5	9	3	102	33	26	29.9474	5.4085	54.4862	3.32866	4.93e-06	0.000956653	up
evm.TU.Hic_asm_9_40.541	119	76	73	19	19	31	55.2115	86.6639	23.759	-1.86721	5.24e-06	0.000996981	down
evm.TU.Hic_asm_11_60.560	12255	11556	15688	3427	4151	6868	8849.71	12715.9	4983.48	-1.35143	5.32e-06	0.000999898	down
Novel00231	456	567	331	1088	782	813	675.989	433.629	918.35	1.08249	5.36e-06	0.000999898	up
evm.TU.Hic_asm_6_11.57	1878	796	838	421	132	196	698.07	1141.85	254.286	-2.16637	5.7e-06	0.00104257	down
evm.TU.Hic_asm_9_37.232	222	234	183	29	67	80	133.092	205.225	60.9586	-1.75314	5.74e-06	0.00104257	down
evm.TU.Hic_asm_8_12.550	74	67	88	179	137	146	116.013	73.7509	158.275	1.10328	6.16e-06	0.00110949	up
Novel01019	54	77	67	141	119	130	98.5782	63.3778	133.779	1.0764	7.28e-06	0.00128779	up
evm.TU.Hic_asm_11_60.160	25	38	6	230	86	108	83.0421	21.9755	144.109	2.71179	8.19e-06	0.00143608	up
evm.TU.Hic_asm_9_40.51	6183	6835	7576	2360	3115	3944	4931.84	6615.43	3248.26	-1.02622	9.12e-06	0.00154578	down
evm.TU.Hic_asm_0_47.203	7318	12317	10441	3223	4479	5047	7002.85	9608.89	4396.81	-1.12796	9.34e-06	0.00156875	down
evm.TU.Hic_asm_4_1.242	163	169	147	62	52	84	110.978	153.903	68.0521	-1.17764	1.02e-05	0.00167949	down
evm.TU.Hic_asm_6_71.2	15	18	19	19	335	171	99.9633	16.6867	183.24	3.45648	1.08e-05	0.00177047	up
evm.TU.Hic_asm_2_3.47	7037	4259	5782	2185	2345	2919	4044.83	5526.18	2563.49	-1.10816	1.23e-05	0.00200494	down
evm.TU.Hic_asm_1_6.24	6	5	16	32	52	108	37.5789	8.71333	66.4444	2.93213	1.3e-05	0.00210185	up
evm.TU.Hic_asm_1_4.50	528	548	800	193	231	320	429.932	603.428	256.436	-1.2349	1.34e-05	0.00215169	down
evm.TU.Hic_asm_9_39.471	72	100	76	563	192	171	196.568	79.3704	313.765	1.98303	1.43e-05	0.00226796	up
evm.TU.Hic_asm_10_3.254	68	130	111	207	202	224	158.051	98.5985	217.504	1.13958	2.1e-05	0.00310732	up
evm.TU.Hic_asm_0_47.80	22	17	20	136	199	28	71.8421	19.0339	124.65	2.71222	2.51e-05	0.00359573	up
evm.TU.Hic_asm_7_34.466	568	840	550	2233	2015	861	1186.63	625.865	1747.4	1.4812	2.56e-05	0.00360693	up
evm.TU.Hic_asm_6_84.70	43	66	73	137	111	174	101.614	58.2648	144.963	1.31385	2.75e-05	0.00383078	up
evm.TU.Hic_asm_8_8.81	390	335	333	121	153	198	251.769	340.815	162.724	-1.06706	2.77e-05	0.00383094	down
Novel03780	4	9	5	457	176	11	111.493	5.72213	217.264	5.24481	2.98e-05	0.00405431	up
evm.TU.Hic_asm_5_40.145	455	594	312	116	124	222	297.362	435.469	159.254	-1.45178	3.03e-05	0.00409177	down
evm.TU.Hic_asm_6_82.281	165	224	162	67	84	93	130.212	176.364	84.0602	-1.07084	3.04e-05	0.00409177	down
evm.TU.Hic_asm_5_41.11	93	78	47	304	134	191	142.303	70.2106	214.396	1.61149	3.36e-05	0.00439402	up
Novel03874	925	608	659	372	244	149	484.739	708.571	260.907	-1.4408	3.39e-05	0.00441059	down
evm.TU.Hic_asm_8_2.636	88	125	92	44	38	44	70.4106	97.5766	43.2446	-1.17491	3.49e-05	0.00447635	down
evm.TU.Hic_asm_9_35.82	196	166	114	396	310	272	244.062	153.301	334.823	1.12773	3.51e-05	0.00447635	up
Novel03209	116	197	154	356	258	268	225.53	149.136	301.924	1.01672	3.62e-05	0.00459677	up
Novel03312	16	25	23	59	48	93	44.6284	20.4699	68.7869	1.74632	3.66e-05	0.00460818	up
Novel02183	808	647	1234	2008	1585	1881	1372.3	867.554	1877.04	1.11358	3.72e-05	0.00466562	up
evm.TU.Hic_asm_4_42.370	18	19	22	48	49	66	37.5252	18.9643	56.0861	1.56413	3.76e-05	0.0046802	up
evm.TU.Hic_asm_4_37.431	4443	3285	3758	2350	1276	1601	2746.13	3707.43	1784.84	-1.05449	3.9e-05	0.00479244	down
evm.TU.Hic_asm_1_36.38	53	41	36	155	96	84	78.1418	41.9291	114.354	1.44982	4.02e-05	0.00488658	up
evm.TU.Hic_asm_11_60.246	35	40	41	6	6	13	22.9309	37.2415	8.6204	-2.11424	4.44e-05	0.00529963	down
evm.TU.Hic_asm_0_3.131	64	61	92	18	24	27	46.8257	69.8646	23.7869	-1.55599	4.61e-05	0.00547075	down
Novel02883	17	20	15	41	57	50	33.8357	16.6756	50.9959	1.61057	4.76e-05	0.00556962	up
evm.TU.Hic_asm_5_40.32	8	7	1	111	62	12	33.955	5.145	62.7651	3.60988	4.78e-05	0.00556962	up
evm.TU.Hic_asm_2_58.256	26	34	59	201	185	66	96.3855	38.2157	154.555	2.01604	5.26e-05	0.0059877	up
evm.TU.Hic_asm_10_3.1836	93	117	118	37	32	56	74.0901	105.186	42.9945	-1.29178	5.32e-05	0.0059877	down
evm.TU.Hic_asm_11_11.36	108	56	41	310	202	149	146.045	66.4897	225.6	1.7643	5.37e-05	0.0059877	up
evm.TU.Hic_asm_6_83.130	6	7	13	78	63	18	31.3027	8.35933	54.246	2.69904	5.5e-05	0.00607019	up
evm.TU.Hic_asm_1_11.2	248	410	324	179	135	97	227.111	313.705	140.517	-1.15836	5.52e-05	0.00607019	down
Novel01541	173	203	201	95	101	58	136.152	185.172	87.1326	-1.08746	5.57e-05	0.00607019	down
Novel00045	16	51	21	183	103	69	74.3586	27.833	120.884	2.11569	5.77e-05	0.00619077	up
evm.TU.Hic_asm_7_9.97	333	1117	550	72	242	114	390.659	632.914	148.404	-2.09313	5.93e-05	0.0063279	down
evm.TU.Hic_asm_10_3.946	240	364	283	1120	602	439	509.657	283.609	735.705	1.37517	6.2e-05	0.0065452	up
Novel02370	28	24	21	45	87	87	49.6152	23.5127	75.7177	1.68719	6.23e-05	0.00654565	up
evm.TU.Hic_asm_7_34.404	122	239	223	87	61	78	131.903	186.387	77.4193	-1.26767	6.52e-05	0.00670421	down
evm.TU.Hic_asm_10_0.11	162	169	89	39	16	53	85.9104	134.814	37.0069	-1.86466	7.27e-05	0.00736155	down
evm.TU.Hic_asm_11_61.311	16	24	22	49	54	54	36.9159	19.8384	53.9934	1.4415	7.38e-05	0.00740837	up
evm.TU.Hic_asm_0_29.301	908	1252	572	365	416	381	636.397	873.173	399.621	-1.12787	7.76e-05	0.00768236	down
evm.TU.Hic_asm_1_10.37	424	490	570	110	193	255	334.733	476.535	192.931	-1.30517	7.77e-05	0.00768236	down
evm.TU.Hic_asm_2_48.14	83	122	78	12	33	32	58.5743	90.4593	26.6892	-1.76485	8.29e-05	0.00805997	down
evm.TU.Hic_asm_3_42.598	58	62	77	256	385	84	156.251	63.3231	249.178	1.97641	8.31e-05	0.00805997	up
evm.TU.Hic_asm_7_40.22	822	954	462	1787	2901	1175	1368.13	717.145	2019.11	1.49332	8.49e-05	0.00819478	up
evm.TU.Hic_asm_3_48.722	761	843	602	133	201	385	478.263	707.901	248.624	-1.50998	8.68e-05	0.00829895	down
evm.TU.Hic_asm_3_45.100_evm.TU.Hic_asm_3_45.99	33	8	26	87	86	74	53.3273	21.8661	84.7886	1.96031	8.82e-05	0.00838888	up
evm.TU.Hic_asm_9_37.302	27	45	29	208	167	44	87.5747	32.2362	142.913	2.14753	9.35e-05	0.00876856	up
evm.TU.Hic_asm_9_37.646	109	51	94	16	16	32	52.2406	82.4218	22.0595	-1.90188	9.45e-05	0.00882477	down
evm.TU.Hic_asm_10_34.4	92	123	126	192	181	264	164.188	109.288	219.087	1.00255	9.68e-05	0.00899262	up
evm.TU.Hic_asm_0_6.423	114	145	100	412	550	148	248.036	114.987	381.085	1.72842	9.89e-05	0.00914543	up
evm.TU.Hic_asm_0_40.21	3306	1764	2221	1088	1148	1081	1751.47	2363.03	1139.91	-1.05164	9.95e-05	0.0091623	down
evm.TU.contig_5.5	28	54	35	239	176	52	98.2142	37.2823	159.146	2.09279	0.000104545	0.00953958	up
evm.TU.Hic_asm_4_37.883	219	141	195	59	77	90	128.681	179.455	77.9061	-1.20406	0.000105799	0.00961054	down
evm.TU.Hic_asm_4_2.50	141	153	136	444	200	276	225.845	138.088	313.603	1.18384	0.000111762	0.0099725	up
Novel01069	34	38	6	118	100	100	67.0067	24.9738	109.04	2.12577	0.00011846	0.0104519	up
evm.TU.Hic_asm_9_40.76	304	430	288	100	123	192	235.014	326.88	143.148	-1.19217	0.000122967	0.0107348	down
Novel00980	102	62	78	165	155	153	120.338	78.3045	162.371	1.05443	0.000123504	0.0107353	up
evm.TU.Hic_asm_2_59.45	8260	8301	7519	5389	2591	2735	5695.07	7740.56	3649.58	-1.08465	0.000124896	0.0107714	down
evm.TU.Hic_asm_5_30.13	171	89	173	302	295	326	228.74	140.33	317.149	1.17753	0.000128919	0.0109235	up
evm.TU.Hic_asm_10_11.209	110	116	121	30	50	57	79.4188	111.511	47.3266	-1.23869	0.000129601	0.0109353	down
evm.TU.Hic_asm_3_48.1027	59	78	96	24	22	35	51.2964	74.7297	27.8631	-1.42453	0.00013201	0.0110922	down
Novel00974	10	31	14	181	53	48	56.3978	17.409	95.3866	2.45115	0.000136157	0.011253	up
evm.TU.Hic_asm_5_2.40	179	212	286	88	122	91	160.543	217.431	103.655	-1.0695	0.000146872	0.0118473	down
evm.TU.Hic_asm_1_2.150	20	3	7	68	92	30	37.5584	9.85065	65.2661	2.73546	0.000150242	0.0118815	up
evm.TU.Hic_asm_5_24.774	391	372	231	166	163	133	239.053	319.562	158.545	-1.01102	0.000154167	0.0121442	down
evm.TU.Hic_asm_5_37.59	71	96	106	16	15	42	56.3482	87.5065	25.19	-1.79839	0.000158337	0.0123902	down
evm.TU.Hic_asm_9_1.141	8548	8044	20385	4829	4845	3503	8219.45	11918	4520.92	-1.39844	0.000164297	0.0127431	down
Novel02374	47	57	38	102	129	78	75.8691	45.5062	106.232	1.222	0.00017705	0.0134993	up
evm.TU.Hic_asm_11_10.129	2606	1686	1977	1233	607	457	1404.07	2026.9	781.246	-1.3752	0.000177301	0.0134993	down
evm.TU.Hic_asm_5_2.44	98	157	192	378	761	222	306.304	143.105	469.502	1.71375	0.000181839	0.0137415	up
evm.TU.Hic_asm_9_7.81	26	23	17	60	211	44	65.2167	21.2448	109.189	2.36164	0.000187232	0.0139841	up
evm.TU.Hic_asm_0_47.343	154	200	142	371	1253	245	403.226	158.838	647.614	2.02736	0.000191112	0.014169	up
evm.TU.Hic_asm_1_30.548	148	204	223	481	350	265	279.448	184.266	374.631	1.02369	0.00020174	0.0147402	up
evm.TU.Hic_asm_11_60.487	79	69	49	316	82	230	138.576	63.4207	213.732	1.75347	0.000215289	0.015287	up
evm.TU.Hic_asm_10_11.57	162	283	190	117	86	67	147.455	202.596	92.3138	-1.13376	0.000217969	0.0153432	down
Novel02528	863	571	735	63	221	292	450.556	701.095	200.017	-1.80989	0.000218363	0.0153432	down
evm.TU.Hic_asm_3_42.88	1110	1753	1583	467	884	403	1013.46	1421.75	605.168	-1.23246	0.000227813	0.0158736	down
evm.TU.Hic_asm_7_41.84	243	471	179	86	49	128	187.114	283.941	90.2863	-1.65333	0.000228609	0.0158736	down
evm.TU.Hic_asm_3_48.4	176	181	294	39	38	107	136.491	209.468	63.5142	-1.72226	0.000229847	0.0158736	down
evm.TU.Hic_asm_10_21.300	258	342	377	126	197	126	233.984	313.226	154.742	-1.01813	0.000233682	0.0160621	down
evm.TU.Hic_asm_1_13.81	13999	624	1094	25	40	256	2660.52	5209.61	111.432	-5.54699	0.00023417	0.0160621	down
Novel02879	104	117	136	181	335	214	183.337	114.671	252.002	1.13545	0.000235387	0.0160909	up
evm.TU.Hic_asm_11_3.236	276	338	377	106	198	100	228.696	317.99	139.401	-1.19048	0.000241865	0.0164779	down
Novel01034	67	50	37	161	97	100	85.9779	49.6891	122.267	1.30111	0.000253423	0.0171149	up
evm.TU.Hic_asm_0_29.30	106	115	113	336	194	160	171.271	107.283	235.259	1.13348	0.000254395	0.0171149	up
evm.TU.Hic_asm_0_38.82	117	85	100	47	43	46	72.0955	97.5017	46.6894	-1.06095	0.000260354	0.0173681	down
evm.TU.Hic_asm_7_33.94	486	229	328	154	147	132	243.564	338.523	148.605	-1.18715	0.000264456	0.0174853	down
evm.TU.Hic_asm_0_47.108	301	419	225	147	156	86	217.77	302.119	133.422	-1.17926	0.000268257	0.0176638	down
evm.TU.Hic_asm_2_59.27	692	771	697	183	158	430	479.638	693.454	265.822	-1.38356	0.000268907	0.0176638	down
evm.TU.Hic_asm_7_33.279	326	718	490	220	207	255	361.311	488.258	234.364	-1.05941	0.000277466	0.0181221	down
evm.TU.contig_75.163	19	46	13	90	65	88	54.0016	24.705	83.2983	1.74938	0.000289198	0.0186922	up
evm.TU.Hic_asm_2_58.516	1051	1238	1126	355	441	734	811.796	1095.65	527.939	-1.05359	0.000296947	0.0190708	down
evm.TU.Hic_asm_10_3.1369	87	126	128	39	55	54	80.1083	109.193	51.0232	-1.09992	0.00031331	0.0197835	down
evm.TU.Hic_asm_10_3.2068	143	208	117	476	308	224	246.766	149.554	343.979	1.20142	0.00031393	0.0197835	up
evm.TU.Hic_asm_3_36.360	381	503	608	153	289	204	350.803	478.504	223.102	-1.10146	0.000318393	0.0198624	down
Novel00794	66	62	22	392	152	84	130.441	48.2021	212.679	2.14197	0.000321902	0.0198624	up
evm.TU.Hic_asm_6_70.267	848	764	1367	216	415	484	672.791	959.934	385.647	-1.31589	0.000329852	0.0201569	down
evm.TU.Hic_asm_9_8.35	129	121	177	31	30	75	92.2028	137.491	46.915	-1.55204	0.000337299	0.0205206	down
evm.TU.Hic_asm_1_13.185	88	97	76	36	46	34	61.8437	83.7764	39.911	-1.07102	0.000340875	0.0205206	down
evm.TU.contig_86.48	607	721	1161	246	370	421	578.846	799.784	357.908	-1.16029	0.000341781	0.0205206	down
evm.TU.Hic_asm_7_31.136	131	159	174	47	79	78	109.669	148.893	70.4452	-1.08157	0.000344709	0.0206273	down
evm.TU.Hic_asm_1_7.37	135	146	114	23	35	69	85.3702	126.818	43.9223	-1.53149	0.00034689	0.0206354	down
evm.TU.Hic_asm_3_39.89	60	105	87	204	189	119	127.936	80.4704	175.402	1.12305	0.000350224	0.0207724	up
evm.TU.Hic_asm_5_24.184	87	121	141	36	59	47	80.4246	111.857	48.9923	-1.19309	0.000353674	0.0209155	down
evm.TU.Hic_asm_10_11.202	145	231	155	65	89	89	126.675	169.594	83.756	-1.01974	0.000356142	0.0209386	down
evm.TU.Hic_asm_1_30.8	78	91	111	32	48	38	65.2955	89.915	40.676	-1.14621	0.000365359	0.021356	down
evm.TU.Hic_asm_10_0.224	861	903	837	2157	2065	950	1303.18	835.694	1770.66	1.08329	0.000373376	0.021707	up
evm.TU.Hic_asm_8_7.269	372	402	352	1047	609	489	546.463	361.604	731.322	1.01633	0.000373516	0.021707	up
evm.TU.Hic_asm_8_8.7	6	12	8	52	22	28	21.5035	8.28278	34.7242	2.06477	0.00037761	0.0217826	up
evm.TU.Hic_asm_1_2.168	32	32	13	90	281	37	82.9846	24.7227	141.247	2.51403	0.000378121	0.0217826	up
evm.TU.Hic_asm_7_40.19	277	184	250	759	860	267	438.095	229.81	646.379	1.49226	0.000378137	0.0217826	up
evm.TU.Hic_asm_5_24.817	8	4	20	41	34	79	31.6975	10.3651	53.0299	2.35784	0.000386832	0.0220363	up
evm.TU.Hic_asm_5_39.6	75	37	74	145	186	113	106.493	60.3144	152.671	1.3417	0.000393935	0.0222524	up
evm.TU.Hic_asm_7_34.141	162	405	253	1380	1283	259	629.303	260.554	998.053	1.9373	0.00040526	0.0227646	up
evm.TU.Hic_asm_8_2.172	135	142	98	503	172	255	218.242	120.412	316.072	1.39269	0.000410546	0.0229933	up
evm.TU.Hic_asm_3_42.7	833	1025	952	189	393	514	640.277	901.14	379.414	-1.24835	0.000411613	0.0229933	down
evm.TU.Hic_asm_3_48.336	456	707	591	280	89	255	386.886	560.839	212.933	-1.39691	0.00041685	0.0231576	down
evm.TU.Hic_asm_9_37.600	174	210	245	84	80	129	151.363	201.89	100.835	-1.00223	0.000428955	0.0235477	down
Novel00144	167	321	234	1328	593	289	489.801	230.197	749.405	1.70276	0.00044066	0.023888	up
evm.TU.Hic_asm_7_34.119	24750	18498	28036	5753	6567	14476	16130.6	23010.3	9250.88	-1.31462	0.000442684	0.0238919	down
evm.TU.Hic_asm_9_7.47	82	124	171	20	59	28	78.9412	120.817	37.0655	-1.7068	0.000453368	0.0242231	down
evm.TU.Hic_asm_11_48.255	151	173	147	47	92	67	111.155	151.138	71.1722	-1.08835	0.000478305	0.0253829	down
evm.TU.Hic_asm_10_36.93	3339	5386	6535	1191	2904	1612	3429.66	4884.94	1974.37	-1.30701	0.000481047	0.0254614	down
evm.TU.Hic_asm_4_40.38	611	620	531	1690	973	742	863.373	566.269	1160.48	1.03533	0.000493562	0.0259197	up
evm.TU.Hic_asm_8_12.368	155	270	206	610	726	236	370.291	201.433	539.148	1.42005	0.000504078	0.0264032	up
evm.TU.Hic_asm_8_2.71	24	21	29	57	49	54	39.3703	23.843	54.8975	1.20523	0.000551743	0.0282397	up
evm.TU.Hic_asm_8_26.54	672	575	520	1836	714	1109	907.553	569.17	1245.94	1.13052	0.000560785	0.0285555	up
evm.TU.Hic_asm_11_4.434	82	46	85	29	20	26	47.3329	68.9762	25.6896	-1.42243	0.000563705	0.0285555	down
evm.TU.Hic_asm_8_2.646	20	33	35	135	88	42	59.2186	28.1476	90.2895	1.68118	0.000564222	0.0285555	up
Novel03516	82	98	83	225	152	119	126.879	84.3493	169.408	1.00645	0.000567652	0.0286035	up
evm.TU.Hic_asm_0_46.23	47	79	35	9	19	16	33.2653	51.3137	15.2169	-1.75823	0.000568923	0.0286035	down
evm.TU.Hic_asm_1_18.23	210	307	310	1004	549	344	455.164	264.786	645.542	1.28572	0.000570834	0.0286035	up
evm.TU.Hic_asm_5_2.25	747	571	658	1985	953	981	986.085	637.55	1334.62	1.06609	0.000571636	0.0286035	up
evm.TU.Hic_asm_3_48.550	174	175	148	78	43	94	116.716	159.74	73.6918	-1.11562	0.000573186	0.0286035	down
Novel01297	16	11	10	44	34	29	24.2871	11.9528	36.6214	1.61991	0.000574453	0.0286035	up
evm.TU.Hic_asm_3_5.84	185	220	416	62	86	134	180.653	263.934	97.3727	-1.43921	0.000594822	0.0291145	down
Novel00389	27	54	101	21	9	8	35.6024	58.2924	12.9123	-2.17118	0.000620308	0.0299736	down
evm.TU.Hic_asm_7_33.1	98	42	48	9	21	18	38.8615	61.109	16.6141	-1.88054	0.00063808	0.0302752	down
evm.TU.Hic_asm_4_47.1	53	143	134	18	39	38	68.9586	105.044	32.8729	-1.67864	0.0006402	0.0302752	down
Novel01981	56	55	50	127	72	117	79.9508	51.7689	108.133	1.06374	0.000655484	0.0308124	up
Novel00847	66	76	133	426	312	105	187.883	88.4107	287.354	1.70081	0.000665233	0.0310534	up
evm.TU.Hic_asm_7_34.129	7155	5665	9715	2470	3359	4499	5417	7270.51	3563.49	-1.02878	0.000682362	0.0314886	down
evm.TU.Hic_asm_11_15.49	39	78	78	30	17	15	41.6936	62.246	21.1412	-1.55612	0.000691884	0.0316982	down
evm.TU.Hic_asm_11_57.106	41	41	36	109	71	63	60.4697	37.9315	83.0079	1.13142	0.00069554	0.0316982	up
evm.TU.Hic_asm_2_59.105	4868	2613	3393	2252	1288	1014	2538.06	3523.95	1552.17	-1.18278	0.000695866	0.0316982	down
evm.TU.Hic_asm_11_3.9	141	185	179	53	84	95	120.98	161.852	80.1075	-1.01648	0.000703597	0.0319566	down
evm.TU.contig_106.330	48	56	45	20	11	22	32.9747	47.795	18.1545	-1.39553	0.000711646	0.032067	down
evm.TU.Hic_asm_2_8.4	33	103	64	16	22	5	39.0927	63.4217	14.7638	-2.10405	0.000714272	0.0320802	down
Novel01584	41	42	60	12	21	14	31.1093	46.0007	16.2179	-1.50649	0.000725213	0.0324271	down
evm.TU.Hic_asm_0_10.18	79	59	110	281	147	141	136.988	80.0664	193.91	1.27749	0.000729632	0.0324807	up
evm.TU.Hic_asm_8_25.21	43	40	40	111	55	103	65.7858	39.5832	91.9883	1.21798	0.000733338	0.0325022	up
evm.TU.Hic_asm_4_46.138	21	28	20	97	38	54	43.2073	22.0896	64.3249	1.54223	0.000735613	0.0325315	up
Novel03841	418	109	212	65	57	95	158.009	241.389	74.6296	-1.69316	0.000738841	0.0326028	down
evm.TU.Hic_asm_1_32.54	540	737	476	338	152	294	414.362	560.875	267.848	-1.06602	0.000740481	0.0326038	down
evm.TU.Hic_asm_4_11.126	19595	13349	17963	3966	5107	10611	11624.8	16449.2	6800.42	-1.27433	0.000747157	0.0328261	down
evm.TU.Hic_asm_1_38.381	22	20	44	122	54	71	55.9355	27.7194	84.1515	1.60392	0.00074907	0.0328386	up
evm.TU.Hic_asm_3_43.163	284	430	297	1485	964	326	633.785	323.128	944.442	1.54731	0.000757832	0.032953	up
evm.TU.Hic_asm_3_39.155	30	14	13	50	75	45	38.5318	18.5111	58.5524	1.66513	0.000761301	0.0329891	up
evm.TU.Hic_asm_0_47.61	24	21	25	81	53	39	40.7985	22.5494	59.0475	1.39142	0.000763955	0.0329891	up
evm.TU.Hic_asm_0_47.227	30	69	50	314	178	53	116.26	47.4204	185.1	1.96402	0.000771174	0.0332297	up
Novel02085	27	31	25	201	71	38	65.7425	26.6296	104.855	1.97797	0.000780194	0.0334753	up
evm.TU.Hic_asm_8_7.228	1491	2569	2372	324	1010	918	1418.16	2055.22	781.111	-1.39587	0.000784297	0.033497	down
evm.TU.Hic_asm_10_0.183	117	53	81	9	27	30	52.1965	81.499	22.894	-1.83371	0.000794231	0.0336659	down
evm.TU.Hic_asm_7_1.3	20	181	100	25	13	17	56.7689	94.7625	18.7752	-2.33517	0.000799	0.0336659	down
evm.TU.Hic_asm_11_3.393	113	107	99	285	201	133	157.001	102.623	211.378	1.04332	0.000800603	0.0336659	up
evm.TU.Hic_asm_11_61.261	315	351	252	674	1042	350	502.698	294.565	710.83	1.27084	0.000802384	0.0336659	up
Novel02127	33	44	5	86	117	112	67.3572	26.1657	108.549	2.05124	0.000805856	0.0336659	up
evm.TU.Hic_asm_0_40.226	2006	3016	3052	8124	5482	3033	4129.55	2584.39	5674.71	1.13472	0.000806338	0.0336659	up
evm.TU.Hic_asm_4_42.381	1171	1455	1384	4106	2988	1380	2088.46	1285.91	2891.02	1.1688	0.000810574	0.0337728	up
evm.TU.Hic_asm_4_1.185	4893	1474	2399	1298	888	987	1972.87	2859.94	1085.8	-1.39713	0.000815807	0.0339208	down
Novel00626	188	236	170	595	393	234	303.538	190.31	416.765	1.13095	0.000821454	0.0340853	up
evm.TU.Hic_asm_9_2.14	68	57	78	169	125	96	99.3907	65.4375	133.344	1.02872	0.000823662	0.0341048	up
Novel00678	17	17	11	50	36	32	27.4084	14.4578	40.359	1.4824	0.000825306	0.0341048	up
evm.TU.Hic_asm_8_8.68	52	36	44	60	116	195	85.5495	42.6427	128.456	1.59139	0.000836218	0.0342966	up
evm.TU.Hic_asm_9_14.227	2566	2938	7009	1802	1776	1156	2824.87	4026.55	1623.2	-1.31068	0.000837651	0.0342966	down
evm.TU.Hic_asm_5_40.3	41	25	20	107	75	49	53.3503	27.8281	78.8724	1.5061	0.000853982	0.0347206	up
evm.TU.Hic_asm_11_60.356	50	90	63	113	165	116	100.243	64.7567	135.729	1.06522	0.000862737	0.035006	up
evm.TU.Hic_asm_8_8.50	71	75	156	279	151	291	172.034	97.2061	246.861	1.34495	0.000871892	0.0351651	up
Novel03486	14	20	15	37	39	40	27.7772	15.6762	39.8783	1.34398	0.000884008	0.0353708	up
Novel03899	54	64	60	20	26	29	41.4786	57.1092	25.8481	-1.14622	0.000927557	0.0365789	down
evm.TU.Hic_asm_3_48.513	146	32	67	5	8	27	47.0128	80.1631	13.8626	-2.53308	0.000933544	0.0366976	down
evm.TU.contig_67.123	38	38	39	11	17	11	25.2088	36.978	13.4397	-1.46225	0.000936181	0.0367296	down
evm.TU.Hic_asm_3_48.617	11	17	10	55	127	14	39.8909	12.1356	67.6461	2.47697	0.000948965	0.0370869	up
evm.TU.Hic_asm_3_42.180	34	30	51	69	75	119	63.841	37.0614	90.6205	1.29039	0.000953056	0.0371747	up
evm.TU.Hic_asm_2_12.354	109	193	272	53	27	92	121.409	183.731	59.0866	-1.63691	0.000965878	0.0374437	down
evm.TU.Hic_asm_4_3.59	67	112	57	395	161	113	151.091	75.2574	226.925	1.59203	0.00096738	0.0374437	up
evm.TU.Hic_asm_9_40.626	144	59	31	195	233	301	163.68	76.173	251.187	1.72253	0.0009717	0.0374671	up
evm.TU.Hic_asm_6_10.72	613	305	374	159	222	189	307.756	419.121	196.391	-1.09354	0.000979857	0.0377095	down
Novel00832	19	46	34	92	110	52	59.3491	31.4961	87.2021	1.46642	0.000983619	0.0377822	up
evm.TU.Hic_asm_9_1.32	196	125	124	357	465	186	245.081	143.904	346.259	1.26733	0.000986556	0.037823	up
evm.TU.Hic_asm_2_59.38	3180	3655	3165	826	1442	2108	2361.17	3208.9	1513.44	-1.08434	0.000994461	0.0379816	down
evm.TU.Hic_asm_5_4.452	36	25	29	73	60	53	46.3953	29.0729	63.7176	1.13556	0.00101629	0.0386689	up
evm.TU.Hic_asm_4_14.10	458	564	767	253	184	373	426.351	574.366	278.337	-1.04521	0.00104211	0.0392076	down
evm.TU.Hic_asm_1_7.27	57	86	58	333	166	78	130.073	64.2394	195.906	1.60853	0.00104934	0.0393326	up
evm.TU.Hic_asm_0_29.29	378	451	380	1178	623	505	586.526	387.753	785.298	1.01825	0.00108513	0.0402996	up
evm.TU.Hic_asm_10_3.199	47	57	28	109	209	63	86.8224	42.2724	131.372	1.63511	0.0011076	0.0404413	up
evm.TU.Hic_asm_5_24.183	98	157	154	33	59	71	93.5832	130.816	56.3503	-1.2172	0.00111024	0.0404413	down
evm.TU.Hic_asm_3_48.720	2	9	1	58	4	62	23.0028	3.76233	42.2433	3.47999	0.001113	0.0404413	up
evm.TU.Hic_asm_6_84.23	524	669	493	1632	1108	611	841.511	540.094	1142.93	1.08148	0.00116089	0.0417984	up
evm.TU.Hic_asm_0_18.133	550	604	845	210	300	414	480.773	642.561	318.984	-1.01068	0.00116279	0.0417984	down
evm.TU.Hic_asm_8_4.137	62	13	35	10	4	5	21.2204	35.9779	6.46296	-2.47049	0.00118632	0.0423074	down
evm.TU.Hic_asm_4_3.111	131	122	117	368	155	215	185.212	119.062	251.362	1.07892	0.00120743	0.0427024	up
evm.TU.Hic_asm_6_4.79	28	16	2	139	64	42	49.0552	14.9038	83.2066	2.48336	0.00121578	0.0427134	up
evm.TU.Hic_asm_3_42.408	179	191	88	60	37	75	102.965	146.931	58.9981	-1.31629	0.00122338	0.0429057	down
evm.TU.Hic_asm_3_2.41	34	43	50	159	29	419	124.778	40.743	208.813	2.35744	0.00123362	0.0431895	up
evm.TU.Hic_asm_7_2.80	70	63	85	27	35	35	51.8156	70.2159	33.4153	-1.0722	0.00126035	0.043326	down
evm.TU.Hic_asm_8_12.1120	30	36	83	10	13	16	30.6859	47.9256	13.4462	-1.83517	0.00126204	0.043326	down
evm.TU.Hic_asm_4_44.79	44	48	18	144	121	53	71.9695	35.2665	108.673	1.62364	0.00126728	0.0433888	up
Novel01727	31	23	23	66	45	53	40.4935	24.8508	56.1361	1.17908	0.00127886	0.0435169	up
evm.TU.Hic_asm_3_35.240	74	77	64	35	38	25	51.3564	69.0704	33.6423	-1.03765	0.00130274	0.0441529	down
evm.TU.Hic_asm_7_34.120	61	15	38	276	64	111	94.9743	37.231	152.718	2.03881	0.00132149	0.0445312	up
evm.TU.Hic_asm_1_6.50	521	804	390	335	212	118	386.995	547.376	226.615	-1.272	0.00132663	0.0445881	down
Novel00671	85	55	57	17	21	33	44.0928	63.6936	24.492	-1.37954	0.00133929	0.0449387	down
evm.TU.Hic_asm_3_48.114	2617	2139	2797	187	183	900	1437.4	2435.29	439.516	-2.47016	0.00138063	0.0456422	down
evm.TU.Hic_asm_0_40.323	2878	3950	3379	394	781	1983	2181.6	3268.37	1094.82	-1.57796	0.00138865	0.0458323	down
evm.TU.Hic_asm_10_21.422	46	55	30	143	90	65	71.8115	41.9699	101.653	1.27643	0.00141212	0.0461299	up
evm.TU.Hic_asm_8_2.298	98	54	105	5	6	36	49.7666	83.2387	16.2945	-2.35456	0.00141349	0.0461299	down
evm.TU.Hic_asm_7_33.296	180	380	151	120	73	87	160.79	225.864	95.7158	-1.23866	0.00141361	0.0461299	down
evm.TU.Hic_asm_8_4.22	316	247	219	764	503	307	394.516	252.187	536.846	1.0905	0.00141368	0.0461299	up
evm.TU.Hic_asm_9_40.119	48	39	43	11	18	18	29.0689	41.911	16.2268	-1.37114	0.00143364	0.0465551	down
evm.TU.Hic_asm_9_14.147	71	95	55	240	170	90	120.654	70.7059	170.603	1.27059	0.00144488	0.0468449	up
evm.TU.Hic_asm_10_21.535	110	110	128	28	27	70	77.5266	111.926	43.1269	-1.37691	0.0014535	0.0469606	down
evm.TU.Hic_asm_4_48.242	147	130	163	39	72	81	104.056	141.732	66.3797	-1.09571	0.00145356	0.0469606	down
evm.TU.Hic_asm_9_37.291	43	65	26	3	3	17	25.3614	42.7577	7.96518	-2.42829	0.00147058	0.0471476	down
evm.TU.Hic_asm_2_58.237	925	158	181	95	120	84	259.101	415.36	102.842	-2.01375	0.00148865	0.0474997	down
evm.TU.Hic_asm_11_10.130	51	54	44	20	23	9	32.8449	47.8549	17.8349	-1.42345	0.00149099	0.0474997	down
evm.TU.Hic_asm_5_40.119	75	63	68	21	31	36	48.3766	66.384	30.3692	-1.12983	0.00156711	0.0494931	down

## Sheet: N1-M1vsN1-M2
Table S5 List of DEGs of N1 between M1 and M2
gene_id	N1M1_1	N1M1_2	N1M1_3	N1M2_1	N1M2_2	N1M2_3	baseMean	N1-M1	N1-M2	log2FoldChange	pvalue	padj	regulated
evm.TU.Hic_asm_9_9.98	110	80	87	11053	11782	12244	5881.06	91.1734	11670.9	7.00042	0	0	up
evm.TU.Hic_asm_0_41.277	816	741	941	17954	18464	19711	9751.96	819.699	18684.2	4.5102	0	0	up
evm.TU.Hic_asm_9_35.213	991	783	903	62097	71068	69917	34187.8	880.177	67495.5	6.26079	0	0	up
evm.TU.Hic_asm_4_2.11	263	230	222	62565	72550	77113	35370.4	235.951	70504.8	8.22408	0	0	up
evm.TU.Hic_asm_9_40.826	1301	1374	1422	66645	67686	71228	34897.6	1350.51	68444.6	5.66358	0	0	up
evm.TU.Hic_asm_1_8.48	297	361	297	30234	30350	31480	15489.3	316.431	30662.1	6.59987	0	0	up
evm.TU.Hic_asm_8_29.268	498	492	480	13332	13521	14452	7118.99	485.112	13752.9	4.82599	1.36e-296	4.7e-293	up
evm.TU.Hic_asm_10_27.119	141	115	147	8895	9152	7757	4364.1	132.224	8595.97	6.02141	3.29e-293	9.96e-290	up
evm.TU.Hic_asm_2_58.453	284	225	236	16367	15041	16228	8066.55	245.411	15887.7	6.01692	1.91e-291	5.13e-288	up
evm.TU.Hic_asm_7_18.229	35	52	70	14578	14695	14236	7272.25	51.4418	14493.1	8.1361	1.45e-277	3.49e-274	up
evm.TU.Hic_asm_4_45.52	44	58	30	25243	28920	31330	14225.1	44.1414	28406	9.33868	1.68e-277	3.69e-274	up
evm.TU.Hic_asm_0_41.297_evm.TU.Hic_asm_0_41.300	14	5	14	16435	18927	20897	9350.38	10.6841	18690.1	10.7542	4.54e-268	9.14e-265	up
evm.TU.Hic_asm_11_11.113	76	82	80	3279	3405	3530	1739.18	78.5546	3399.8	5.43814	1.68e-247	3.13e-244	up
evm.TU.Hic_asm_7_34.74	629	595	633	10577	10819	12012	5866.04	611.683	11120.4	4.18455	1.45e-246	2.5e-243	up
evm.TU.Hic_asm_3_48.260	55	35	71	6696	7583	7074	3575.72	52.3284	7099.11	7.07615	1.05e-242	1.7e-239	up
evm.TU.Hic_asm_0_39.61	62947	120124	78056	41	30	35	43565.3	87095.1	35.4875	-11.2638	2.4e-240	3.62e-237	down
evm.TU.Hic_asm_6_10.67	430	426	372	12947	14606	15589	7372.41	406.161	14338.7	5.14271	3.1e-227	4.42e-224	up
evm.TU.Hic_asm_3_48.704	4	13	15	17598	21783	25733	10806.8	10.5285	21603.2	11.0033	5.71e-223	7.67e-220	up
evm.TU.Hic_asm_6_9.301	282	223	158	44536	49238	53182	24538.5	219.934	48857	7.79648	4.77e-216	6.07e-213	up
evm.TU.Hic_asm_0_6.411_evm.TU.Hic_asm_0_6.412	42	38	51	2123	2290	2324	1142.04	42.9346	2241.14	5.7027	8.54e-206	1.03e-202	up
evm.TU.Hic_asm_7_40.120	8	2	3	52030	45795	53456	25241.2	4.25747	50478.1	13.5276	1.51e-205	1.73e-202	up
evm.TU.Hic_asm_8_2.335	43868	80695	67919	43	51	82	31936.2	63814	58.3813	-10.0933	7.14e-202	7.84e-199	down
evm.TU.Hic_asm_8_4.22	8705	9196	9433	441	402	454	4722.24	9011.93	432.563	-4.38139	4.88e-200	5.13e-197	down
evm.TU.Hic_asm_9_40.295	157	115	177	4435	4673	4564	2348.64	146.751	4550.54	4.95184	1.48e-199	1.49e-196	up
evm.TU.Hic_asm_5_30.81	311392	315851	237622	4016	3377	3610	145286	286896	3675.77	-6.28639	3.11e-188	3.01e-185	down
evm.TU.Hic_asm_9_39.525	89104	94471	96456	1759	1606	1193	46928.7	92335	1522.46	-5.92254	6.56e-187	6.1e-184	down
evm.TU.Hic_asm_3_48.257	70	60	81	2718	2995	3525	1569.89	69.1471	3070.63	5.47048	1.46e-178	1.3e-175	up
Novel02845	393	385	278	29803	25226	26975	13871.1	350.516	27391.7	6.28907	1.92e-170	1.66e-167	up
evm.TU.Hic_asm_10_3.1868	59	54	71	1578	1769	1769	880.592	60.3322	1700.85	4.81475	1.45e-168	1.21e-165	up
evm.TU.Hic_asm_2_3.47	26517	26478	27037	1389	1658	1236	13905	26386.6	1423.43	-4.21232	7.14e-167	5.76e-164	down
evm.TU.Hic_asm_4_37.911	16480	32064	22520	8	14	10	11836.8	23663	10.5675	-11.1229	2.32e-166	1.81e-163	down
evm.TU.Hic_asm_9_37.509	846	648	665	14610	16859	17428	8479.1	711.461	16246.7	4.51339	1.32e-164	9.98e-162	up
Novel02704	35	23	30	1578	1663	1654	828.999	28.8621	1629.14	5.81588	3.02e-159	2.21e-156	up
evm.TU.Hic_asm_2_6.212	137	122	209	9532	8708	8061	4465.3	152.545	8778.06	5.84433	3.45e-158	2.45e-155	up
evm.TU.Hic_asm_2_13.1	103055	115542	114760	7394	7354	6510	58539.1	109993	7084.98	-3.95653	1.94e-157	1.34e-154	down
Novel02680	20967	50359	36796	12	20	23	18005.2	35992.2	18.1699	-10.9482	4.02e-157	2.7e-154	down
evm.TU.Hic_asm_10_36.386	390	370	409	4264	4329	3963	2283.73	384.751	4182.71	3.44257	1.34e-156	8.75e-154	up
Novel00698	19	18	28	2976	4179	4685	1971.18	21.2317	3921.13	7.52326	2.68e-155	1.7e-152	up
evm.TU.Hic_asm_4_48.218	902	880	996	6301	6535	6384	3656.38	913.879	6398.88	2.80775	8.62e-153	5.35e-150	up
evm.TU.Hic_asm_10_3.1994	3054	2831	3959	58394	53274	56617	29680.4	3223.33	56137.5	4.12223	9.83e-152	5.94e-149	up
evm.TU.Hic_asm_3_45.97	113	90	104	1687	1943	1787	950.72	100.936	1800.51	4.15663	1.1e-151	6.48e-149	up
evm.TU.Hic_asm_5_30.154	237	208	189	3738	4564	4315	2199.33	209.467	4189.2	4.32324	8.48e-148	4.88e-145	up
evm.TU.Hic_asm_6_83.166	153	141	179	3560	3641	2925	1764.68	155.212	3374.15	4.44134	9.13e-139	5.14e-136	up
evm.TU.Hic_asm_0_39.25	6016	5936	4788	122	148	106	2835.08	5545.22	124.936	-5.47165	1.12e-138	6.14e-136	down
evm.TU.Hic_asm_8_26.126	11437	18419	12616	5	19	9	7075.7	14140.6	10.7798	-10.3431	7.12e-138	3.82e-135	down
evm.TU.Hic_asm_8_12.410	16949	41022	35044	5	9	5	15425	30843.8	6.27226	-12.257	4.97e-136	2.61e-133	down
evm.TU.Hic_asm_9_2.27	8947	10839	9339	19	15	3	4826.66	9640.88	12.4369	-9.60686	2.96e-135	1.52e-132	down
evm.TU.Hic_asm_5_4.445	13491	20299	9614	30	39	31	7290.91	14548.6	33.1801	-8.77537	3.67e-132	1.85e-129	down
evm.TU.Hic_asm_4_44.15	2697	2814	3040	16066	17521	16946	9812.84	2816.04	16809.7	2.57763	3.08e-130	1.52e-127	up
evm.TU.Hic_asm_3_36.456	7	16	19	3179	2592	3131	1493.87	13.8063	2973.93	7.75051	1.24e-129	6.01e-127	up
evm.TU.Hic_asm_5_30.63	656295	536831	363131	5986	5059	5429	261111	516719	5502.86	-6.55307	1.36e-129	6.44e-127	down
evm.TU.Hic_asm_9_37.111	134	97	105	2276	2257	2392	1208.65	110.602	2306.71	4.38261	8.06e-129	3.75e-126	up
evm.TU.Hic_asm_2_59.286	4819	5796	4629	142	114	126	2590.8	5053.9	127.704	-5.30794	4.34e-127	1.98e-124	down
evm.TU.Hic_asm_10_3.1492	254	229	315	2711	2872	2759	1518.9	261.399	2776.4	3.40752	5.55e-125	2.48e-122	up
evm.TU.Hic_asm_3_48.259	90	99	121	2460	2125	2431	1221.91	101.812	2342.01	4.52306	1.06e-121	4.66e-119	up
evm.TU.Hic_asm_5_32.170	7583	13135	9789	129	128	120	5133.26	10140.9	125.63	-6.33523	4.57e-121	1.97e-118	down
evm.TU.Hic_asm_9_39.476	6863	9250	6086	61	37	41	3719.14	7391.57	46.7133	-7.30984	2.69e-120	1.14e-117	down
evm.TU.Hic_asm_1_38.179	15922	16921	13037	677	664	632	7936.42	15215.3	657.578	-4.53235	2.97e-120	1.24e-117	down
evm.TU.Hic_asm_9_39.113	136	75	102	3265	3549	3715	1802.19	102.584	3501.8	5.09185	3.76e-119	1.54e-116	up
evm.TU.Hic_asm_9_38.16	988	697	1034	12513	15043	15920	7662.16	889.409	14434.9	4.02017	5.19e-119	2.09e-116	up
evm.TU.Hic_asm_4_44.97	69	117	103	3624	4715	4035	2100.37	95.6938	4105.04	5.42514	1.45e-115	5.74e-113	up
evm.TU.Hic_asm_11_61.283	4311	5756	3975	72	60	53	2366.37	4670.88	61.8623	-6.24048	4.59e-115	1.79e-112	down
evm.TU.Hic_asm_3_42.293	51	82	107	4760	4397	4981	2396.36	78.6974	4714.01	5.90359	1.15e-114	4.41e-112	up
evm.TU.Hic_asm_5_35.44	43	33	36	1031	1121	988	540.858	36.8643	1044.85	4.82542	1.55e-114	5.87e-112	up
evm.TU.Hic_asm_10_28.65	572	603	573	4714	4928	4683	2673.1	577.242	4768.95	3.04713	4.23e-114	1.57e-111	up
evm.TU.Hic_asm_1_38.368	553	400	448	6287	6264	6776	3448.83	460.871	6436.8	3.80388	6.39e-114	2.34e-111	up
evm.TU.Hic_asm_3_5.120	5222	6827	5964	231	209	180	3084.51	5961.99	207.02	-4.84869	5.88e-113	2.12e-110	down
evm.TU.Hic_asm_10_3.549	7138	11473	6009	28	21	33	4134.13	8240.86	27.3981	-8.23461	9.14e-113	3.25e-110	down
evm.TU.Hic_asm_11_60.601	5655	7177	5552	200	253	201	3158.54	6099.98	217.1	-4.81195	3.09e-112	1.08e-109	down
evm.TU.Hic_asm_0_10.32	144	146	166	1478	1577	1707	867.054	150	1584.11	3.4007	1.29e-111	4.47e-109	up
Novel02649	187094	166594	88106	1121	943	909	74153	147312	993.614	-7.21207	1.18e-109	4e-107	down
evm.TU.Hic_asm_10_11.149	7440	9608	5452	55	42	33	3777.28	7510.99	43.5654	-7.43241	2.17e-109	7.29e-107	down
evm.TU.Hic_asm_1_8.50	134	136	136	2004	1805	2125	1056.53	133.921	1979.13	3.88651	5.78e-109	1.91e-106	up
evm.TU.Hic_asm_8_12.552	13	2	3	2410	2700	2749	1309.29	5.89848	2612.67	8.78612	2.8e-108	9.15e-106	up
evm.TU.Hic_asm_0_39.187	3295	5279	4151	9	4	12	2116.13	4223.87	8.38886	-8.98423	4.69e-107	1.51e-104	down
evm.TU.Hic_asm_9_32.62	46	73	46	3451	3948	5209	2120.94	55.027	4186.85	6.255	7.08e-107	2.25e-104	up
evm.TU.Hic_asm_7_34.469	19518	66728	28848	26	25	31	19425.5	38823.7	27.3127	-10.4735	1.27e-106	3.99e-104	down
evm.TU.Hic_asm_6_9.73	1899	2147	2221	183	195	197	1128.67	2066.02	191.323	-3.43282	1.32e-106	4.09e-104	down
evm.TU.Hic_asm_0_40.114	42	28	34	1151	1572	1225	671.527	34.157	1308.9	5.25894	2e-106	6.11e-104	up
evm.TU.Hic_asm_8_2.67	4021	5247	3136	31	31	43	2085.99	4137.05	34.9362	-6.88779	7.75e-106	2.34e-103	down
evm.TU.Hic_asm_8_24.311	222	178	197	1958	2105	2311	1158.22	196.453	2119.99	3.43192	1.74e-105	5.18e-103	up
evm.TU.Hic_asm_10_0.99	906	846	1005	14	14	13	459.831	906.002	13.6612	-6.05353	3.35e-105	9.88e-103	down
evm.TU.Hic_asm_0_41.29	12	14	11	953	1104	1200	547.118	12.2696	1081.97	6.47166	2.89e-104	8.42e-102	up
evm.TU.Hic_asm_7_15.92	124	124	134	1696	1685	2073	970.74	125.795	1815.69	3.85186	3.7e-104	1.06e-101	up
evm.TU.Hic_asm_5_10.84	1333	1212	1747	13209	14931	13114	7561.32	1404.44	13718.2	3.28771	6.29e-104	1.79e-101	up
evm.TU.Hic_asm_3_35.29	11	11	19	1276	2079	1741	848.949	13.3584	1684.54	6.96975	7.99e-102	2.25e-99	up
evm.TU.Hic_asm_3_48.874	144	165	85	8005	8571	8600	4254.05	131.647	8376.45	5.9944	1.38e-101	3.84e-99	up
evm.TU.Hic_asm_9_40.846	274	299	286	2376	2469	2346	1338.93	283.648	2394.22	3.07854	7.77e-101	2.14e-98	up
evm.TU.Hic_asm_10_3.207	27	21	13	1207	1193	1162	603.595	20.2761	1186.91	5.88049	1.16e-100	3.15e-98	up
evm.TU.Hic_asm_8_12.49	1241	1648	1776	14	19	11	775.676	1536.76	14.5962	-6.71572	1.44e-100	3.87e-98	down
evm.TU.Hic_asm_2_51.125	22666	24620	11100	83	107	63	9812.51	19541	84.0051	-7.86154	3.25e-100	8.63e-98	down
evm.TU.Hic_asm_11_4.366	152	188	184	1868	2234	2228	1137.58	172.981	2102.19	3.6046	1.3e-99	3.41e-97	up
evm.TU.Hic_asm_8_12.62	51	39	29	1561	1754	2083	916.535	39.4386	1793.63	5.51152	1.82e-99	4.73e-97	up
evm.TU.Hic_asm_3_39.148	221	198	247	1769	1758	1705	980.934	218.627	1743.24	2.99434	9.09e-98	2.34e-95	up
evm.TU.Hic_asm_6_82.613	1061	990	782	14401	15001	14546	7784.7	938.636	14630.8	3.96271	1.72e-97	4.38e-95	up
Novel02529	2705	3322	2108	9	8	15	1360.03	2709.4	10.6535	-7.99117	3.77e-97	9.49e-95	down
Novel02528	281777	319517	158914	2249	1555	1471	127951	254133	1769.73	-7.16599	1.55e-96	3.86e-94	down
evm.TU.Hic_asm_9_3.117	146	109	129	1432	1518	1681	833.387	126.187	1540.59	3.60936	2.17e-96	5.37e-94	up
evm.TU.Hic_asm_9_40.185	23	32	40	1142	1406	1063	615.29	31.1849	1199.39	5.26404	3.1e-95	7.58e-93	up
evm.TU.Hic_asm_4_48.426	2430	1745	2516	54	65	91	1129.81	2189.94	69.6714	-4.97315	4.4e-95	1.06e-92	down
evm.TU.Hic_asm_1_30.484	3104	4691	3125	72	68	64	1852.47	3636.89	68.0401	-5.74104	1.18e-94	2.82e-92	down
evm.TU.Hic_asm_0_49.5	8277	18832	24491	1	5	7	8462.36	16920.5	4.25306	-11.9423	2.14e-94	5.08e-92	down
evm.TU.Hic_asm_0_11.87	1706	1537	1921	8676	8898	9641	5377.21	1695.11	9059.31	2.41784	7.22e-94	1.69e-91	up
evm.TU.Hic_asm_8_7.114	2165	1777	1815	81	99	121	998.688	1897.5	99.8751	-4.24677	1.02e-93	2.38e-91	down
evm.TU.Hic_asm_11_61.337	17	3	16	1796	2544	1927	1044.06	11.5828	2076.54	7.4663	1.83e-93	4.21e-91	up
evm.TU.Hic_asm_0_46.126	151	152	157	1450	1818	1926	937.484	151.628	1723.34	3.50757	2.01e-93	4.59e-91	up
evm.TU.contig_106.299	177	160	220	1576	1940	1896	989.503	182.456	1796.55	3.2982	3.1e-93	7e-91	up
evm.TU.Hic_asm_10_9.96	1438	1015	1619	10	21	14	672.388	1329.96	14.8199	-6.47885	1.72e-92	3.85e-90	down
evm.TU.Hic_asm_4_37.219	1230	1285	1651	10731	12287	10469	6250.24	1366.67	11133.8	3.02606	1.58e-91	3.5e-89	up
evm.TU.Hic_asm_7_37.71	222	244	225	1955	2168	1920	1119.23	228.353	2010.11	3.13948	4.92e-91	1.08e-88	up
evm.TU.Hic_asm_11_61.193	16	14	34	1177	1464	1218	650.982	20.6936	1281.27	5.93876	3.55e-90	7.74e-88	up
evm.TU.Hic_asm_0_52.25	7676	11848	10838	210	133	131	5100.89	10042.5	159.264	-5.97995	3.6e-90	7.78e-88	down
Novel03459	3	5	2	2504	2720	2820	1339.4	3.36375	2675.43	9.66608	1.66e-89	3.55e-87	up
evm.TU.Hic_asm_2_59.285	3878	5043	3817	121	79	89	2162.91	4228.83	96.978	-5.44868	2.38e-89	5.04e-87	down
evm.TU.Hic_asm_8_24.373	2959	5915	3679	10	20	20	2104.05	4191.63	16.4793	-7.9851	8.51e-89	1.79e-86	down
evm.TU.Hic_asm_6_4.138	1322	1337	1723	123	137	142	785.541	1437.43	133.649	-3.42693	1.25e-88	2.6e-86	down
evm.TU.Hic_asm_5_4.294	1037	1245	1475	54	48	56	643.766	1234.82	52.711	-4.55186	3.51e-88	7.26e-86	down
evm.TU.Hic_asm_10_11.442	580	820	1106	26758	23694	23837	12810.8	821.079	24800.5	4.91656	7.37e-88	1.51e-85	up
evm.TU.Hic_asm_3_45.55	5331	5706	6152	328	222	313	2975.08	5661.13	289.04	-4.29272	8.32e-88	1.69e-85	down
evm.TU.Hic_asm_4_46.72	1555	1754	1582	6	13	2	812.034	1617.16	6.90944	-7.85851	9.46e-88	1.91e-85	down
evm.TU.Hic_asm_3_36.292	1245	1549	1307	6	11	6	682.895	1358.2	7.59048	-7.47433	1.28e-87	2.56e-85	down
evm.TU.Hic_asm_6_79.359	211	165	229	1601	1766	1593	924.047	198.159	1649.94	3.05608	2.4e-87	4.75e-85	up
evm.TU.Hic_asm_2_59.106	21086	22298	10539	193	183	209	9113.13	18031.3	194.961	-6.53134	1.17e-86	2.29e-84	down
evm.TU.Hic_asm_3_36.358	256	241	249	1524	1730	1797	962.29	245.875	1678.71	2.77214	2.43e-86	4.73e-84	up
evm.TU.Hic_asm_9_40.162	2066	1601	2006	215	244	213	1042.77	1862.08	223.448	-3.05894	1.02e-85	1.97e-83	down
evm.TU.Hic_asm_10_13.162	1652	2008	1952	145	171	143	1002.69	1852.84	152.537	-3.60209	1.39e-85	2.66e-83	down
evm.TU.Hic_asm_0_47.121	16	26	48	1935	2540	2512	1173.07	29.248	2316.9	6.30153	3.9e-85	7.43e-83	up
evm.TU.Hic_asm_11_61.281	2544	3426	2293	73	70	56	1408.39	2750.38	66.391	-5.37348	1.38e-84	2.61e-82	down
evm.TU.Hic_asm_10_9.72	9	11	10	655	743	699	353.531	9.91934	697.142	6.14138	3.12e-84	5.85e-82	up
evm.TU.Hic_asm_11_60.265	7	2	0	4323	5169	3484	2158.17	3.00173	4313.34	10.5063	3.21e-84	5.97e-82	up
evm.TU.Hic_asm_3_48.183	1029	987	1370	9284	10492	12034	5839.36	1108.88	10569.8	3.25253	3.32e-84	6.13e-82	up
evm.TU.Hic_asm_10_12.18	1852	1782	1613	13813	13249	13575	7639.89	1734.08	13545.7	2.96581	3.66e-84	6.71e-82	up
evm.TU.Hic_asm_4_44.286	1127	1362	1812	13	17	27	714.319	1409.76	18.8828	-6.21916	1.44e-83	2.63e-81	down
evm.TU.Hic_asm_6_4.444	6785	8651	6755	433	369	434	3887.25	7361.87	412.64	-4.15745	1.5e-83	2.71e-81	down
evm.TU.Hic_asm_6_4.226	245	252	339	2595	2676	3087	1527.66	273.965	2781.35	3.34291	2.08e-83	3.73e-81	up
evm.TU.Hic_asm_0_40.424	4313	3336	4001	27100	28642	33825	16809.3	3827.36	29791.3	2.96044	9.19e-83	1.63e-80	up
evm.TU.Hic_asm_11_60.491	7041	15602	18534	46	98	59	6801.2	13535.6	66.8378	-7.66007	1.88e-82	3.32e-80	down
evm.TU.Hic_asm_2_59.45	36559	38375	24616	1269	1465	1229	17220.5	33123.5	1317.49	-4.65197	8.23e-82	1.44e-79	down
evm.TU.Hic_asm_11_23.87	487	362	388	3452	3755	3515	1987.21	407.277	3567.15	3.13082	9.31e-82	1.62e-79	up
Novel01020	0	6	6	1581	1628	1816	838.203	3.96802	1672.44	8.72644	2.51e-81	4.33e-79	up
evm.TU.Hic_asm_3_42.508	719	650	720	3111	3161	3238	1927.14	687.489	3166.79	2.20366	4.2e-81	7.2e-79	up
evm.TU.Hic_asm_6_82.340	236	223	282	2036	1948	2344	1175.67	243.175	2108.16	3.11524	1.17e-80	2e-78	up
evm.TU.Hic_asm_0_52.51	2350	2553	2535	12746	12937	13113	7686.86	2454.1	12919.6	2.39644	1.91e-80	3.24e-78	up
evm.TU.Hic_asm_7_34.358	7880	8018	11186	835	767	906	4852.25	8868.31	836.182	-3.40697	1.24e-79	2.09e-77	down
evm.TU.Hic_asm_9_22.174	123	101	118	1110	1161	1383	663.984	112.42	1215.55	3.43432	2.8e-79	4.66e-77	up
evm.TU.Hic_asm_5_33.113	533	539	578	2559	2701	2862	1622.98	543.45	2702.51	2.31438	3.35e-79	5.55e-77	up
evm.TU.Hic_asm_11_61.113	614	444	489	4110	4594	4635	2471.91	509.063	4434.76	3.12298	1.57e-78	2.58e-76	up
evm.TU.Hic_asm_3_48.423	1711	1546	1783	138	210	171	914.503	1657.26	171.749	-3.26869	1.6e-78	2.61e-76	down
evm.TU.Hic_asm_5_40.283	10	23	14	788	919	982	454.466	15.7101	893.222	5.84406	1.81e-78	2.94e-76	up
evm.TU.Hic_asm_0_38.27	457	582	621	5513	5185	5612	2992.2	546.944	5437.46	3.31366	1.97e-78	3.18e-76	up
Novel00389	7608	20976	11284	70	47	63	6716.44	13372.6	60.3124	-7.79392	2.19e-78	3.51e-76	down
evm.TU.Hic_asm_10_3.200	138	215	238	3760	3867	4445	2106.05	194.59	4017.52	4.36803	7.37e-78	1.17e-75	up
evm.TU.Hic_asm_6_82.347	61	61	49	989	975	873	501.149	56.6517	945.647	4.06525	8e-78	1.26e-75	up
evm.TU.Hic_asm_11_15.8	25763	32362	26887	2156	2837	2317	15294.9	28164.9	2424.83	-3.53786	8.75e-78	1.37e-75	down
evm.TU.Hic_asm_11_6.12	1366	1289	1494	243	267	264	810.794	1364.17	257.419	-2.40585	1.21e-77	1.89e-75	down
evm.TU.Hic_asm_2_51.133	8	2	12	883	1270	1127	546.659	7.0401	1086.28	7.23891	4.22e-77	6.54e-75	up
evm.TU.Hic_asm_8_7.117	3056	3315	3167	335	438	429	1774.09	3149.56	398.618	-2.98142	5.51e-77	8.49e-75	down
evm.TU.Hic_asm_0_52.32	609	586	594	5901	4885	6278	3143.69	589.892	5697.48	3.27201	6.11e-77	9.34e-75	up
evm.TU.Hic_asm_10_3.899	85	90	117	1305	1153	1377	687.593	95.7653	1279.42	3.73849	7.61e-77	1.16e-74	up
evm.TU.Hic_asm_10_3.782	196	170	232	1305	1364	1353	767.357	195.924	1338.79	2.77095	2.97e-76	4.49e-74	up
evm.TU.Hic_asm_7_9.119	692	793	927	37	29	30	412.551	792.986	32.117	-4.63031	3.24e-76	4.86e-74	down
evm.TU.Hic_asm_8_19.348	110	71	65	1713	1723	1823	916.272	81.2021	1751.34	4.43197	5.81e-76	8.67e-74	up
evm.TU.Hic_asm_2_59.105	28264	27354	14203	453	442	457	11875.5	23300.5	450.516	-5.69271	8.3e-76	1.23e-73	down
evm.TU.Hic_asm_8_7.119_evm.TU.Hic_asm_8_7.121	3939	3642	3811	163	202	287	1984.92	3753.63	216.213	-4.11719	2.2e-75	3.24e-73	down
evm.TU.Hic_asm_4_2.2	367	226	185	8217	8651	9087	4447.06	257.236	8636.89	5.06981	2.66e-75	3.9e-73	up
evm.TU.Hic_asm_9_12.185	18002	26739	18731	1045	962	1037	11065.5	21115.9	1015.22	-4.37854	6.1e-75	8.88e-73	down
evm.TU.Hic_asm_5_40.114	436	621	607	8955	12902	14758	6335.24	549.458	12121	4.46362	6.26e-75	9.07e-73	up
evm.TU.Hic_asm_10_21.234	6	0	6	1510	1598	2089	865.9	3.8243	1727.98	8.78015	8.27e-75	1.19e-72	up
evm.TU.Hic_asm_4_42.226	9	6	2	822	962	867	443.315	5.68512	880.945	7.29646	1.49e-74	2.13e-72	up
evm.TU.Hic_asm_3_48.534	1530	1416	2579	45	46	59	924.042	1798.18	49.9054	-5.17147	2.12e-74	3.02e-72	down
evm.TU.Hic_asm_7_40.201	2695	5848	8106	32	34	42	2743.02	5450.13	35.9139	-7.24553	2.84e-74	4.02e-72	down
evm.TU.Hic_asm_5_4.559	8849	16216	11014	23	80	71	6038.56	12020.1	56.9866	-7.71771	3.01e-74	4.23e-72	down
evm.TU.Hic_asm_8_7.265	151	151	146	1131	1479	1251	714.336	147.874	1280.8	3.11618	3.72e-74	5.19e-72	up
evm.TU.Hic_asm_3_39.320	5	3	0	2175	2253	2327	1125.63	2.69748	2248.57	9.73715	6.52e-74	9.07e-72	up
evm.TU.Hic_asm_6_79.243	1042	828	1073	8	3	15	487.015	965.323	8.70831	-6.79982	6.57e-74	9.07e-72	down
evm.TU.Hic_asm_4_42.249	12693	16302	11894	949	900	952	7258.93	13584.1	933.747	-3.86282	7.4e-74	1.02e-71	down
evm.TU.Hic_asm_4_46.47	26817	27264	20196	1954	1953	1886	13288.4	24646.8	1929.99	-3.67476	2.14e-73	2.92e-71	down
evm.TU.Hic_asm_7_34.372	912	1238	1253	21	39	36	577.182	1122.69	31.6716	-5.14246	3.53e-73	4.79e-71	down
evm.TU.Hic_asm_2_58.319	27584	34268	37059	3747	4470	3715	18271.6	32578.7	3964.56	-3.03868	4e-73	5.4e-71	down
evm.TU.Hic_asm_8_2.400	516	492	538	13	17	14	261.774	508.952	14.5968	-5.12093	6.14e-73	8.24e-71	down
evm.TU.Hic_asm_3_42.65	4644	6757	4828	17	25	3	2705.67	5396.41	14.9242	-8.49694	8.56e-72	1.14e-69	down
evm.TU.Hic_asm_4_42.96	63	67	29	3206	2829	3615	1635.89	53.2374	3218.54	5.92314	2.73e-71	3.63e-69	up
evm.TU.Hic_asm_7_41.158	5998	7352	4192	180	147	156	3007.57	5853.69	161.447	-5.18086	2.91e-71	3.85e-69	down
evm.TU.Hic_asm_6_82.506	199	148	212	1329	1411	1483	794.017	182.978	1405.06	2.93912	6.04e-71	7.94e-69	up
evm.TU.Hic_asm_7_5.25	218	268	322	2453	2556	2881	1445.42	265.482	2625.36	3.30565	6.09e-71	7.96e-69	up
evm.TU.Hic_asm_8_7.115	1907	1602	1672	227	222	247	969.419	1706.99	231.852	-2.88056	6.73e-71	8.75e-69	down
evm.TU.Hic_asm_4_1.195	630	648	552	5110	4749	5070	2792	605.632	4978.37	3.03979	1.1e-70	1.42e-68	up
evm.TU.Hic_asm_6_9.345	59	92	137	2892	2938	3422	1586.82	94.12	3079.53	5.03061	2.03e-70	2.61e-68	up
evm.TU.Hic_asm_6_79.539	245	170	86	12208	14360	13474	6735.27	166.866	13303.7	6.31808	3.09e-70	3.95e-68	up
evm.TU.Hic_asm_5_24.564	787	690	872	51	34	38	406.074	770.888	41.2598	-4.22956	5.5e-70	7e-68	down
evm.TU.Hic_asm_8_24.538	158	102	152	1707	1533	1786	905.611	134.771	1676.45	3.63496	9.32e-70	1.18e-67	up
evm.TU.Hic_asm_2_4.52	1727	2633	4343	3	4	7	1420.72	2836.8	4.63572	-9.25268	1.33e-69	1.67e-67	down
evm.TU.Hic_asm_5_33.159	5210	5689	4647	367	261	300	2730.49	5150.11	310.87	-4.05101	1.82e-69	2.27e-67	down
evm.TU.Hic_asm_4_48.6	1240	1296	1401	5975	5943	6588	3729.77	1296.53	6163.01	2.24908	3.06e-69	3.82e-67	up
evm.TU.Hic_asm_8_8.89	847	602	799	42	43	49	390.81	737.02	44.5995	-4.04729	5.95e-69	7.38e-67	down
evm.TU.Hic_asm_9_10.42	2279	2656	2385	158	126	189	1289.3	2420.69	157.914	-3.93897	9.44e-69	1.16e-66	down
evm.TU.Hic_asm_2_58.258	138	75	71	2517	3074	3115	1491.9	93.6554	2890.14	4.94816	1e-68	1.23e-66	up
evm.TU.Hic_asm_2_57.159	19108	24885	22920	2049	1667	1996	12014.7	22121.1	1908.38	-3.5351	1.07e-68	1.31e-66	down
evm.TU.Hic_asm_10_3.237	10	8	20	704	711	605	342.708	12.2829	673.134	5.75907	3.31e-68	4.02e-66	up
evm.TU.Hic_asm_7_2.46	4075	8890	9836	88	137	100	3808.36	7509.19	107.524	-6.12516	7.51e-68	9.08e-66	down
evm.TU.Hic_asm_9_35.231	2390	2727	2218	247	256	259	1342.08	2430.49	253.666	-3.26025	9.38e-68	1.13e-65	down
evm.TU.Hic_asm_11_15.26	791	739	985	4222	4578	4087	2556.33	824.394	4288.26	2.37856	1.53e-67	1.84e-65	up
evm.TU.Hic_asm_1_5.31	279	267	347	1890	2259	2524	1254.17	292.88	2215.47	2.91867	2.13e-67	2.53e-65	up
evm.TU.Hic_asm_10_3.744	1811	2879	2324	2	3	4	1164.87	2326.77	2.97698	-9.60328	2.15e-67	2.55e-65	down
evm.TU.Hic_asm_9_37.52	1764	2069	1726	137	150	179	998.054	1841.2	154.904	-3.57083	2.77e-67	3.27e-65	down
evm.TU.Hic_asm_2_14.2	66374	100727	66647	1864	1151	981	39603	77861.7	1344.3	-5.85613	2.89e-67	3.4e-65	down
evm.TU.Hic_asm_11_60.408	1315	1229	1571	153	209	191	766.697	1350.11	183.286	-2.87981	3.66e-67	4.28e-65	down
evm.TU.Hic_asm_8_26.83	2647	3680	3163	220	214	260	1686.88	3142.62	231.132	-3.7653	5.76e-67	6.7e-65	down
evm.TU.Hic_asm_1_16.39	1962	1928	1579	13243	14486	14788	7975.61	1811.09	14140.1	2.96511	1.29e-66	1.49e-64	up
evm.TU.Hic_asm_1_2.178	20504	25135	14862	906	821	775	10505.5	20175.9	835.115	-4.59462	1.32e-66	1.52e-64	down
evm.TU.Hic_asm_3_48.71_evm.TU.Hic_asm_3_48.72_evm.TU.Hic_asm_3_48.74_evm.TU.Hic_asm_3_48.75	1055	887	1880	8	12	12	625.232	1239.88	10.5891	-6.86737	2.06e-66	2.36e-64	down
evm.TU.Hic_asm_10_3.378	1859	2246	2121	236	244	204	1142.34	2056.84	227.847	-3.17454	2.8e-66	3.19e-64	down
evm.TU.Hic_asm_3_8.4	2872	3426	3086	79	54	30	1579.02	3103.21	54.8214	-5.82613	2.99e-66	3.39e-64	down
evm.TU.Hic_asm_10_3.1632	5089	6329	9378	261	393	343	3564.23	6798.51	329.957	-4.36444	5.97e-66	6.74e-64	down
evm.TU.Hic_asm_0_6.417	19	18	4	1202	1312	1186	622.415	13.8114	1231.02	6.49551	7.25e-66	8.15e-64	up
evm.TU.Hic_asm_3_48.319	725	747	886	92	101	90	434.546	774.941	94.1506	-3.04128	1.44e-65	1.61e-63	down
evm.TU.Hic_asm_9_35.380	748	764	721	3422	4064	3663	2220.71	737.462	3703.95	2.32902	2.75e-65	3.07e-63	up
evm.TU.Hic_asm_0_9.24	1663	1725	1749	312	334	296	1003.78	1694.03	313.537	-2.4338	2.82e-65	3.13e-63	down
evm.TU.Hic_asm_6_83.127	938	1133	878	2	9	6	491.928	978.307	5.54964	-7.44021	3.17e-65	3.5e-63	down
evm.TU.Hic_asm_2_6.71	1722	2081	3106	35550	32409	39332	19015.3	2258.32	35772.2	3.98542	5.05e-65	5.55e-63	up
evm.TU.Hic_asm_5_24.62	12	12	35	1264	1639	1215	692.794	18.9856	1366.6	6.15607	9.65e-65	1.06e-62	up
evm.TU.Hic_asm_11_4.322	1099	1086	1225	4076	4151	4299	2646.33	1121.88	4170.79	1.8944	9.94e-65	1.08e-62	up
evm.TU.Hic_asm_9_39.275	1010	895	1017	58	100	83	520.349	961.1	79.5976	-3.59053	1.05e-64	1.14e-62	down
evm.TU.Hic_asm_0_6.137	1342	1404	1680	203	256	222	840.165	1454.3	226.033	-2.68512	2.28e-64	2.46e-62	down
evm.TU.Hic_asm_2_56.433	3024	8893	10365	48	36	44	3685.84	7328.86	42.8234	-7.42036	5.83e-64	6.27e-62	down
evm.TU.Hic_asm_10_3.2071	1568	1916	2472	16978	18079	19979	10130.6	1953.65	18307.5	3.22812	6e-64	6.42e-62	up
evm.TU.Hic_asm_11_51.18	5	10	15	602	555	586	295.573	9.80028	581.346	5.88321	6.61e-64	7.04e-62	up
evm.TU.Hic_asm_11_3.90	120	86	57	2266	2441	2619	1262	87.293	2436.71	4.80514	9.39e-64	9.96e-62	up
evm.TU.Hic_asm_5_30.39	107	27	44	6735	7770	7893	3750.34	58.2298	7442.45	6.99669	2.55e-63	2.7e-61	up
evm.TU.Hic_asm_0_3.6	730	701	866	2957	3547	3512	2040.2	754.199	3326.2	2.14066	3.69e-63	3.88e-61	up
evm.TU.Hic_asm_1_28.291	25405	29475	27506	2937	3135	3959	15278.6	27222.1	3335.18	-3.02892	4.13e-63	4.32e-61	down
evm.TU.Hic_asm_4_37.582	12839	14853	5871	105	117	163	5693.72	11259.6	127.881	-6.46003	1.66e-62	1.73e-60	down
evm.TU.Hic_asm_8_12.866	20	15	23	565	681	912	367.493	18.9575	716.028	5.23436	1.67e-62	1.74e-60	up
evm.TU.Hic_asm_9_40.20	2287	9969	6260	13	10	12	3104.21	6196.71	11.7052	-9.05086	1.73e-62	1.79e-60	down
evm.TU.Hic_asm_9_9.49	413	386	820	11891	13156	14356	6812.18	525.008	13099.4	4.64035	5.39e-62	5.54e-60	up
evm.TU.Hic_asm_11_60.125	1132	1189	1237	139	108	134	650.035	1172.69	127.376	-3.20448	8.2e-62	8.41e-60	down
evm.TU.Hic_asm_10_3.2202	1217	3206	2987	7	9	14	1230.95	2451.96	9.9411	-7.94368	8.39e-62	8.56e-60	down
evm.TU.Hic_asm_3_42.64	1788	2825	1907	73	49	62	1116.47	2171.27	61.6728	-5.13999	9.55e-62	9.7e-60	down
evm.TU.Hic_asm_4_37.489	698	653	613	3297	3400	3601	2038.25	648.571	3427.93	2.40252	1.5e-61	1.51e-59	up
evm.TU.Hic_asm_2_58.241	993	720	932	3	16	16	439.521	867.613	11.4296	-6.23031	1.83e-61	1.84e-59	down
evm.TU.Hic_asm_7_40.452	1674	757	1346	18	15	21	625.085	1232.15	18.0208	-6.09764	1.97e-61	1.98e-59	down
evm.TU.Hic_asm_0_52.75	373	239	223	3905	4891	5066	2437.59	275.532	4599.65	4.06157	2.56e-61	2.56e-59	up
evm.TU.Hic_asm_10_3.553	1901	2655	1298	27	31	19	992.911	1960.2	25.6203	-6.25766	3.31e-61	3.29e-59	down
evm.TU.Hic_asm_7_40.53	1173	1853	1810	20129	20543	23239	11435.2	1597.14	21273.3	3.73558	5.78e-61	5.73e-59	up
evm.TU.Hic_asm_8_4.375	114	61	146	2704	2389	2562	1329.51	104.037	2554.98	4.61475	6.1e-61	6.02e-59	up
evm.TU.Hic_asm_11_4.156	12	4	12	466	639	569	281.939	9.05722	554.822	5.91913	7.7e-61	7.57e-59	up
evm.TU.Hic_asm_5_30.155	2019	2128	1894	10301	10587	10424	6211.83	1997.62	10426.1	2.38408	1.91e-60	1.87e-58	up
evm.TU.Hic_asm_5_11.15	8210	19643	15335	331	281	305	7329.74	14353.2	306.269	-5.55065	1.92e-60	1.88e-58	down
evm.TU.Hic_asm_11_60.560	35456	40409	38864	5145	7084	6236	22001.3	37883	6119.66	-2.62997	2e-60	1.94e-58	down
evm.TU.Hic_asm_11_62.1	566	664	616	5	15	15	310.766	610.049	11.4825	-5.71792	2.21e-60	2.14e-58	down
evm.TU.Hic_asm_9_40.593	568	536	612	5333	4317	4107	2582.87	564.393	4601.34	3.0272	2.26e-60	2.18e-58	up
evm.TU.Hic_asm_9_40.430	10285	8619	11391	1593	1789	2071	5872.36	9932.67	1812.06	-2.45453	2.27e-60	2.18e-58	down
Novel00735	13	7	17	411	479	452	228.961	11.9878	445.934	5.20145	3.58e-60	3.43e-58	up
evm.TU.Hic_asm_2_6.16	495	670	602	14	11	11	298.288	584.531	12.0452	-5.60616	4.65e-60	4.42e-58	down
evm.TU.contig_106.344	1031	876	1084	94	78	113	538.559	982.017	95.1011	-3.36969	5.08e-60	4.82e-58	down
evm.TU.Hic_asm_2_58.552	3508	7061	7820	177	168	166	3113.04	6055.7	170.388	-5.15168	5.76e-60	5.45e-58	down
evm.TU.Hic_asm_0_40.335	11	14	9	496	443	493	244.555	11.323	477.788	5.41171	6.19e-60	5.83e-58	up
evm.TU.Hic_asm_4_45.7	824	772	788	26	20	43	407.806	785.937	29.6747	-4.72849	9.13e-60	8.55e-58	down
evm.TU.Hic_asm_4_42.329	70	60	103	790	902	896	468.049	75.9491	860.148	3.49723	1.07e-59	1e-57	up
evm.TU.Hic_asm_1_6.80	1059	847	1170	4826	4824	4889	2925.29	1007.58	4842.99	2.26455	1.1e-59	1.02e-57	up
evm.TU.Hic_asm_1_38.118	537	508	552	44	38	31	281.79	525.807	37.772	-3.80281	1.14e-59	1.05e-57	down
evm.TU.Hic_asm_6_70.284	464	516	462	4639	3784	3969	2309.64	476.84	4142.44	3.11943	1.21e-59	1.12e-57	up
evm.TU.Hic_asm_8_2.535	145	164	107	2283	2054	2018	1129.77	138.425	2121.12	3.94019	2.43e-59	2.23e-57	up
evm.TU.Hic_asm_10_3.1065	159	221	249	2280	2396	2976	1375.99	206.997	2544.98	3.62013	3.37e-59	3.09e-57	up
evm.TU.Hic_asm_2_58.306	1157	1123	1041	76	46	54	578.094	1097.06	59.1308	-4.21782	5.57e-59	5.08e-57	down
evm.TU.Hic_asm_3_48.845	1272	1313	1026	98	88	87	644.097	1197.07	91.1208	-3.71662	7.46e-59	6.78e-57	down
evm.TU.Hic_asm_5_30.13	14	6	4	1778	1756	4022	1258.81	7.94449	2509.67	8.30751	1.1e-58	9.93e-57	up
evm.TU.Hic_asm_9_37.182	8475	13512	11553	447	740	608	5852.51	11111.8	593.222	-4.22704	1.1e-58	9.93e-57	down
Novel02391	958	1802	1701	6	11	2	740.595	1474.92	6.27168	-7.87071	1.1e-58	9.93e-57	down
evm.TU.Hic_asm_11_24.32	779	1613	1244	15	12	12	610.681	1208.32	13.0445	-6.53728	1.38e-58	1.23e-56	down
evm.TU.Hic_asm_1_38.389	4963	6316	4799	95	31	72	2701.89	5336.84	66.9469	-6.3198	1.85e-58	1.65e-56	down
evm.TU.Hic_asm_3_36.229	12591	15063	12642	1484	1159	1309	7333.64	13345.6	1321.7	-3.33606	2.11e-58	1.88e-56	down
Novel00556	246	229	253	1082	1113	1104	669.019	239.604	1098.43	2.19685	2.37e-58	2.1e-56	up
evm.TU.Hic_asm_2_59.495	217	95	143	4179	3601	3790	2006.3	148.888	3863.72	4.69682	2.93e-58	2.58e-56	up
evm.TU.Hic_asm_11_15.585	2077	1931	2142	416	421	488	1232.51	2023.95	441.062	-2.19827	3.59e-58	3.16e-56	down
evm.TU.Hic_asm_3_43.170	2796	3136	2998	326	253	232	1610.23	2948.94	271.518	-3.44204	3.92e-58	3.43e-56	down
evm.TU.Hic_asm_2_49.588	226	257	222	1725	1613	1785	970.631	233.316	1707.95	2.87333	7.02e-58	6.1e-56	up
evm.TU.Hic_asm_4_11.6	7944	12847	7498	358	440	332	4912.48	9449.62	375.343	-4.65386	7.02e-58	6.1e-56	down
evm.TU.Hic_asm_5_4.46	731	1252	1128	3	5	7	517.263	1029.57	4.9546	-7.69129	7.03e-58	6.1e-56	down
evm.TU.Hic_asm_2_58.559	20	19	16	371	412	444	213.051	18.2019	407.901	4.49193	8.9e-58	7.69e-56	up
evm.TU.Hic_asm_5_30.140	2	0	2	5338	5843	4475	2606.15	1.27477	5211.03	11.9531	1.57e-57	1.35e-55	up
Novel02183	54	33	94	1775	1792	2005	956.752	58.407	1855.1	4.98324	2.32e-57	1.99e-55	up
evm.TU.Hic_asm_0_46.16	1107	2096	1224	21	13	20	748.991	1479.88	18.1056	-6.35725	2.41e-57	2.06e-55	down
evm.TU.Hic_asm_10_5.37	2372	8783	4409	5	3	11	2620.5	5234.66	6.33719	-9.69169	2.95e-57	2.51e-55	down
evm.TU.Hic_asm_7_9.192	500	761	719	14	10	13	333.389	654.393	12.3857	-5.72887	3.89e-57	3.3e-55	down
evm.TU.Hic_asm_6_7.409	17354	39713	21130	0	2	1	13107.4	26213.8	0.967455	-14.6855	4.29e-57	3.61e-55	down
evm.TU.Hic_asm_8_12.518	14608	35754	51871	2	1	0	16711.9	33422.9	1.02042	-15.0278	4.29e-57	3.61e-55	down
evm.TU.Hic_asm_11_4.89	1174	895	819	8770	8259	8570	4744.56	953.708	8535.41	3.16202	4.74e-57	3.98e-55	up
evm.TU.Hic_asm_4_37.1033	4350	3004	1937	35	67	58	1568.6	3084.44	52.7644	-5.86705	4.76e-57	3.98e-55	down
evm.TU.Hic_asm_7_31.518	3104	6360	4967	41	10	22	2409.49	4794.15	24.8238	-7.6004	4.98e-57	4.15e-55	down
evm.TU.Hic_asm_10_21.494	618	676	557	22	12	13	314.465	613.1	15.8296	-5.28555	6.78e-57	5.63e-55	down
evm.TU.Hic_asm_10_3.90	1776	2092	1462	125	125	136	950.082	1771.62	128.545	-3.78481	7.23e-57	5.99e-55	down
evm.TU.Hic_asm_9_40.688	2399	3907	2225	96	108	89	1474.31	2851.16	97.4562	-4.87054	8.01e-57	6.61e-55	down
evm.TU.Hic_asm_3_48.590	524	642	777	5492	4867	5270	2927.12	638.295	5215.94	3.03051	8.61e-57	7.08e-55	up
evm.TU.Hic_asm_0_50.45	9322	12128	10109	1244	1089	1159	5810.85	10456	1165.74	-3.16513	1.07e-56	8.8e-55	down
evm.TU.Hic_asm_7_40.374	122	103	46	3954	4331	3961	2082.24	90.535	4073.95	5.49441	1.15e-56	9.39e-55	up
evm.TU.Hic_asm_0_47.14	805	773	882	127	160	136	474.762	809.117	140.408	-2.52576	1.51e-56	1.23e-54	down
evm.TU.Hic_asm_2_58.496	2430	3477	6058	85	101	118	1997.96	3894.99	100.927	-5.26996	1.61e-56	1.31e-54	down
evm.TU.Hic_asm_8_2.76	1141	1061	1202	3515	4250	4174	2542.06	1119.75	3964.36	1.82399	1.9e-56	1.54e-54	up
evm.TU.Hic_asm_3_40.247	1726	1202	2005	160	161	159	884.78	1609.68	159.885	-3.3323	1.91e-56	1.54e-54	down
evm.TU.Hic_asm_2_59.298	881	796	856	4426	3922	4082	2491.56	834.121	4148.99	2.31447	4.54e-56	3.65e-54	up
evm.TU.Hic_asm_11_11.101	677	760	892	17	30	41	397.334	765.62	29.0471	-4.71541	5.89e-56	4.72e-54	down
evm.TU.Hic_asm_7_40.448	1289	1072	1438	4837	5975	5350	3305.52	1245.17	5365.87	2.1072	6.14e-56	4.9e-54	up
evm.TU.Hic_asm_1_5.62	1976	2215	1703	75	137	122	1032.65	1955.09	110.217	-4.14675	8.8e-56	7e-54	down
evm.TU.Hic_asm_2_56.290	1606	1434	1417	6111	7072	7435	4160.09	1470.19	6849.99	2.2203	1.01e-55	8e-54	up
evm.TU.Hic_asm_1_30.64	611	466	454	3431	4074	4357	2222.06	505.004	3939.11	2.9638	1.24e-55	9.77e-54	up
evm.TU.Hic_asm_1_38.45	1122	1456	1058	48	53	74	633.115	1208.09	58.1354	-4.37641	1.5e-55	1.18e-53	down
evm.TU.Hic_asm_10_3.99	619	650	512	25	25	17	306.353	590.359	22.3461	-4.72521	1.8e-55	1.41e-53	down
evm.TU.Hic_asm_2_6.132	8834	12464	8258	719	759	755	5292.49	9841.82	743.157	-3.72717	2.25e-55	1.76e-53	down
evm.TU.Hic_asm_10_3.1988	826	1340	1387	3	4	3	587.567	1171.82	3.31693	-8.46135	2.27e-55	1.77e-53	down
evm.TU.Hic_asm_4_1.232	386	425	395	2405	2610	3165	1558.93	398.479	2719.38	2.77142	2.59e-55	2.01e-53	up
evm.TU.Hic_asm_0_40.85	693	687	681	2734	3274	2801	1803.22	679.927	2926.5	2.10623	2.64e-55	2.05e-53	up
evm.TU.Hic_asm_9_35.272	62	69	131	1626	1805	2119	964.857	85.1499	1844.56	4.43404	3.3e-55	2.55e-53	up
evm.TU.Hic_asm_6_84.72	369	606	451	6075	6578	6354	3398.69	473.953	6323.43	3.73866	3.65e-55	2.81e-53	up
evm.TU.Hic_asm_4_3.46	2220	3522	2826	165	212	157	1509.94	2842.65	177.242	-4.00301	3.82e-55	2.93e-53	down
evm.TU.Hic_asm_7_34.511	103	152	199	2059	2056	2205	1126.85	148.859	2104.84	3.82109	5.51e-55	4.21e-53	up
evm.TU.Hic_asm_9_38.27	136	211	473	16732	17832	22751	9660.76	265.183	19056.3	6.16637	7.59e-55	5.79e-53	up
evm.TU.Hic_asm_9_37.513	22206	32384	19668	83	10	37	12408.9	24773.2	44.5018	-9.12432	9.5e-55	7.22e-53	down
evm.TU.Hic_asm_1_30.382	870	828	865	3682	3544	4115	2311.46	844.562	3778.36	2.16165	1.02e-54	7.71e-53	up
evm.TU.Hic_asm_8_7.249	765	622	1232	28	23	26	438.377	851.026	25.728	-5.05089	1.02e-54	7.71e-53	down
evm.TU.Hic_asm_9_40.75	523	928	644	10757	14112	13192	6660.11	697.563	12622.7	4.17804	1.34e-54	1.01e-52	up
Novel00375	833	442	164	88264	87638	92833	44996.6	479.751	89513.4	7.54389	1.39e-54	1.04e-52	up
evm.TU.Hic_asm_6_7.64	1190	1205	1732	162	167	159	756.455	1350.41	162.5	-3.05545	1.46e-54	1.09e-52	down
evm.TU.Hic_asm_9_40.552	1197	1170	1144	4877	6486	6179	3487.38	1158.58	5816.17	2.328	1.5e-54	1.12e-52	up
evm.TU.Hic_asm_10_3.413	2436	2642	2602	9832	11854	12159	6885.98	2534.38	11237.6	2.14878	1.71e-54	1.27e-52	up
evm.TU.Hic_asm_8_2.223	2169	1964	2557	504	553	496	1355.37	2194.08	516.66	-2.08654	1.89e-54	1.4e-52	down
evm.TU.Hic_asm_0_36.77	624	637	712	2350	2490	2668	1573.61	649.258	2497.96	1.94397	2.22e-54	1.64e-52	up
evm.TU.Hic_asm_3_48.339	484	586	677	12	6	4	290.985	574.528	7.44133	-6.28857	2.37e-54	1.75e-52	down
evm.TU.Hic_asm_10_3.943	92	73	101	1011	1898	1574	782.968	87.1292	1478.81	4.08407	2.72e-54	2e-52	up
evm.TU.Hic_asm_5_4.34	1186	1105	1077	4165	4580	4364	2735.8	1111.37	4360.23	1.97241	4.31e-54	3.15e-52	up
evm.TU.Hic_asm_3_48.962	753	1157	907	45	41	47	489.681	935.007	44.3546	-4.39879	4.32e-54	3.15e-52	down
evm.TU.Hic_asm_6_83.164	841	1015	848	5238	5732	5943	3260.1	895.641	5624.56	2.65127	5.58e-54	4.06e-52	up
evm.TU.Hic_asm_0_6.189	838	1833	1805	18	28	17	749.727	1478.61	20.8474	-6.14565	7.92e-54	5.75e-52	down
evm.TU.Hic_asm_7_17.108	8395	9869	8060	1319	1377	1381	5039.88	8722.68	1357.08	-2.68425	9.1e-54	6.59e-52	down
evm.TU.Hic_asm_0_40.202	371	278	337	1645	1782	1610	999.966	323.856	1676.08	2.37126	1.29e-53	9.34e-52	up
evm.TU.Hic_asm_3_39.65	707	600	277	21342	21790	24919	11589.6	528.976	22650.3	5.42063	1.36e-53	9.78e-52	up
evm.TU.Hic_asm_2_57.509	587	513	444	9	5	8	258.988	510.587	7.38894	-6.12091	2.27e-53	1.63e-51	down
evm.TU.Hic_asm_2_12.20_evm.TU.Hic_asm_2_12.11	623	998	734	13	9	18	398.112	782.86	13.3645	-5.87537	2.62e-53	1.88e-51	down
evm.TU.Hic_asm_9_40.211	1646	1826	1594	9248	8911	9073	5376.46	1676.09	9076.82	2.43734	4.3e-53	3.07e-51	up
evm.TU.Hic_asm_11_60.401	756	1038	706	9965	9532	9395	5232.23	831.94	9632.51	3.53387	4.92e-53	3.5e-51	up
evm.TU.Hic_asm_9_37.303	347	347	436	9	14	13	191.397	370.887	11.9073	-4.95548	5.2e-53	3.69e-51	down
evm.TU.Hic_asm_2_57.351	795	767	833	132	137	112	457.743	788.572	126.915	-2.63602	5.53e-53	3.91e-51	down
evm.TU.Hic_asm_8_12.580	833	1377	1849	36	44	36	684.257	1329.99	38.5276	-5.10888	5.56e-53	3.92e-51	down
evm.TU.Hic_asm_0_6.150	1579	1443	2229	74	59	32	885.439	1715.56	55.3213	-4.95735	5.8e-53	4.08e-51	down
evm.TU.Hic_asm_4_21.142	1269	1078	1011	5453	6241	6201	3528.02	1108.69	5947.34	2.42365	6.03e-53	4.23e-51	up
evm.TU.Hic_asm_10_0.54	133	138	111	2016	1463	1607	915.035	126.567	1703.5	3.75212	6.68e-53	4.67e-51	up
evm.TU.Hic_asm_8_7.208	1718	2023	1596	186	217	174	980.761	1769.71	191.808	-3.20545	7.21e-53	5.02e-51	down
Novel00971	40	37	35	428	419	464	236.85	36.9792	436.721	3.56457	7.63e-53	5.3e-51	up
evm.TU.Hic_asm_11_40.188	1053	842	418	33873	28258	32801	16239.2	771.35	31707	5.36155	7.71e-53	5.34e-51	up
evm.TU.Hic_asm_5_40.94	2832	3668	2036	83	116	128	1479.49	2850.67	108.305	-4.71722	1.34e-52	9.27e-51	down
evm.TU.Hic_asm_2_56.378	361	345	298	1921	1985	1945	1140.09	332.111	1948.07	2.55339	1.57e-52	1.08e-50	up
evm.TU.Hic_asm_8_7.34	2342	3287	2059	120	83	116	1334.8	2562.79	106.805	-4.58583	1.68e-52	1.16e-50	down
evm.TU.Hic_asm_9_40.584	4841	6566	4498	386	292	304	2810.26	5291.78	328.739	-4.00923	2.59e-52	1.78e-50	down
evm.TU.Hic_asm_2_59.136	665	681	468	8	8	6	305.052	602.769	7.3354	-6.36276	2.66e-52	1.82e-50	down
evm.TU.Hic_asm_5_4.195	658	759	751	3175	3279	3502	2014.67	715.438	3313.91	2.21205	3.51e-52	2.39e-50	up
evm.TU.Hic_asm_3_48.554	1292	2426	1499	51	36	37	891.698	1741.83	41.5679	-5.39153	3.94e-52	2.67e-50	down
evm.TU.Hic_asm_0_49.75	638	458	683	4727	4089	4061	2441.38	581.851	4300.9	2.88533	4e-52	2.71e-50	up
evm.TU.Hic_asm_2_56.156	860	1682	1969	13	4	14	746.904	1483.36	10.4513	-7.15798	8.06e-52	5.44e-50	down
evm.TU.Hic_asm_8_26.124	856	1538	973	15	9	5	566.585	1123.39	9.77998	-6.85411	8.67e-52	5.84e-50	down
evm.TU.Hic_asm_3_43.89	20283	26254	18866	2093	1728	2023	11843.8	21735.4	1952.17	-3.47696	1.14e-51	7.65e-50	down
evm.TU.Hic_asm_2_59.379	1330	1681	1301	1	1	12	717.676	1430.73	4.62605	-8.26602	1.22e-51	8.17e-50	down
evm.TU.Hic_asm_0_47.379	446	515	710	23	21	28	285.626	547.257	23.9958	-4.51302	1.6e-51	1.07e-49	down
evm.TU.Hic_asm_2_58.257	684	805	347	19778	20246	20221	10337.8	615.261	20060.4	5.02754	1.71e-51	1.14e-49	up
evm.TU.Hic_asm_9_40.142	452	401	502	23	29	39	237.472	444.771	30.1735	-3.87951	1.86e-51	1.24e-49	down
evm.TU.Hic_asm_2_12.111	2266	3144	3240	339	346	312	1592.37	2852.63	332.11	-3.10273	1.94e-51	1.28e-49	down
evm.TU.Hic_asm_6_84.77	491	707	508	6176	6311	5668	3307.36	567.185	6047.54	3.41518	2.07e-51	1.37e-49	up
evm.TU.Hic_asm_0_41.295	166	159	118	1226	1497	1426	762.258	146.958	1377.56	3.23097	2.15e-51	1.42e-49	up
evm.TU.Hic_asm_6_4.164	683	1293	972	19	12	21	498.719	980.023	17.4149	-5.81841	2.54e-51	1.67e-49	down
evm.TU.Hic_asm_3_42.362	146	178	253	1691	1936	2095	1045.02	188.824	1901.22	3.33087	2.89e-51	1.9e-49	up
evm.TU.Hic_asm_10_3.646	444	464	497	1699	1772	1830	1113.57	462.785	1764.36	1.93105	3.38e-51	2.21e-49	up
evm.TU.Hic_asm_4_3.151	530	867	739	14	6	11	359.101	707.751	10.4508	-6.09266	4.76e-51	3.11e-49	down
evm.TU.Hic_asm_3_43.68	730	855	1170	60	68	46	480.159	902.422	57.8962	-3.96263	4.88e-51	3.17e-49	down
evm.TU.Hic_asm_6_7.203	460	615	814	22	26	22	321.242	619.222	23.2612	-4.73401	4.94e-51	3.2e-49	down
evm.TU.Hic_asm_1_8.189	5504	27692	22875	102	71	86	9358.8	18630.8	86.7732	-7.74683	6.6e-51	4.26e-49	down
evm.TU.Hic_asm_5_35.108	281	263	263	1763	1540	1537	941.194	266.156	1616.23	2.60273	6.84e-51	4.41e-49	up
Novel02519	383	388	539	11	8	6	218.687	428.986	8.38771	-5.68618	7.16e-51	4.61e-49	down
evm.TU.Hic_asm_8_8.8	775	1227	2104	14	22	21	677.909	1336.97	18.8498	-6.14536	9.74e-51	6.25e-49	down
evm.TU.Hic_asm_10_0.152	1984	2281	2522	420	464	397	1330.17	2234.17	426.174	-2.39025	9.77e-51	6.25e-49	down
evm.TU.Hic_asm_2_59.310	49011	52223	39040	6182	6344	6016	26360.7	46546.6	6174.91	-2.91419	1.17e-50	7.49e-49	down
evm.TU.Hic_asm_8_12.76	21123	30563	23385	2340	1882	1891	13485.1	24925.7	2044.4	-3.60797	1.48e-50	9.41e-49	down
evm.TU.Hic_asm_5_24.333	3006	4482	3008	246	213	201	1857.72	3494.95	220.481	-3.987	1.56e-50	9.92e-49	down
evm.TU.Hic_asm_5_4.215	3802	3913	3732	901	988	998	2369.9	3779.67	960.137	-1.97682	1.79e-50	1.13e-48	down
evm.TU.Hic_asm_6_82.275	8596	9464	9187	1661	2135	2072	5470.52	8994.47	1946.57	-2.20794	2.46e-50	1.55e-48	down
evm.TU.Hic_asm_6_17.19	388	367	380	1331	1553	1438	905.138	374.072	1436.2	1.94153	2.94e-50	1.85e-48	up
evm.TU.Hic_asm_0_3.58	689	848	1418	27	16	17	491.678	963.178	20.1778	-5.5835	3.55e-50	2.23e-48	down
evm.TU.Hic_asm_8_2.101	556	428	660	12	4	14	273.681	537.262	10.1006	-5.74456	5.13e-50	3.21e-48	down
Novel03010	10	13	18	393	522	661	267.832	13.4253	522.239	5.27826	6.41e-50	4.01e-48	up
evm.TU.Hic_asm_8_2.102	720	735	1141	6008	6400	6309	3538.12	847.915	6228.33	2.87643	6.56e-50	4.09e-48	up
evm.TU.Hic_asm_2_6.6	322	115	120	9700	10527	9800	5086.83	183.281	9990.37	5.76837	7.4e-50	4.6e-48	up
evm.TU.Hic_asm_6_82.139	424	352	447	1499	1611	1686	998.357	401.32	1595.39	1.99046	7.5e-50	4.65e-48	up
evm.TU.Hic_asm_9_35.64	5295	8045	5043	79394	89541	80246	44494.5	6130.12	82858.9	3.75674	1.09e-49	6.75e-48	up
evm.TU.Hic_asm_7_40.373	851	757	588	9	20	25	372.729	727.68	17.777	-5.34803	1.2e-49	7.39e-48	down
evm.TU.Hic_asm_5_4.324	46	93	112	1901	2097	2666	1148.48	82.476	2214.48	4.74676	1.38e-49	8.47e-48	up
evm.TU.Hic_asm_3_42.163	779	1233	1771	20	7	15	625.815	1237.44	14.1931	-6.45551	1.76e-49	1.08e-47	down
evm.TU.Hic_asm_9_40.594	2428	3178	3111	405	448	367	1641.9	2877.89	405.92	-2.82572	2.08e-49	1.27e-47	down
evm.TU.Hic_asm_8_29.75	426	409	664	11	16	9	250.535	489.142	11.9278	-5.35491	2.18e-49	1.33e-47	down
evm.TU.Hic_asm_10_0.14	1777	1696	2291	8415	9554	10873	5735.97	1888.8	9583.13	2.34288	2.19e-49	1.34e-47	up
evm.TU.Hic_asm_0_6.125	5774	6329	5945	490	284	309	3163.11	5961.91	364.317	-4.03332	2.33e-49	1.42e-47	down
evm.TU.Hic_asm_0_40.463	10	2	3	513	487	475	248.38	4.91388	491.847	6.63998	2.62e-49	1.59e-47	up
evm.TU.Hic_asm_4_11.80	898	2964	3720	8	5	5	1247.36	2488.67	6.04906	-8.69195	3.2e-49	1.93e-47	down
evm.TU.Hic_asm_1_13.27	6434	13807	19591	1	0	2	6516.02	13031	1.01017	-13.6708	3.64e-49	2.2e-47	down
evm.TU.Hic_asm_0_49.47	1572	2208	3306	82	83	122	1205.55	2315.64	95.4535	-4.60049	3.9e-49	2.35e-47	down
evm.TU.Hic_asm_4_48.91	581	647	1086	32	32	30	392.81	754.3	31.3198	-4.59127	4.9e-49	2.94e-47	down
evm.TU.Hic_asm_4_42.376	448	648	470	10	8	10	264.951	520.546	9.35574	-5.80185	6.23e-49	3.73e-47	down
evm.TU.Hic_asm_1_4.100	5423	5518	6322	18638	21597	23443	13415.7	5677.68	21153.6	1.89754	7.51e-49	4.48e-47	up
evm.TU.Hic_asm_10_3.291	249	152	258	1883	1808	1882	1036.27	215.019	1857.53	3.1092	8.75e-49	5.21e-47	up
evm.TU.Hic_asm_0_3.93	733	1059	2012	31019	40818	42033	19495.2	1235.58	37754.8	4.93324	1.43e-48	8.48e-47	up
evm.TU.Hic_asm_3_48.362	1	1	5	922	1009	782	452.605	2.22626	902.985	8.61899	1.64e-48	9.69e-47	up
evm.TU.Hic_asm_4_1.136	967	995	891	4503	4407	4366	2683.77	943.247	4424.29	2.23015	1.69e-48	9.98e-47	up
evm.TU.Hic_asm_2_12.313	708	726	844	135	137	121	439.957	748.981	130.934	-2.51691	2e-48	1.18e-46	down
evm.TU.Hic_asm_6_9.8	1612	3516	3812	68	94	95	1515.49	2945.84	85.1485	-5.11183	2.85e-48	1.68e-46	down
evm.TU.Hic_asm_7_31.519	5180	10718	13506	322	332	350	4992.25	9650.29	334.211	-4.85179	3.46e-48	2.03e-46	down
evm.TU.Hic_asm_9_32.217	414	473	491	2015	2712	2380	1405.27	454.253	2356.29	2.37542	3.91e-48	2.29e-46	up
evm.TU.Hic_asm_0_47.280	361	409	485	25	28	33	220.522	412.465	28.578	-3.85065	3.98e-48	2.33e-46	down
evm.TU.Hic_asm_5_30.228	1649	2716	2000	97	119	146	1118.06	2116.02	120.107	-4.13832	5.39e-48	3.14e-46	down
evm.TU.Hic_asm_11_15.98	332	274	383	1363	1681	1587	930.62	323.87	1537.37	2.24603	6.03e-48	3.51e-46	up
evm.TU.Hic_asm_10_3.208	3000	1887	1575	35627	32311	33628	18011.7	2136.08	33887.4	3.98776	6.5e-48	3.77e-46	up
evm.TU.Hic_asm_0_39.53	71	84	83	663	598	619	352.94	78.5454	627.335	2.99907	8.84e-48	5.11e-46	up
evm.TU.Hic_asm_11_48.44	1523	3711	5753	3	2	1	1793.72	3585.42	2.01977	-10.8072	9.72e-48	5.61e-46	down
evm.TU.Hic_asm_5_40.163	3974	6719	3804	134	86	167	2488.01	4846.53	129.487	-5.22669	9.87e-48	5.68e-46	down
evm.TU.Hic_asm_5_33.128	9	12	22	430	465	373	218.035	13.9817	422.088	4.90601	1.23e-47	7.09e-46	up
evm.TU.Hic_asm_10_11.29	885	1029	1285	5121	5817	5538	3263.61	1050.12	5477.09	2.38274	1.25e-47	7.14e-46	up
Novel01236	5048	5043	4558	456	523	718	2702.69	4841.93	563.449	-3.10304	1.61e-47	9.18e-46	down
evm.TU.Hic_asm_9_40.417	766	774	867	2386	2636	2450	1638.65	792.031	2485.27	1.64986	2.1e-47	1.2e-45	up
evm.TU.Hic_asm_1_32.294	315	337	423	1628	1690	1632	1000.44	352.844	1648.03	2.22315	2.1e-47	1.2e-45	up
evm.TU.Hic_asm_6_7.83	265	123	94	5716	6733	7191	3341.12	159.352	6522.89	5.3556	3.35e-47	1.9e-45	up
evm.TU.Hic_asm_2_57.288	16	26	42	615	607	609	318.732	27.3929	610.071	4.47206	3.71e-47	2.1e-45	up
evm.TU.Hic_asm_9_39.475	73	125	144	1391	1765	1572	840.766	112.5	1569.03	3.80204	5.09e-47	2.87e-45	up
evm.TU.Hic_asm_5_33.196	1140	749	951	5312	5957	6536	3424.86	931.946	5917.77	2.66658	5.48e-47	3.09e-45	up
evm.TU.Hic_asm_3_42.408	1305	1670	1294	113	131	84	762.794	1416.48	109.105	-3.69838	5.82e-47	3.27e-45	down
Novel03007	1678	1365	2076	226	180	178	934.317	1673.28	195.359	-3.09986	6.13e-47	3.44e-45	down
evm.TU.Hic_asm_8_12.6	869	1340	1621	23	48	20	644.123	1258.28	29.9679	-5.38788	7.3e-47	4.09e-45	down
evm.TU.Hic_asm_2_58.49	864	580	749	3612	4285	4050	2344.03	719.393	3968.66	2.46356	7.93e-47	4.43e-45	up
Novel02859	489	731	856	26	18	14	351.026	682.575	19.4757	-5.13736	1.29e-46	7.19e-45	down
evm.TU.Hic_asm_10_3.1072	671	405	545	4030	4626	3805	2337.3	531.35	4143.25	2.96271	1.67e-46	9.28e-45	up
evm.TU.Hic_asm_11_61.2	320	363	388	1588	2140	2059	1135.55	352.819	1918.28	2.44325	1.75e-46	9.7e-45	up
evm.TU.Hic_asm_1_18.56	1772	1424	1535	5960	7219	6257	4006.57	1557.64	6455.51	2.05124	1.85e-46	1.02e-44	up
evm.TU.Hic_asm_8_2.350	704	790	766	2879	3400	2977	1910.83	746.09	3075.57	2.04394	1.93e-46	1.06e-44	up
evm.TU.Hic_asm_3_48.836	1047	1489	1656	11508	10704	11145	6252.22	1379.99	11124.5	3.01103	2.6e-46	1.43e-44	up
evm.TU.Hic_asm_3_44.70	567	972	915	13	3	6	409.391	811.286	7.49487	-6.7785	2.79e-46	1.53e-44	down
evm.TU.Hic_asm_7_2.268	268	343	453	2957	2770	3091	1644.22	348.806	2939.63	3.07474	3.78e-46	2.07e-44	up
evm.TU.Hic_asm_0_43.76	1111	1017	914	4549	5039	5429	2998.9	1005.37	4992.43	2.31237	4.15e-46	2.27e-44	up
evm.TU.Hic_asm_10_0.160	733	886	497	17	16	21	362.117	706.245	17.9889	-5.29556	4.46e-46	2.43e-44	down
evm.TU.Hic_asm_6_4.183	133	122	147	740	974	1068	527.17	132.063	922.277	2.80376	5.02e-46	2.73e-44	up
evm.TU.Hic_asm_11_3.102	500	402	496	39	53	34	250.406	459.021	41.7904	-3.45574	6.84e-46	3.72e-44	down
evm.TU.Hic_asm_1_38.261	3	0	0	4309	4076	4635	2170.18	0.984607	4339.38	12.1025	7.13e-46	3.86e-44	up
evm.TU.Hic_asm_2_10.6	101	48	134	1776	2513	2077	1100.29	91.4821	2109.1	4.52352	7.62e-46	4.12e-44	up
evm.TU.Hic_asm_9_8.81	12169	14581	7837	719	705	675	6125.64	11551.7	699.561	-4.04555	7.66e-46	4.13e-44	down
evm.TU.Hic_asm_2_52.37	11483	14978	10117	952	1133	739	6555.09	12171.3	938.871	-3.69638	1.14e-45	6.12e-44	down
evm.TU.Hic_asm_8_2.244	1762	1592	1794	4372	4666	4723	3136.11	1693.59	4578.63	1.43483	1.34e-45	7.17e-44	up
evm.TU.Hic_asm_2_58.449	5000	6954	4708	363	242	370	2936.01	5545.53	326.488	-4.08665	1.63e-45	8.75e-44	down
evm.TU.Hic_asm_10_3.752	806	639	773	3273	3304	2894	1942.18	728.555	3155.8	2.11467	1.65e-45	8.81e-44	up
evm.TU.Hic_asm_8_7.228	4393	8723	7903	289	433	371	3659.43	6957.1	361.766	-4.26504	1.82e-45	9.72e-44	down
evm.TU.Hic_asm_2_51.49	1036	2006	2534	19	6	24	923.198	1829.91	16.4907	-6.79916	2.02e-45	1.08e-43	down
evm.TU.Hic_asm_9_40.561	716	835	873	3149	3303	3224	2009.87	798.958	3220.79	2.01146	2.89e-45	1.54e-43	up
evm.TU.Hic_asm_3_48.508	679	1015	1094	61	62	76	492.378	918.531	66.2247	-3.794	2.98e-45	1.58e-43	down
evm.TU.Hic_asm_1_8.114	468	368	482	1667	2056	2073	1178.02	432.217	1923.82	2.15367	3.03e-45	1.6e-43	up
evm.TU.Hic_asm_6_82.287	987	700	766	4202	4655	4981	2703.92	807.277	4600.55	2.5107	4.57e-45	2.42e-43	up
evm.TU.Hic_asm_7_31.12	728	893	1191	36	71	50	486.697	921.64	51.7531	-4.15109	4.87e-45	2.56e-43	down
evm.TU.Hic_asm_8_29.146	9	6	23	531	507	633	284.404	12.1779	556.631	5.49418	6.68e-45	3.51e-43	up
evm.TU.Hic_asm_2_12.338	768	667	765	3099	3850	2897	1996.67	723.47	3269.86	2.17623	7.63e-45	4e-43	up
evm.TU.Hic_asm_4_1.371	867	829	1387	23	5	15	509.965	1005.32	14.6076	-6.11724	8.02e-45	4.2e-43	down
evm.TU.Hic_asm_10_0.146	733	1137	1740	8	6	0	591.834	1178.95	4.71944	-7.9772	8.59e-45	4.48e-43	down
evm.TU.Hic_asm_6_84.71	15	21	3	1053	986	978	509.734	13.2458	1006.22	6.26638	9.37e-45	4.88e-43	up
evm.TU.Hic_asm_2_57.24	1908	2348	2293	8947	9783	9651	5800.95	2162.02	9439.87	2.12654	1.44e-44	7.47e-43	up
evm.TU.Hic_asm_8_2.265	137	112	120	903	1223	1496	660.736	121.507	1199.97	3.30429	1.6e-44	8.31e-43	up
evm.TU.Hic_asm_11_10.129	11526	14682	4568	184	183	154	5269.61	10365.5	173.67	-5.89942	1.81e-44	9.37e-43	down
evm.TU.Hic_asm_11_55.45	690	961	1358	32	55	48	514.669	984.749	44.5886	-4.4624	1.82e-44	9.4e-43	down
evm.TU.Hic_asm_8_23.21	1701	5254	6121	0	1	4	2151.32	4300.99	1.63768	-11.3413	2.09e-44	1.08e-42	down
evm.TU.Hic_asm_11_60.564	658	553	456	3473	3927	3916	2156.63	551.686	3761.57	2.76995	2.48e-44	1.27e-42	up
evm.TU.Hic_asm_9_3.149	334	269	365	7	7	5	161.768	317.2	6.33605	-5.64921	2.57e-44	1.32e-42	down
evm.TU.Hic_asm_11_40.55	599	744	678	3322	3352	3674	2056.84	668.222	3445.46	2.36682	2.65e-44	1.36e-42	up
evm.TU.Hic_asm_4_42.239	1833	1811	2227	5533	6082	6077	3905.86	1927.89	5883.82	1.60961	4.87e-44	2.49e-42	up
evm.TU.Hic_asm_3_48.408	343	447	359	13	16	17	198.125	380.983	15.267	-4.63878	4.89e-44	2.49e-42	down
evm.TU.Hic_asm_4_45.13	324	358	354	16	8	9	176.495	341.859	11.1307	-4.95407	7.55e-44	3.84e-42	down
evm.TU.Hic_asm_8_19.326	331	299	367	1273	1331	1191	795.515	327.399	1263.63	1.94789	9.27e-44	4.71e-42	up
evm.TU.Hic_asm_5_40.131	119	49	161	3005	2959	2949	1538	106.09	2969.91	4.80407	9.83e-44	4.98e-42	up
evm.TU.Hic_asm_6_4.213	934	1030	958	160	181	194	571.629	965.456	177.802	-2.44033	1.03e-43	5.19e-42	down
evm.TU.Hic_asm_0_1.64	632	751	856	107	106	98	420.098	736.551	103.644	-2.82995	1.05e-43	5.32e-42	down
evm.TU.Hic_asm_7_34.129	2340	1143	1785	19386	21247	18575	10710.9	1722.39	19699.4	3.51555	1.08e-43	5.45e-42	up
evm.TU.Hic_asm_10_27.164	758	793	987	97	89	126	468.573	833.198	103.947	-3.0035	1.15e-43	5.79e-42	down
evm.TU.Hic_asm_3_39.258	36286	21044	13696	796222	677918	674381	370682	23554.5	717809	4.92953	1.51e-43	7.58e-42	up
evm.TU.Hic_asm_3_42.546	1311	1003	1589	196	195	178	732.196	1274.77	189.619	-2.74986	1.82e-43	9.1e-42	down
evm.TU.Hic_asm_9_9.33	5	5	15	413	381	359	196.381	8.0395	384.723	5.55802	1.97e-43	9.86e-42	up
evm.TU.Hic_asm_3_48.409	657	561	691	1890	2102	2175	1338.58	626.832	2050.34	1.7094	2.07e-43	1.03e-41	up
evm.TU.Hic_asm_1_19.55	1342	1343	1632	4258	5221	4768	3074.22	1417.98	4730.46	1.73808	2.61e-43	1.3e-41	up
evm.TU.Hic_asm_3_48.189	3588	3253	3487	391	229	280	1851.88	3401.27	302.491	-3.49215	2.62e-43	1.3e-41	down
evm.TU.Hic_asm_5_34.39	480	415	487	49	55	35	250.259	454.253	46.2656	-3.29608	3.35e-43	1.66e-41	down
evm.TU.Hic_asm_6_4.172	1773	1858	1996	5147	5858	5927	3740.44	1853.33	5627.54	1.60251	3.51e-43	1.74e-41	up
evm.TU.Hic_asm_3_44.26	279	291	347	16	21	22	160.447	301.331	19.5622	-3.94252	4.3e-43	2.12e-41	down
evm.TU.Hic_asm_8_4.284	2813	2817	4249	18145	20995	23878	12080.6	3228.96	20932.2	2.69648	4.4e-43	2.17e-41	up
evm.TU.Hic_asm_11_60.437	681	770	876	115	118	138	444.486	765.508	123.465	-2.6325	5.73e-43	2.81e-41	down
evm.TU.Hic_asm_2_12.298	1129	1338	1531	6869	6264	6529	3937.3	1315.08	6559.51	2.31842	6.31e-43	3.09e-41	up
evm.TU.Hic_asm_4_46.109	7561	6044	5484	1020	927	978	3640.67	6305.51	975.833	-2.69204	6.31e-43	3.09e-41	down
evm.TU.Hic_asm_0_39.47	3121	6105	5818	180	294	277	2610.63	4973.04	248.216	-4.32393	7.04e-43	3.44e-41	down
evm.TU.Hic_asm_5_4.25	2160	2661	2967	492	493	496	1528.33	2563.34	493.318	-2.37761	1.04e-42	5.08e-41	down
evm.TU.Hic_asm_6_85.20	493	407	343	4	11	6	209.035	411.18	6.88894	-5.88498	1.05e-42	5.12e-41	down
evm.TU.Hic_asm_8_2.181	1153	1152	1009	4361	5335	5157	3013.63	1096.06	4931.19	2.17002	1.09e-42	5.27e-41	up
Novel03874	16179	18316	6310	305	225	191	6976.35	13711	241.706	-5.82628	1.13e-42	5.48e-41	down
evm.TU.Hic_asm_9_40.516	17619	20808	12236	1427	1555	1467	9186.73	16893.4	1480.08	-3.5127	1.29e-42	6.22e-41	down
evm.TU.Hic_asm_9_39.169	617	598	689	2922	2494	2785	1682.28	626.115	2738.45	2.12871	1.48e-42	7.14e-41	up
evm.TU.Hic_asm_9_8.44	21	14	20	348	439	299	189.321	18.006	360.636	4.32027	1.53e-42	7.37e-41	up
evm.TU.Hic_asm_2_58.65	106	108	79	724	837	755	433.515	97.2475	769.783	2.98815	1.59e-42	7.64e-41	up
evm.TU.Hic_asm_2_6.33	475	230	605	7134	7356	8025	3958.93	423.946	7493.91	4.14294	1.79e-42	8.58e-41	up
evm.TU.Hic_asm_4_8.224	567	454	620	30	22	11	279.413	537.661	21.1652	-4.67365	1.94e-42	9.3e-41	down
Novel02685	12623	21508	19039	0	0	0	8801.78	17603.6	0	-16.5483	2.08e-42	9.96e-41	down
evm.TU.Hic_asm_9_37.302	1324	1295	1638	4	32	12	706.291	1397.02	15.5636	-6.47587	2.32e-42	1.11e-40	down
evm.TU.Hic_asm_1_13.52	775	748	704	98	81	110	415.952	735.432	96.4717	-2.93157	2.33e-42	1.11e-40	down
evm.TU.Hic_asm_10_3.1982_evm.TU.Hic_asm_10_3.1983	595	683	1194	16	24	34	414.72	804.964	24.4752	-5.03687	2.66e-42	1.26e-40	down
evm.TU.Hic_asm_9_37.389	7	7	16	307	484	498	217.962	9.7094	426.214	5.44217	3.82e-42	1.81e-40	up
evm.TU.Hic_asm_4_14.315	643	566	1156	36	38	29	401.037	767.767	34.3064	-4.48518	4.74e-42	2.24e-40	down
evm.TU.Hic_asm_4_8.237	15	7	17	295	358	289	162.782	12.6442	312.919	4.61588	6.24e-42	2.95e-40	up
evm.TU.Hic_asm_2_58.591	477	787	768	17	34	19	347.11	671.15	23.0693	-4.85742	8.17e-42	3.85e-40	down
evm.TU.Hic_asm_2_59.108	15166	18104	6809	406	432	383	6932.3	13458.2	406.444	-5.04929	9.48e-42	4.46e-40	down
evm.TU.Hic_asm_3_44.67	215	190	468	4883	5721	5648	2840.72	282.17	5399.26	4.25693	1.09e-41	5.1e-40	up
evm.TU.Hic_asm_3_48.50	544	616	518	60	70	71	311.201	555.626	66.7764	-3.05555	1.28e-41	6.01e-40	down
evm.TU.Hic_asm_0_41.182	33302	24303	22523	1735	2725	2933	14448.2	26451.9	2444.54	-3.43566	1.47e-41	6.9e-40	down
evm.TU.Hic_asm_5_22.574	1173	1831	2337	126	140	117	939.874	1752.33	127.415	-3.78176	1.53e-41	7.16e-40	down
evm.TU.Hic_asm_9_37.133	6	9	11	254	381	308	160.338	8.5396	312.136	5.19097	1.87e-41	8.7e-40	up
evm.TU.Hic_asm_4_3.82	945	896	733	4263	4828	4456	2678.17	852.312	4504.02	2.40224	2.14e-41	9.96e-40	up
evm.TU.Hic_asm_11_11.89	355	462	458	11	26	16	219.119	420.812	17.4245	-4.58513	2.6e-41	1.21e-39	down
evm.TU.Hic_asm_9_40.90	551	593	868	45	51	29	349.823	658.037	41.6088	-3.98389	2.7e-41	1.25e-39	down
evm.TU.Hic_asm_0_38.226	2675	2138	2011	11258	11734	13289	7162.35	2252.61	12072.1	2.42209	2.76e-41	1.27e-39	up
evm.TU.Hic_asm_6_70.64	25	9	3	1202	1147	1432	635.906	12.302	1259.51	6.6831	3.18e-41	1.47e-39	up
evm.TU.Hic_asm_8_2.366	1026	2231	3529	45	48	35	1128.06	2213.49	42.6304	-5.69869	4.05e-41	1.86e-39	down
evm.TU.Hic_asm_8_4.358	319	316	342	1073	1111	1145	714.938	321.718	1108.16	1.78458	4.19e-41	1.93e-39	up
evm.TU.Hic_asm_0_46.136	287	250	226	1232	1457	1266	783.132	252.108	1314.16	2.3831	5.66e-41	2.6e-39	up
Novel03011	22	13	25	555	403	401	237.462	19.528	455.396	4.53583	6.67e-41	3.06e-39	up
evm.TU.Hic_asm_9_40.476	221	182	178	1073	1090	969	617.547	191.659	1043.43	2.44541	6.96e-41	3.18e-39	up
evm.TU.Hic_asm_10_3.1391	423	621	695	36	32	24	301.572	572.399	30.7447	-4.22119	7.34e-41	3.35e-39	down
evm.TU.Hic_asm_7_40.456	4236	3985	5034	14370	15918	13356	9434.99	4350.02	14520	1.73888	9.03e-41	4.11e-39	up
evm.TU.Hic_asm_0_47.464	614	504	621	2035	1981	2002	1288.29	571.004	2005.58	1.81201	9.04e-41	4.11e-39	up
evm.TU.Hic_asm_10_3.1653	2978	11135	15594	104	105	101	4911.63	9720	103.262	-6.5567	1.13e-40	5.14e-39	down
evm.TU.Hic_asm_3_36.243	857	2130	2474	13	32	32	910.794	1796.27	25.3145	-6.14498	1.39e-40	6.28e-39	down
evm.TU.Hic_asm_7_37.92	711	2946	3186	11	5	12	1132.63	2255.85	9.40928	-7.91048	1.52e-40	6.87e-39	down
evm.TU.Hic_asm_5_37.40	77	106	86	1276	918	980	576.305	89.1896	1063.42	3.57777	1.77e-40	7.97e-39	up
evm.TU.Hic_asm_1_2.507	1938	3721	1174	3	0	3	1155.72	2309.41	2.04142	-10.1679	1.95e-40	8.77e-39	down
evm.TU.Hic_asm_2_6.177	4522	7278	2775	96	38	69	2486.82	4905.1	68.5408	-6.16309	1.96e-40	8.82e-39	down
evm.TU.Hic_asm_7_41.8	847	1123	973	124	126	101	545.632	974.291	116.974	-3.05849	2.06e-40	9.25e-39	down
evm.TU.Hic_asm_6_7.258	1099	1742	922	26	33	11	641.242	1259.21	23.2697	-5.75765	2.08e-40	9.3e-39	down
evm.TU.Hic_asm_4_42.270	114	93	134	563	725	685	383.055	111.596	654.515	2.55025	2.16e-40	9.66e-39	up
evm.TU.Hic_asm_2_58.390	133	155	167	679	768	795	447.526	149.868	745.184	2.31458	2.47e-40	1.1e-38	up
evm.TU.Hic_asm_4_1.134	163	285	108	5331	5702	5256	2804.18	187.253	5421.11	4.85735	2.67e-40	1.19e-38	up
evm.TU.Hic_asm_0_47.258	327	492	476	9	20	14	220.952	427.753	14.1503	-4.90944	2.87e-40	1.28e-38	down
evm.TU.Hic_asm_6_9.76	455	559	436	5	0	7	242.526	480.99	4.06176	-6.90707	2.97e-40	1.32e-38	down
evm.TU.Hic_asm_6_84.75	1917	2625	1745	19567	18276	17872	10338.4	2093.09	18583.8	3.15053	3.13e-40	1.39e-38	up
evm.TU.Hic_asm_10_3.1640	68	65	68	1381	870	834	551.521	66.2322	1036.81	3.96876	3.35e-40	1.48e-38	up
evm.TU.Hic_asm_0_6.450	2001	2964	3162	296	375	332	1505.51	2678.15	332.868	-3.00793	3.42e-40	1.51e-38	down
evm.TU.Hic_asm_3_42.230	2573	8153	11632	1	1	1	3656.49	7311.98	0.999349	-12.8389	5.61e-40	2.47e-38	down
evm.TU.Hic_asm_9_40.326	401	435	538	3	3	2	226.902	451.136	2.66835	-7.40535	6.01e-40	2.64e-38	down
evm.TU.Hic_asm_5_35.107	286	250	207	2027	1742	1710	1038.1	245.905	1830.29	2.89675	6.14e-40	2.69e-38	up
evm.TU.Hic_asm_0_36.83	7	6	7	298	373	251	156.4	6.57462	306.226	5.54104	6.19e-40	2.71e-38	up
Novel03677	1771	1709	1877	85	30	38	907.662	1763.41	51.9106	-5.091	6.26e-40	2.74e-38	down
evm.TU.Hic_asm_6_82.133	525	424	520	49	75	52	270.321	482.394	58.248	-3.04744	7.94e-40	3.47e-38	down
evm.TU.Hic_asm_5_2.44	16	13	24	669	931	2015	606.568	17.2496	1195.89	6.11068	9.32e-40	4.06e-38	up
evm.TU.Hic_asm_1_32.102	541	789	836	32	18	12	367.402	713.883	20.9209	-5.10035	1.01e-39	4.39e-38	down
evm.TU.Hic_asm_3_44.2	7	10	47	2432	2482	2891	1309.02	20.3505	2597.69	6.98566	1.01e-39	4.4e-38	up
evm.TU.Hic_asm_4_42.259	3546	3246	3910	1219	1373	1379	2417.93	3515.8	1320.07	-1.41323	1.03e-39	4.44e-38	down
evm.TU.Hic_asm_9_14.390	972	823	936	3494	3207	3215	2103.23	898.23	3308.22	1.88079	1.05e-39	4.53e-38	up
evm.TU.Hic_asm_9_39.126	607	620	540	2399	2472	2554	1528.17	584.513	2471.82	2.08098	1.07e-39	4.64e-38	up
evm.TU.Hic_asm_9_40.94	198	70	49	7412	6376	7426	3593.11	104.785	7081.44	6.07886	1.3e-39	5.62e-38	up
evm.TU.Hic_asm_11_11.172	6148	13908	14602	486	366	285	5905.69	11430.2	381.149	-4.90665	1.36e-39	5.83e-38	down
evm.TU.Hic_asm_7_16.33	439	925	581	6	3	5	327.084	649.459	4.70976	-7.11821	1.46e-39	6.29e-38	down
evm.TU.Hic_asm_2_58.365	931	792	840	148	193	150	503.544	844.175	162.913	-2.37253	1.56e-39	6.69e-38	down
evm.TU.Hic_asm_1_2.447	264	156	261	1536	1871	1543	933.205	222.278	1644.13	2.88553	1.57e-39	6.73e-38	up
evm.TU.Hic_asm_9_35.96	486	706	427	11	20	19	278.324	540.148	16.5003	-5.02716	1.82e-39	7.77e-38	down
evm.TU.Hic_asm_0_41.278	13627	17035	17272	61017	67736	68896	40764.5	15811.6	65717.5	2.05532	2.08e-39	8.87e-38	up
evm.TU.Hic_asm_3_40.143	609	451	561	2088	2105	2248	1338.48	532.148	2144.81	2.01059	2.32e-39	9.88e-38	up
evm.TU.Hic_asm_9_40.569	306	399	297	6	9	8	170.189	332.767	7.61213	-5.4444	2.45e-39	1.04e-37	down
evm.TU.Hic_asm_10_3.1184	835	775	839	68	125	107	452.681	806.372	98.9901	-3.02329	2.47e-39	1.05e-37	down
evm.TU.Hic_asm_2_58.355	54	14	107	5247	5305	5463	2694.52	55.7354	5333.3	6.57588	2.54e-39	1.07e-37	up
Novel00551	1228	3889	2302	4	0	1	1243.02	2484.3	1.73279	-10.5317	2.57e-39	1.09e-37	down
evm.TU.Hic_asm_6_4.11_evm.TU.Hic_asm_6_4.12	689	1550	1473	28	46	44	633.196	1227.4	38.9968	-4.97396	2.88e-39	1.22e-37	down
evm.TU.Hic_asm_5_4.220	548	1047	627	3	6	1	372.857	742.418	3.29528	-7.80557	3.36e-39	1.42e-37	down
evm.TU.Hic_asm_3_5.74	4	16	23	655	841	577	351.113	14.0585	688.168	5.60998	4.16e-39	1.75e-37	up
evm.TU.Hic_asm_2_58.205	10491	11190	3318	150	98	85	4260.77	8409.66	111.89	-6.23266	4.89e-39	2.05e-37	down
evm.TU.contig_57.3	915	605	1015	4467	4813	5110	2806.8	827.178	4786.42	2.53217	4.98e-39	2.09e-37	up
evm.TU.Hic_asm_8_12.1446	352	399	335	3	8	2	181.938	359.613	4.26274	-6.3815	5.11e-39	2.14e-37	down
evm.TU.Hic_asm_10_3.862	770	716	665	125	133	113	416.989	710.464	123.513	-2.52414	5.51e-39	2.3e-37	down
evm.TU.Hic_asm_6_11.175	555	517	732	2183	2635	2476	1506.43	590.537	2422.31	2.03571	5.54e-39	2.31e-37	up
evm.TU.Hic_asm_9_37.585	16	24	35	379	484	589	252.998	24.5243	481.473	4.29198	5.63e-39	2.34e-37	up
evm.TU.Hic_asm_9_10.3	1126	1018	1247	3112	4005	3618	2337.58	1113.6	3561.56	1.6772	6.01e-39	2.5e-37	up
evm.TU.Hic_asm_8_19.327	130	88	135	698	812	677	421.185	115.395	726.974	2.65303	6.14e-39	2.55e-37	up
evm.TU.Hic_asm_2_56.203	1302	1185	1311	3111	3316	3373	2255.34	1249.96	3260.73	1.38337	6.17e-39	2.56e-37	up
evm.TU.Hic_asm_8_12.531	500	315	415	2642	2371	2597	1471.18	403.34	2539.03	2.65376	6.87e-39	2.84e-37	up
evm.TU.Hic_asm_0_3.24	651	687	635	36	67	70	354.496	651.92	57.0716	-3.51013	8e-39	3.3e-37	down
evm.TU.Hic_asm_0_39.186	1077	3142	2014	0	1	4	1042.14	2082.64	1.63768	-10.2945	9.63e-39	3.97e-37	down
evm.TU.Hic_asm_7_28.306	609	1139	1041	4	1	1	462.445	922.838	2.05167	-8.84732	9.79e-39	4.03e-37	down
evm.TU.Hic_asm_1_38.183	2112	2405	2688	510	649	579	1473.96	2371.18	576.741	-2.03927	1.08e-38	4.45e-37	down
evm.TU.Hic_asm_4_37.430	4987	5924	909	16	8	11	2007.88	4003.96	11.7901	-8.41223	1.22e-38	5.02e-37	down
evm.TU.Hic_asm_3_48.385	1300	5558	6704	2	1	1	2229.02	4456.69	1.35012	-11.7053	1.56e-38	6.38e-37	down
evm.TU.Hic_asm_4_48.312	1338	2532	2679	28179	25841	29557	15014.3	2159.09	27869.5	3.69022	1.66e-38	6.78e-37	up
evm.TU.contig_106.373	2311	2095	2013	191	99	174	1137.28	2118.62	155.934	-3.76558	1.73e-38	7.05e-37	down
evm.TU.Hic_asm_9_4.40	25	27	15	459	362	456	224.566	22.351	426.781	4.26391	1.76e-38	7.18e-37	up
evm.TU.Hic_asm_6_11.225	191	170	187	968	829	989	555.17	180.37	929.97	2.36616	1.8e-38	7.31e-37	up
evm.TU.Hic_asm_4_44.41	1105	1179	1475	259	257	223	740.111	1233.9	246.325	-2.32522	2.08e-38	8.44e-37	down
evm.TU.Hic_asm_7_9.54	313	280	328	1024	1055	1000	664.024	302.742	1025.31	1.75954	2.17e-38	8.79e-37	up
evm.TU.Hic_asm_0_43.149	449	715	712	15	32	32	322.653	619.291	26.0161	-4.56785	2.53e-38	1.02e-36	down
evm.TU.Hic_asm_1_14.3	1288	910	1402	108	177	152	660.548	1176.66	144.439	-3.02489	3.17e-38	1.28e-36	down
evm.TU.Hic_asm_5_24.206	642	1000	1084	72	68	50	480.719	898.013	63.4243	-3.82479	3.74e-38	1.51e-36	down
evm.TU.Hic_asm_10_33.22	237	220	244	766	917	829	532.561	230.698	834.423	1.85514	3.81e-38	1.53e-36	up
evm.TU.Hic_asm_3_48.638	86	115	122	710	679	686	399.092	106.443	691.74	2.70077	4.55e-38	1.83e-36	up
evm.TU.Hic_asm_3_35.2	8810	9499	8284	1862	1550	1612	5238.36	8797.84	1678.87	-2.38978	5.37e-38	2.15e-36	down
evm.TU.Hic_asm_10_3.136	334	340	635	4495	4125	4290	2366.09	425.682	4306.5	3.33789	5.72e-38	2.29e-36	up
evm.TU.Hic_asm_3_42.308	1496	1922	1754	279	345	332	1013.74	1710.14	317.338	-2.42949	6.15e-38	2.46e-36	down
evm.TU.Hic_asm_8_4.254	264	389	399	11	6	11	178.198	346.997	9.39846	-5.21442	7.7e-38	3.07e-36	down
evm.TU.Hic_asm_1_13.180	6771	8966	6379	992	823	864	4123.61	7351.95	895.263	-3.03788	7.9e-38	3.15e-36	down
evm.TU.Hic_asm_8_29.56	45	64	140	1941	1981	2125	1046.87	80.5924	2013.16	4.63988	8.1e-38	3.22e-36	up
evm.TU.Hic_asm_10_27.30	482	1461	861	7	3	6	472.144	938.898	5.39024	-7.45456	9.58e-38	3.8e-36	down
evm.TU.Hic_asm_5_33.254	85	77	81	507	457	483	281.435	80.0568	482.813	2.59279	9.9e-38	3.93e-36	up
evm.TU.Hic_asm_9_0.1	261	139	187	1821	2263	2957	1263.86	192.427	2335.3	3.60078	1.09e-37	4.3e-36	up
evm.TU.Hic_asm_2_56.210	4444	4831	4599	899	816	646	2685.13	4581.72	788.534	-2.53887	1.12e-37	4.43e-36	down
evm.TU.Hic_asm_1_13.193	315	340	376	1343	1275	1428	843.918	339.369	1348.47	1.99046	1.14e-37	4.5e-36	up
evm.TU.Hic_asm_11_61.242	219	223	223	1226	1026	1101	669.784	219.354	1120.21	2.3529	1.16e-37	4.57e-36	up
evm.TU.Hic_asm_2_52.72	1055	957	1106	2786	2942	2693	1914.25	1025.22	2803.27	1.45107	1.34e-37	5.27e-36	up
evm.TU.Hic_asm_8_12.772	741	648	792	2609	2825	2304	1645.94	716.266	2575.62	1.84612	1.35e-37	5.28e-36	up
evm.TU.Hic_asm_8_2.321	199	203	307	1312	1803	1482	877.741	231.718	1523.76	2.71618	1.38e-37	5.4e-36	up
evm.TU.Hic_asm_11_10.110	370	414	552	35	50	36	238.993	437.895	40.0901	-3.44737	1.49e-37	5.84e-36	down
evm.TU.Hic_asm_9_32.260	340	329	417	1206	1366	1466	849.167	356.376	1341.96	1.9124	1.69e-37	6.58e-36	up
Novel00734	7	2	3	271	306	283	144.935	3.92927	285.941	6.17959	1.84e-37	7.17e-36	up
evm.TU.Hic_asm_6_9.17	1750	1482	2498	275	238	275	1065.8	1868.58	263.023	-2.82941	2.05e-37	7.99e-36	down
Novel03451	5	0	1	466	557	598	270.093	1.95019	538.235	8.09245	2.08e-37	8.1e-36	up
evm.TU.Hic_asm_11_18.153	508	402	876	20	30	25	301.98	579.136	24.8243	-4.542	2.1e-37	8.17e-36	down
evm.TU.Hic_asm_8_24.372	1879	1282	1473	105	198	132	833.534	1523.58	143.489	-3.40693	2.24e-37	8.68e-36	down
evm.TU.Hic_asm_11_61.103	7813	10544	4588	373	285	365	4018.98	7695.9	342.059	-4.49198	2.85e-37	1.1e-35	down
evm.TU.Hic_asm_11_15.143	768	2088	3725	1	1	4	1070.52	2139.06	1.98845	-10.0672	3.63e-37	1.4e-35	down
evm.TU.Hic_asm_9_40.572	917	1359	1464	139	152	159	690.915	1232.18	149.649	-3.04146	3.7e-37	1.43e-35	down
evm.TU.Hic_asm_3_48.1027	754	1084	668	57	56	62	447.013	835.734	58.2925	-3.84175	3.77e-37	1.45e-35	down
evm.TU.Hic_asm_10_3.812	812	805	920	3218	2826	3158	1952.78	834.432	3071.12	1.8798	4.57e-37	1.76e-35	up
evm.TU.Hic_asm_8_2.426	249	248	378	7	8	11	147.28	285.927	8.63312	-5.04847	4.63e-37	1.78e-35	down
evm.TU.Hic_asm_10_3.246	1001	878	1077	2790	2845	2696	1872.72	970.711	2774.73	1.51493	5.31e-37	2.03e-35	up
evm.TU.Hic_asm_2_58.421	2981	2309	3209	404	346	519	1603.41	2783.66	423.158	-2.71803	6.63e-37	2.54e-35	down
evm.TU.Hic_asm_11_4.4	436	1086	1979	6	5	4	571.212	1137.41	5.01782	-7.82906	6.83e-37	2.61e-35	down
evm.TU.Hic_asm_9_40.67	4315	5390	4345	855	979	919	2786.39	4657.7	915.085	-2.3475	7.25e-37	2.76e-35	down
evm.TU.Hic_asm_6_4.388	72	176	229	3941	3863	4039	2051.14	156.412	3945.87	4.6567	7.42e-37	2.83e-35	up
evm.TU.Hic_asm_3_48.200	973	1378	2145	1	0	3	734.572	1467.8	1.33987	-10.1065	8.05e-37	3.06e-35	down
evm.TU.Hic_asm_2_12.182	1976	1652	1833	340	260	350	1057.29	1797.02	317.566	-2.50124	8.43e-37	3.2e-35	down
evm.TU.Hic_asm_11_60.76	356	269	439	18	28	17	184.074	347.3	20.8474	-4.05525	9.03e-37	3.42e-35	down
evm.TU.contig_89.5	190	159	237	1195	1260	970	666.197	191.627	1140.77	2.5722	1.02e-36	3.85e-35	up
evm.TU.Hic_asm_10_3.199	2968	4666	3108	62	156	169	1852.7	3578.2	127.212	-4.8126	1.03e-36	3.88e-35	down
evm.TU.Hic_asm_10_3.2145	470	858	1198	13	24	27	423.959	826.803	21.115	-5.28749	1.05e-36	3.96e-35	down
evm.TU.contig_106.183	701	616	763	1814	2166	2106	1352.12	682.903	2021.34	1.56532	1.12e-36	4.23e-35	up
evm.TU.Hic_asm_8_7.263	55	44	30	618	579	496	303.88	42.8214	564.938	3.72559	1.17e-36	4.41e-35	up
evm.TU.Hic_asm_8_2.447	6361	6318	6112	1752	2084	2076	4082.94	6202.33	1963.55	-1.65919	1.24e-36	4.67e-35	down
evm.TU.Hic_asm_7_2.56	503	611	516	70	80	74	307.126	539.79	74.462	-2.85699	1.7e-36	6.37e-35	down
evm.TU.Hic_asm_4_46.92	249	263	386	7	4	8	150.026	293.683	6.36851	-5.53572	1.7e-36	6.37e-35	down
evm.TU.Hic_asm_7_40.51	2921	2910	3446	7934	8129	8117	5550.12	3048.89	8051.35	1.40089	1.83e-36	6.83e-35	up
evm.TU.Hic_asm_10_3.893	443	430	355	43	38	40	223.484	406.58	40.3885	-3.33303	1.84e-36	6.85e-35	down
evm.TU.Hic_asm_10_9.38	2426	2598	2196	500	560	570	1465.98	2390.08	541.886	-2.14074	1.94e-36	7.21e-35	down
evm.TU.Hic_asm_10_3.2179	399	349	356	1224	1338	1423	844.545	363.923	1325.17	1.86498	1.95e-36	7.27e-35	up
evm.TU.Hic_asm_11_60.245	3778	4382	3945	490	330	280	2186.12	4002.81	369.424	-3.43833	2.03e-36	7.53e-35	down
evm.TU.Hic_asm_9_39.72	293	245	376	4	13	11	153.934	298.693	9.17519	-5.01124	2.18e-36	8.1e-35	down
evm.TU.Hic_asm_5_11.9	288	293	309	1	4	9	148.917	293.241	4.59358	-5.98028	2.2e-36	8.13e-35	down
evm.TU.Hic_asm_4_43.23	461	920	494	2	8	4	316.296	628.02	4.57136	-7.08451	2.5e-36	9.24e-35	down
evm.TU.Hic_asm_11_38.81	402	467	415	37	42	55	234.604	424.704	44.5049	-3.25307	2.92e-36	1.08e-34	down
evm.TU.Hic_asm_11_4.117	2228	2634	2356	475	542	584	1459.62	2387.24	531.993	-2.16558	3.07e-36	1.13e-34	down
evm.TU.Hic_asm_7_33.289	507	501	589	110	124	124	321.972	524.936	119.009	-2.1409	3.21e-36	1.18e-34	down
evm.TU.Hic_asm_9_33.51	954	1042	1532	21	68	50	599.625	1153.72	45.5349	-4.65881	3.45e-36	1.27e-34	down
evm.TU.Hic_asm_8_8.5	2944	4054	3141	23462	20412	22159	12704.8	3365	22044.6	2.71185	3.95e-36	1.45e-34	up
evm.TU.Hic_asm_8_2.172	1471	1335	1518	239	174	259	823.481	1422.25	224.711	-2.66302	4.81e-36	1.76e-34	down
evm.TU.Hic_asm_5_30.175	53	77	87	515	692	596	334.611	71.4094	597.812	3.06602	5.39e-36	1.97e-34	up
evm.TU.Hic_asm_5_33.181	573	1305	2331	19	14	22	693.353	1368.32	18.3824	-6.21986	5.4e-36	1.97e-34	down
evm.TU.Hic_asm_3_48.138	1020	938	1162	2582	2971	2730	1888.76	1024.36	2753.16	1.42615	5.49e-36	2e-34	up
evm.TU.Hic_asm_2_25.75	1146	1599	1264	160	150	189	748.145	1330.02	166.268	-2.99997	5.53e-36	2.01e-34	down
evm.TU.Hic_asm_0_47.412	503	421	804	7	1	12	284.328	561.925	6.73068	-6.39325	5.56e-36	2.02e-34	down
evm.TU.Hic_asm_6_7.424	33	32	39	275	287	328	165.14	34.1577	296.122	3.11483	5.56e-36	2.02e-34	up
evm.TU.Hic_asm_0_47.56	523	333	517	46	43	46	246.889	448.764	45.0134	-3.31937	7.06e-36	2.56e-34	down
evm.TU.Hic_asm_4_23.57	697	1218	849	57	69	71	492.791	920.177	65.4052	-3.81357	7.82e-36	2.83e-34	down
evm.TU.Hic_asm_4_42.254	3478	3348	2020	218	296	221	1594.38	2945.05	243.72	-3.59461	9.41e-36	3.4e-34	down
evm.TU.Hic_asm_10_3.590	400	559	375	27	22	25	234.404	444.079	24.7286	-4.1687	9.58e-36	3.46e-34	down
evm.TU.Hic_asm_3_40.142	4144	6137	4355	585	458	528	2696.53	4867.73	525.329	-3.21219	1.03e-35	3.69e-34	down
evm.TU.Hic_asm_0_38.23	1201	1910	1578	159	191	195	867.823	1554.68	180.97	-3.10232	1.07e-35	3.86e-34	down
evm.TU.Hic_asm_2_49.425	1639	1206	1916	6706	8843	7364	4577.52	1555.01	7600.02	2.28883	1.22e-35	4.37e-34	up
evm.TU.Hic_asm_5_4.63	2286	1812	1659	10179	9413	10908	6034.89	1901.31	10168.5	2.41913	1.23e-35	4.41e-34	up
evm.TU.Hic_asm_1_11.67	306	400	688	9	14	8	232.134	454.008	10.2588	-5.46436	1.32e-35	4.71e-34	down
evm.TU.Hic_asm_11_3.86	57	47	88	487	567	516	292.111	62.4667	521.755	3.05736	1.34e-35	4.81e-34	up
evm.TU.Hic_asm_3_48.488	835	791	1312	53	51	92	511.718	958.249	65.1861	-3.87788	1.35e-35	4.81e-34	down
evm.TU.Hic_asm_3_48.396	548	1215	865	13659	13044	12367	6951.6	875.165	13028	3.89621	1.38e-35	4.92e-34	up
evm.TU.Hic_asm_0_47.109	343	550	449	23	31	29	236.298	445.081	27.5143	-4.01343	1.44e-35	5.14e-34	down
evm.TU.Hic_asm_1_32.230	3150	5016	2070	153	150	156	1796.59	3440.25	152.933	-4.49162	1.46e-35	5.19e-34	down
evm.TU.Hic_asm_0_40.66	255	297	283	17	26	19	148.149	275.78	20.5182	-3.74403	1.55e-35	5.49e-34	down
evm.TU.Hic_asm_7_34.451	1501	1744	1716	301	416	368	998.455	1637.35	359.565	-2.18626	1.59e-35	5.65e-34	down
evm.TU.Hic_asm_9_35.427	154	200	227	1284	1119	1147	688.27	191.158	1185.38	2.63247	1.85e-35	6.56e-34	up
evm.TU.Hic_asm_6_4.435	8	10	18	225	301	260	136.17	11.7124	260.628	4.46641	1.88e-35	6.64e-34	up
evm.TU.Hic_asm_5_40.38	1276	1343	1060	5515	5894	5638	3446.14	1219.46	5672.82	2.2182	1.98e-35	7.01e-34	up
evm.TU.Hic_asm_2_58.546	551	514	644	117	142	129	344.906	560.96	128.852	-2.12176	2.17e-35	7.63e-34	down
evm.TU.Hic_asm_0_47.201	617	419	695	69	72	72	317.918	564.935	70.9008	-2.99511	2.19e-35	7.7e-34	down
Novel00376	188	146	84	1881	2145	1956	1063.89	139.088	1988.69	3.83933	2.35e-35	8.25e-34	up
evm.TU.Hic_asm_0_3.56	285	369	638	10	7	8	214.559	420.74	8.37746	-5.65686	2.41e-35	8.45e-34	down
evm.TU.Hic_asm_4_1.179	2931	9734	21712	72	114	93	5597.52	11102.8	92.2697	-6.91046	2.62e-35	9.17e-34	down
evm.TU.Hic_asm_4_14.128	13417	15426	12368	2713	2367	2261	8055.84	13659.8	2451.88	-2.47803	3.22e-35	1.13e-33	down
evm.TU.Hic_asm_3_48.392	464	637	554	31	58	38	294.896	547.895	41.8974	-3.70493	3.49e-35	1.22e-33	down
evm.TU.Hic_asm_6_79.207	2765	1683	1200	95	110	81	983.14	1871.17	95.1056	-4.29819	3.57e-35	1.25e-33	down
evm.TU.Hic_asm_6_13.79	355	299	369	1012	1130	1173	718.972	335.894	1102.05	1.71365	4.19e-35	1.46e-33	up
evm.TU.Hic_asm_9_14.151	13351	17522	8165	604	745	920	6914.76	13076.8	752.754	-4.11859	5.4e-35	1.88e-33	down
evm.TU.Hic_asm_9_37.259	2131	1385	1281	41	109	65	826.883	1583.2	70.5698	-4.48494	5.5e-35	1.91e-33	down
evm.TU.Hic_asm_3_48.356	1582	1627	2435	8444	9066	9073	5344.63	1845.03	8844.23	2.2609	5.58e-35	1.94e-33	up
evm.TU.Hic_asm_11_4.164	344	363	474	1410	1608	1649	969.152	387.286	1551.02	2.00126	5.93e-35	2.05e-33	up
evm.TU.Hic_asm_0_41.250	856	619	776	26	57	65	393.788	738.85	48.7266	-3.91883	6.47e-35	2.24e-33	down
evm.TU.Hic_asm_3_42.73	169	178	232	1112	1022	1397	683.211	189.88	1176.54	2.63072	7.82e-35	2.7e-33	up
evm.TU.Hic_asm_1_19.72	3941	5461	4801	801	705	629	2707.05	4700.94	713.158	-2.72085	7.85e-35	2.71e-33	down
evm.TU.Hic_asm_7_38.165	336	534	398	7	2	2	212.567	421.381	3.75256	-6.83857	8.41e-35	2.9e-33	down
evm.TU.Hic_asm_1_18.80	10	3	6	308	244	270	140.528	6.19357	274.863	5.46175	8.48e-35	2.92e-33	up
evm.TU.Hic_asm_7_40.396	856	2698	3283	0	2	2	1123.7	2246.1	1.29715	-10.7279	1.02e-34	3.5e-33	down
evm.TU.Hic_asm_4_1.373	430	620	850	39	25	35	327.729	622.267	33.1915	-4.23226	1.05e-34	3.59e-33	down
evm.TU.Hic_asm_10_28.14	363	335	415	65	62	63	214.381	365.42	63.3417	-2.53006	1.25e-34	4.27e-33	down
evm.TU.Hic_asm_2_57.464	875	2384	3335	24	41	50	1097.91	2157.83	37.9775	-5.82672	1.27e-34	4.36e-33	down
evm.TU.Hic_asm_2_6.205	245	422	332	8	7	7	169.507	331.667	7.34622	-5.49976	1.42e-34	4.86e-33	down
evm.TU.Hic_asm_5_24.146	741	1212	1021	76	55	41	521.699	985.684	57.7146	-4.09651	1.43e-34	4.88e-33	down
evm.TU.Hic_asm_4_44.10	32	22	22	273	443	362	190.713	25.0519	356.375	3.83215	1.45e-34	4.93e-33	up
evm.TU.Hic_asm_10_12.11	372	427	308	26	22	28	196.528	367.689	25.367	-3.85897	1.72e-34	5.84e-33	down
evm.TU.Hic_asm_3_40.121	6483	6660	4733	856	1034	970	3443.12	5936.45	949.789	-2.64378	1.74e-34	5.91e-33	down
evm.TU.Hic_asm_11_60.155	380	176	190	2999	4038	3918	1938.4	245.441	3631.36	3.88705	1.81e-34	6.14e-33	up
evm.TU.Hic_asm_9_37.1	53150	62798	39289	6730	7036	6595	29242.4	51706	6778.69	-2.93125	2.32e-34	7.85e-33	down
evm.TU.Hic_asm_0_47.73	83	84	115	497	520	480	295.392	92.3776	498.406	2.42971	2.35e-34	7.93e-33	up
evm.TU.Hic_asm_11_10.160	1223	1488	1692	5210	5914	5821	3540.54	1448.53	5632.55	1.95923	2.45e-34	8.28e-33	up
evm.TU.Hic_asm_11_3.313	74	98	94	525	519	519	304.314	87.8612	520.767	2.56911	2.5e-34	8.42e-33	up
evm.TU.Hic_asm_0_6.223	1827	1790	1435	275	344	284	986.725	1673.66	299.791	-2.48049	2.54e-34	8.54e-33	down
evm.TU.Hic_asm_11_24.10	1584	2244	1210	121	87	108	895.006	1684.22	105.793	-3.99367	2.64e-34	8.87e-33	down
evm.TU.Hic_asm_10_3.945	201	213	151	1073	1269	1237	688.268	187.664	1188.87	2.66544	2.77e-34	9.29e-33	up
evm.TU.Hic_asm_10_3.798	1607	1504	2583	204	246	280	1049	1855.68	242.317	-2.93687	2.89e-34	9.68e-33	down
evm.TU.Hic_asm_0_40.451	319	720	550	4	3	9	266.813	528.298	5.32702	-6.63237	3.84e-34	1.28e-32	down
evm.TU.Hic_asm_10_3.510	1197	1401	665	36	39	17	561.251	1091.83	30.6689	-5.15446	3.96e-34	1.32e-32	down
evm.TU.Hic_asm_3_42.111	12	9	8	208	226	197	109.78	9.58128	209.978	4.45826	4.63e-34	1.54e-32	up
evm.TU.Hic_asm_6_11.57	15812	16931	4503	276	225	201	6389.48	12544.1	234.83	-5.73945	4.63e-34	1.54e-32	down
evm.TU.Hic_asm_3_48.966	730	690	1014	3298	3837	3190	2114.1	796.084	3432.12	2.10767	4.64e-34	1.54e-32	up
evm.TU.Hic_asm_10_36.296	2572	3064	2492	536	480	457	1592.68	2693.62	491.748	-2.45378	5.11e-34	1.7e-32	down
evm.TU.Hic_asm_2_58.207	8687	9667	2520	146	128	127	3584.21	7034.52	133.901	-5.71545	5.19e-34	1.72e-32	down
evm.TU.Hic_asm_10_12.50	414	685	620	0	11	4	286.81	568.794	4.82645	-6.85103	5.49e-34	1.82e-32	down
evm.TU.Hic_asm_2_58.63	620	922	962	68	36	49	438.546	825.605	51.4874	-4.00687	5.52e-34	1.83e-32	down
evm.TU.Hic_asm_0_45.108	2261	1308	1242	13549	15948	14858	8161.72	1586.69	14736.7	3.21537	5.98e-34	1.98e-32	up
evm.TU.Hic_asm_6_4.436	54	85	111	739	1091	910	494.559	81.9752	907.143	3.46748	6.03e-34	1.99e-32	up
evm.TU.Hic_asm_5_22.427	365	309	319	1162	1167	1198	750.973	327.239	1174.71	1.84422	6.21e-34	2.05e-32	up
evm.TU.Hic_asm_9_40.384	336	485	582	38	38	34	248.836	461.015	36.6565	-3.65371	6.62e-34	2.18e-32	down
evm.TU.Hic_asm_8_26.82	451	631	536	16	41	32	282.594	535.95	29.2367	-4.18993	7.28e-34	2.39e-32	down
evm.TU.Hic_asm_2_52.22	440	1127	1494	6	18	7	506.678	1003.2	10.1523	-6.61837	7.54e-34	2.48e-32	down
evm.TU.Hic_asm_10_36.243	599	650	843	3291	3085	2844	1880.96	686.134	3075.79	2.1641	7.88e-34	2.59e-32	up
evm.TU.Hic_asm_2_58.392	583	476	761	2445	2843	2569	1602.73	594.255	2611.21	2.13482	8.09e-34	2.65e-32	up
evm.TU.Hic_asm_2_8.31	244	476	444	4	7	8	195.628	384.984	6.27283	-5.93246	8.1e-34	2.65e-32	down
evm.TU.Hic_asm_0_40.330	1896	1771	1434	7492	7943	8141	4767.11	1689.3	7844.91	2.21556	8.14e-34	2.66e-32	up
evm.TU.Hic_asm_7_15.113	4462	6711	6341	760	794	986	3316.56	5788.27	844.86	-2.77631	8.25e-34	2.69e-32	down
evm.TU.Hic_asm_0_49.26	1020	1032	1344	3977	4051	3695	2509.38	1113.73	3905.03	1.80968	8.32e-34	2.71e-32	up
evm.TU.Hic_asm_10_3.968	778	958	1365	128	137	124	572.103	1014.74	129.468	-2.97078	8.43e-34	2.74e-32	down
evm.TU.Hic_asm_5_24.692	297	459	633	1	6	3	229.04	454.827	3.25314	-7.10312	8.82e-34	2.87e-32	down
evm.TU.Hic_asm_2_56.423	872	1036	1201	216	226	226	622.348	1022.35	222.345	-2.20121	8.94e-34	2.9e-32	down
evm.TU.Hic_asm_11_15.4	190	174	271	1001	1349	1373	720.694	207.421	1233.97	2.57144	9.51e-34	3.08e-32	up
evm.TU.Hic_asm_8_12.256	13878	17783	16466	2868	2068	2349	9174.03	15908.1	2439.92	-2.70496	9.57e-34	3.1e-32	down
evm.TU.Hic_asm_2_4.75	308	266	365	1	3	4	155.118	307.611	2.6262	-6.85536	1.21e-33	3.9e-32	down
evm.TU.Hic_asm_7_40.537	10	13	8	200	222	256	117.841	10.3335	225.348	4.45974	1.44e-33	4.66e-32	up
evm.TU.Hic_asm_5_4.16	849	1055	821	4425	4472	4442	2673.36	904.005	4442.71	2.29754	1.45e-33	4.68e-32	up
evm.TU.Hic_asm_9_35.43	1238	1439	1646	5238	5094	5209	3300.55	1421.98	5179.11	1.86479	1.51e-33	4.86e-32	up
evm.TU.Hic_asm_2_59.178	1762	1687	1659	4731	4834	4797	3233.92	1685.31	4782.53	1.50495	1.58e-33	5.07e-32	up
evm.TU.Hic_asm_4_37.1052	359	1130	1001	2	8	3	414.746	825.25	4.24166	-7.58786	1.73e-33	5.54e-32	down
evm.TU.Hic_asm_0_3.59	262	297	503	9	4	5	176.089	346.097	6.08096	-5.84609	1.83e-33	5.88e-32	down
evm.TU.Hic_asm_10_3.1345	525	457	665	1833	2150	1962	1257.13	538.847	1975.42	1.87348	1.84e-33	5.89e-32	up
evm.TU.Hic_asm_6_82.630	11525	18392	20978	2059	2382	2253	9485	16745.4	2224.62	-2.91212	1.93e-33	6.19e-32	down
evm.TU.Hic_asm_0_41.104	613	747	603	71	78	100	366.716	650.684	82.7472	-2.97439	1.95e-33	6.23e-32	down
evm.TU.Hic_asm_2_59.375	548	1724	998	0	6	2	549.053	1095.53	2.57266	-8.70122	2.35e-33	7.49e-32	down
evm.TU.Hic_asm_5_40.143	257	379	305	7	3	3	158.258	312.115	4.40114	-6.16703	2.44e-33	7.78e-32	down
evm.TU.Hic_asm_5_1.32	631	594	278	7423	8205	8600	4278.91	502.228	8055.59	4.00412	2.74e-33	8.72e-32	up
evm.TU.Hic_asm_0_38.19	1662	1061	766	1	17	14	583.165	1155.94	10.3875	-6.78571	2.78e-33	8.84e-32	down
evm.TU.Hic_asm_8_7.118	783	601	623	41	48	80	358.656	661.248	56.0638	-3.55898	2.98e-33	9.47e-32	down
evm.TU.Hic_asm_3_43.169	1288	3232	3171	13	34	60	1288.24	2541.3	35.1839	-6.1721	3.57e-33	1.13e-31	down
evm.TU.Hic_asm_10_9.57	1607	1949	2285	324	236	237	1093.65	1920.25	267.044	-2.84711	3.82e-33	1.21e-31	down
evm.TU.Hic_asm_9_37.537	5904	9843	10135	1	0	0	4268.94	8537.52	0.350772	-14.5425	3.96e-33	1.25e-31	down
evm.TU.Hic_asm_1_38.80	0	3	2	417	710	707	303.724	1.67483	605.773	8.52282	3.97e-33	1.25e-31	up
evm.TU.Hic_asm_0_47.154	261	219	293	25	25	18	138.024	253.373	22.6758	-3.48463	4.17e-33	1.31e-31	down
evm.TU.Hic_asm_0_47.342	191	145	181	626	721	724	428.954	169.711	688.197	2.01906	4.19e-33	1.32e-31	up
evm.TU.Hic_asm_9_0.2	4	10	12	260	354	507	189.893	8.54453	371.241	5.44098	4.59e-33	1.44e-31	up
evm.TU.Hic_asm_3_36.16	2553	2137	2445	488	351	360	1374.1	2346.4	401.795	-2.54674	4.9e-33	1.54e-31	down
evm.TU.Hic_asm_4_14.316	617	653	407	41	31	29	296.062	558.295	33.8282	-4.04743	5.21e-33	1.63e-31	down
evm.TU.Hic_asm_8_19.29	433	493	618	1857	2066	2027	1242.64	506.798	1978.49	1.96466	5.98e-33	1.87e-31	up
evm.TU.Hic_asm_0_45.39	1707	1459	1771	237	382	350	970.967	1621.6	320.339	-2.33883	6.6e-33	2.06e-31	down
evm.TU.Hic_asm_3_48.287	181	165	195	704	1003	1025	541.26	177.801	904.72	2.34727	7.21e-33	2.25e-31	up
evm.TU.Hic_asm_11_40.200	1868	1531	2012	5751	5569	5315	3659.89	1774.3	5545.47	1.64383	7.22e-33	2.25e-31	up
evm.TU.Hic_asm_0_50.49	286	310	355	43	50	46	179.493	312.793	46.1933	-2.7589	7.96e-33	2.48e-31	down
evm.TU.Hic_asm_0_40.443	544	1186	1027	5	19	3	461.264	913.727	8.80163	-6.68623	7.98e-33	2.48e-31	down
evm.TU.Hic_asm_8_4.115	2299	2535	2148	551	595	590	1444.45	2311.37	577.53	-2.0006	8.14e-33	2.53e-31	down
evm.TU.Hic_asm_8_12.111	331	467	604	34	40	31	247.369	459.837	34.902	-3.7196	8.56e-33	2.66e-31	down
evm.TU.Hic_asm_3_39.235	401	549	522	17	41	35	258.456	486.335	30.5766	-3.98549	8.62e-33	2.67e-31	down
evm.TU.Hic_asm_2_6.74	525	579	667	1952	2067	2361	1352.34	582.428	2122.25	1.86544	1.03e-32	3.19e-31	up
evm.TU.Hic_asm_0_1.60	902	765	803	200	210	224	512.341	813.71	210.971	-1.94747	1.05e-32	3.26e-31	down
evm.TU.Hic_asm_7_33.126	3753	3291	3323	10562	10780	9964	6922.79	3418.1	10427.5	1.60918	1.27e-32	3.94e-31	up
evm.TU.Hic_asm_5_33.204	1437	1449	1522	3519	3717	3875	2574.85	1452.47	3697.22	1.3481	1.35e-32	4.16e-31	up
evm.TU.Hic_asm_10_3.2186	180	167	260	943	986	960	579.988	198.273	961.703	2.27632	1.79e-32	5.5e-31	up
evm.TU.Hic_asm_5_1.37	1749	1509	1846	4117	4235	4464	2971.27	1676.18	4266.35	1.34765	1.79e-32	5.51e-31	up
evm.TU.Hic_asm_1_38.100	479	650	538	63	75	78	312.09	552.449	71.731	-2.94402	1.95e-32	6e-31	down
evm.TU.Hic_asm_10_9.108	523	663	415	3669	3922	4192	2226.58	533.439	3919.72	2.87816	1.97e-32	6.06e-31	up
evm.TU.Hic_asm_3_42.222	51	27	24	460	491	442	248.659	33.6669	463.651	3.78508	2.1e-32	6.45e-31	up
evm.TU.Hic_asm_6_59.80	6	2	6	256	220	220	118.507	4.52861	232.485	5.66214	2.19e-32	6.7e-31	up
evm.TU.Hic_asm_6_11.248	218	320	427	4	6	9	161.271	316.258	6.28365	-5.64804	2.21e-32	6.75e-31	down
evm.TU.Hic_asm_5_4.332	23	9	49	979	954	863	479.007	25.8679	932.146	5.16082	2.96e-32	9.04e-31	up
evm.TU.Hic_asm_8_24.480	155	159	343	2584	2421	2779	1403.77	212.913	2594.63	3.60576	3.1e-32	9.47e-31	up
evm.TU.Hic_asm_4_1.193	272	397	273	13	7	9	161.621	313.483	9.75948	-5.01452	3.71e-32	1.13e-30	down
evm.TU.Hic_asm_2_56.287	1659	1502	2722	230	178	153	1051.45	1915.02	187.882	-3.35049	3.87e-32	1.18e-30	down
evm.TU.Hic_asm_10_5.36	875	1129	1426	175	148	155	642.667	1125.65	159.682	-2.81846	3.88e-32	1.18e-30	down
evm.TU.Hic_asm_10_3.1798	387	793	596	28	16	19	305.867	590.545	21.188	-4.80582	3.89e-32	1.18e-30	down
evm.TU.Hic_asm_8_29.274	158	166	248	957	1033	951	582.812	186.991	978.634	2.38634	3.98e-32	1.2e-30	up
evm.TU.Hic_asm_2_57.631	292	311	675	7	6	10	210.859	414.052	7.66567	-5.75733	4.09e-32	1.24e-30	down
evm.TU.Hic_asm_2_56.384	3817	5842	6154	78	260	238	2700.74	5212.74	188.737	-4.78662	4.11e-32	1.24e-30	down
evm.TU.Hic_asm_5_4.318	15	8	14	206	229	194	110.656	12.0688	209.244	4.10788	4.3e-32	1.3e-30	up
evm.TU.Hic_asm_11_18.280	216	248	246	891	882	962	572.622	234.285	910.959	1.95995	4.47e-32	1.35e-30	up
evm.TU.Hic_asm_0_6.167	2535	8725	11336	0	1	1	3705.04	7409.42	0.648577	-13.4472	4.62e-32	1.39e-30	down
evm.TU.Hic_asm_7_33.150	586	950	1374	61	70	58	507.265	951.689	62.8411	-3.92075	4.83e-32	1.45e-30	down
evm.TU.Hic_asm_4_37.971	313	419	788	2	2	5	248.451	493.915	2.9878	-7.36719	4.96e-32	1.49e-30	down
evm.TU.Hic_asm_10_3.1261	278	414	498	21	31	25	208.249	391.005	25.4939	-3.93639	5.09e-32	1.53e-30	down
evm.TU.Hic_asm_4_45.93	442	629	539	3084	2779	3100	1761.62	533.22	2990.01	2.48788	5.24e-32	1.57e-30	up
evm.TU.Hic_asm_9_32.3	581	473	528	1542	1866	1917	1144.23	520.503	1767.95	1.76423	5.27e-32	1.58e-30	up
evm.TU.Hic_asm_10_3.810	9903	12278	2211	100	71	105	4174.95	8257.55	92.336	-6.48306	5.31e-32	1.59e-30	down
evm.TU.Hic_asm_11_3.232	867	1178	1775	88	130	120	680.036	1248.19	111.886	-3.47892	5.38e-32	1.61e-30	down
evm.TU.Hic_asm_10_0.249	213	233	297	8	18	12	128.144	243.786	12.5024	-4.2762	6.85e-32	2.04e-30	down
evm.TU.Hic_asm_2_49.168	8	1	13	274	299	280	145.384	6.99712	283.772	5.31034	7.6e-32	2.26e-30	up
evm.TU.Hic_asm_3_40.167	185	217	278	10	12	11	117.024	223.087	10.9609	-4.34619	7.83e-32	2.33e-30	down
evm.TU.Hic_asm_6_82.693	345	623	804	30	25	25	303.971	581.204	26.7376	-4.44436	7.92e-32	2.35e-30	down
evm.TU.Hic_asm_9_40.763	301	398	316	21	11	21	177.223	336.648	17.7976	-4.24736	9.71e-32	2.88e-30	down
evm.TU.Hic_asm_2_57.421	14	11	7	202	244	201	112.782	10.6328	214.932	4.34684	1.04e-31	3.1e-30	up
evm.TU.Hic_asm_2_12.350	227	364	533	6	4	4	186.089	367.48	4.69894	-6.29838	1.16e-31	3.43e-30	down
evm.TU.Hic_asm_9_40.775	1807	2813	2254	303	344	259	1290.97	2280.57	301.37	-2.91968	1.18e-31	3.5e-30	down
evm.TU.Hic_asm_10_11.136	65	43	105	741	841	697	413.419	68.9398	757.899	3.45378	1.2e-31	3.54e-30	up
evm.TU.Hic_asm_11_15.350	539	584	641	1963	1844	1909	1243.36	580.745	1905.97	1.71458	1.26e-31	3.73e-30	up
evm.TU.Hic_asm_2_59.73	1398	1138	1207	305	364	302	777.694	1232.76	322.626	-1.93368	1.29e-31	3.79e-30	down
evm.TU.Hic_asm_1_32.54	10	4	5	220	211	200	108.315	6.23655	210.393	5.07346	1.3e-31	3.82e-30	up
evm.TU.Hic_asm_10_27.162	405	320	294	20	19	32	180.068	336.511	23.6245	-3.83221	1.59e-31	4.67e-30	down
evm.TU.Hic_asm_2_58.501	631	1153	853	67	82	75	475.62	876.862	74.3772	-3.55867	1.59e-31	4.67e-30	down
evm.TU.Hic_asm_7_38.46	400	449	461	1	4	0	216.779	431.931	1.62628	-8.02266	1.85e-31	5.42e-30	down
evm.TU.Hic_asm_4_11.440	527	537	496	1672	1693	1790	1115.97	515.424	1716.51	1.73634	1.95e-31	5.72e-30	up
evm.TU.Hic_asm_9_8.204	3921	4314	3347	581	812	768	2278.42	3840.91	715.937	-2.42319	1.97e-31	5.77e-30	down
evm.TU.Hic_asm_3_48.393	1515	3209	5215	73	136	116	1673.44	3239.67	107.219	-4.91641	2.02e-31	5.89e-30	down
evm.TU.Hic_asm_7_38.163	444	860	658	3	2	0	326.853	652.017	1.69007	-8.61172	2.1e-31	6.12e-30	down
evm.TU.Hic_asm_0_47.141	427	743	652	51	38	38	322.958	603.38	42.5353	-3.82878	2.27e-31	6.62e-30	down
evm.TU.Hic_asm_5_16.37	2788	2901	4571	449	607	594	1948.4	3349.9	546.897	-2.61461	2.3e-31	6.71e-30	down
evm.TU.Hic_asm_8_4.306	7713	4632	4228	44626	45138	46559	25433.7	5469.83	45397.5	3.05306	2.32e-31	6.75e-30	up
evm.TU.Hic_asm_5_22.341	377	473	677	30	51	40	269.796	499.617	39.9739	-3.64095	2.36e-31	6.86e-30	down
evm.TU.Hic_asm_10_3.189	785	720	747	1877	2072	1954	1352.75	742.149	1963.35	1.40387	2.37e-31	6.87e-30	up
evm.TU.Hic_asm_1_8.153	119	133	106	758	879	637	437.432	118.666	756.197	2.67411	2.38e-31	6.89e-30	up
evm.TU.Hic_asm_3_39.257	88	36	12	3077	3575	3739	1748.66	45.2696	3452.06	6.25432	2.59e-31	7.49e-30	up
evm.TU.Hic_asm_9_40.802	24389	28805	12179	1421	1116	1191	11580.4	21913.9	1246.99	-4.13538	2.79e-31	8.06e-30	down
evm.TU.Hic_asm_2_57.392	3274	3485	3662	1003	1273	1203	2294.2	3434.02	1154.38	-1.57249	2.98e-31	8.59e-30	down
evm.TU.Hic_asm_2_58.109	364	1267	1750	1	4	2	554.499	1106.71	2.28568	-8.9014	3.02e-31	8.72e-30	down
evm.TU.Hic_asm_0_50.101	3178	4584	4030	696	573	596	2263.33	3903.31	623.355	-2.64681	3.13e-31	9.02e-30	down
evm.TU.Hic_asm_3_42.575	247	489	463	16	11	11	204.584	396.421	12.7467	-4.96436	3.39e-31	9.75e-30	down
evm.TU.Hic_asm_3_48.522	196	120	107	1416	1200	1439	746.727	139.669	1353.78	3.27742	3.5e-31	1.01e-29	up
evm.TU.Hic_asm_10_11.354	731	543	703	128	159	150	396.773	648.49	145.055	-2.16004	4.04e-31	1.16e-29	down
evm.TU.Hic_asm_0_29.294	1829	1708	1973	4310	4592	5066	3229.07	1811.78	4646.37	1.35867	4.13e-31	1.18e-29	up
evm.TU.Hic_asm_11_4.95	21051	21571	12697	2192	2219	2037	10289.5	18431	2148.08	-3.10102	4.54e-31	1.3e-29	down
evm.TU.Hic_asm_9_3.146	327	346	616	6	1	1	211.188	419.623	2.75321	-7.29124	4.69e-31	1.34e-29	down
evm.TU.Hic_asm_6_84.70	78	97	108	693	651	526	358.623	93.1504	624.096	2.74422	4.98e-31	1.42e-29	up
evm.TU.Hic_asm_9_3.102	812	774	884	208	271	248	526.763	812.385	241.142	-1.75137	5.82e-31	1.66e-29	down
evm.TU.Hic_asm_10_3.1353	193	198	192	6	10	11	100.676	192.433	8.92011	-4.42378	6.62e-31	1.89e-29	down
evm.TU.Hic_asm_10_3.211	2303	4626	5300	106	247	212	2104.71	4023.58	185.841	-4.43552	6.73e-31	1.92e-29	down
Novel02879	4	6	5	169	274	243	115.871	4.97165	226.77	5.52045	6.93e-31	1.97e-29	up
evm.TU.Hic_asm_7_40.29	338	371	472	1535	1468	1571	956.011	387.515	1524.51	1.97554	7.52e-31	2.13e-29	up
evm.TU.Hic_asm_10_27.115	274	345	439	35	31	35	190.427	347.151	33.7017	-3.36672	7.6e-31	2.15e-29	down
evm.TU.Hic_asm_3_43.145	694	640	442	59	61	51	323.386	589.81	56.9618	-3.37234	8.06e-31	2.28e-29	down
evm.TU.Hic_asm_5_4.202	2504	3723	3821	565	630	558	1948.66	3314.27	583.052	-2.50696	8.83e-31	2.5e-29	down
evm.TU.Hic_asm_0_6.260	492	1032	1000	49	47	32	438.403	834.081	42.7255	-4.28806	9.47e-31	2.68e-29	down
evm.TU.Hic_asm_11_60.90	271	340	323	6	2	0	155.642	308.541	2.74239	-6.8507	9.72e-31	2.74e-29	down
Novel01644	23	18	6	343	484	436	217.072	15.7425	418.401	4.74293	9.77e-31	2.75e-29	up
evm.TU.Hic_asm_8_29.229	1480	1397	1673	3868	3875	3699	2653.48	1494.96	3812	1.35027	9.88e-31	2.78e-29	up
evm.TU.Hic_asm_1_30.242	1035	1123	1081	2925	3174	3268	2092.48	1069.38	3115.58	1.54311	9.98e-31	2.81e-29	up
evm.TU.Hic_asm_7_41.59	17810	19770	12159	2283	2197	1959	9357	16566.7	2147.27	-2.94773	1.03e-30	2.89e-29	down
evm.TU.Hic_asm_5_4.13	1310	1148	931	146	114	88	619.323	1122.07	116.578	-3.26811	1.18e-30	3.31e-29	down
evm.TU.Hic_asm_8_12.515	4353	5236	7604	29195	31044	31205	18025.9	5623.56	30428.3	2.43582	1.28e-30	3.58e-29	up
evm.TU.Hic_asm_10_28.36	1885	902	886	72	54	45	633.776	1210.24	57.3115	-4.40204	1.4e-30	3.93e-29	down
evm.TU.Hic_asm_11_4.321	8531	8643	9673	20338	20882	22187	14971.1	8834.28	21107.9	1.2566	1.54e-30	4.3e-29	up
evm.TU.Hic_asm_2_58.8	116	117	148	569	766	575	379.23	125.032	633.427	2.34037	1.58e-30	4.42e-29	up
evm.TU.Hic_asm_2_49.449	24	52	75	783	820	909	442.604	49.3775	835.831	4.07976	1.77e-30	4.94e-29	up
evm.TU.Hic_asm_9_18.238	340	663	678	17	28	32	290.067	554.692	25.4421	-4.44328	1.83e-30	5.11e-29	down
evm.TU.Hic_asm_4_2.18	582	769	727	124	111	110	400.877	686.596	115.158	-2.57668	2.12e-30	5.9e-29	down
evm.TU.Hic_asm_8_12.527	1541	1545	1335	5386	5173	5552	3415.95	1462.6	5369.31	1.87646	2.26e-30	6.29e-29	up
evm.TU.Hic_asm_0_50.69	11814	10402	11842	34687	31494	31198	21848.9	11201.8	32495.9	1.53651	2.44e-30	6.76e-29	up
evm.TU.Hic_asm_2_6.10	301	555	423	14	4	6	216.592	425.019	8.16452	-5.71851	2.45e-30	6.79e-29	down
evm.TU.Hic_asm_11_15.584	806	688	795	217	250	242	494.119	752.613	235.624	-1.67519	2.5e-30	6.94e-29	down
evm.TU.Hic_asm_2_58.45	332	301	418	1095	1351	1204	778.029	344.2	1211.86	1.8151	2.74e-30	7.57e-29	up
evm.TU.Hic_asm_10_36.159	7295	10076	8269	1280	1674	1749	5029.3	8499.17	1559.43	-2.44617	3.18e-30	8.78e-29	down
evm.TU.Hic_asm_7_2.226	2	0	6	239	271	259	129.077	2.51149	255.643	6.61007	3.18e-30	8.78e-29	up
evm.TU.Hic_asm_3_48.403	434	821	1349	26	36	32	439.897	848.644	31.1501	-4.76677	3.88e-30	1.07e-28	down
Novel03840	203	334	386	5	12	9	156.068	303.589	8.54769	-5.14075	3.95e-30	1.09e-28	down
evm.TU.Hic_asm_8_2.145	419	480	311	16	32	19	212.394	402.707	22.0807	-4.18327	4.04e-30	1.11e-28	down
evm.TU.Hic_asm_10_3.1037	1139	1223	1042	4046	4271	3881	2593.69	1126.68	4060.71	1.85006	4.21e-30	1.16e-28	up
evm.TU.Hic_asm_4_43.7	424	313	547	1941	2112	1973	1211.66	418.504	2004.82	2.25908	4.42e-30	1.21e-28	up
evm.TU.Hic_asm_9_37.514	1970	4541	3965	229	154	223	1837.28	3471.6	202.957	-4.09683	4.54e-30	1.24e-28	down
evm.TU.Hic_asm_9_37.196	2133	3217	2262	297	283	375	1425.18	2532.31	318.059	-2.99306	4.89e-30	1.34e-28	down
evm.TU.Hic_asm_1_18.160	5	27	14	482	666	615	299.844	15.4777	584.21	5.24999	4.91e-30	1.34e-28	up
evm.TU.Hic_asm_3_42.125	474	314	236	8	12	6	173.861	339.111	8.61091	-5.29591	5.06e-30	1.38e-28	down
evm.TU.Hic_asm_3_42.402	326	341	598	27	17	27	217.881	411.969	23.7937	-4.11835	5.1e-30	1.39e-28	down
evm.TU.Hic_asm_11_11.61	316	611	937	1	5	1	305.428	608.581	2.27486	-8.03852	5.51e-30	1.5e-28	down
evm.TU.Hic_asm_9_8.205	687	747	928	138	189	176	471.078	775.455	166.702	-2.21685	5.57e-30	1.52e-28	down
evm.TU.Hic_asm_1_7.44	1901	3845	4612	248	278	279	1835.76	3403.89	267.626	-3.66887	6.42e-30	1.75e-28	down
evm.TU.Hic_asm_0_38.150	1964	1728	2159	4579	4674	4901	3316.56	1920.64	4712.48	1.29471	6.45e-30	1.75e-28	up
evm.TU.Hic_asm_5_33.163	496	448	905	48	35	45	321.598	600.363	42.8343	-3.81168	6.94e-30	1.88e-28	down
evm.TU.Hic_asm_10_3.287	319	287	324	53	64	59	182.196	305.94	58.4514	-2.38698	7.29e-30	1.98e-28	down
evm.TU.Hic_asm_9_40.145	4	9	11	238	190	245	116.365	7.8832	224.847	4.83255	7.68e-30	2.08e-28	up
evm.TU.Hic_asm_11_10.86	865	1162	1537	68	107	43	620.23	1168.31	72.1495	-4.01636	7.93e-30	2.14e-28	down
evm.TU.Hic_asm_4_48.147	1232	1300	1528	290	408	362	842.876	1334.58	351.177	-1.92539	8.65e-30	2.34e-28	down
evm.TU.Hic_asm_4_42.381	7426	7407	7113	1806	1345	1475	4396.77	7244.85	1548.69	-2.2261	8.92e-30	2.41e-28	down
evm.TU.Hic_asm_8_12.128	1248	1198	1204	385	367	356	786.591	1203.73	369.448	-1.70445	8.96e-30	2.42e-28	down
evm.TU.Hic_asm_10_0.131	894	425	244	14420	14245	14774	7495.02	518.519	14471.5	4.80284	9.09e-30	2.45e-28	up
evm.TU.Hic_asm_3_45.54	256	378	271	16	21	20	159.913	300.923	18.9028	-3.98994	1.02e-29	2.74e-28	down
evm.TU.Hic_asm_4_37.1017	240	288	452	6	16	7	164.727	319.939	9.51457	-5.06131	1.15e-29	3.08e-28	down
evm.TU.Hic_asm_8_25.31	39546	46190	33995	5836	3611	4236	22175.5	39755.8	4595.18	-3.11302	1.15e-29	3.08e-28	down
evm.TU.Hic_asm_2_57.570_evm.TU.Hic_asm_2_57.571	126	108	224	1295	1175	1283	700.289	148.643	1251.94	3.0719	1.17e-29	3.14e-28	up
evm.TU.Hic_asm_10_11.202	1404	932	843	80	135	95	576.038	1049.64	102.432	-3.35573	1.37e-29	3.67e-28	down
evm.TU.Hic_asm_10_36.183	2400	2473	2153	7116	7762	7789	4931.74	2324.23	7539.25	1.69788	1.38e-29	3.7e-28	up
evm.TU.Hic_asm_4_48.459	451	357	683	41	39	24	259.82	484.909	34.7307	-3.80576	1.47e-29	3.91e-28	down
evm.TU.contig_12.2	1548	4168	6332	56	107	123	2013.94	3933.57	94.3162	-5.38141	1.49e-29	3.99e-28	down
evm.TU.Hic_asm_1_2.378	2046	998	901	14	2	22	657.164	1301.53	12.802	-6.67254	1.52e-29	4.06e-28	down
evm.TU.Hic_asm_2_57.334	271	322	265	1	6	1	143.432	284.27	2.59374	-6.7443	1.54e-29	4.1e-28	down
evm.TU.Hic_asm_10_3.1142	970	1023	1069	2472	2887	2951	1884.89	1009.13	2760.65	1.45219	1.55e-29	4.12e-28	up
evm.TU.Hic_asm_11_10.5	190	226	293	1087	1104	1037	653.882	232.536	1075.23	2.20849	1.74e-29	4.64e-28	up
evm.TU.Hic_asm_5_33.185	214	334	282	16	10	13	144.066	275.044	13.0872	-4.39963	1.77e-29	4.69e-28	down
evm.TU.Hic_asm_8_7.178	295	209	197	7	10	5	119.311	231.329	7.29268	-4.98398	1.77e-29	4.69e-28	down
evm.TU.Hic_asm_9_40.223	1205	987	1060	2873	3173	3244	2079.95	1070.79	3089.11	1.52862	1.81e-29	4.81e-28	up
evm.TU.Hic_asm_9_40.700	226	226	214	879	803	913	542.664	219.926	865.403	1.97722	1.85e-29	4.9e-28	up
evm.TU.Hic_asm_11_4.403	5480	5846	819	33	33	39	2072.71	4110.47	34.9567	-6.87768	2.24e-29	5.91e-28	down
evm.TU.Hic_asm_10_21.512	340	311	203	1873	2561	2146	1232.53	283.873	2181.18	2.94286	2.27e-29	5.98e-28	up
evm.TU.Hic_asm_8_8.7	241	293	589	3	3	5	184.022	364.386	3.65745	-6.63854	2.41e-29	6.34e-28	down
evm.TU.Hic_asm_10_3.140	2910	3467	4700	402	277	191	1960.73	3629.14	292.312	-3.63473	2.57e-29	6.76e-28	down
evm.TU.Hic_asm_7_41.23	495	271	357	5	0	2	185.343	368.272	2.41326	-7.29654	2.69e-29	7.08e-28	down
evm.TU.Hic_asm_0_47.268	717	1392	1250	0	1	2	556.488	1112	0.978277	-10.1241	2.72e-29	7.15e-28	down
evm.TU.Hic_asm_1_32.242	1259	1471	1632	4343	5007	4414	3005.56	1435.81	4575.32	1.67208	2.75e-29	7.21e-28	up
evm.TU.Hic_asm_5_2.19	970	799	1138	2722	2944	2903	1901.14	951.576	2850.7	1.58242	3.2e-29	8.41e-28	up
evm.TU.Hic_asm_2_59.332	4418	6512	3498	437	532	531	2661.38	4824.75	498.001	-3.27607	3.28e-29	8.59e-28	down
evm.TU.Hic_asm_3_48.394	392	373	307	1532	1539	1475	934.685	354.928	1514.44	2.09412	3.32e-29	8.69e-28	up
evm.TU.Hic_asm_1_8.54	3027	2544	3399	8206	8415	7741	5527.13	2940.26	8114	1.46431	3.53e-29	9.22e-28	up
evm.TU.Hic_asm_8_26.119	995	918	962	3589	2992	3514	2159.42	947.272	3371.57	1.8316	3.57e-29	9.32e-28	up
evm.TU.Hic_asm_3_45.13	212	290	458	3	9	4	159.275	313.309	5.24101	-5.88765	3.8e-29	9.91e-28	down
evm.TU.Hic_asm_8_12.976	420	632	328	18	26	15	240.684	461.819	19.5502	-4.55964	3.94e-29	1.03e-27	down
Novel02860	225	341	303	15	15	23	152.62	287.612	17.6278	-4.02765	4.46e-29	1.16e-27	down
evm.TU.Hic_asm_3_48.1012	262	216	190	948	1080	1167	641.239	220.799	1061.68	2.26657	4.48e-29	1.16e-27	up
evm.TU.Hic_asm_8_2.407	50	31	139	2093	2280	2122	1115.57	70.303	2160.83	4.93787	4.52e-29	1.17e-27	up
evm.TU.Hic_asm_5_30.325	2449	2902	2788	773	884	823	1756.05	2687.72	824.377	-1.70481	4.63e-29	1.2e-27	down
Novel02081	5299	5614	1411	102	75	57	2115.44	4152.4	78.4875	-5.72611	4.66e-29	1.21e-27	down
evm.TU.Hic_asm_3_48.105	297	329	337	953	1005	1033	656.433	317.529	995.338	1.64894	4.72e-29	1.22e-27	up
evm.TU.Hic_asm_7_31.21	1377	1324	1812	279	410	336	908.904	1478.42	339.384	-2.12251	5.22e-29	1.35e-27	down
evm.TU.Hic_asm_4_42.359	1404	3854	5144	0	0	0	1704.21	3408.43	0	-14.1796	5.66e-29	1.46e-27	down
evm.TU.Hic_asm_0_41.127	2677	2060	2267	406	398	255	1329.18	2304.95	353.4	-2.70569	5.88e-29	1.52e-27	down
evm.TU.Hic_asm_11_60.556	500	517	479	110	116	102	301.734	494.263	109.204	-2.17817	6.52e-29	1.68e-27	down
Novel00017	350	617	970	28	31	29	330.662	632.056	29.2681	-4.43282	6.81e-29	1.75e-27	down
evm.TU.Hic_asm_5_33.62_evm.TU.Hic_asm_5_33.63	888	728	1732	84	93	81	584.57	1083.31	85.8261	-3.65823	7.88e-29	2.03e-27	down
evm.TU.Hic_asm_9_14.38	591	619	455	2583	2649	2734	1602.39	552.629	2652.15	2.26352	8.01e-29	2.06e-27	up
evm.TU.Hic_asm_3_48.374	719	994	933	109	67	63	477.428	874.486	80.37	-3.44626	8.03e-29	2.06e-27	down
evm.TU.Hic_asm_1_30.299	1117	782	1601	82	34	44	595.549	1136.99	54.1119	-4.39698	8.53e-29	2.19e-27	down
evm.TU.Hic_asm_10_3.1	490	499	523	45	26	16	263.799	498.246	29.3508	-4.09161	9.23e-29	2.36e-27	down
evm.TU.Hic_asm_11_4.368	1993	2074	2339	5630	6178	7125	4200.82	2107.65	6293.98	1.57836	9.59e-29	2.45e-27	up
evm.TU.Hic_asm_3_42.551	310	484	431	34	47	36	222.113	405.443	38.7827	-3.384	1.04e-28	2.65e-27	down
evm.TU.Hic_asm_6_9.163	263	231	194	16	12	10	120.191	227.646	12.7359	-4.16561	1.04e-28	2.66e-27	down
evm.TU.Hic_asm_3_48.507	11957	14325	10796	2641	2428	2695	7448.01	12306.9	2589.16	-2.24892	1.1e-28	2.81e-27	down
evm.TU.Hic_asm_3_48.41	674	879	744	3279	3222	3135	1986	760.784	3211.21	2.07804	1.11e-28	2.82e-27	up
evm.TU.Hic_asm_9_37.125	8517	22526	27274	967	648	564	9946.17	19160.6	731.78	-4.71073	1.13e-28	2.88e-27	down
evm.TU.Hic_asm_10_33.8	13156	14369	9018	1505	1340	938	6715.31	12166.1	1264.47	-3.26634	1.19e-28	3.02e-27	down
evm.TU.Hic_asm_9_37.500	818	801	916	206	156	162	504.586	833.756	175.415	-2.25054	1.45e-28	3.68e-27	down
evm.TU.Hic_asm_3_42.179	12	2	10	229	362	245	142.136	7.73455	276.537	5.1428	1.54e-28	3.92e-27	up
evm.TU.contig_106.425	586	225	429	3	1	4	203.445	404.2	2.68999	-7.24346	1.55e-28	3.94e-27	down
evm.TU.Hic_asm_7_33.105	553	656	792	130	134	110	390.989	657.381	124.597	-2.40007	1.78e-28	4.51e-27	down
evm.TU.Hic_asm_2_49.92	179	163	178	6	11	6	89.3871	171.184	7.59048	-4.48699	1.9e-28	4.82e-27	down
evm.TU.Hic_asm_11_18.118	413	276	443	43	38	27	202.906	369.71	36.1024	-3.35937	1.91e-28	4.82e-27	down
evm.TU.Hic_asm_0_45.46_evm.TU.Hic_asm_0_45.47	5467	7150	5189	29976	29064	29897	17778.1	5916.53	29639.6	2.32478	1.98e-28	5e-27	up
evm.TU.Hic_asm_4_48.178	647	694	926	129	177	147	446.601	743.044	150.157	-2.30624	2.05e-28	5.16e-27	down
evm.TU.Hic_asm_0_47.102	2166	2172	2639	5595	5739	5919	4017.9	2291.7	5744.1	1.32556	2.09e-28	5.27e-27	up
evm.TU.Hic_asm_1_3.199	1328	1696	1508	5267	5640	5987	3559.63	1499.35	5619.9	1.90647	2.14e-28	5.39e-27	up
evm.TU.Hic_asm_4_3.105	5	7	8	177	233	159	97.6935	6.57955	188.807	4.84334	2.18e-28	5.47e-27	up
evm.TU.Hic_asm_10_0.168	3071	2620	2480	8342	9062	8554	5666.69	2697.33	8636.06	1.67895	2.18e-28	5.48e-27	up
evm.TU.Hic_asm_3_42.581	403	426	356	1383	1535	1429	919.044	392.352	1445.74	1.88269	2.24e-28	5.62e-27	up
evm.TU.Hic_asm_0_3.60	230	281	476	9	4	12	165.001	321.612	8.38886	-5.26787	2.36e-28	5.91e-27	down
evm.TU.Hic_asm_2_49.573	1036	1166	963	3552	3897	3878	2407.78	1048.37	3767.18	1.84581	2.37e-28	5.94e-27	up
evm.TU.Hic_asm_0_6.114	917	1007	1036	2541	3201	3137	1961.1	975.893	2946.31	1.59443	2.4e-28	6e-27	up
evm.TU.Hic_asm_3_48.221	758	780	1336	132	126	122	531.614	936.524	126.704	-2.88671	2.45e-28	6.11e-27	down
evm.TU.Hic_asm_3_45.23	251	427	661	9	3	11	222.429	437.118	7.74028	-5.82789	2.48e-28	6.19e-27	down
evm.TU.Hic_asm_3_48.737	192	258	316	16	19	12	133.6	251.572	15.6274	-4.00876	2.58e-28	6.43e-27	down
evm.TU.Hic_asm_5_1.31	1313	870	1284	4099	4666	5059	2863.97	1134.29	4593.65	2.01757	2.64e-28	6.59e-27	up
evm.TU.Hic_asm_11_60.539	355	331	361	947	1113	952	672.828	344.69	1000.97	1.53836	2.98e-28	7.4e-27	up
evm.TU.Hic_asm_11_3.331	283	471	338	24	14	19	191.198	363.25	19.1471	-4.25091	3.03e-28	7.53e-27	down
evm.TU.Hic_asm_4_1.278	184	209	246	734	911	784	508.248	210.048	806.449	1.94089	3.17e-28	7.88e-27	up
evm.TU.Hic_asm_10_3.1465	183	272	279	1168	1440	1269	764.692	242.109	1287.27	2.41116	3.64e-28	9.02e-27	up
evm.TU.Hic_asm_3_5.180	42	75	53	526	733	504	320.497	56.5828	584.412	3.37274	4.03e-28	9.98e-27	up
evm.TU.Hic_asm_2_57.175	427	596	659	78	88	88	319.106	553.777	84.435	-2.71311	4.08e-28	1.01e-26	down
evm.TU.Hic_asm_2_59.435	1519	1529	1937	368	357	472	1017.21	1635.87	398.542	-2.03747	4.11e-28	1.02e-26	down
evm.TU.Hic_asm_3_8.115	1342	1237	1366	2911	3003	2940	2123.2	1298.4	2948	1.18301	4.43e-28	1.1e-26	up
evm.TU.Hic_asm_9_39.147	1036	1206	1053	242	288	289	681.146	1090.28	272.007	-2.00233	4.48e-28	1.11e-26	down
evm.TU.Hic_asm_10_3.1736	35	57	44	323	369	362	197.74	45.1639	350.317	2.96051	4.54e-28	1.12e-26	up
evm.TU.Hic_asm_0_3.77	124	110	233	1257	1280	1215	700.571	151.473	1249.67	3.04214	4.56e-28	1.12e-26	up
evm.TU.Hic_asm_10_11.216	413	414	454	1134	1155	1131	780.339	421.708	1138.97	1.43351	4.68e-28	1.15e-26	up
evm.TU.Hic_asm_3_40.198	1341	1342	4366	71	91	70	1169.8	2262.59	77.0017	-4.8768	5.08e-28	1.25e-26	down
evm.TU.Hic_asm_0_52.53	2459	2640	2861	8103	8589	7074	5267.37	2621.31	7913.44	1.59405	5.52e-28	1.35e-26	up
evm.TU.Hic_asm_0_46.23	204	504	567	2	5	3	211.515	419.745	3.28503	-6.9852	5.65e-28	1.39e-26	down
evm.TU.Hic_asm_11_60.501	1192	3694	3406	0	0	0	1372.57	2745.15	0	-13.8674	5.84e-28	1.43e-26	down
evm.TU.Hic_asm_8_29.208	0	0	0	1488	1662	3156	1046.23	0	2092.46	13.4909	6.25e-28	1.53e-26	up
evm.TU.Hic_asm_9_8.243	1082	1033	1496	4251	4243	4027	2676.63	1181.43	4171.83	1.81981	6.3e-28	1.54e-26	up
evm.TU.Hic_asm_3_48.538	1034	773	1366	5246	5156	4645	3024.83	1033.92	5015.74	2.27791	6.36e-28	1.55e-26	up
evm.TU.Hic_asm_3_48.232	252	496	337	4	13	11	185.373	361.57	9.17519	-5.28928	6.4e-28	1.56e-26	down
evm.TU.Hic_asm_11_4.287	6275	4521	4765	20492	19813	19700	12562.9	5124.81	20001	1.96451	6.84e-28	1.67e-26	up
evm.TU.Hic_asm_8_4.67	208	483	659	8	4	7	224.248	442.107	6.38959	-6.12088	7.16e-28	1.74e-26	down
evm.TU.Hic_asm_7_34.325	122	66	215	1652	2357	1989	1058.3	129.757	1986.84	3.93419	7.3e-28	1.77e-26	up
evm.TU.Hic_asm_11_4.101	1599	1133	1058	121	209	154	705.382	1250.9	159.863	-2.96686	7.71e-28	1.87e-26	down
evm.TU.Hic_asm_1_30.200	218	459	521	14	11	7	202.499	394.271	10.7264	-5.20505	7.86e-28	1.91e-26	down
evm.TU.Hic_asm_4_11.119	662	515	623	1562	1772	1692	1131.03	591.25	1670.81	1.49849	8.3e-28	2.01e-26	up
evm.TU.Hic_asm_10_3.1943	234	325	338	2	3	1	148.87	295.753	1.98788	-7.21189	8.35e-28	2.02e-26	down
evm.TU.Hic_asm_0_47.297	187	316	470	3	5	7	161.462	317.97	4.9546	-5.99775	8.75e-28	2.12e-26	down
evm.TU.Hic_asm_2_49.533	511	601	573	1739	1805	1769	1162.66	556.517	1768.81	1.66885	9.04e-28	2.19e-26	up
evm.TU.Hic_asm_9_39.414	35268	33009	23265	5273	4332	4930	17624.4	30392.4	4856.42	-2.64577	9.48e-28	2.29e-26	down
evm.TU.Hic_asm_3_8.100	146	197	312	1485	1766	1828	950.241	213.757	1686.73	2.97932	1.02e-27	2.47e-26	up
evm.TU.Hic_asm_10_3.913	392	383	1490	4	9	5	365.066	724.21	5.92148	-6.92745	1.04e-27	2.52e-26	down
evm.TU.Hic_asm_0_40.111	548	596	393	54	40	35	277.242	511.248	43.2363	-3.56622	1.05e-27	2.52e-26	down
evm.TU.Hic_asm_4_21.82	445	338	520	1682	1582	1647	1031.67	425.853	1637.48	1.94204	1.1e-27	2.65e-26	up
evm.TU.Hic_asm_3_44.30	222	193	244	678	792	672	464.1	216.267	711.933	1.71824	1.13e-27	2.71e-26	up
evm.TU.Hic_asm_10_3.865	303	446	465	23	43	39	217.457	400.276	34.6378	-3.52652	1.15e-27	2.75e-26	down
evm.TU.Hic_asm_9_35.438	969	881	1069	2218	2302	2435	1636.84	958.791	2314.89	1.27141	1.16e-27	2.78e-26	up
evm.TU.Hic_asm_3_48.163	520	480	575	1551	1487	1420	1001.94	517.479	1486.39	1.52186	1.17e-27	2.8e-26	up
evm.TU.Hic_asm_8_12.385	295	256	247	940	1219	1336	711.128	263.339	1158.92	2.13852	1.17e-27	2.8e-26	up
evm.TU.Hic_asm_9_37.441	156	41	34	3081	4001	3852	1851.36	76.1501	3626.56	5.57371	1.21e-27	2.9e-26	up
evm.TU.Hic_asm_0_47.11	4533	6648	7685	1039	1171	1228	3673.83	6204.93	1142.73	-2.4409	1.24e-27	2.95e-26	down
evm.TU.Hic_asm_7_9.142	1416	2556	1713	0	0	0	947.235	1894.47	0	-13.3322	1.28e-27	3.04e-26	down
evm.TU.Hic_asm_10_36.230	334	512	723	38	37	25	273.416	513.461	33.3703	-3.94515	1.47e-27	3.51e-26	down
evm.TU.Hic_asm_10_11.514	4135	3497	4330	1477	1765	1668	2779.1	3927.36	1630.85	-1.26789	1.5e-27	3.57e-26	down
evm.TU.Hic_asm_10_36.187	3223	3204	3315	6626	7488	7354	5173.81	3211.04	7136.58	1.15232	1.68e-27	4e-26	up
evm.TU.Hic_asm_9_40.114	669	649	714	1498	1770	1749	1167.69	668.871	1666.51	1.3173	1.74e-27	4.14e-26	up
evm.TU.Hic_asm_11_15.18	58	43	75	316	378	378	206.687	57.367	356.006	2.62923	1.83e-27	4.35e-26	up
evm.TU.Hic_asm_0_50.47	2995	5821	6530	510	572	466	2783.37	5051.81	514.932	-3.29435	1.86e-27	4.42e-26	down
evm.TU.Hic_asm_7_37.72	635	687	657	1768	2009	1821	1257.32	653.471	1861.17	1.51064	2.04e-27	4.84e-26	up
evm.TU.Hic_asm_0_40.61	407	511	679	2330	2476	2609	1495.25	523.464	2467.03	2.23633	2.05e-27	4.84e-26	up
evm.TU.Hic_asm_8_19.406	375	605	284	11	18	18	219.735	423.937	15.5329	-4.76632	2.32e-27	5.49e-26	down
evm.TU.Hic_asm_2_41.3	404	707	630	47	67	56	316.333	576.352	56.3143	-3.35375	2.42e-27	5.72e-26	down
Novel00722	40	3	2	115401	108819	112607	56160.3	14.8029	112306	12.8891	2.49e-27	5.87e-26	up
evm.TU.Hic_asm_11_57.41	349	821	361	7	1	5	259.85	515.277	4.42278	-6.88231	2.57e-27	6.05e-26	down
evm.TU.Hic_asm_0_49.99	925	2359	2993	105	71	84	1073.43	2059.7	87.1662	-4.56352	2.87e-27	6.77e-26	down
evm.TU.Hic_asm_1_7.16	728	680	1181	97	143	115	480.54	843.539	117.54	-2.84261	2.96e-27	6.98e-26	down
evm.TU.Hic_asm_1_9.13	2	0	1	741	601	628	329.792	0.965585	658.619	9.38342	2.97e-27	6.99e-26	up
Novel03152	8	5	0	302	511	863	278.898	4.3864	553.41	6.99903	3.01e-27	7.08e-26	up
evm.TU.Hic_asm_11_3.35	1304	2289	2470	13209	14232	15262	8100.61	1997.74	14203.5	2.82984	3.11e-27	7.29e-26	up
evm.TU.Hic_asm_6_7.30	1057	1504	953	146	163	126	657.967	1171.2	144.732	-3.0163	3.16e-27	7.4e-26	down
evm.TU.Hic_asm_9_38.6	270	353	187	7	8	9	139.358	270.742	7.97372	-5.08375	3.22e-27	7.53e-26	down
evm.TU.Hic_asm_11_21.15	180	206	257	6	8	1	108.033	211.08	4.98535	-5.4035	3.25e-27	7.6e-26	down
Novel03050	174	282	284	3	3	3	123.61	244.222	2.99805	-6.34958	3.35e-27	7.83e-26	down
evm.TU.Hic_asm_1_7.38	16	11	4	289	417	248	163.236	10.3617	316.111	4.94227	3.36e-27	7.86e-26	up
evm.TU.Hic_asm_11_15.84	298	221	277	822	996	1021	601.917	261.274	942.56	1.85063	3.39e-27	7.92e-26	up
evm.TU.Hic_asm_0_47.358	1368	901	2084	9553	11134	11310	6020.41	1410.61	10630.2	2.9135	3.4e-27	7.93e-26	up
evm.TU.Hic_asm_2_15.54	516	338	399	57	64	66	236.953	411.744	62.1624	-2.7275	3.62e-27	8.44e-26	down
evm.TU.Hic_asm_10_3.2030	339	550	1015	22	31	21	321.645	618.765	24.5259	-4.65592	3.83e-27	8.92e-26	down
evm.TU.Hic_asm_5_5.6	600	762	595	81	88	51	361.257	649.227	73.2885	-3.14724	4.11e-27	9.56e-26	down
evm.TU.Hic_asm_10_11.72	1226	944	1384	289	249	293	720.046	1162.72	277.376	-2.06852	4.29e-27	9.96e-26	down
evm.TU.Hic_asm_5_30.332	100	73	178	1021	1028	1131	586.198	113.562	1058.83	3.21787	4.41e-27	1.02e-25	up
evm.TU.Hic_asm_2_59.112	23200	27182	11044	1431	1508	1553	11048	20601.2	1494.85	-3.78465	4.45e-27	1.03e-25	down
evm.TU.Hic_asm_3_36.224	336	328	235	1546	1624	1492	925.252	298.441	1552.06	2.37984	4.46e-27	1.03e-25	up
evm.TU.Hic_asm_8_4.33	18	16	26	223	256	383	152.855	19.5808	286.13	3.86445	4.78e-27	1.11e-25	up
evm.TU.Hic_asm_4_44.255	841	803	709	2350	2628	2690	1663.61	778.008	2549.22	1.71272	4.84e-27	1.12e-25	up
evm.TU.Hic_asm_8_7.120	1452	1423	1636	541	612	519	1019.76	1483.49	556.035	-1.41574	4.88e-27	1.13e-25	down
evm.TU.Hic_asm_10_36.291	5379	6465	5429	1171	1543	1534	3564.59	5720.63	1408.54	-2.02178	5.03e-27	1.16e-25	down
evm.TU.Hic_asm_4_46.76	2584	1963	1916	464	570	526	1324.84	2131.75	517.941	-2.04092	5.1e-27	1.17e-25	down
evm.TU.Hic_asm_8_2.329	286	373	603	22	34	30	220.053	411.656	28.4498	-3.85277	5.18e-27	1.19e-25	down
evm.TU.Hic_asm_3_36.428	708	777	577	1	2	0	342.689	684.389	0.988527	-9.4222	5.41e-27	1.24e-25	down
evm.TU.Hic_asm_1_6.75	328	230	367	18	32	34	164.922	302.115	27.7278	-3.44185	5.46e-27	1.25e-25	down
evm.TU.Hic_asm_5_30.141	0	0	2	2535	1679	1476	955.929	0.618361	1911.24	11.5084	5.51e-27	1.26e-25	up
evm.TU.Hic_asm_0_47.256	186	176	139	725	1004	985	532.609	166.001	899.217	2.43923	5.62e-27	1.29e-25	up
evm.TU.Hic_asm_11_60.139	622	808	579	95	110	107	385.689	667.699	103.678	-2.68628	5.69e-27	1.3e-25	down
evm.TU.Hic_asm_2_56.29	6372	8319	6609	1498	1268	1532	4249.58	7064.26	1434.89	-2.29966	5.78e-27	1.32e-25	down
evm.TU.Hic_asm_2_56.491	536	501	668	125	112	92	334.386	558.879	109.893	-2.34823	6.16e-27	1.41e-25	down
evm.TU.Hic_asm_3_48.881	1144	1324	1235	3713	4222	4798	2727.09	1223.56	4230.62	1.79008	6.18e-27	1.41e-25	up
Novel02826	0	0	0	1136	1370	1725	702.036	0	1404.07	12.9153	6.32e-27	1.44e-25	up
evm.TU.Hic_asm_1_35.60	289	539	474	15	17	4	221.608	431.214	12.0013	-5.16846	6.53e-27	1.49e-25	down
evm.TU.Hic_asm_1_38.307	1813	1295	3894	110	55	107	1173.21	2255.02	91.4011	-4.62605	7.75e-27	1.77e-25	down
evm.TU.Hic_asm_10_3.137	524	700	535	2801	2647	2868	1678.03	583.899	2772.16	2.24789	7.98e-27	1.82e-25	up
evm.TU.Hic_asm_8_7.361	33	49	68	368	502	422	238.702	49.1106	428.294	3.12293	8.15e-27	1.85e-25	up
evm.TU.Hic_asm_3_42.48	3465	4191	2265	271	372	405	1830.31	3313.4	347.21	-3.25408	8.39e-27	1.91e-25	down
evm.TU.Hic_asm_1_13.261	246	285	578	13	10	5	184.603	359.809	9.39731	-5.26556	8.84e-27	2.01e-25	down
evm.TU.Hic_asm_5_2.24	243	135	269	1351	1462	1252	781.67	210.464	1352.88	2.68274	8.85e-27	2.01e-25	up
evm.TU.Hic_asm_11_48.215	261	309	331	35	52	45	170.255	296.816	43.6951	-2.76107	9.26e-27	2.1e-25	down
evm.TU.Hic_asm_0_47.279	309	405	618	31	45	35	235.937	435.111	36.7629	-3.56358	9.32e-27	2.11e-25	down
evm.TU.Hic_asm_0_47.16	603	757	835	2640	2791	2487	1679.32	722.654	2635.99	1.86705	9.37e-27	2.12e-25	up
evm.TU.Hic_asm_3_39.383	2532	2674	3524	722	760	887	1825.14	2862.23	788.048	-1.86086	9.67e-27	2.19e-25	down
evm.TU.Hic_asm_3_39.367	1355	1188	2152	7421	7749	8219	4656.15	1528.43	7783.86	2.34816	1.03e-26	2.32e-25	up
evm.TU.Hic_asm_0_39.125	1375	1883	1106	135	200	139	806.65	1456.34	156.958	-3.21308	1.04e-26	2.35e-25	down
evm.TU.Hic_asm_0_35.10	3	6	1	195	185	247	106.118	3.40672	208.829	5.97825	1.04e-26	2.35e-25	up
evm.TU.Hic_asm_1_30.55	732	641	793	1605	1865	1869	1242.53	711.156	1773.9	1.31845	1.07e-26	2.41e-25	up
evm.TU.Hic_asm_0_40.226	85	44	250	5213	5237	4040	2475.61	120.687	4830.52	5.32072	1.08e-26	2.44e-25	up
evm.TU.Hic_asm_6_51.31	569	1269	1013	64	75	47	504.347	946.833	61.8611	-3.93586	1.15e-26	2.6e-25	down
evm.TU.Hic_asm_9_39.317	1535	1980	1807	412	336	358	1064.72	1759.75	369.693	-2.25142	1.16e-26	2.6e-25	down
evm.TU.Hic_asm_7_34.45	627	652	601	139	106	112	370.345	621.206	119.485	-2.37988	1.19e-26	2.67e-25	down
evm.TU.Hic_asm_6_10.159	2782	1548	1703	268	198	212	1105.89	1984.73	227.041	-3.12861	1.27e-26	2.84e-25	down
evm.TU.Hic_asm_5_24.556	214	321	266	20	21	25	143.737	265.519	21.9544	-3.59558	1.28e-26	2.87e-25	down
evm.TU.Hic_asm_4_37.431	16618	16914	7122	836	1115	957	7288.37	13612.4	964.317	-3.8192	1.39e-26	3.12e-25	down
evm.TU.Hic_asm_0_43.67	7008	7854	6541	1428	2043	1773	4412.58	7088.22	1736.93	-2.0287	1.4e-26	3.13e-25	down
evm.TU.Hic_asm_6_4.382	575	922	583	63	81	73	382.826	693.656	71.9958	-3.26709	1.41e-26	3.15e-25	down
evm.TU.Hic_asm_10_3.1106	1267	1618	1413	342	306	317	872.274	1422.49	322.055	-2.14332	1.42e-26	3.18e-25	down
evm.TU.Hic_asm_3_48.772	158	189	206	9	15	14	97.3303	182.105	12.5559	-3.85235	1.47e-26	3.27e-25	down
evm.TU.Hic_asm_1_18.83	807	861	938	2205	2228	2211	1535.48	858.077	2212.88	1.36683	1.48e-26	3.3e-25	up
evm.TU.Hic_asm_0_50.94	300	493	657	8	27	18	246.278	475.205	17.3505	-4.76786	1.54e-26	3.43e-25	down
evm.TU.Hic_asm_10_3.981	1130	979	959	3728	3340	3336	2242.37	1012.13	3472.61	1.77874	1.55e-26	3.45e-25	up
evm.TU.Hic_asm_10_3.1431	412	941	572	29	42	28	338.123	643.449	32.7968	-4.29253	1.62e-26	3.61e-25	down
evm.TU.Hic_asm_6_10.5	64	18	19	896	916	1075	497.015	33.2182	960.811	4.85391	1.68e-26	3.72e-25	up
evm.TU.Hic_asm_4_1.384	2153	2343	2212	5840	6023	6327	4135.37	2215.63	6055.12	1.45063	1.87e-26	4.14e-25	up
evm.TU.Hic_asm_10_3.2031	3072	5214	9435	420	328	325	3060.28	5761.5	359.069	-4.00438	1.94e-26	4.29e-25	down
evm.TU.Hic_asm_9_10.17	508	261	441	39	35	30	214.86	394.988	34.7318	-3.50981	2.14e-26	4.74e-25	down
evm.TU.Hic_asm_5_30.130	1	1	4	260	242	220	121.41	1.91708	240.903	6.93531	2.24e-26	4.94e-25	up
evm.TU.Hic_asm_10_3.1820	2643	3031	3117	8413	8327	8005	5572.06	2898.54	8245.59	1.50836	2.28e-26	5.03e-25	up
evm.TU.Hic_asm_4_44.116	1015	943	1121	2389	2463	2740	1769.28	1011.8	2526.77	1.32022	2.54e-26	5.61e-25	up
evm.TU.Hic_asm_1_32.167	157	203	297	1148	1449	1319	757.228	214.842	1299.61	2.59598	2.67e-26	5.88e-25	up
evm.TU.Hic_asm_11_60.233	8662	6668	8986	1779	1915	2489	5012.33	7969.36	2055.3	-1.95512	2.76e-26	6.08e-25	down
evm.TU.Hic_asm_4_48.467	577	636	545	2	1	0	291.434	581.847	1.02042	-9.1861	2.78e-26	6.11e-25	down
evm.TU.Hic_asm_3_42.483	1069	1220	1351	0	0	0	599.091	1198.18	0	-12.6713	2.84e-26	6.24e-25	down
evm.TU.Hic_asm_3_44.87	371	324	429	81	81	67	222.416	368.5	76.3315	-2.27288	2.99e-26	6.56e-25	down
evm.TU.Hic_asm_3_43.163	442	468	1071	35	40	42	339.943	641.007	38.8795	-4.04335	3.05e-26	6.69e-25	down
evm.TU.Hic_asm_2_58.538	459	376	568	1478	2010	1918	1125.21	458.67	1791.75	1.96522	3.15e-26	6.9e-25	up
evm.TU.Hic_asm_4_37.852	495	605	882	3005	3597	3836	2057.01	648.212	3465.8	2.41836	3.16e-26	6.93e-25	up
evm.TU.Hic_asm_11_15.544	207	225	199	733	743	756	475.997	208.7	743.295	1.83402	3.18e-26	6.97e-25	up
evm.TU.Hic_asm_9_40.709	1496	1643	1934	496	432	485	1069.59	1667.54	471.642	-1.82247	3.21e-26	7.02e-25	down
evm.TU.Hic_asm_11_11.43	1766	2200	883	104	104	78	861.357	1627.35	95.3601	-4.09318	3.25e-26	7.1e-25	down
evm.TU.Hic_asm_1_8.14	344	428	385	1697	1456	1646	992.445	382.659	1602.23	2.06657	3.33e-26	7.27e-25	up
evm.TU.Hic_asm_7_34.313	3082	14635	25237	2	0	1	6984.57	13968.1	1.03124	-13.7528	3.38e-26	7.37e-25	down
evm.TU.Hic_asm_2_49.94	655	850	987	109	166	150	480.044	819.466	140.623	-2.54164	3.49e-26	7.6e-25	down
evm.TU.Hic_asm_8_19.485	1243	1394	1567	376	299	339	861.175	1383.35	339.003	-2.02957	3.7e-26	8.04e-25	down
evm.TU.Hic_asm_9_40.773	698	1108	1267	30	84	72	536.026	1011.01	61.0473	-4.04689	3.75e-26	8.16e-25	down
evm.TU.Hic_asm_11_61.147	435	486	256	17	20	27	207.154	393.066	21.2426	-4.20806	3.77e-26	8.19e-25	down
evm.TU.Hic_asm_5_4.415	454	506	600	91	77	56	293.82	512.703	74.937	-2.77649	4.19e-26	9.08e-25	down
evm.TU.Hic_asm_7_34.432	918	2858	3868	51	61	99	1286.82	2503.66	69.9812	-5.16058	4.19e-26	9.08e-25	down
evm.TU.Hic_asm_3_48.442	722	454	661	2	1	0	301.115	601.209	1.02042	-9.23365	4.2e-26	9.11e-25	down
evm.TU.Hic_asm_3_36.390	15	20	19	185	222	170	104.787	17.8406	191.733	3.4296	4.35e-26	9.43e-25	up
evm.TU.Hic_asm_3_35.25	2212	2391	1039	138	118	93	1002.96	1889.23	116.696	-4.01746	4.48e-26	9.7e-25	down
evm.TU.Hic_asm_8_29.295	0	0	0	982	1163	1409	589.93	0	1179.86	12.6644	4.69e-26	1.01e-24	up
evm.TU.Hic_asm_11_60.195	190	641	954	3	5	3	293.342	583.049	3.6358	-7.32017	4.83e-26	1.04e-24	down
evm.TU.Hic_asm_9_39.149	3546	3509	3553	1434	1458	1384	2461.14	3498.04	1424.24	-1.2964	4.94e-26	1.06e-24	down
evm.TU.Hic_asm_10_3.992	215	206	223	637	668	617	425.966	212.055	639.877	1.59362	5.18e-26	1.12e-24	up
evm.TU.Hic_asm_1_30.376	915	1817	1686	0	0	0	730.725	1461.45	0	-12.9579	5.2e-26	1.12e-24	down
evm.TU.Hic_asm_0_47.461	211	149	184	5	8	12	93.4362	178.611	8.26128	-4.42832	5.24e-26	1.13e-24	down
evm.TU.Hic_asm_3_48.237	710	731	580	82	126	122	389.47	669.774	109.165	-2.61526	5.47e-26	1.18e-24	down
evm.TU.Hic_asm_7_40.522	2452	2910	3120	632	626	437	1679.78	2794.17	565.384	-2.30531	5.54e-26	1.19e-24	down
evm.TU.Hic_asm_11_4.345	354	323	406	85	92	86	221.482	355.457	87.5065	-2.02281	5.63e-26	1.21e-24	down
evm.TU.Hic_asm_9_3.111	2106	2640	6412	129	203	227	1894.09	3603.35	184.824	-4.28478	5.84e-26	1.25e-24	down
evm.TU.Hic_asm_5_40.83	4	4	2	165	160	192	87.77	3.33979	172.2	5.70637	5.92e-26	1.27e-24	up
evm.TU.Hic_asm_9_40.824	915	2000	3082	110	110	99	1031.91	1957.51	106.302	-4.20305	6.42e-26	1.37e-24	down
evm.TU.Hic_asm_0_18.85	467	565	522	1662	1687	1726	1101.81	513.631	1689.99	1.71886	6.6e-26	1.41e-24	up
evm.TU.Hic_asm_4_37.1053	171	265	351	7	3	2	131.019	257.966	4.07144	-6.00575	6.81e-26	1.46e-24	down
evm.TU.Hic_asm_1_4.92	361	1970	1657	17	24	11	670.891	1324.54	17.2429	-6.26246	7.15e-26	1.52e-24	down
evm.TU.Hic_asm_2_51.122	617	581	662	183	222	188	404.373	611.781	196.966	-1.63456	7.24e-26	1.54e-24	down
evm.TU.Hic_asm_4_1.53	457	303	458	1481	1554	1736	992.842	398.296	1587.39	1.99393	7.42e-26	1.58e-24	up
evm.TU.Hic_asm_1_12.69	1822	1829	2067	3919	4284	4443	3043.38	1881.15	4205.6	1.16072	7.69e-26	1.64e-24	up
evm.TU.Hic_asm_9_40.167	94	88	120	397	463	530	280.29	98.9424	461.638	2.22072	7.77e-26	1.65e-24	up
evm.TU.Hic_asm_0_40.281	434	422	528	120	124	110	286.099	454.297	117.9	-1.94697	8.52e-26	1.81e-24	down
evm.TU.Hic_asm_5_4.554	3432	847	410	8	9	10	780.202	1551.43	8.97307	-7.43344	8.66e-26	1.84e-24	down
evm.TU.Hic_asm_6_83.118	481	1522	1627	0	0	3	598.936	1196.88	0.989099	-10.2299	8.71e-26	1.85e-24	down
evm.TU.Hic_asm_7_9.153	205	381	275	9	5	13	147.757	286.477	9.03743	-4.99042	9.33e-26	1.98e-24	down
evm.TU.Hic_asm_6_82.552	380	538	658	2402	2684	2891	1584.6	517.618	2651.58	2.35683	9.95e-26	2.11e-24	up
evm.TU.Hic_asm_1_5.25	1302	967	2080	189	176	195	798.83	1410.95	186.71	-2.91838	1.08e-25	2.3e-24	down
evm.TU.Hic_asm_4_37.787	833	1041	1450	103	174	163	616.827	1088.3	145.355	-2.90335	1.18e-25	2.49e-24	down
Novel00687	1532	1512	2952	12395	13635	12604	7399.61	1947.97	12851.3	2.72169	1.22e-25	2.59e-24	up
evm.TU.Hic_asm_3_45.11	177	280	310	1	7	2	127.892	252.541	3.24231	-6.25589	1.27e-25	2.67e-24	down
evm.TU.Hic_asm_0_40.21	12888	11795	5476	832	839	848	5457.79	10076.6	838.966	-3.58626	1.3e-25	2.74e-24	down
evm.TU.Hic_asm_4_48.239	572	1019	1984	37	64	44	603.943	1159.99	47.8935	-4.59686	1.31e-25	2.75e-24	down
evm.TU.Hic_asm_0_38.227	1510	1385	1360	3447	3950	3555	2522.28	1403.81	3640.76	1.37515	1.35e-25	2.84e-24	up
evm.TU.Hic_asm_10_3.1626	853	908	1045	2161	2439	2432	1630.2	922.808	2337.59	1.34095	1.62e-25	3.4e-24	up
evm.TU.Hic_asm_9_7.55	217	164	84	1994	1860	1933	1042.4	154.945	1929.86	3.63992	1.64e-25	3.45e-24	up
evm.TU.Hic_asm_0_39.195	237	194	148	4	6	6	98.5777	191.861	5.29455	-5.1736	1.66e-25	3.48e-24	down
evm.TU.Hic_asm_8_7.111	138	171	169	6	9	7	82.5223	157.762	7.28243	-4.43187	1.71e-25	3.58e-24	down
evm.TU.Hic_asm_5_32.157	257	369	629	16	25	25	215.297	408.768	21.8268	-4.22471	1.78e-25	3.74e-24	down
evm.TU.Hic_asm_7_33.25	751	811	833	1927	2220	2340	1472.48	789.626	2155.34	1.44904	1.8e-25	3.76e-24	up
evm.TU.Hic_asm_10_1.29	216	615	843	8	14	12	279.667	548.107	11.2269	-5.60576	1.82e-25	3.81e-24	down
evm.TU.Hic_asm_4_46.84	171	172	177	539	551	595	366.179	171.418	560.939	1.71107	1.9e-25	3.97e-24	up
evm.TU.Hic_asm_4_11.177	865	1255	2194	0	0	0	702.096	1404.19	0	-12.9004	1.93e-25	4.02e-24	down
evm.TU.Hic_asm_1_32.106	444	474	466	1235	1263	1297	860.144	456.722	1263.57	1.46872	1.93e-25	4.03e-24	up
evm.TU.Hic_asm_2_7.7	423	402	505	1204	1329	1525	892.721	436.532	1348.91	1.62731	1.96e-25	4.08e-24	up
evm.TU.Hic_asm_3_48.47	3114	3412	7453	444	387	442	2476.39	4527.9	424.876	-3.41394	2.14e-25	4.45e-24	down
Novel01781	190	363	521	14	11	11	181.66	351.274	12.0452	-4.8699	2.14e-25	4.45e-24	down
evm.TU.Hic_asm_2_56.26	391	405	471	1096	1389	1414	855.068	416.574	1293.56	1.63482	2.24e-25	4.65e-24	up
evm.TU.Hic_asm_10_3.1662	114	61	107	528	636	735	361.161	91.9789	630.343	2.77445	2.27e-25	4.71e-24	up
evm.TU.Hic_asm_10_3.1861	84	52	64	389	368	392	224.354	65.6687	383.04	2.5431	2.3e-25	4.77e-24	up
evm.TU.Hic_asm_9_39.141	348	259	393	1041	1255	1278	756.816	326.931	1186.7	1.85889	2.61e-25	5.42e-24	up
evm.TU.Hic_asm_8_12.1017	223	237	220	18	11	24	121.202	224.67	17.7343	-3.66691	2.62e-25	5.44e-24	down
evm.TU.Hic_asm_3_45.36	159	109	175	781	706	655	429.855	144.676	715.034	2.30308	2.66e-25	5.5e-24	up
evm.TU.Hic_asm_0_40.266	2183	1977	2599	7053	11591	8861	5653.91	2216.24	9091.57	2.03638	2.73e-25	5.65e-24	up
evm.TU.Hic_asm_2_12.400	224	489	399	2	0	4	185.552	369.085	2.02034	-7.52694	2.83e-25	5.84e-24	down
evm.TU.Hic_asm_8_2.284	2133	1694	1878	4556	5313	5047	3416.78	1877.25	4956.31	1.40068	3.04e-25	6.28e-24	up
evm.TU.Hic_asm_10_36.253	1540	1632	1566	5333	4581	5085	3286.15	1564.33	5007.97	1.67881	3.14e-25	6.48e-24	up
evm.TU.Hic_asm_0_18.48	185	140	155	5	9	9	82.7666	157.942	7.59106	-4.37122	3.32e-25	6.84e-24	down
evm.TU.Hic_asm_6_9.122	203	832	735	1	4	2	294.576	586.866	2.28568	-7.98622	3.38e-25	6.96e-24	down
evm.TU.Hic_asm_10_3.389	545	706	838	2703	2808	3303	1809.56	686.586	2932.54	2.0946	3.43e-25	7.06e-24	up
evm.TU.Hic_asm_7_31.415	792	1509	3078	0	0	0	871.499	1743	0	-13.2122	3.47e-25	7.14e-24	down
evm.TU.Hic_asm_1_11.38	120	38	81	985	985	1104	550.702	77.8098	1023.59	3.71549	3.74e-25	7.68e-24	up
evm.TU.Hic_asm_8_10.1	321	325	396	1036	1035	972	678.073	342.239	1013.91	1.56636	3.87e-25	7.94e-24	up
evm.TU.Hic_asm_9_32.171	406	389	628	43	34	63	255.55	464.404	46.6961	-3.31537	3.95e-25	8.11e-24	down
evm.TU.Hic_asm_5_33.224	8197	10782	2196	8	18	3	3587.86	7166.18	9.53507	-9.55117	4e-25	8.21e-24	down
evm.TU.Hic_asm_10_3.1721	862	892	1053	2820	2601	2573	1794.75	922.601	2666.9	1.53122	4.03e-25	8.25e-24	up
evm.TU.Hic_asm_6_7.113	1209	1164	1449	378	434	329	817.082	1254.71	379.456	-1.72546	4.12e-25	8.44e-24	down
evm.TU.Hic_asm_1_19.22	236	550	328	4	7	13	190.237	372.553	7.92133	-5.54974	4.14e-25	8.47e-24	down
evm.TU.Hic_asm_10_3.1871	185	215	172	720	776	812	478.666	189.61	767.721	2.01955	4.46e-25	9.11e-24	up
evm.TU.Hic_asm_10_3.1864	200	260	642	4	6	5	180.33	355.695	4.96485	-6.15924	4.48e-25	9.15e-24	down
evm.TU.Hic_asm_2_57.354	227	292	225	3	3	0	124.453	246.897	2.00895	-6.94916	4.66e-25	9.5e-24	down
evm.TU.Hic_asm_10_21.227	289	342	466	1796	1690	1527	1015.85	359.366	1672.34	2.21782	4.7e-25	9.58e-24	up
evm.TU.Hic_asm_11_60.534	1458	1115	1459	3266	3638	3726	2428.21	1322.27	3534.16	1.41812	4.71e-25	9.59e-24	up
evm.TU.Hic_asm_6_4.457	190	294	285	18	21	25	137.631	254.009	21.2528	-3.57772	4.8e-25	9.77e-24	down
evm.TU.Hic_asm_6_11.258	513	429	529	1160	1250	1289	856.737	482.999	1230.48	1.3487	4.9e-25	9.95e-24	up
evm.TU.Hic_asm_2_12.420	233	854	1323	0	3	5	394.432	786.258	2.60513	-8.21931	5.78e-25	1.17e-23	down
evm.TU.contig_75.14	6	3	0	163	212	194	95.8827	3.02568	188.74	5.98873	5.78e-25	1.17e-23	up
evm.TU.Hic_asm_3_48.114	0	0	0	688	1409	1473	588.139	0	1176.28	12.66	6.29e-25	1.27e-23	up
evm.TU.Hic_asm_10_9.16	888	838	887	249	329	280	572.681	860.793	284.569	-1.59596	6.64e-25	1.35e-23	down
evm.TU.Hic_asm_4_1.119	614	1137	691	80	59	62	441.439	815.561	67.3169	-3.6	7.11e-25	1.44e-23	down
evm.TU.Hic_asm_8_29.261	444	310	588	2039	2904	2288	1416.14	436.688	2395.6	2.45492	7.51e-25	1.52e-23	up
evm.TU.Hic_asm_1_7.48	251	151	289	7	15	13	118.216	224.908	11.5247	-4.27972	7.67e-25	1.55e-23	down
evm.TU.Hic_asm_10_0.150	1148	2081	1300	88	156	156	821.797	1511.55	132.046	-3.51578	7.87e-25	1.59e-23	down
evm.TU.Hic_asm_1_3.32	816	2162	1277	0	0	0	711.999	1424	0	-12.9203	7.97e-25	1.61e-23	down
evm.TU.Hic_asm_5_4.128	32	33	64	410	581	366	245.833	41.9112	449.755	3.41933	8.63e-25	1.74e-23	up
evm.TU.Hic_asm_4_45.85	27329	27488	12874	1787	2386	2233	12376.9	22629.9	2123.89	-3.41341	8.67e-25	1.75e-23	down
evm.TU.Hic_asm_4_45.6	227	225	274	1	10	1	121.161	238.452	3.86925	-5.91435	9.07e-25	1.83e-23	down
evm.TU.Hic_asm_7_34.130	187	34	81	3387	3615	2721	1668.16	98.3908	3237.92	5.03952	9.56e-25	1.92e-23	up
evm.TU.Hic_asm_4_48.474	47	65	90	432	426	466	253.579	66.1419	441.015	2.7355	9.69e-25	1.95e-23	up
evm.TU.Hic_asm_8_2.166	212	194	153	7	4	10	96.1148	185.202	7.02791	-4.72488	9.84e-25	1.97e-23	down
evm.TU.Hic_asm_6_82.354	969	2159	2023	166	130	137	924.328	1703.8	144.851	-3.55671	9.92e-25	1.99e-23	down
evm.TU.Hic_asm_7_31.464	1029	4762	6826	5	1	5	2064.44	4125.15	3.72124	-10.1223	1e-24	2.01e-23	down
evm.TU.Hic_asm_3_48.747	2033	805	576	35	35	18	579.091	1128.81	29.3723	-5.26507	1.02e-24	2.03e-23	down
evm.TU.Hic_asm_3_48.3	4095	3491	4037	7540	8868	8481	6045.17	3821.53	8268.81	1.11353	1.02e-24	2.03e-23	up
evm.TU.Hic_asm_9_40.176	2396	5483	6235	174	347	340	2464.38	4644.98	283.783	-4.03239	1.06e-24	2.13e-23	down
evm.TU.Hic_asm_8_7.30	478	479	314	2614	2353	2423	1444.37	422.646	2466.1	2.54547	1.07e-24	2.13e-23	up
evm.TU.Hic_asm_8_29.122	129	102	336	2593	3394	2902	1565.38	182.143	2948.61	4.01527	1.09e-24	2.17e-23	up
evm.TU.Hic_asm_5_30.153	13	12	6	157	251	190	104.05	10.3476	197.752	4.26873	1.09e-24	2.18e-23	up
evm.TU.Hic_asm_2_49.89	1244	1509	1388	374	438	379	882.321	1368.83	395.813	-1.78968	1.15e-24	2.3e-23	down
evm.TU.Hic_asm_3_48.122	216	194	283	22	34	28	127.249	226.708	27.7904	-3.02538	1.15e-24	2.3e-23	down
evm.TU.Hic_asm_9_37.390	1126	1094	933	3125	3482	3372	2180.76	1043.28	3318.24	1.66971	1.2e-24	2.38e-23	up
Novel03280	267	1755	1191	14	7	6	541.509	1073.9	9.12115	-6.88593	1.21e-24	2.4e-23	down
evm.TU.Hic_asm_6_7.38	1830	1924	1874	4549	4693	4512	3218.66	1857.56	4579.76	1.30206	1.35e-24	2.68e-23	up
evm.TU.Hic_asm_2_57.448	939	1032	1386	149	236	234	652.4	1100.13	204.67	-2.42542	1.38e-24	2.75e-23	down
evm.TU.Hic_asm_8_12.9	902	961	1182	2520	3013	3029	1921.65	999.912	2843.38	1.50766	1.47e-24	2.92e-23	up
evm.TU.Hic_asm_0_38.241	1381	828	760	7862	6632	6553	4006.45	979.81	7033.09	2.84364	1.48e-24	2.93e-23	up
evm.TU.Hic_asm_3_36.251	984	1146	1842	201	217	225	754.958	1296.03	213.884	-2.5994	1.55e-24	3.06e-23	down
evm.TU.contig_11.6	177	254	440	9	5	3	144.66	283.579	5.74044	-5.6395	1.55e-24	3.06e-23	down
evm.TU.Hic_asm_10_36.402	64	110	118	729	658	652	388.362	96.2254	680.499	2.82253	1.55e-24	3.06e-23	up
evm.TU.Hic_asm_0_43.53	445	386	418	991	1120	1067	733.884	411.22	1056.55	1.36166	1.59e-24	3.14e-23	up
evm.TU.Hic_asm_9_39.22	208	170	199	574	636	708	413.618	189.66	637.577	1.74901	1.61e-24	3.18e-23	up
evm.TU.Hic_asm_2_59.61	18026	15169	17723	45220	66682	67874	38120.5	16737.6	59503.3	1.82988	1.62e-24	3.19e-23	up
evm.TU.Hic_asm_1_10.28	315	393	579	48	41	54	234.256	420.797	47.7148	-3.14218	1.62e-24	3.2e-23	down
evm.TU.Hic_asm_10_2.1	172	371	486	5	12	8	172.79	337.362	8.21799	-5.35142	1.68e-24	3.3e-23	down
evm.TU.Hic_asm_0_6.263	750	577	757	1730	2009	2075	1307.49	683.395	1931.59	1.49864	1.68e-24	3.3e-23	up
evm.TU.Hic_asm_8_7.243	288	304	179	11	16	8	134.26	256.921	11.5981	-4.46613	1.74e-24	3.41e-23	down
evm.TU.Hic_asm_1_13.267	36	21	92	1048	1046	980	535.958	47.6552	1024.26	4.42	1.83e-24	3.58e-23	up
evm.TU.Hic_asm_7_34.95	279	499	667	25	39	32	252.637	473.518	31.7559	-3.89635	1.92e-24	3.76e-23	down
evm.TU.Hic_asm_9_40.639	668	1671	1417	0	0	0	622.9	1245.8	0	-12.7275	2.01e-24	3.94e-23	down
evm.TU.Hic_asm_0_39.16	1499	2502	2301	10873	10907	12052	6674.99	2084.49	11265.5	2.43424	2.01e-24	3.94e-23	up
evm.TU.Hic_asm_11_60.249_evm.TU.Hic_asm_11_60.250	1545	2042	2036	485	481	511	1173.82	1855.67	491.981	-1.91532	2.06e-24	4.04e-23	down
evm.TU.Hic_asm_9_40.523	486	481	597	1381	1372	1375	944.364	513.474	1375.25	1.42087	2.06e-24	4.04e-23	up
evm.TU.Hic_asm_4_44.206	536	314	249	3252	2983	3887	1868.47	363.479	3373.47	3.21454	2.19e-24	4.28e-23	up
evm.TU.Hic_asm_7_9.10	641	1839	2337	79	60	55	822.762	1580.55	64.9771	-4.60538	2.26e-24	4.42e-23	down
evm.TU.Hic_asm_1_8.36	2203	2564	3826	574	618	531	1691.18	2808.88	573.48	-2.29232	2.27e-24	4.43e-23	down
evm.TU.Hic_asm_0_49.12	389	729	717	3958	4391	3985	2354.24	606.075	4102.4	2.75911	2.31e-24	4.51e-23	up
evm.TU.Hic_asm_6_82.299	187	310	357	17	14	22	149.3	280.92	17.6808	-3.99161	2.35e-24	4.58e-23	down
evm.TU.Hic_asm_5_11.20	308	453	224	14	8	16	171.303	329.869	12.737	-4.69867	2.38e-24	4.64e-23	down
evm.TU.Hic_asm_8_12.834	208	242	485	2	2	2	152.72	303.44	1.9987	-7.24857	2.39e-24	4.65e-23	down
evm.TU.Hic_asm_4_3.123	787	1692	2146	1	0	1	759.162	1517.64	0.680472	-11.1534	2.46e-24	4.79e-23	down
evm.TU.Hic_asm_11_3.393	693	589	1286	90	90	65	457.085	832.47	81.699	-3.34993	2.53e-24	4.92e-23	down
evm.TU.Hic_asm_4_48.40	267	290	436	12	29	10	170.656	324.558	16.7537	-4.26939	2.66e-24	5.16e-23	down
evm.TU.Hic_asm_8_7.162	274	177	456	6	4	12	150.291	293.245	7.33654	-5.32333	2.71e-24	5.25e-23	down
evm.TU.Hic_asm_10_11.78	253	231	347	30	46	36	154.365	271.669	37.0607	-2.87169	2.8e-24	5.42e-23	down
evm.TU.Hic_asm_9_37.136	617	416	672	2188	2794	2129	1458.57	556.767	2360.36	2.08329	2.87e-24	5.54e-23	up
evm.TU.Hic_asm_3_39.47	546	487	518	1368	1366	1300	927.453	510.854	1344.05	1.39572	2.98e-24	5.76e-23	up
evm.TU.Hic_asm_6_79.172	897	610	714	128	175	163	442.205	729.967	154.443	-2.23992	3e-24	5.79e-23	down
evm.TU.Hic_asm_10_0.79	75	64	115	453	513	435	274.306	82.7089	465.903	2.49035	3.18e-24	6.13e-23	up
evm.TU.Hic_asm_7_33.8	212	144	224	676	859	844	489.425	189.546	789.304	2.05663	3.34e-24	6.44e-23	up
evm.TU.Hic_asm_4_47.12	268	358	336	40	53	53	183.16	317.915	48.4055	-2.71328	3.43e-24	6.62e-23	down
evm.TU.Hic_asm_10_3.1766	622	241	186	6404	7427	6429	3540.4	346.519	6734.29	4.28062	3.62e-24	6.97e-23	up
evm.TU.Hic_asm_4_1.400	2057	2788	2724	415	633	562	1515.92	2499.13	532.711	-2.22953	3.7e-24	7.12e-23	down
evm.TU.Hic_asm_10_3.95	562	399	537	1406	1614	1526	1000.98	490.99	1510.98	1.62119	3.93e-24	7.55e-23	up
evm.TU.Hic_asm_9_40.823	2367	2118	2543	4733	5884	5829	3883.63	2308.97	5458.3	1.24119	3.96e-24	7.6e-23	up
evm.TU.Hic_asm_9_39.354	381	387	435	96	118	114	252.355	395.823	108.887	-1.86104	4.33e-24	8.32e-23	down
evm.TU.Hic_asm_6_82.327	392	952	516	35	35	33	328.881	623.445	34.3178	-4.18338	4.39e-24	8.41e-23	down
evm.TU.Hic_asm_1_2.429	687	546	969	121	139	146	426.126	717.348	134.904	-2.411	4.69e-24	8.99e-23	down
evm.TU.Hic_asm_1_32.298	974	2252	1765	19571	14475	19499	9783.98	1658.43	17909.5	3.43295	4.72e-24	9.03e-23	up
evm.TU.Hic_asm_8_26.123	239	450	232	8	13	5	158.62	308.64	8.60008	-5.16108	4.75e-24	9.08e-23	down
evm.TU.Hic_asm_5_22.577	275	235	445	32	32	24	169.97	310.598	29.3416	-3.40611	5.31e-24	1.01e-22	down
evm.TU.Hic_asm_2_57.469	159	159	212	9	2	4	89.4184	173.723	5.1135	-5.11182	5.48e-24	1.05e-22	down
evm.TU.Hic_asm_0_6.402	0	0	4	244	335	324	150.236	1.23672	299.235	7.83569	5.48e-24	1.05e-22	up
evm.TU.Hic_asm_8_12.469	278	525	511	13	35	22	228.544	434.113	22.9741	-4.23413	5.5e-24	1.05e-22	down
evm.TU.Hic_asm_1_2.455	681	601	556	154	158	139	378.643	607.056	150.23	-2.01478	5.55e-24	1.06e-22	down
evm.TU.Hic_asm_11_61.106	294	323	706	8	2	14	218.29	428.519	8.05973	-5.73851	5.62e-24	1.07e-22	down
evm.TU.Hic_asm_10_10.3	253	248	126	1798	1807	1944	1028.58	209.327	1847.84	3.14338	5.63e-24	1.07e-22	up
evm.TU.Hic_asm_5_2.7	1023	810	1083	1	1	0	478.255	955.84	0.66965	-10.4888	5.74e-24	1.09e-22	down
evm.TU.Hic_asm_2_56.280	299	648	534	29	40	39	263.609	491.432	35.7858	-3.77787	5.93e-24	1.13e-22	down
evm.TU.Hic_asm_1_2.109	579	1369	1712	0	0	0	600.724	1201.45	0	-12.6753	6.21e-24	1.18e-22	down
evm.TU.Hic_asm_0_45.81	4968	4907	3896	987	1292	1221	2861.94	4563.11	1160.77	-1.97473	6.23e-24	1.18e-22	down
evm.TU.Hic_asm_5_40.20	975	926	698	3489	3701	3544	2217.18	861.902	3572.47	2.05176	6.26e-24	1.19e-22	up
evm.TU.Hic_asm_3_39.153	6	0	0	254	246	212	119.703	1.96921	237.436	6.91041	6.31e-24	1.19e-22	up
evm.TU.Hic_asm_10_12.66	206	206	260	1057	1102	783	600.432	220.541	980.324	2.15172	6.6e-24	1.25e-22	up
evm.TU.Hic_asm_2_59.126	147	189	199	621	807	711	442.955	176.33	709.58	2.00948	6.61e-24	1.25e-22	up
evm.TU.Hic_asm_10_21.238	364	377	593	64	76	58	250.69	435.572	65.8067	-2.72687	6.64e-24	1.25e-22	down
evm.TU.Hic_asm_2_57.577	692	2466	3543	59	80	61	1128.64	2190.96	66.3174	-5.0457	7.45e-24	1.41e-22	down
evm.TU.Hic_asm_3_43.139_evm.TU.Hic_asm_3_43.140	1179	5584	4751	0	1	2	1911.64	3822.31	0.978277	-11.9126	7.65e-24	1.44e-22	down
Novel03825	96	74	88	347	346	350	216.11	84.7748	347.444	2.03426	7.76e-24	1.46e-22	up
evm.TU.Hic_asm_2_57.139	2573	3012	2990	262	83	134	1496.08	2829.61	162.549	-4.12309	7.87e-24	1.48e-22	down
evm.TU.Hic_asm_6_82.367	2577	2819	2143	514	577	663	1541.98	2501.08	582.88	-2.10105	8.19e-24	1.54e-22	down
evm.TU.Hic_asm_11_60.106	4204	6344	7107	1122	1217	1267	3505.28	5811.19	1199.37	-2.27655	8.19e-24	1.54e-22	down
evm.TU.Hic_asm_8_4.27	1056	1509	1529	259	310	320	822.964	1350.72	295.206	-2.1936	8.52e-24	1.6e-22	down
evm.TU.Hic_asm_3_44.86	125	106	201	799	1169	830	533.592	140.499	926.686	2.71961	8.55e-24	1.61e-22	up
evm.TU.Hic_asm_3_48.1065	4865	3874	4262	10296	10967	11069	7518.4	4278.68	10758.1	1.33019	8.74e-24	1.64e-22	up
evm.TU.Hic_asm_6_83.101	1285	1648	2051	337	400	406	1007.92	1636.22	379.619	-2.10762	8.78e-24	1.65e-22	down
evm.TU.Hic_asm_6_79.325	558	1468	1550	0	0	0	589.666	1179.33	0	-12.6485	9.14e-24	1.71e-22	down
evm.TU.Hic_asm_8_24.516	222	534	295	5	8	1	178.377	352.12	4.63458	-6.24343	9.46e-24	1.77e-22	down
evm.TU.Hic_asm_3_42.360	380	622	730	70	72	68	319.696	569.46	69.9328	-3.02592	9.53e-24	1.78e-22	down
evm.TU.Hic_asm_11_60.329	193	141	243	922	1371	919	625.857	188.128	1063.59	2.49786	9.87e-24	1.84e-22	up
evm.TU.Hic_asm_4_46.91	98	152	133	624	649	655	384.3	126.813	641.787	2.34118	9.9e-24	1.85e-22	up
evm.TU.Hic_asm_8_12.388	82	104	110	431	464	582	294.287	97.5467	491.027	2.33241	1.05e-23	1.95e-22	up
evm.TU.Hic_asm_9_7.76	2226	2313	2156	5402	5696	5586	3882.3	2211.71	5552.9	1.32829	1.12e-23	2.09e-22	up
evm.TU.Hic_asm_8_12.1174	271	193	266	795	801	872	530.467	239.151	821.783	1.77972	1.13e-23	2.1e-22	up
evm.TU.Hic_asm_0_46.43	133	263	191	1371	1497	1438	813.849	195.321	1432.38	2.87591	1.17e-23	2.17e-22	up
Novel03355	2	7	3	134	201	164	84.6088	4.04904	165.169	5.37871	1.17e-23	2.18e-22	up
evm.TU.Hic_asm_3_48.545	1087	1025	1131	389	358	331	713.569	1067.4	359.739	-1.56976	1.21e-23	2.24e-22	down
evm.TU.Hic_asm_0_47.18	4779	4967	5737	2139	2091	2134	3606.03	5091.41	2120.65	-1.26367	1.22e-23	2.27e-22	down
evm.TU.Hic_asm_2_55.2	146	211	272	13	14	12	109.65	206.32	12.9807	-3.99121	1.23e-23	2.28e-22	down
evm.TU.Hic_asm_1_2.107	904	1155	877	193	232	198	590.773	974.586	206.959	-2.23483	1.26e-23	2.33e-22	down
evm.TU.Hic_asm_3_48.419	250	578	654	2	13	2	246.654	487.801	5.50635	-6.4513	1.29e-23	2.39e-22	down
evm.TU.Hic_asm_0_52.2	59	45	95	390	508	486	261.804	64.5831	459.025	2.8249	1.3e-23	2.4e-22	up
evm.TU.Hic_asm_4_3.286	1732	2344	1758	402	331	387	1155.8	1937.44	374.153	-2.37268	1.33e-23	2.45e-22	down
evm.TU.Hic_asm_3_5.570	222	199	223	34	40	29	123.065	211.887	34.2426	-2.62912	1.42e-23	2.63e-22	down
evm.TU.Hic_asm_0_40.353	2	4	3	152	143	197	83.4301	2.99257	163.868	5.78785	1.45e-23	2.67e-22	up
evm.TU.Hic_asm_11_4.88	85	120	65	620	716	699	383.254	90.2526	676.255	2.90946	1.45e-23	2.68e-22	up
evm.TU.Hic_asm_10_11.1	157	232	383	8	12	7	130.292	251.644	8.94061	-4.81212	1.46e-23	2.69e-22	down
evm.TU.Hic_asm_2_57.625	337	728	755	2	1	0	300.713	600.405	1.02042	-9.22967	1.52e-23	2.79e-22	down
evm.TU.Hic_asm_4_44.12	547	368	749	3202	2978	2792	1767	540.696	2993.31	2.46809	1.58e-23	2.91e-22	up
evm.TU.Hic_asm_2_59.273	146	303	344	1	4	5	132.127	260.979	3.27478	-6.30065	1.61e-23	2.95e-22	down
evm.TU.Hic_asm_8_4.245	1341	1063	1158	2894	3243	3113	2124.05	1172.49	3075.61	1.39136	1.62e-23	2.98e-22	up
evm.TU.Hic_asm_3_48.604	300	322	370	849	984	894	616.292	326.252	906.333	1.47414	1.72e-23	3.15e-22	up
evm.TU.Hic_asm_5_22.638	4940	4347	5493	11374	10911	11615	8074.44	4850.47	11298.4	1.21984	1.9e-23	3.48e-22	up
evm.TU.Hic_asm_2_57.72	538	295	487	45	67	51	242.497	431.03	53.9642	-2.99647	1.91e-23	3.51e-22	down
evm.TU.Hic_asm_9_1.125	549	716	1099	4030	4514	4529	2559.18	772.116	4346.24	2.49261	2.01e-23	3.68e-22	up
evm.TU.Hic_asm_4_2.57	302	306	278	1115	964	1050	668.761	292.829	1044.69	1.83564	2.05e-23	3.74e-22	up
evm.TU.Hic_asm_7_28.204	531	1114	1638	69	78	70	572.585	1073.01	72.1547	-3.89446	2.05e-23	3.75e-22	down
evm.TU.Hic_asm_8_2.357	706	1314	2220	1	0	1	690.752	1380.82	0.680472	-11.0169	2.05e-23	3.75e-22	down
evm.TU.Hic_asm_7_34.269	1282	1604	1724	4590	4798	5292	3201.72	1518.64	4884.79	1.68559	2.07e-23	3.78e-22	up
evm.TU.Hic_asm_11_15.221	165	124	206	2	5	3	82.3985	161.512	3.28503	-5.60612	2.2e-23	4.01e-22	down
evm.TU.Hic_asm_1_28.62	260	166	341	14	8	4	129.001	249.221	8.78063	-4.83893	2.24e-23	4.08e-22	down
evm.TU.Hic_asm_0_40.404	377	426	244	19	34	21	186.81	349.191	24.4302	-3.83316	2.24e-23	4.08e-22	down
evm.TU.Hic_asm_4_14.314	782	1344	1838	137	130	156	719.584	1298.23	140.943	-3.20365	2.27e-23	4.13e-22	down
evm.TU.Hic_asm_7_33.279	1665	2662	2891	411	464	370	1395.93	2377.74	414.115	-2.52147	2.32e-23	4.22e-22	down
evm.TU.Hic_asm_2_57.576	908	1126	1060	3081	3433	3014	2095.71	1022.27	3169.15	1.63265	2.43e-23	4.43e-22	up
evm.TU.Hic_asm_11_61.355	2139	2405	1195	218	214	206	1065.53	1918.43	212.626	-3.17355	2.55e-23	4.63e-22	down
evm.TU.Hic_asm_11_4.137	147	222	184	8	13	7	96.2865	183.314	9.25948	-4.30174	2.57e-23	4.67e-22	down
evm.TU.Hic_asm_6_5.21	11552	13792	4432	521	643	631	5307.22	10018.6	595.831	-4.07157	2.58e-23	4.67e-22	down
Novel00537	172	360	404	7	8	1	156.736	308.136	5.33612	-5.85396	2.58e-23	4.67e-22	down
evm.TU.Hic_asm_11_15.354	1622	6169	4572	0	0	0	2059.18	4118.37	0	-14.4526	2.61e-23	4.72e-22	down
evm.TU.Hic_asm_11_60.184	25	31	56	343	830	609	311.103	36.436	585.77	4.00395	2.65e-23	4.8e-22	up
evm.TU.Hic_asm_4_48.464	181	158	206	14	13	23	97.6879	178.736	16.6393	-3.42591	2.67e-23	4.82e-22	down
evm.TU.Hic_asm_2_58.194	515	296	470	13	41	19	221.238	418.577	23.8983	-4.12408	2.74e-23	4.95e-22	down
evm.TU.Hic_asm_4_1.194	0	0	0	621	690	747	342.07	0	684.141	11.8781	2.77e-23	5e-22	up
evm.TU.Hic_asm_10_12.138	1542	1630	1854	596	666	694	1151.78	1653.32	650.244	-1.34621	2.8e-23	5.05e-22	down
evm.TU.Hic_asm_2_59.173	387	367	452	67	101	98	242.012	396.005	88.0189	-2.16763	2.8e-23	5.05e-22	down
evm.TU.Hic_asm_2_57.449	670	647	815	1580	1891	1857	1234.6	699.723	1769.47	1.33824	2.82e-23	5.08e-22	up
evm.TU.Hic_asm_8_4.93	203	432	534	10	22	15	199.664	383.859	15.4685	-4.62794	2.86e-23	5.14e-22	down
evm.TU.Hic_asm_3_36.116	1745	5809	7820	0	0	0	2518.09	5036.18	0	-14.7428	2.98e-23	5.37e-22	down
evm.TU.Hic_asm_9_37.139	196	212	231	33	27	22	118.922	210.405	27.4386	-2.94282	3.02e-23	5.43e-22	down
evm.TU.Hic_asm_10_3.375	1349	1270	1384	306	187	225	779.519	1317.89	241.149	-2.4515	3.17e-23	5.7e-22	down
evm.TU.Hic_asm_6_82.683	768	712	775	2066	1863	1985	1357.81	742.409	1973.22	1.41022	3.27e-23	5.87e-22	up
evm.TU.Hic_asm_3_48.593	1205	4212	4093	89	146	164	1638.04	3144.24	131.846	-4.5753	3.33e-23	5.97e-22	down
evm.TU.Hic_asm_0_47.252	12162	16940	5881	775	776	907	6296.87	11775.4	818.335	-3.84693	3.47e-23	6.21e-22	down
evm.TU.Hic_asm_9_35.305	825	926	923	2266	2290	2350	1591.06	882.237	2299.87	1.38262	3.58e-23	6.41e-22	up
evm.TU.Hic_asm_9_40.834	279	313	358	841	982	922	612.3	312.48	912.12	1.5456	3.9e-23	6.98e-22	up
evm.TU.Hic_asm_4_37.611	302	295	515	47	49	42	204.095	362.231	45.9587	-2.97975	4.08e-23	7.3e-22	down
evm.TU.Hic_asm_11_60.5	617	715	918	180	196	181	461.717	738.12	185.315	-1.99413	4.2e-23	7.51e-22	down
evm.TU.Hic_asm_8_2.161	282	374	554	45	46	35	218.769	395.545	41.9926	-3.23679	4.39e-23	7.83e-22	down
evm.TU.Hic_asm_9_35.229	49432	43731	25322	5047	5711	5800	22478.3	39452.9	5503.72	-2.84164	4.39e-23	7.83e-22	down
evm.TU.Hic_asm_2_21.92	186	738	859	10	3	7	296.647	586.523	6.77225	-6.44651	4.48e-23	7.98e-22	down
evm.TU.Hic_asm_10_5.74	165	159	177	453	537	544	337.182	164.871	509.494	1.62817	4.49e-23	8e-22	up
evm.TU.Hic_asm_3_48.721	563	496	682	1429	1576	1488	1032.35	570.308	1494.4	1.38906	4.57e-23	8.15e-22	up
evm.TU.Hic_asm_3_43.81	457	1624	1727	0	0	0	627.922	1255.84	0	-12.7392	4.58e-23	8.16e-22	down
evm.TU.Hic_asm_9_35.60	4629	2839	4933	15473	18094	16535	10346.5	4044.21	16648.9	2.0414	4.66e-23	8.28e-22	up
evm.TU.Hic_asm_4_1.115	523	365	290	2002	2854	2708	1447.5	389.849	2505.15	2.68434	4.76e-23	8.46e-22	up
evm.TU.Hic_asm_9_40.439	940	1189	1641	4962	5586	5453	3277.11	1234.59	5319.63	2.10716	4.94e-23	8.76e-22	up
evm.TU.Hic_asm_7_2.48	625	649	790	1696	1882	2072	1278.05	677.928	1878.17	1.46999	4.98e-23	8.84e-22	up
evm.TU.Hic_asm_6_85.61	491	880	1217	78	70	85	462.512	847.317	77.7061	-3.44742	5.36e-23	9.51e-22	down
evm.TU.Hic_asm_3_42.180	8	4	4	189	201	124	88.272	5.27096	171.273	5.02323	5.42e-23	9.6e-22	up
evm.TU.Hic_asm_1_18.23	0	2	1	353	350	403	184.656	1.01349	368.299	8.54248	5.62e-23	9.96e-22	up
evm.TU.Hic_asm_0_10.136	871	747	499	79	98	102	397.898	703.206	92.5904	-2.92416	5.83e-23	1.03e-21	down
evm.TU.Hic_asm_4_44.316	23608	29048	16560	3530	4109	3832	13454.8	23097.7	3811.9	-2.59914	5.86e-23	1.03e-21	down
evm.TU.Hic_asm_4_37.724	2954	3452	3462	1095	1075	928	2144.19	3255.53	1032.85	-1.65636	5.95e-23	1.05e-21	down
evm.TU.Hic_asm_8_24.494	0	0	0	602	642	662	317.073	0	634.145	11.7685	6.31e-23	1.11e-21	up
evm.TU.Hic_asm_7_15.93	293	676	595	37	38	40	278.233	518.183	38.2839	-3.75871	6.32e-23	1.12e-21	down
Novel01456	689	723	622	1992	2051	2020	1345.9	673.05	2018.75	1.5853	6.42e-23	1.13e-21	up
evm.TU.Hic_asm_8_4.372	8108	10083	5978	1382	1465	1365	4731.05	8060.13	1401.96	-2.52332	6.44e-23	1.13e-21	down
evm.TU.Hic_asm_5_37.47	225	303	274	40	38	39	152.135	265.264	39.0065	-2.76627	6.44e-23	1.13e-21	down
evm.TU.Hic_asm_10_0.33	2647	3716	4133	833	787	721	2118.03	3455.21	780.863	-2.14577	6.5e-23	1.14e-21	down
evm.TU.Hic_asm_0_36.30	154	134	146	8	10	14	76.7416	142.872	10.6107	-3.74812	6.58e-23	1.16e-21	down
evm.TU.Hic_asm_6_4.105	1485	1834	1714	4632	5437	5801	3467.14	1663.17	5271.1	1.66439	6.59e-23	1.16e-21	up
evm.TU.Hic_asm_4_37.1083	1745	1575	1464	4623	4521	4474	3059.17	1580	4538.34	1.52241	6.79e-23	1.19e-21	up
evm.TU.Hic_asm_1_7.53	3318	977	681	24	45	35	838.946	1643.58	34.3075	-5.58074	7.46e-23	1.31e-21	down
evm.TU.Hic_asm_8_19.342	401	258	303	33	42	51	178.965	316.147	41.783	-2.91826	7.72e-23	1.35e-21	down
evm.TU.Hic_asm_2_58.378	452	563	661	1729	2028	2142	1255.18	550.98	1959.39	1.83035	7.73e-23	1.35e-21	up
evm.TU.Hic_asm_3_45.139	324	175	250	19	24	25	133.91	245.26	22.5602	-3.44137	7.84e-23	1.37e-21	down
evm.TU.Hic_asm_1_28.248	1617	5629	7281	0	0	0	2382.07	4764.13	0	-14.6627	8.22e-23	1.44e-21	down
evm.TU.Hic_asm_1_12.12	20749	25885	11280	2108	1822	1744	10654.2	19413	1895.42	-3.35646	8.43e-23	1.47e-21	down
evm.TU.Hic_asm_3_48.452	180	549	613	3	1	1	221.819	441.938	1.70089	-8.04631	8.6e-23	1.5e-21	down
evm.TU.Hic_asm_7_40.276	582	711	753	2129	2044	2107	1383.73	674.209	2093.26	1.63462	8.87e-23	1.55e-21	up
evm.TU.Hic_asm_11_10.77	1334	967	681	6059	6540	6603	3688.35	988.909	6387.79	2.69161	9.21e-23	1.61e-21	up
evm.TU.Hic_asm_7_34.119	7045	6420	3782	37362	51380	37460	23791.2	5742.35	41840	2.86522	9.35e-23	1.63e-21	up
evm.TU.Hic_asm_0_6.353	379	666	368	17	10	2	241.257	472.703	9.8113	-5.59911	9.55e-23	1.66e-21	down
evm.TU.Hic_asm_0_39.267	195	233	255	709	809	911	515.959	224.893	807.026	1.84376	1.1e-22	1.91e-21	up
evm.TU.Hic_asm_4_11.279	3	0	0	309	383	429	186.472	0.984607	371.96	8.5584	1.12e-22	1.95e-21	up
Novel02422	3	7	6	117	142	160	72.1888	5.30478	139.073	4.72125	1.15e-22	1.99e-21	up
evm.TU.Hic_asm_11_41.210	150	204	307	10	7	3	111.359	215.989	6.72896	-5.01443	1.19e-22	2.06e-21	down
evm.TU.Hic_asm_0_41.172	591	473	513	138	121	140	326.148	519.147	133.149	-1.96416	1.2e-22	2.08e-21	down
evm.TU.Hic_asm_3_48.358	534	526	361	66	44	52	263.217	472.108	54.326	-3.12165	1.2e-22	2.08e-21	down
evm.TU.Hic_asm_8_12.4	198	853	499	1	7	2	261.448	519.654	3.24231	-7.30383	1.24e-22	2.16e-21	down
evm.TU.Hic_asm_4_8.221	2708	2602	2739	5266	5565	5347	4018.28	2651.93	5384.62	1.02189	1.32e-22	2.28e-21	up
evm.TU.Hic_asm_8_12.294	804	376	450	36	57	46	290.693	535.417	45.97	-3.54024	1.35e-22	2.34e-21	down
evm.TU.Hic_asm_6_83.163	165	206	221	643	702	668	432.332	195.026	669.638	1.7802	1.43e-22	2.47e-21	up
evm.TU.Hic_asm_10_3.1839	129	147	184	8	13	12	80.9511	150.994	10.908	-3.78584	1.47e-22	2.53e-21	down
evm.TU.Hic_asm_4_14.118	1353	3464	4765	0	0	3	1569.08	3137.17	0.989099	-11.6222	1.51e-22	2.61e-21	down
evm.TU.Hic_asm_9_37.373	1941	1579	838	12985	13535	12572	7233.98	1452.19	13015.8	3.16412	1.51e-22	2.61e-21	up
evm.TU.Hic_asm_3_40.266	2130	1754	1595	480	538	441	1147.61	1809.9	485.324	-1.89878	1.64e-22	2.82e-21	down
evm.TU.Hic_asm_10_3.1472	26	10	29	214	252	246	128.775	21.0211	236.529	3.48195	1.68e-22	2.89e-21	up
evm.TU.Hic_asm_9_24.29	605	494	2502	14	28	23	583.76	1146.1	21.4225	-5.73935	1.73e-22	2.97e-21	down
evm.TU.Hic_asm_4_1.423	509	473	465	1364	1283	1387	911.13	477.394	1344.87	1.49457	1.74e-22	2.98e-21	up
evm.TU.Hic_asm_4_14.12	142	148	209	7	13	5	85.7959	163.343	8.24931	-4.30105	1.75e-22	3.01e-21	down
Novel00163	0	0	0	583	754	530	309.837	0	619.675	11.7354	1.81e-22	3.11e-21	up
evm.TU.Hic_asm_5_24.375	368	248	430	6	18	27	178.904	341.061	16.7463	-4.34181	1.84e-22	3.15e-21	down
evm.TU.Hic_asm_9_18.66	143	116	180	10	9	7	76.0605	143.436	8.68552	-4.05073	1.85e-22	3.18e-21	down
evm.TU.Hic_asm_11_11.175	8606	16702	20626	1631	1051	1585	8256.6	15083.4	1429.82	-3.39913	1.86e-22	3.19e-21	down
evm.TU.Hic_asm_7_34.376	1608	1474	1775	3179	3609	3800	2557.21	1595.62	3518.79	1.14089	1.86e-22	3.19e-21	up
evm.TU.Hic_asm_10_0.231	494	473	634	1342	1429	1458	965.918	524.722	1407.11	1.42249	1.88e-22	3.22e-21	up
evm.TU.Hic_asm_9_33.11	950	592	542	13	40	50	360.822	687.844	33.8001	-4.34317	1.9e-22	3.25e-21	down
evm.TU.Hic_asm_10_3.1185	15	20	25	152	181	178	94.7082	19.6957	169.721	3.10606	1.91e-22	3.26e-21	up
evm.TU.Hic_asm_5_4.148	154	330	377	8	15	11	147.266	283.316	11.216	-4.65363	1.91e-22	3.27e-21	down
evm.TU.Hic_asm_3_42.537	26	62	9	1282	1294	1366	672.918	33.1495	1312.69	5.31457	1.93e-22	3.3e-21	up
evm.TU.Hic_asm_9_33.41	660	669	596	169	174	139	398.535	636.477	160.593	-1.98679	2.19e-22	3.73e-21	down
evm.TU.Hic_asm_5_4.124	2402	5364	9215	0	2	8	2764.84	5526.4	3.27535	-10.7135	2.25e-22	3.84e-21	down
evm.TU.Hic_asm_9_35.425	17	22	67	726	651	676	359.584	34.042	685.127	4.32462	2.27e-22	3.86e-21	up
evm.TU.Hic_asm_11_10.255	133	316	272	4	3	2	121.024	239.029	3.01912	-6.31541	2.31e-22	3.94e-21	down
evm.TU.Hic_asm_5_32.23	241	165	257	1	4	0	109.144	216.662	1.62628	-7.02962	2.39e-22	4.06e-21	down
evm.TU.Hic_asm_7_34.104	221	151	203	603	752	692	433.968	188.472	679.464	1.84924	2.46e-22	4.17e-21	up
evm.TU.Hic_asm_8_7.269	4	4	10	189	173	128	84.7383	5.81324	163.663	4.79764	2.47e-22	4.19e-21	up
evm.TU.Hic_asm_2_57.307	2163	10448	11458	0	0	0	3965.91	7931.82	0	-15.3982	2.48e-22	4.21e-21	down
evm.TU.Hic_asm_1_38.235	3486	4432	3065	786	701	800	2207.75	3652.51	763	-2.25917	2.56e-22	4.33e-21	down
evm.TU.Hic_asm_1_18.294	461	462	658	115	135	107	318.052	517.438	118.665	-2.12474	2.7e-22	4.57e-21	down
evm.TU.Hic_asm_3_48.630	914	1781	1440	1	0	0	686.369	1372.39	0.350772	-11.9053	2.71e-22	4.58e-21	down
evm.TU.Hic_asm_4_45.25	341	316	505	1366	1570	1361	903.924	379.334	1428.51	1.91202	2.81e-22	4.75e-21	up
evm.TU.Hic_asm_10_9.88_evm.TU.Hic_asm_10_9.89	152	187	190	16	15	22	96.0666	174.484	17.6489	-3.30587	2.84e-22	4.79e-21	down
evm.TU.Hic_asm_9_33.37	266	318	372	36	43	60	180.212	314.303	46.1215	-2.7675	2.88e-22	4.86e-21	down
evm.TU.Hic_asm_8_4.125	220	886	991	17	20	13	353.62	690.612	16.6268	-5.37625	2.92e-22	4.93e-21	down
evm.TU.Hic_asm_0_6.449	203	282	153	11	10	9	111.626	213.238	10.0146	-4.41395	2.98e-22	5.03e-21	down
evm.TU.Hic_asm_6_82.438	271	733	626	5323	6484	6045	3234.21	540.62	5927.8	3.45507	2.99e-22	5.03e-21	up
evm.TU.Hic_asm_2_49.337	602	741	965	161	135	159	454.415	756.884	151.945	-2.31753	3.47e-22	5.84e-21	down
evm.TU.Hic_asm_7_9.19	196	258	298	35	29	33	139.862	247.32	32.4046	-2.93457	3.47e-22	5.84e-21	down
evm.TU.Hic_asm_4_46.97	332	221	138	3	3	3	116.227	229.457	2.99805	-6.25926	3.51e-22	5.9e-21	down
evm.TU.Hic_asm_7_34.434	2014	1607	4434	166	205	273	1405.71	2597.82	213.606	-3.60419	3.54e-22	5.96e-21	down
evm.TU.Hic_asm_9_39.222	615	736	971	164	189	151	464.412	761.245	167.579	-2.18363	3.58e-22	6.01e-21	down
evm.TU.Hic_asm_10_5.63	131	124	195	3	3	6	75.4696	146.952	3.98715	-5.20344	3.64e-22	6.12e-21	down
evm.TU.Hic_asm_3_42.298	369	1013	1412	20	41	41	474.005	914.403	33.6071	-4.76384	3.66e-22	6.14e-21	down
evm.TU.Hic_asm_2_54.64	186	145	190	4	1	1	86.4521	170.853	2.05167	-6.41563	3.67e-22	6.15e-21	down
evm.TU.Hic_asm_10_3.686	536	667	970	88	119	67	400.807	710.71	90.9043	-2.96649	3.68e-22	6.16e-21	down
evm.TU.Hic_asm_1_13.142	996	1053	1340	327	392	384	739.159	1112.01	366.307	-1.60191	3.7e-22	6.19e-21	down
evm.TU.Hic_asm_1_13.9	460	571	771	94	79	112	342.761	590.432	95.0903	-2.63539	3.82e-22	6.38e-21	down
evm.TU.Hic_asm_3_42.268	265	633	952	29	22	16	313.345	604.228	22.4629	-4.75227	3.9e-22	6.52e-21	down
evm.TU.Hic_asm_7_34.18	171	255	181	5	3	0	102.297	201.884	2.71049	-6.23892	3.96e-22	6.62e-21	down
evm.TU.Hic_asm_6_83.7	23	17	23	154	177	153	90.7754	20.6465	160.904	2.95942	4.06e-22	6.78e-21	up
evm.TU.Hic_asm_3_48.976	168	122	182	15	13	11	83.7028	154.372	13.0337	-3.57097	4.3e-22	7.16e-21	down
evm.TU.Hic_asm_8_19.455	316	240	275	809	836	816	546.323	273.254	819.391	1.5841	4.33e-22	7.21e-21	up
evm.TU.Hic_asm_10_11.239	695	704	832	143	232	180	458.371	733.257	183.486	-1.99725	4.4e-22	7.33e-21	down
evm.TU.Hic_asm_8_12.134	138	321	494	5	6	2	157.698	311.069	4.32653	-6.16871	5.13e-22	8.54e-21	down
evm.TU.Hic_asm_1_18.179	2242	2290	2294	4603	5507	5445	3708.7	2251.53	5165.88	1.19831	5.5e-22	9.15e-21	up
evm.TU.Hic_asm_6_11.287	964	952	1419	250	179	217	653.342	1090.37	216.317	-2.33481	5.59e-22	9.29e-21	down
evm.TU.Hic_asm_10_3.1975	908	1052	1549	0	0	1	573.863	1147.4	0.3297	-11.6472	5.64e-22	9.37e-21	down
evm.TU.Hic_asm_2_57.485	702	2067	2978	85	97	92	985.061	1879.04	91.0791	-4.3667	6.21e-22	1.03e-20	down
evm.TU.Hic_asm_1_2.149	172113	208865	126002	20646	31436	30387	98141.6	168998	27284.9	-2.63083	6.33e-22	1.05e-20	down
evm.TU.Hic_asm_4_37.1101	753	863	557	120	113	125	421.299	723.26	119.338	-2.59947	6.42e-22	1.06e-20	down
Novel00473	2	2	3	152	137	154	75.0328	2.28826	147.777	6.00488	6.54e-22	1.08e-20	up
evm.TU.Hic_asm_2_56.463	615	607	568	121	77	74	341.306	591.218	91.3948	-2.69598	6.8e-22	1.13e-20	down
evm.TU.Hic_asm_2_57.311	959	1082	1083	289	371	281	671.472	1030.62	312.322	-1.72182	6.96e-22	1.15e-20	down
evm.TU.Hic_asm_4_40.83	283	311	265	51	56	59	169.767	284.335	55.1988	-2.36387	6.98e-22	1.15e-20	down
evm.TU.Hic_asm_8_4.80	248	270	937	6	11	11	237.709	466.178	9.23898	-5.65324	7.46e-22	1.23e-20	down
evm.TU.Hic_asm_4_1.238	443	363	546	1293	1852	1719	1026.45	442.039	1610.86	1.86504	7.9e-22	1.3e-20	up
evm.TU.Hic_asm_1_6.68	383	391	533	96	78	96	259.193	428.188	90.1978	-2.24904	8.14e-22	1.34e-20	down
evm.TU.Hic_asm_10_3.2103	403	439	473	1442	1235	1358	890.232	433.104	1347.36	1.63736	8.28e-22	1.36e-20	up
evm.TU.Hic_asm_10_3.1272	138	149	125	453	577	559	331.802	136.411	527.194	1.95276	8.32e-22	1.37e-20	up
evm.TU.Hic_asm_9_0.42	386	382	452	120	128	113	260.562	400.959	120.165	-1.73895	8.69e-22	1.43e-20	down
evm.TU.Hic_asm_9_14.29	741	713	815	1593	1628	1642	1182.77	746.267	1619.28	1.11747	8.72e-22	1.43e-20	up
evm.TU.Hic_asm_5_4.113	173	272	181	14	14	16	111.589	208.527	14.6503	-3.83089	8.85e-22	1.45e-20	down
evm.TU.Hic_asm_2_10.17	35	23	31	171	202	197	109.259	29.1713	189.346	2.69614	8.87e-22	1.46e-20	up
evm.TU.Hic_asm_7_28.109	968	3716	7027	52	108	94	1941.3	3798.92	83.6707	-5.50405	8.95e-22	1.47e-20	down
evm.TU.Hic_asm_10_28.13	340	363	362	22	20	49	190.797	351.345	30.2498	-3.53738	9.13e-22	1.5e-20	down
evm.TU.Hic_asm_2_57.531	815	698	727	124	205	187	454.292	738.064	170.519	-2.11223	9.23e-22	1.51e-20	down
evm.TU.Hic_asm_4_37.643	287	303	195	1229	1340	1409	792.065	261.187	1322.94	2.34199	9.42e-22	1.54e-20	up
evm.TU.Hic_asm_9_39.78	1141	1056	1230	2698	3776	3896	2280.81	1126.65	3434.97	1.60832	9.79e-22	1.6e-20	up
evm.TU.Hic_asm_2_59.519	578	765	607	2340	2374	2557	1533.82	646.773	2420.86	1.90482	1e-21	1.64e-20	up
evm.TU.Hic_asm_0_46.124	1428	1279	982	4891	4793	5095	3073.26	1222.7	4923.83	2.00997	1.04e-21	1.7e-20	up
Novel03150	590	594	290	4306	4127	3907	2303.53	492.482	4114.57	3.06318	1.04e-21	1.7e-20	up
evm.TU.Hic_asm_0_45.74	123	330	335	3	4	2	131.571	260.156	2.98723	-6.44232	1.11e-21	1.82e-20	down
evm.TU.Hic_asm_2_57.30	318	346	377	860	924	884	615.268	342.775	887.761	1.37317	1.15e-21	1.87e-20	up
evm.TU.Hic_asm_11_57.119	546	599	652	100	167	112	358.491	591.726	125.256	-2.23825	1.16e-21	1.89e-20	down
evm.TU.Hic_asm_11_4.254	624	454	587	145	171	149	350.341	546.166	154.515	-1.82161	1.17e-21	1.91e-20	down
evm.TU.Hic_asm_8_2.427	569	1220	881	1	1	0	444.717	888.765	0.66965	-10.3831	1.23e-21	2e-20	down
evm.TU.Hic_asm_6_7.140	348	293	323	896	943	824	601.964	317.261	886.666	1.48273	1.23e-21	2e-20	up
evm.TU.Hic_asm_4_1.178	911	932	581	123	135	124	466.956	806.835	127.076	-2.66623	1.23e-21	2e-20	down
evm.TU.Hic_asm_11_61.265	1	2	3	141	193	277	102.145	1.96006	202.329	6.68189	1.25e-21	2.03e-20	up
evm.TU.Hic_asm_11_3.366	308	512	297	33	38	28	203.071	373.217	32.9244	-3.50205	1.25e-21	2.03e-20	down
evm.TU.Hic_asm_5_16.120	272	260	273	51	44	31	153.689	265.238	42.1407	-2.65677	1.25e-21	2.04e-20	down
evm.TU.Hic_asm_8_2.402_evm.TU.Hic_asm_8_2.405	148	166	162	7	16	15	84.811	157.119	12.5029	-3.64219	1.34e-21	2.18e-20	down
evm.TU.Hic_asm_0_47.194	460	755	731	11	46	41	337.453	642.862	32.0445	-4.32147	1.35e-21	2.19e-20	down
evm.TU.Hic_asm_0_47.411	414	440	522	1566	1347	1384	943.679	452.217	1435.14	1.66581	1.4e-21	2.27e-20	up
evm.TU.Hic_asm_10_21.514	9532	9013	9408	4332	4621	4757	6886.32	9211.18	4561.46	-1.01387	1.52e-21	2.47e-20	down
evm.TU.Hic_asm_5_24.590	405	483	383	77	98	79	252.868	421.429	84.3057	-2.32013	1.53e-21	2.48e-20	down
evm.TU.Hic_asm_2_58.362	0	0	4	278	211	253	124.724	1.23672	248.212	7.5672	1.56e-21	2.52e-20	up
evm.TU.Hic_asm_9_39.411	242	257	207	3	18	10	122.009	233.929	10.0891	-4.51998	1.6e-21	2.58e-20	down
evm.TU.Hic_asm_8_20.193	495	1961	1225	14	27	49	630.73	1231.78	29.6758	-5.37341	1.62e-21	2.61e-20	down
Novel03460	7	1	1	142	161	185	82.5511	2.95875	162.143	5.77521	1.69e-21	2.73e-20	up
evm.TU.Hic_asm_4_37.890	591	1125	1224	100	109	136	541.627	968.58	114.674	-3.07817	1.71e-21	2.76e-20	down
evm.TU.Hic_asm_9_14.39	424	1759	2180	1	0	1	716.647	1432.61	0.680472	-11.0682	1.72e-21	2.77e-20	down
evm.TU.Hic_asm_11_60.369	391	313	512	71	77	89	237.827	396.852	78.8017	-2.3329	1.77e-21	2.85e-20	down
evm.TU.Hic_asm_10_0.215	11915	19390	27541	2721	2734	3059	11044.4	19254	2834.81	-2.76384	1.77e-21	2.85e-20	down
evm.TU.Hic_asm_8_12.300	836	1521	2100	154	182	164	812.705	1459.29	166.125	-3.13486	1.86e-21	2.99e-20	down
evm.TU.Hic_asm_5_40.125	2697	3008	2552	855	991	872	1818.45	2733.48	903.416	-1.59706	1.9e-21	3.05e-20	down
evm.TU.Hic_asm_10_36.177	1455	6102	7293	0	0	0	2440.62	4881.24	0	-14.6978	1.92e-21	3.09e-20	down
evm.TU.Hic_asm_3_48.270	803	904	1021	205	280	286	576.528	897.569	255.488	-1.81196	1.95e-21	3.13e-20	down
evm.TU.Hic_asm_2_4.64	188	303	281	21	31	18	139.235	255.285	23.186	-3.45817	2.05e-21	3.28e-20	down
evm.TU.Hic_asm_5_35.46	2	1	5	195	195	124	87.0095	2.55446	171.464	6.03455	2.07e-21	3.32e-20	up
evm.TU.Hic_asm_6_82.694	186	535	552	9	13	20	217.006	420.117	13.8964	-4.91544	2.18e-21	3.48e-20	down
evm.TU.Hic_asm_1_10.40	6594	7746	5773	1824	1847	1780	4246.25	6676.86	1815.64	-1.87866	2.18e-21	3.48e-20	down
evm.TU.Hic_asm_1_2.256	463	329	544	1506	1552	1497	976.366	436.011	1516.72	1.7975	2.2e-21	3.51e-20	up
evm.TU.Hic_asm_3_48.346	903	576	528	79	95	53	368.967	662.456	75.4784	-3.13357	2.23e-21	3.56e-20	down
evm.TU.Hic_asm_0_6.21	220	148	321	16	9	15	118.499	223.571	13.4277	-4.0643	2.26e-21	3.61e-20	down
evm.TU.Hic_asm_3_48.60	5	2	3	136	137	116	66.4546	3.27287	129.636	5.30152	2.38e-21	3.8e-20	up
evm.TU.Hic_asm_10_3.1084	1113	1160	1044	3692	3220	3294	2252.22	1096.57	3407.87	1.63609	2.54e-21	4.05e-20	up
evm.TU.Hic_asm_7_15.11	1919	1655	3532	340	238	215	1285.35	2304.66	266.041	-3.11555	2.63e-21	4.19e-20	down
evm.TU.Hic_asm_1_13.181	620	636	660	1811	1616	1933	1209.69	631.516	1787.86	1.50147	2.64e-21	4.2e-20	up
evm.TU.Hic_asm_1_18.9	35	42	106	686	758	727	390.541	59.0508	722.031	3.60798	2.72e-21	4.34e-20	up
evm.TU.Hic_asm_10_11.412	337	461	585	40	67	70	256.147	453.819	58.4747	-2.95414	2.73e-21	4.34e-20	down
evm.TU.Hic_asm_2_4.53	189	101	136	659	749	767	431.262	139.647	722.878	2.3712	2.88e-21	4.57e-20	up
evm.TU.Hic_asm_0_43.14	591	637	548	1710	1720	1740	1154.84	587.722	1721.97	1.55153	2.96e-21	4.7e-20	up
evm.TU.Hic_asm_10_3.1327	230	106	207	2	5	5	90.3799	176.815	3.94443	-5.47517	3.02e-21	4.8e-20	down
evm.TU.Hic_asm_10_3.1070	1187	1580	1420	359	339	395	874.638	1385.02	364.258	-1.92691	3.08e-21	4.89e-20	down
evm.TU.Hic_asm_8_24.287	580	533	610	2157	1686	1805	1228	566.657	1889.35	1.73714	3.13e-21	4.96e-20	up
evm.TU.Hic_asm_2_58.193	650	320	524	20	55	33	261.733	488.032	35.4338	-3.77963	3.2e-21	5.07e-20	down
evm.TU.Hic_asm_0_40.238	16	0	6	320	442	484	209.936	7.10632	412.766	5.84898	3.22e-21	5.1e-20	up
evm.TU.Hic_asm_3_39.245	115	122	181	5	8	7	71.6404	136.668	6.61278	-4.36428	3.26e-21	5.16e-20	down
evm.TU.Hic_asm_8_2.124	1053	1013	1269	421	480	437	769.748	1094.68	444.815	-1.29933	3.36e-21	5.31e-20	down
evm.TU.Hic_asm_10_3.886	1833	5218	7245	212	316	290	2474.95	4679.16	270.742	-4.11107	3.37e-21	5.33e-20	down
evm.TU.Hic_asm_1_38.69	1344	1881	1008	197	154	182	796.689	1415.16	178.215	-2.98962	3.53e-21	5.58e-20	down
evm.TU.Hic_asm_0_49.42	295	348	288	945	1125	1193	695.981	308.414	1083.55	1.81412	3.59e-21	5.67e-20	up
evm.TU.Hic_asm_8_2.609	3072	4502	3629	916	867	859	2298.32	3715.66	880.986	-2.07645	3.67e-21	5.79e-20	down
evm.TU.Hic_asm_10_3.1728	1243	1118	1461	487	531	536	885.124	1253.38	516.869	-1.27822	3.79e-21	5.97e-20	down
Novel01841	7	30	43	585	741	544	323.502	26.1569	620.847	4.5675	3.9e-21	6.15e-20	up
evm.TU.Hic_asm_4_46.105	449	488	459	1395	1282	1336	899.868	461.129	1338.61	1.53799	3.91e-21	6.15e-20	up
evm.TU.Hic_asm_11_60.161	434	879	439	25	39	49	312.538	587.715	37.3608	-3.97341	4.1e-21	6.45e-20	down
evm.TU.contig_66.110	174	149	159	526	507	490	333.234	158.738	507.73	1.67751	4.13e-21	6.49e-20	up
evm.TU.Hic_asm_7_40.363	210	170	210	528	721	664	413.878	193.717	634.039	1.71046	4.13e-21	6.49e-20	up
evm.TU.Hic_asm_8_4.380	3025	3176	3392	1287	1521	1287	2260.39	3160	1360.78	-1.21536	4.22e-21	6.62e-20	down
evm.TU.Hic_asm_11_18.140	133	232	190	1	4	2	93.1905	184.095	2.28568	-6.30965	4.33e-21	6.8e-20	down
evm.TU.Hic_asm_6_82.618	425	652	375	47	56	62	269.91	485.034	54.7848	-3.14507	4.38e-21	6.87e-20	down
evm.TU.Hic_asm_2_49.453	556	2030	2374	0	1	0	815.835	1631.35	0.318877	-12.1548	4.56e-21	7.15e-20	down
evm.TU.Hic_asm_10_36.385	2769	1766	1421	13141	12029	11722	7140.03	1970.05	12310	2.64359	4.6e-21	7.2e-20	up
evm.TU.Hic_asm_3_48.34	699	372	228	9	15	21	222.886	430.909	14.8638	-4.85425	4.66e-21	7.29e-20	down
evm.TU.Hic_asm_10_3.391	405	403	426	895	978	983	678.225	406.552	949.898	1.22479	4.73e-21	7.39e-20	up
evm.TU.Hic_asm_2_12.321	325	835	1448	0	0	0	424.205	848.409	0	-12.1734	4.77e-21	7.45e-20	down
evm.TU.Hic_asm_2_56.301	433	357	417	54	23	47	219.266	396.76	41.7718	-3.25225	4.78e-21	7.47e-20	down
evm.TU.Hic_asm_2_58.72	365	439	888	24	50	43	293.741	548.943	38.5395	-3.82977	4.8e-21	7.49e-20	down
evm.TU.Hic_asm_4_11.381	2419	1892	2731	789	794	874	1561.34	2304.57	818.106	-1.49442	5.07e-21	7.91e-20	down
evm.TU.Hic_asm_2_58.56	716	662	659	2071	2447	3248	1624.74	671.87	2577.61	1.94001	5.13e-21	8e-20	up
evm.TU.Hic_asm_6_82.38	3	0	0	315	266	332	152.88	0.984607	304.775	8.27052	5.29e-21	8.24e-20	up
evm.TU.Hic_asm_3_5.145	688	445	259	12	31	19	241.475	462.59	20.3588	-4.50097	5.47e-21	8.52e-20	down
evm.TU.Hic_asm_11_10.38	386	499	609	0	0	0	245.351	490.703	0	-11.3835	5.49e-21	8.55e-20	down
evm.TU.Hic_asm_4_11.205	2102	2123	2208	6369	5523	5486	3962.07	2120.18	5803.96	1.45287	5.64e-21	8.78e-20	up
evm.TU.Hic_asm_8_2.263	130	109	161	466	453	476	297.839	130.829	464.848	1.8268	6.15e-21	9.56e-20	up
evm.TU.Hic_asm_6_12.32	409	294	460	55	27	45	211.365	379.992	42.7387	-3.15703	6.36e-21	9.87e-20	down
evm.TU.Hic_asm_9_39.394	187	451	1124	7	12	11	288.812	567.715	9.90863	-5.83742	6.53e-21	1.01e-19	down
evm.TU.Hic_asm_1_13.88	830	751	818	1755	2123	1764	1331.98	789.787	1874.17	1.24691	6.7e-21	1.04e-19	up
evm.TU.Hic_asm_3_48.269	120	119	201	828	705	701	444.902	143.436	746.368	2.3775	6.76e-21	1.05e-19	up
evm.TU.Hic_asm_11_3.5	792	946	1624	5564	6911	5850	3589.69	1095.18	6084.2	2.47366	6.89e-21	1.07e-19	up
evm.TU.Hic_asm_7_33.115	1216	1304	1192	3535	3291	3337	2308.23	1226.85	3389.61	1.46641	7.17e-21	1.11e-19	up
evm.TU.Hic_asm_10_21.289	643	788	1087	3549	3480	4816	2383.52	824.612	3942.42	2.25712	7.75e-21	1.2e-19	up
evm.TU.Hic_asm_11_10.78	2539	2362	2957	5155	5366	5476	3952.05	2579.34	5324.76	1.04557	7.85e-21	1.21e-19	up
evm.TU.Hic_asm_10_9.34	5086	4575	4467	1414	1560	1857	3133.58	4661.46	1605.69	-1.5375	7.94e-21	1.23e-19	down
evm.TU.Hic_asm_7_31.61	205	236	360	25	10	15	139.299	261.695	16.9036	-3.96179	8.21e-21	1.27e-19	down
evm.TU.Hic_asm_5_11.685	476	608	486	114	121	101	316.234	520.597	111.872	-2.21804	8.37e-21	1.29e-19	down
evm.TU.Hic_asm_2_56.395	3	0	7	128	152	157	74.14	3.14887	145.131	5.47805	8.69e-21	1.34e-19	up
evm.TU.Hic_asm_9_40.129	410	320	466	101	107	101	247.089	391.331	102.848	-1.9289	9.08e-21	1.4e-19	down
Novel02900	498	446	299	47	28	46	226.766	412.951	40.5811	-3.34953	9.12e-21	1.41e-19	down
evm.TU.Hic_asm_10_27.218	391	448	500	0	0	0	220.342	440.683	0	-11.2283	9.37e-21	1.44e-19	down
evm.TU.Hic_asm_9_4.6	1202	4867	6109	0	0	0	1998.61	3997.23	0	-14.4095	9.65e-21	1.48e-19	down
evm.TU.Hic_asm_8_4.3	445	263	662	2974	3922	2782	1827.2	443.345	3211.06	2.85579	9.78e-21	1.5e-19	up
evm.TU.Hic_asm_2_49.316	195	141	278	1	1	3	100.632	199.606	1.65875	-6.90849	1.01e-20	1.55e-19	down
evm.TU.Hic_asm_2_6.44	768	595	342	4075	4640	4212	2432.51	567.332	4297.68	2.92169	1.03e-20	1.58e-19	up
evm.TU.Hic_asm_6_90.14	3041	5170	6010	565	876	768	2703.81	4676.88	730.732	-2.67795	1.04e-20	1.59e-19	down
evm.TU.Hic_asm_7_34.374	182	212	375	21	24	20	135.973	250.333	21.6133	-3.53443	1.12e-20	1.72e-19	down
evm.TU.Hic_asm_9_40.163	346	308	412	91	100	80	219.794	349.404	90.184	-1.95474	1.13e-20	1.73e-19	down
evm.TU.Hic_asm_9_40.490	333	542	660	60	78	64	285.619	504.219	67.0196	-2.91075	1.14e-20	1.75e-19	down
Novel02171	765	1106	252	16	18	26	369.198	718.473	19.9243	-5.17153	1.16e-20	1.78e-19	down
evm.TU.Hic_asm_9_37.600	259	286	344	67	71	68	180.32	292.079	68.5616	-2.09139	1.17e-20	1.78e-19	down
evm.TU.Hic_asm_11_3.236	607	821	1367	72	118	119	506.553	910.989	102.117	-3.15631	1.21e-20	1.85e-19	down
evm.TU.Hic_asm_4_11.141	979	3348	2301	124	167	126	1175.02	2211.75	138.29	-3.99912	1.26e-20	1.93e-19	down
evm.TU.Hic_asm_1_2.503	155	430	895	3	10	5	242.452	479.015	5.88959	-6.33635	1.37e-20	2.09e-19	down
evm.TU.Hic_asm_3_44.79	125	105	119	5	5	3	59.5657	114.794	4.33735	-4.72967	1.46e-20	2.23e-19	down
evm.TU.Hic_asm_2_57.43	509	574	970	106	92	112	386.271	669.098	103.445	-2.69439	1.51e-20	2.3e-19	down
evm.TU.Hic_asm_11_40.152	1366	1928	371	29	38	40	638.732	1241.99	35.4777	-5.12887	1.54e-20	2.35e-19	down
evm.TU.Hic_asm_11_4.109	852	816	765	1839	2117	2070	1403.06	803.511	2002.61	1.31802	1.55e-20	2.37e-19	up
evm.TU.Hic_asm_11_3.29	139	150	125	3	4	1	69.8743	137.091	2.65753	-5.68672	1.56e-20	2.37e-19	down
evm.TU.Hic_asm_10_3.1456	792	975	994	208	261	288	580.877	910.614	251.141	-1.85767	1.59e-20	2.41e-19	down
evm.TU.Hic_asm_6_82.326	147	363	212	1	4	2	121.955	241.625	2.28568	-6.70383	1.62e-20	2.47e-19	down
evm.TU.Hic_asm_9_40.157	702	611	655	2184	1880	1807	1304.71	648.079	1961.34	1.59755	1.66e-20	2.52e-19	up
evm.TU.Hic_asm_3_36.426	588	814	903	2558	2785	2923	1753.94	758.828	2749.06	1.85717	1.67e-20	2.53e-19	up
evm.TU.Hic_asm_0_6.20	198	146	260	20	11	18	106.622	196.786	16.4577	-3.58701	1.71e-20	2.6e-19	down
evm.TU.Hic_asm_7_40.182	804	693	1020	2105	2298	2234	1515.49	823.283	2207.71	1.42253	1.86e-20	2.82e-19	up
Novel01217	547	425	192	12	23	15	202.522	388.556	16.4889	-4.55452	1.87e-20	2.84e-19	down
evm.TU.Hic_asm_9_40.749	197	184	353	13	21	24	128.881	238.593	19.1693	-3.63489	1.9e-20	2.88e-19	down
evm.TU.Hic_asm_9_5.24	474	567	523	144	136	144	329.148	516.942	141.355	-1.87092	1.91e-20	2.89e-19	down
evm.TU.Hic_asm_6_76.10	635	356	238	24	28	21	215.816	407.361	24.2708	-4.0687	1.92e-20	2.91e-19	down
evm.TU.Hic_asm_9_22.243	19	11	16	132	217	161	91.8182	15.0564	168.58	3.48208	1.94e-20	2.93e-19	up
evm.TU.Hic_asm_8_2.298	41	36	21	298	377	247	169.405	32.6267	306.183	3.23549	1.99e-20	3e-19	up
evm.TU.Hic_asm_10_3.1336	485	378	524	1136	1205	1239	822.763	454.304	1191.22	1.38989	2.06e-20	3.11e-19	up
evm.TU.Hic_asm_5_33.203	235	193	178	24	12	14	108.494	200.128	16.8609	-3.57768	2.07e-20	3.12e-19	down
evm.TU.Hic_asm_1_13.26	831	649	691	2157	1984	2154	1407.19	714.929	2099.44	1.55414	2.07e-20	3.12e-19	up
evm.TU.Hic_asm_11_4.65	451	527	456	1401	2134	1956	1145.7	474.592	1816.81	1.93737	2.07e-20	3.12e-19	up
evm.TU.Hic_asm_3_48.626	284	739	1156	0	0	0	355.433	710.865	0	-11.9183	2.08e-20	3.14e-19	down
evm.TU.Hic_asm_0_49.82	563	584	988	2788	3077	3237	1861.14	695.907	3026.38	2.12016	2.09e-20	3.14e-19	up
evm.TU.Hic_asm_5_40.79	1424	1434	1374	3193	3238	3349	2326.94	1397.17	3256.71	1.22117	2.09e-20	3.14e-19	up
evm.TU.Hic_asm_5_10.48	563	1822	1302	0	1	0	614.639	1228.96	0.318877	-11.7461	2.11e-20	3.16e-19	down
evm.TU.Hic_asm_4_44.46	85	59	95	486	361	433	253.198	78.0465	428.35	2.45353	2.12e-20	3.19e-19	up
evm.TU.Hic_asm_11_4.152	86	37	32	505	1007	836	412.514	51.1489	773.879	3.91998	2.13e-20	3.2e-19	up
evm.TU.Hic_asm_6_4.103	7881	8486	2642	428	412	414	3404.91	6391.81	418.004	-3.93466	2.15e-20	3.22e-19	down
evm.TU.Hic_asm_10_3.1325	160	202	237	26	30	28	112.421	196.924	27.918	-2.81795	2.18e-20	3.27e-19	down
evm.TU.Hic_asm_11_61.221	593	245	187	0	2	4	170.338	338.719	1.95655	-7.41513	2.3e-20	3.44e-19	down
evm.TU.Hic_asm_3_48.828	2248	2327	2352	4649	4880	4859	3536.67	2284.46	4788.87	1.06799	2.33e-20	3.48e-19	up
evm.TU.Hic_asm_9_32.59	334	597	522	0	0	0	240.624	481.249	0	-11.3551	2.33e-20	3.49e-19	down
Novel01393	1590	2251	574	39	17	58	765.119	1492.01	38.2236	-5.28772	2.44e-20	3.65e-19	down
evm.TU.Hic_asm_9_40.267	1999	1790	2563	4857	5703	5457	3700.15	2078.87	5321.43	1.35582	2.52e-20	3.77e-19	up
evm.TU.Hic_asm_8_12.54	112	438	507	6	4	4	176.228	347.757	4.69894	-6.21613	2.55e-20	3.81e-19	down
evm.TU.Hic_asm_7_17.2	1357	1186	1287	2569	2696	2716	1958.62	1260.94	2656.29	1.07497	2.64e-20	3.93e-19	up
evm.TU.Hic_asm_5_15.17	282	435	354	1533	1531	1888	1001.8	355.191	1648.41	2.2152	2.65e-20	3.95e-19	up
evm.TU.Hic_asm_2_58.309	244	411	320	1	0	2	162.383	323.755	1.01017	-8.33997	2.68e-20	3.99e-19	down
Novel00665	837	939	451	48	54	85	403.451	744.82	62.0809	-3.58394	2.68e-20	3.99e-19	down
evm.TU.Hic_asm_6_83.138	847	965	763	2667	2861	2656	1788.61	853.722	2723.5	1.67416	2.77e-20	4.12e-19	up
evm.TU.Hic_asm_3_15.55	6975	13427	17926	1623	1494	1643	7073.69	12560	1587.4	-2.98413	2.79e-20	4.15e-19	down
evm.TU.Hic_asm_4_8.300	145	207	313	13	5	11	113.52	217.259	9.78112	-4.48305	2.8e-20	4.16e-19	down
evm.TU.Hic_asm_10_3.1078	2048	2118	2315	4045	4789	4707	3315.83	2133.78	4497.87	1.07595	2.84e-20	4.22e-19	up
evm.TU.Hic_asm_9_37.85	2374	2409	2160	743	902	886	1567.85	2295.33	840.365	-1.44926	2.85e-20	4.23e-19	down
evm.TU.Hic_asm_3_48.273	123	92	130	376	402	446	260.043	112.961	407.125	1.84783	2.98e-20	4.42e-19	up
evm.TU.Hic_asm_11_10.194	388	556	690	89	106	84	314.595	536.476	92.7145	-2.53251	3e-20	4.46e-19	down
evm.TU.Hic_asm_1_30.389	261	252	395	1020	1076	1053	672.302	296.53	1048.07	1.8203	3.12e-20	4.63e-19	up
evm.TU.Hic_asm_0_6.135	136	210	390	6	9	11	123.885	239.169	8.60123	-4.79417	3.13e-20	4.63e-19	down
evm.TU.Hic_asm_9_18.264	591	360	1133	45	46	60	360.64	671.045	50.2351	-3.74009	3.23e-20	4.79e-19	down
evm.TU.Hic_asm_4_45.76	253	253	305	671	708	680	475.88	266.431	685.329	1.36257	3.28e-20	4.86e-19	up
evm.TU.Hic_asm_1_13.173	232	180	278	1070	1139	784	611.248	225.483	997.012	2.14351	3.31e-20	4.89e-19	up
evm.TU.Hic_asm_2_51.105	968	760	1005	3251	2911	2515	1896.94	896.065	2897.81	1.69299	3.4e-20	5.02e-19	up
evm.TU.Hic_asm_9_12.66	184	207	289	32	23	30	125.544	222.639	28.4499	-2.97222	3.4e-20	5.03e-19	down
evm.TU.Hic_asm_7_40.348	676	613	674	1463	1596	1386	1062.6	646.124	1479.07	1.19489	3.49e-20	5.15e-19	up
evm.TU.Hic_asm_3_42.218	787	910	1034	2211	2379	2486	1626.13	898.45	2353.8	1.38951	3.51e-20	5.18e-19	up
evm.TU.Hic_asm_5_11.196	551	398	701	1847	2807	2381	1432.86	537.733	2327.98	2.11357	3.66e-20	5.39e-19	up
evm.TU.Hic_asm_0_6.400	649	1210	1285	125	153	165	591.722	1036.41	147.035	-2.817	3.67e-20	5.41e-19	down
evm.TU.Hic_asm_8_2.538	316	285	285	48	30	23	163.09	292.193	33.9865	-3.10899	3.69e-20	5.43e-19	down
evm.TU.Hic_asm_4_48.333	1457	883	594	6911	8785	9245	4623.2	972.798	8273.6	3.08844	3.75e-20	5.52e-19	up
evm.TU.Hic_asm_3_42.104	654	1116	611	65	31	22	418.249	796.559	39.9388	-4.32147	3.79e-20	5.58e-19	down
evm.TU.Hic_asm_10_36.125	1226	2251	2350	8	2	0	962.548	1921.65	3.44393	-9.14137	3.9e-20	5.74e-19	down
evm.TU.Hic_asm_4_11.97	287	666	671	0	0	0	268.095	536.19	0	-11.5113	3.96e-20	5.82e-19	down
evm.TU.Hic_asm_9_39.505	575	726	674	119	163	178	402.587	652.769	152.405	-2.0974	4.01e-20	5.89e-19	down
evm.TU.Hic_asm_2_59.227	3610	3436	3112	8720	10625	8612	6321.58	3356.99	9286.18	1.46804	4.09e-20	6e-19	up
evm.TU.Hic_asm_5_2.13	279	811	704	0	0	0	297.415	594.83	0	-11.6609	4.15e-20	6.09e-19	down
evm.TU.Hic_asm_10_0.142	307	244	629	32	31	28	205.75	381.159	30.3415	-3.65264	4.32e-20	6.33e-19	down
evm.TU.Hic_asm_5_22.639	1863	1544	2088	415	590	621	1169.6	1800.74	538.452	-1.74136	4.48e-20	6.57e-19	down
evm.TU.Hic_asm_10_3.459	429	961	710	2	0	0	349.72	698.739	0.701544	-10.0311	4.57e-20	6.69e-19	down
evm.TU.Hic_asm_8_4.369	394	795	1090	0	2	0	373.46	746.282	0.637755	-10.1365	4.76e-20	6.96e-19	down
evm.TU.Hic_asm_11_3.28	147	40	88	977	1483	1136	639.839	89.5399	1190.14	3.7311	4.76e-20	6.96e-19	up
evm.TU.Hic_asm_9_38.31	112	122	171	10	8	10	70.9736	132.592	9.35574	-3.82968	4.91e-20	7.17e-19	down
evm.TU.Hic_asm_6_85.51	2022	2922	2119	548	528	519	1439.74	2347.78	531.705	-2.14259	4.93e-20	7.19e-19	down
evm.TU.Hic_asm_7_31.214	5	3	0	164	259	132	93.1669	2.69748	183.636	6.11546	5.01e-20	7.31e-19	up
evm.TU.Hic_asm_2_15.67	38313	29177	19848	4505	5338	5456	17033.6	28985.9	5081.24	-2.51208	5.03e-20	7.33e-19	down
evm.TU.Hic_asm_4_48.435	3757	4803	6251	1250	1221	1000	3007.33	4857.15	1157.51	-2.06919	5.14e-20	7.5e-19	down
evm.TU.Hic_asm_9_14.12	1081	1219	691	150	129	99	562.05	997.708	126.391	-2.98123	5.36e-20	7.8e-19	down
Novel01184	1050	659	281	0	0	0	331.781	663.563	0	-11.8187	5.41e-20	7.87e-19	down
evm.TU.Hic_asm_2_49.301	236	349	649	20	35	25	213.717	401.016	26.4186	-3.92179	5.43e-20	7.9e-19	down
evm.TU.Hic_asm_9_39.111	227	226	252	50	59	44	141.431	232.003	50.8592	-2.18917	5.46e-20	7.94e-19	down
evm.TU.Hic_asm_1_18.82	162	151	234	10	16	22	97.2779	178.693	15.8632	-3.48998	5.47e-20	7.94e-19	down
evm.TU.Hic_asm_1_32.103	2175	2920	2947	673	881	696	1699.88	2653.29	746.472	-1.8294	5.62e-20	8.16e-19	down
evm.TU.Hic_asm_10_21.244	374	905	1287	0	0	2	420.012	839.364	0.6594	-10.3024	5.63e-20	8.17e-19	down
evm.TU.Hic_asm_7_31.523	396	370	458	875	1041	950	676.981	401.87	952.092	1.24407	5.66e-20	8.21e-19	up
evm.TU.Hic_asm_5_11.451	1192	2839	2171	4	0	0	1031.81	2062.22	1.40309	-10.5637	5.82e-20	8.44e-19	down
Novel03408	94	98	122	334	452	468	259.336	103.082	415.59	2.01112	5.96e-20	8.64e-19	up
Novel02332	986	570	295	0	0	0	307.772	615.545	0	-11.7103	6.03e-20	8.73e-19	down
evm.TU.Hic_asm_9_6.25	2192	2654	2070	634	696	569	1462.99	2294.04	631.927	-1.85993	6.23e-20	9.01e-19	down
evm.TU.Hic_asm_9_7.168	184	245	311	1073	1041	958	633.502	242.823	1024.18	2.07609	6.26e-20	9.06e-19	up
evm.TU.Hic_asm_1_13.196	710	657	786	197	280	215	468.34	707.406	229.273	-1.62457	6.28e-20	9.08e-19	down
evm.TU.Hic_asm_2_58.334	12868	16089	9750	2004	2406	2836	7654.42	12903.7	2405.2	-2.4235	6.48e-20	9.36e-19	down
evm.TU.Hic_asm_9_40.855	456	1292	1814	48	65	75	613.895	1165.5	62.2916	-4.22524	6.5e-20	9.38e-19	down
evm.TU.Hic_asm_9_3.36	357	557	1119	39	16	34	344.642	659.292	29.9919	-4.46181	6.52e-20	9.41e-19	down
evm.TU.Hic_asm_2_57.287	450	379	418	1363	1212	1133	824.264	410.396	1238.13	1.59293	7.06e-20	1.02e-18	up
evm.TU.Hic_asm_10_0.58	537	566	724	128	165	101	365.112	599.412	130.813	-2.19578	7.11e-20	1.03e-18	down
evm.TU.Hic_asm_11_51.83	149	243	440	2227	2482	2701	1366.83	270.515	2463.14	3.18607	7.51e-20	1.08e-18	up
evm.TU.Hic_asm_2_59.66	529	910	1447	51	86	98	509.544	941.465	77.6234	-3.59933	7.61e-20	1.09e-18	down
evm.TU.Hic_asm_5_11.678	108	156	198	3	9	5	78.5853	151.6	5.57071	-4.75284	7.83e-20	1.13e-18	down
evm.TU.Hic_asm_10_3.227	137	146	171	2	2	1	75.4587	149.248	1.669	-6.48739	8.66e-20	1.24e-18	down
evm.TU.Hic_asm_3_48.461	317	260	160	0	7	8	124.97	245.07	4.86974	-5.63369	8.66e-20	1.24e-18	down
evm.TU.Hic_asm_1_3.26	332	900	454	0	0	0	283.136	566.271	0	-11.5898	8.71e-20	1.25e-18	down
evm.TU.Hic_asm_1_2.443	829	950	1151	2418	3052	3064	1897.04	962.495	2831.58	1.55674	9.27e-20	1.33e-18	up
evm.TU.Hic_asm_5_30.86	799	831	934	2431	2586	2022	1593.82	843.65	2344	1.47425	9.32e-20	1.34e-18	up
evm.TU.Hic_asm_1_12.75	421	365	340	83	98	100	232.583	371.831	93.3341	-1.99314	9.35e-20	1.34e-18	down
evm.TU.Hic_asm_8_25.76	133	154	173	17	11	18	83.3883	151.371	15.4054	-3.30168	9.7e-20	1.39e-18	down
evm.TU.Hic_asm_9_37.224	1179	948	925	2807	2897	2812	1921.15	1006.79	2835.52	1.49402	1e-19	1.43e-18	up
evm.TU.Hic_asm_11_51.51	568	791	405	55	81	60	327.548	590.192	64.9035	-3.18329	1.02e-19	1.46e-18	down
evm.TU.Hic_asm_2_56.229	669	688	787	1423	1649	1623	1132.63	705.176	1560.08	1.14566	1.08e-19	1.54e-18	up
evm.TU.Hic_asm_11_15.34	394	248	413	1162	1436	1256	811.973	344.338	1279.61	1.89286	1.11e-19	1.58e-18	up
evm.TU.Hic_asm_11_4.242	376	358	400	121	117	125	247.056	373.148	120.965	-1.62596	1.12e-19	1.6e-18	down
evm.TU.Hic_asm_10_0.7	1356	1176	1231	2949	2844	3119	2104.71	1239.78	2969.65	1.26027	1.13e-19	1.61e-18	up
evm.TU.Hic_asm_7_38.160	1458	1265	2056	4651	5121	4939	3226.24	1559.67	4892.8	1.64912	1.15e-19	1.63e-18	up
evm.TU.Hic_asm_7_34.56	157	208	267	3	1	0	104.349	207.327	1.37119	-7.27959	1.16e-19	1.66e-18	down
evm.TU.Hic_asm_6_7.369	26	19	70	517	496	674	299.298	36.8669	561.73	3.92274	1.17e-19	1.67e-18	up
evm.TU.Hic_asm_2_59.513	277	299	389	11	21	2	163.846	316.478	11.2143	-4.81457	1.18e-19	1.68e-18	down
evm.TU.Hic_asm_10_3.533	7737	9387	5262	1152	1444	1420	4402.31	7471.9	1332.72	-2.487	1.18e-19	1.69e-18	down
evm.TU.Hic_asm_1_30.253	173	175	214	29	36	37	109.211	184.571	33.8509	-2.44571	1.2e-19	1.71e-18	down
evm.TU.Hic_asm_11_4.357	114	119	188	10	8	7	72.9071	137.448	8.36664	-4.04437	1.24e-19	1.77e-18	down
evm.TU.Hic_asm_6_85.58	783	994	1555	85	36	21	568.01	1087.8	48.2189	-4.49909	1.25e-19	1.77e-18	down
evm.TU.Hic_asm_7_40.177	101	144	171	2	6	3	70.1663	136.729	3.60391	-5.22966	1.25e-19	1.78e-18	down
evm.TU.Hic_asm_9_37.653	207	275	239	33	25	39	135.54	238.675	32.4057	-2.88232	1.26e-19	1.78e-18	down
evm.TU.Hic_asm_6_9.201	862	943	1054	2619	2519	2293	1709.4	940.87	2477.93	1.39703	1.28e-19	1.81e-18	up
evm.TU.Hic_asm_7_9.16	245	137	156	812	984	1157	578.476	176.887	980.065	2.46999	1.29e-19	1.83e-18	up
evm.TU.Hic_asm_0_43.11	446	754	583	66	107	69	336.088	592.156	80.0201	-2.88585	1.31e-19	1.86e-18	down
evm.TU.Hic_asm_6_85.43	165	192	213	26	36	25	108.232	187.623	28.8422	-2.6994	1.33e-19	1.88e-18	down
evm.TU.Hic_asm_6_9.119	199	263	342	15	23	35	143.902	263.669	24.1353	-3.44667	1.35e-19	1.91e-18	down
evm.TU.Hic_asm_11_4.310	785	852	584	2934	2904	3144	1865	738.237	2991.76	2.01937	1.41e-19	2e-18	up
evm.TU.Hic_asm_10_3.2193_evm.TU.Hic_asm_10_3.2194	578	569	599	1279	1288	1277	927.828	575.277	1280.38	1.15445	1.42e-19	2.01e-18	up
evm.TU.Hic_asm_4_42.302	380	793	896	73	69	77	376.999	681.002	72.9958	-3.22217	1.45e-19	2.05e-18	down
evm.TU.Hic_asm_2_56.305	645	1515	1483	131	138	128	667.94	1203.72	132.158	-3.1872	1.46e-19	2.07e-18	down
evm.TU.Hic_asm_7_38.117	216	725	1313	16	12	24	374.755	732.159	17.3517	-5.4	1.52e-19	2.14e-18	down
evm.TU.Hic_asm_10_0.80	515	941	1707	65	22	37	535.094	1028.17	42.0144	-4.61636	1.52e-19	2.14e-18	down
evm.TU.Hic_asm_1_32.163	7	2	1	111	150	146	69.1072	3.31091	134.903	5.35565	1.52e-19	2.14e-18	up
evm.TU.Hic_asm_1_19.111	410	558	533	0	2	0	248.248	495.859	0.637755	-9.54367	1.61e-19	2.27e-18	down
evm.TU.Hic_asm_11_60.104	206	382	439	8	12	27	176.699	337.863	15.5346	-4.43985	1.62e-19	2.28e-18	down
evm.TU.Hic_asm_2_59.433	600	641	448	109	84	103	330.073	561.166	98.979	-2.50406	1.63e-19	2.29e-18	down
evm.TU.Hic_asm_3_48.157	1047	971	952	2434	2441	2273	1680.74	979.911	2381.57	1.28141	1.63e-19	2.3e-18	up
evm.TU.Hic_asm_3_42.206	201	148	262	15	28	21	110.103	199.093	21.1138	-3.23322	1.66e-19	2.33e-18	down
evm.TU.Hic_asm_9_35.269	1059	1354	1363	3416	4897	4172	2690.54	1245.8	4135.29	1.73111	1.69e-19	2.38e-18	up
evm.TU.Hic_asm_9_37.522	6425	4436	887	111	74	108	2021.62	3945.11	98.1402	-5.32945	1.73e-19	2.43e-18	down
evm.TU.Hic_asm_11_61.78	514	724	577	133	108	111	359.871	602.054	117.688	-2.35571	1.81e-19	2.55e-18	down
evm.TU.Hic_asm_5_24.291	848	883	992	2097	2016	2074	1479.1	895.976	2062.22	1.2026	1.83e-19	2.56e-18	up
evm.TU.Hic_asm_8_3.26	145	184	239	23	24	20	104.297	186.28	22.3148	-3.06262	1.89e-19	2.65e-18	down
evm.TU.Hic_asm_7_41.17	281	562	953	13	27	37	305.077	584.785	25.3686	-4.52415	2.03e-19	2.84e-18	down
evm.TU.Hic_asm_0_9.25	1557	1515	1922	397	277	219	969.281	1638.77	299.79	-2.45147	2.06e-19	2.88e-18	down
evm.TU.Hic_asm_11_15.21	959	582	479	3546	4500	4019	2335.82	667.798	4003.85	2.58408	2.1e-19	2.93e-18	up
evm.TU.Hic_asm_4_37.742	453	185	285	3	17	6	155.196	301.941	8.45143	-5.14573	2.13e-19	2.98e-18	down
evm.TU.Hic_asm_4_48.424	613	690	586	1781	1780	1819	1208.7	625.355	1792.05	1.51951	2.14e-19	2.98e-18	up
evm.TU.Hic_asm_6_9.204	2369	4146	2044	256	315	410	1597.47	2869.51	325.421	-3.14017	2.15e-19	3e-18	down
evm.TU.Hic_asm_10_3.24	2427	2363	2884	7331	6888	5961	4626.82	2520.37	6733.28	1.41759	2.17e-19	3.03e-18	up
evm.TU.Hic_asm_10_3.1594	99	135	125	5	4	3	61.3496	118.681	4.01847	-4.89103	2.21e-19	3.08e-18	down
evm.TU.Hic_asm_2_57.389	405	508	434	79	95	115	270.961	446.001	95.9198	-2.2159	2.24e-19	3.12e-18	down
Novel00660	261	317	560	16	40	18	197.369	370.435	24.302	-3.9256	2.27e-19	3.17e-18	down
evm.TU.Hic_asm_0_40.423	116	174	203	767	834	1148	537.796	162.11	913.481	2.49445	2.29e-19	3.19e-18	up
evm.TU.Hic_asm_9_0.87	69	33	43	287	432	361	202.505	47.5619	357.448	2.90902	2.35e-19	3.27e-18	up
evm.TU.Hic_asm_10_3.2192	22	34	80	576	583	551	306.772	43.9282	569.615	3.69237	2.43e-19	3.38e-18	up
evm.TU.Hic_asm_11_15.107	580	571	730	1357	1554	1447	1032.87	617.14	1448.61	1.23064	2.51e-19	3.49e-18	up
evm.TU.Hic_asm_6_79.120	2669	3828	2758	725	752	767	1911.86	3076.74	746.985	-2.04216	2.53e-19	3.52e-18	down
evm.TU.Hic_asm_3_5.456	279	352	377	1091	1029	1047	694.051	332.088	1056.01	1.66915	2.54e-19	3.52e-18	up
evm.TU.Hic_asm_10_3.852	177	187	399	0	2	2	124.303	247.308	1.29715	-7.54412	2.54e-19	3.53e-18	down
evm.TU.Hic_asm_5_30.19	7	0	0	12738	13317	13262	6544.7	2.29742	13087.1	12.4742	2.56e-19	3.56e-18	up
evm.TU.Hic_asm_10_3.33	616	1121	1603	111	146	126	609.795	1092.56	127.034	-3.10415	2.62e-19	3.62e-18	down
evm.TU.Hic_asm_0_47.343	78	59	73	319	540	341	232.732	68.9472	396.518	2.52365	2.64e-19	3.66e-18	up
evm.TU.Hic_asm_4_42.261	332	196	1177	6	8	13	275.416	541.891	8.94175	-5.91967	2.83e-19	3.91e-18	down
evm.TU.Hic_asm_1_4.113	633	783	754	181	226	231	464.164	716.612	211.717	-1.75819	2.88e-19	3.98e-18	down
evm.TU.Hic_asm_6_82.753	747	598	729	123	74	142	397.354	681.149	113.559	-2.58599	2.9e-19	4.01e-18	down
evm.TU.Hic_asm_8_19.173	463	355	533	1329	1933	1438	999.22	441.766	1556.67	1.81662	3.02e-19	4.18e-18	up
evm.TU.Hic_asm_5_4.126	4746	4094	4450	8605	8929	9161	6630.63	4375.23	8886.03	1.0222	3.08e-19	4.25e-18	up
evm.TU.Hic_asm_0_52.44	306	312	418	985	992	941	655.812	339.54	972.085	1.5167	3.09e-19	4.27e-18	up
evm.TU.Hic_asm_8_2.261	571	840	916	169	140	157	461.055	766.424	155.686	-2.30026	3.15e-19	4.35e-18	down
evm.TU.Hic_asm_10_3.2295	8	2	9	123	116	140	66.2026	6.11256	126.293	4.34765	3.2e-19	4.41e-18	up
evm.TU.Hic_asm_4_48.251	149	242	246	23	14	17	114.16	210.182	18.1369	-3.54006	3.27e-19	4.5e-18	down
evm.TU.Hic_asm_0_50.46	642	456	546	1412	1587	1514	1020.31	540.102	1500.51	1.47399	3.27e-19	4.5e-18	up
evm.TU.Hic_asm_7_34.93	296	395	320	67	58	51	196.999	335.187	58.8113	-2.51194	3.32e-19	4.57e-18	down
evm.TU.Hic_asm_1_3.153	112	162	169	4	5	0	74.5284	146.059	2.99748	-5.60811	3.46e-19	4.76e-18	down
evm.TU.Hic_asm_9_37.629	105	154	174	9	10	5	75.2424	142.491	7.99422	-4.15702	3.47e-19	4.78e-18	down
evm.TU.Hic_asm_3_39.64	876	1037	841	2740	2803	2739	1835.34	912.712	2757.98	1.59586	3.56e-19	4.89e-18	up
Novel04003	6	3	8	92	136	125	61.175	5.49913	116.851	4.39336	3.6e-19	4.95e-18	up
evm.TU.Hic_asm_9_40.491	283	369	611	42	35	55	227.881	411.736	44.0266	-3.22648	3.61e-19	4.95e-18	down
evm.TU.Hic_asm_1_8.1	3169	2453	3202	6427	8371	8575	5322.41	2893.91	7750.91	1.4213	3.62e-19	4.96e-18	up
evm.TU.Hic_asm_10_3.201	436	351	512	42	75	88	246.333	425.003	67.6618	-2.64895	3.87e-19	5.3e-18	down
evm.TU.Hic_asm_10_3.1363	4	8	3	96	157	149	68.9604	5.0576	132.863	4.73986	3.92e-19	5.37e-18	up
evm.TU.Hic_asm_7_41.166	323	332	263	58	64	67	183.541	304.24	62.8428	-2.27438	3.92e-19	5.37e-18	down
evm.TU.Hic_asm_3_36.26	144	145	395	6	4	2	112.245	220.45	4.03954	-5.78119	4.03e-19	5.51e-18	down
evm.TU.Hic_asm_11_4.99	147	142	435	5	6	4	118.866	232.745	4.98592	-5.5451	4.11e-19	5.62e-18	down
evm.TU.Hic_asm_3_45.5	225	259	363	48	33	39	158.752	277.286	40.2183	-2.78926	4.18e-19	5.72e-18	down
evm.TU.Hic_asm_9_39.42	1045	899	1144	2031	2263	2393	1618.14	1013.26	2223.01	1.13325	4.39e-19	5.99e-18	up
evm.TU.Hic_asm_4_37.629	8736	10560	10474	3746	3634	3873	6787.01	9824.3	3749.72	-1.38958	4.44e-19	6.06e-18	down
evm.TU.Hic_asm_8_4.96	520	812	938	140	117	100	433.007	746.627	119.387	-2.64574	4.44e-19	6.06e-18	down
evm.TU.Hic_asm_3_45.66	1444	1209	788	97	131	189	640.713	1143.31	138.111	-3.04863	4.44e-19	6.06e-18	down
evm.TU.Hic_asm_8_12.1018	856	915	1371	3222	3533	3566	2229.77	1027.05	3432.49	1.74045	4.69e-19	6.39e-18	up
evm.TU.Hic_asm_4_1.54	493	436	461	1006	1072	1053	749.882	457.876	1041.89	1.18645	4.69e-19	6.39e-18	up
Novel03948	651	399	684	1851	2396	2270	1363.69	565.649	2161.73	1.93364	4.7e-19	6.39e-18	up
evm.TU.Hic_asm_9_3.85	211	103	136	2	5	3	75.4282	147.571	3.28503	-5.47676	4.94e-19	6.72e-18	down
evm.TU.contig_63.13	128	222	236	6	14	4	100.521	193.155	7.88772	-4.60535	4.95e-19	6.73e-18	down
evm.TU.Hic_asm_0_3.55	129	128	299	7	4	4	92.4544	179.859	5.04971	-5.16574	5.01e-19	6.8e-18	down
evm.TU.Hic_asm_3_48.960	102	65	49	459	490	603	293.79	71.5166	516.063	2.85275	5.53e-19	7.52e-18	up
evm.TU.Hic_asm_5_11.563	1379	1018	1556	3467	3733	4237	2547.8	1292.17	3803.43	1.5572	5.55e-19	7.54e-18	up
evm.TU.Hic_asm_3_48.1005	179	127	304	7	15	11	104.164	197.463	10.8653	-4.17812	5.57e-19	7.56e-18	down
evm.TU.Hic_asm_9_2.9	566	925	583	0	1	0	346.039	691.759	0.318877	-10.9167	5.65e-19	7.66e-18	down
evm.TU.Hic_asm_7_34.91	401	348	444	98	135	101	251.08	391.436	110.724	-1.82088	5.86e-19	7.95e-18	down
evm.TU.Hic_asm_3_6.229	169	166	190	12	2	3	89.2522	172.668	5.83612	-4.91308	5.93e-19	8.03e-18	down
evm.TU.Hic_asm_10_21.305	38732	53204	45650	11649	9826	7518	27630.1	45562.1	9698.12	-2.23207	6.1e-19	8.26e-18	down
evm.TU.Hic_asm_1_13.365	998	1035	1267	314	357	424	723.767	1083.76	363.774	-1.5748	6.11e-19	8.26e-18	down
evm.TU.Hic_asm_5_4.526	623	462	239	0	0	0	220.53	441.06	0	-11.2293	6.14e-19	8.31e-18	down
evm.TU.Hic_asm_11_15.29	912	975	1009	2054	2119	2284	1551.93	954.636	2149.22	1.17102	6.15e-19	8.31e-18	up
evm.TU.Hic_asm_10_11.146	934	934	279	36	36	36	378.846	721.716	35.9766	-4.32638	6.2e-19	8.37e-18	down
evm.TU.Hic_asm_5_39.5	220	206	369	1319	1113	1200	736.028	258.836	1213.22	2.22742	6.23e-19	8.41e-18	up
Novel01534	21	19	20	141	132	155	81.2105	19.7668	142.654	2.85217	6.24e-19	8.41e-18	up
evm.TU.Hic_asm_1_13.15_evm.TU.Hic_asm_1_13.16	1050	1066	2527	164	96	83	808.407	1501.31	115.504	-3.70156	6.24e-19	8.42e-18	down
evm.TU.Hic_asm_9_38.33	304	520	1073	37	37	44	326.965	614.645	39.2838	-3.96821	6.38e-19	8.59e-18	down
Novel02187	99	66	84	445	513	880	345.76	81.7055	609.814	2.8994	6.49e-19	8.75e-18	up
evm.TU.Hic_asm_8_20.106	3084	2845	3352	1488	1419	1444	2250.48	3050.43	1450.52	-1.07269	6.55e-19	8.82e-18	down
evm.TU.Hic_asm_3_40.48	645	549	829	203	192	200	429.853	661.335	198.371	-1.73829	6.59e-19	8.86e-18	down
evm.TU.Hic_asm_9_14.426	149	149	252	11	11	20	96.6235	179.287	13.9601	-3.68313	6.59e-19	8.87e-18	down
evm.TU.Hic_asm_2_58.495	866	792	856	291	227	258	543.656	827.789	259.522	-1.67448	6.61e-19	8.88e-18	down
evm.TU.Hic_asm_1_5.111	327	343	354	794	1016	1065	645.592	337.562	953.623	1.49894	6.9e-19	9.27e-18	up
evm.TU.Hic_asm_8_20.99	68	54	53	312	307	244	172.752	57.7207	287.783	2.31866	7.25e-19	9.73e-18	up
evm.TU.Hic_asm_7_34.346	126	204	372	5	1	7	116.295	228.208	4.38064	-5.71382	7.38e-19	9.91e-18	down
evm.TU.Hic_asm_1_6.27	170	330	395	15	28	23	157.953	294.132	21.7732	-3.75222	7.41e-19	9.94e-18	down
evm.TU.Hic_asm_11_61.261	825	1027	1346	274	288	276	663.767	1048.59	278.945	-1.91064	7.46e-19	1e-17	down
evm.TU.Hic_asm_2_49.529	280	321	532	42	49	62	210.111	369.423	50.7988	-2.86226	7.5e-19	1e-17	down
evm.TU.Hic_asm_9_37.384	1189	1346	1606	3117	3718	3572	2408.7	1360.78	3456.63	1.34492	7.53e-19	1.01e-17	up
evm.TU.Hic_asm_4_42.356	156	124	230	10	6	15	88.1724	165.978	10.3665	-4.00572	7.61e-19	1.02e-17	down
evm.TU.Hic_asm_8_12.341	734	1044	1346	192	224	232	619.988	1024.71	215.267	-2.25091	7.63e-19	1.02e-17	down
evm.TU.Hic_asm_0_52.91	775	661	812	1443	1606	1542	1132.43	738.186	1526.68	1.04804	7.79e-19	1.04e-17	up
evm.TU.Hic_asm_1_32.143	0	1	8	162	153	199	87.0246	2.8256	171.224	5.87406	7.81e-19	1.04e-17	up
evm.TU.Hic_asm_9_37.545	456	492	240	0	0	0	198.562	397.124	0	-11.0777	7.95e-19	1.06e-17	down
evm.TU.Hic_asm_2_56.361	3266	4288	2407	599	420	467	1912.08	3326.15	498.011	-2.73983	7.97e-19	1.06e-17	down
evm.TU.Hic_asm_10_3.702	654	780	784	233	222	252	483.664	731.723	235.605	-1.63511	8.18e-19	1.09e-17	down
evm.TU.Hic_asm_9_37.144	550	641	514	142	140	110	347.941	565.162	130.719	-2.11236	8.23e-19	1.1e-17	down
evm.TU.Hic_asm_7_31.113	1200	896	898	2787	2994	3061	1964.28	987.019	2941.53	1.57554	8.26e-19	1.1e-17	up
evm.TU.Hic_asm_7_28.68	513	524	506	1188	1209	1287	867.953	509.343	1226.56	1.26849	8.88e-19	1.18e-17	up
Novel03636	170	190	295	10	26	18	115.823	213.912	17.7331	-3.58578	9.05e-19	1.2e-17	down
evm.TU.Hic_asm_9_40.497	2672	5146	5899	725	662	721	2608.06	4513.01	703.12	-2.68233	9.25e-19	1.23e-17	down
evm.TU.Hic_asm_2_58.26	4880	5494	4384	13673	14362	15100	9623.06	4891.82	14354.3	1.55314	9.28e-19	1.23e-17	up
evm.TU.Hic_asm_1_3.78	1258	1580	1784	4695	4369	5084	3118.55	1520.86	4716.24	1.63275	9.32e-19	1.24e-17	up
evm.TU.Hic_asm_11_4.151	520	216	76	7178	7696	8529	4027.08	270.229	7783.93	4.8485	9.71e-19	1.29e-17	up
evm.TU.Hic_asm_11_18.154	147	189	239	20	11	8	100.929	188.697	13.1607	-3.85128	1e-18	1.33e-17	down
evm.TU.Hic_asm_3_48.1025	550	502	1617	23	58	46	449.484	857.238	41.7288	-4.35853	1.02e-18	1.35e-17	down
evm.TU.Hic_asm_2_56.262	103	232	254	8	6	9	100.862	194.037	7.68674	-4.66111	1.02e-18	1.35e-17	down
evm.TU.Hic_asm_11_51.48	3926	3638	4680	8613	8455	8689	6299.35	4016.63	8582.07	1.09523	1.04e-18	1.37e-17	up
evm.TU.Hic_asm_9_40.255	456	577	531	133	146	111	323.417	517.029	129.805	-1.99369	1.04e-18	1.37e-17	down
evm.TU.Hic_asm_6_82.718	432	636	548	113	85	102	317.778	535.185	100.371	-2.41578	1.07e-18	1.41e-17	down
evm.TU.Hic_asm_4_1.320	269	140	236	10	24	14	113.166	210.555	15.7766	-3.73203	1.08e-18	1.43e-17	down
evm.TU.Hic_asm_3_40.44	378	321	400	102	107	124	235.778	360.775	110.781	-1.7038	1.09e-18	1.44e-17	down
evm.TU.Hic_asm_11_60.549	153	276	320	18	12	23	132.036	246.348	17.7235	-3.79964	1.12e-18	1.48e-17	down
evm.TU.Hic_asm_3_42.490	1117	218	472	0	0	0	294.653	589.305	0	-11.6477	1.12e-18	1.48e-17	down
evm.TU.Hic_asm_2_49.174	1	2	5	109	224	131	77.7159	2.57842	152.853	5.86843	1.13e-18	1.49e-17	up
evm.TU.Hic_asm_10_3.2171	194	217	230	45	47	49	129.064	211.201	46.9273	-2.17015	1.15e-18	1.52e-17	down
evm.TU.Hic_asm_0_40.137	681	692	875	1585	1873	1795	1241.39	737.731	1745.04	1.24188	1.17e-18	1.54e-17	up
evm.TU.Hic_asm_10_36.446	2605	2086	3030	785	629	829	1637.82	2526.38	749.251	-1.75394	1.17e-18	1.54e-17	down
evm.TU.Hic_asm_1_30.249	3745	3981	4826	9391	9467	9287	6749	4123.16	9374.84	1.185	1.27e-18	1.67e-17	up
evm.TU.Hic_asm_3_42.590	758	1009	1552	195	198	152	632.802	1083.95	181.653	-2.57747	1.28e-18	1.69e-17	down
evm.TU.Hic_asm_4_1.100	236	208	382	1151	1178	1081	702.297	268.811	1135.78	2.07763	1.31e-18	1.72e-17	up
evm.TU.Hic_asm_3_45.105	3679	4241	5182	172	561	513	2355.74	4303.12	408.359	-3.39698	1.32e-18	1.74e-17	down
evm.TU.Hic_asm_3_48.73	331	188	153	1	1	2	111.737	222.145	1.32905	-7.38344	1.33e-18	1.75e-17	down
evm.TU.Hic_asm_4_42.289	1279	1145	1027	3098	3090	3158	2126.87	1140.52	3113.22	1.44897	1.38e-18	1.81e-17	up
evm.TU.Hic_asm_3_48.198	414	410	365	71	113	81	240.377	393.111	87.6437	-2.16281	1.45e-18	1.9e-17	down
evm.TU.Hic_asm_2_58.484	725	289	992	36	22	50	341.277	646.427	36.1281	-4.16288	1.49e-18	1.96e-17	down
evm.TU.Hic_asm_2_48.14	167	350	189	12	17	11	124.878	236.499	13.2569	-4.1542	1.56e-18	2.05e-17	down
evm.TU.Hic_asm_6_4.184	76	64	62	239	333	331	182.901	66.6505	299.151	2.16801	1.58e-18	2.07e-17	up
Novel03234	9	13	17	139	159	115	75.0811	12.7879	137.374	3.42299	1.6e-18	2.09e-17	up
evm.TU.Hic_asm_9_38.45	557	975	2329	23	76	40	645.866	1246.24	45.4904	-4.77367	1.62e-18	2.12e-17	down
evm.TU.Hic_asm_2_6.73	241	540	482	2773	2807	2886	1618.79	418.286	2819.29	2.75312	1.62e-18	2.12e-17	up
evm.TU.Hic_asm_3_45.16	5032	5492	5932	1759	1233	1296	3428.54	5419.61	1437.48	-1.91487	1.64e-18	2.15e-17	down
evm.TU.Hic_asm_3_40.122	120	142	144	1	2	2	67.7802	133.912	1.64793	-6.33232	1.69e-18	2.21e-17	down
evm.TU.Hic_asm_6_82.244_evm.TU.Hic_asm_6_82.245	1098	2983	2287	133	254	156	1148.51	2117.94	179.081	-3.56335	1.7e-18	2.22e-17	down
evm.TU.Hic_asm_9_37.192	643	631	662	210	180	230	422.407	637.922	206.891	-1.6252	1.75e-18	2.28e-17	down
evm.TU.Hic_asm_4_3.197	4061	4397	3064	974	1091	1018	2426.88	3828.59	1025.18	-1.90081	1.75e-18	2.29e-17	down
evm.TU.Hic_asm_7_33.269	259	278	108	1	6	3	109.774	216.295	3.25314	-6.0345	1.77e-18	2.3e-17	down
evm.TU.Hic_asm_4_3.231	609	768	698	2506	2062	2352	1499.08	686.139	2312.01	1.75287	1.77e-18	2.3e-17	up
evm.TU.Hic_asm_10_36.128	548	257	195	12	17	21	173.602	330.649	16.5539	-4.3179	1.78e-18	2.31e-17	down
evm.TU.Hic_asm_8_2.262	254	303	306	0	0	0	142.338	284.676	0	-10.5976	1.8e-18	2.34e-17	down
evm.TU.Hic_asm_3_40.109	428	386	682	1714	2012	1851	1170.17	487.264	1853.08	1.92637	1.8e-18	2.34e-17	up
evm.TU.Hic_asm_3_48.919	130	242	224	939	1103	1233	642.381	197.144	1087.62	2.46463	1.84e-18	2.39e-17	up
evm.TU.Hic_asm_11_60.333	771	917	419	59	85	82	390.177	705.518	74.8355	-3.23566	1.84e-18	2.39e-17	down
evm.TU.Hic_asm_0_49.124	332	367	420	972	937	995	667.925	368.06	967.79	1.39461	1.86e-18	2.41e-17	up
evm.TU.contig_89.1	775	949	867	2208	2874	2408	1670.74	856.612	2484.88	1.53692	1.86e-18	2.41e-17	up
evm.TU.Hic_asm_3_36.301	286	324	114	3	8	8	124.726	243.211	6.24093	-5.27504	1.93e-18	2.51e-17	down
Novel00727	248	299	312	0	0	0	141.577	283.153	0	-10.59	1.99e-18	2.58e-17	down
evm.TU.Hic_asm_9_4.44	273	669	899	1	0	1	301.913	603.145	0.680472	-9.82139	2e-18	2.59e-17	down
evm.TU.Hic_asm_0_49.85	379	331	568	59	90	85	246.993	416.567	77.419	-2.42676	2.01e-18	2.6e-17	down
evm.TU.Hic_asm_8_24.403	456	287	243	40	37	26	180.131	325.86	34.4015	-3.24512	2.02e-18	2.61e-17	down
evm.TU.Hic_asm_3_43.25	599	690	664	1481	1655	1720	1129.6	644.877	1614.32	1.32438	2.03e-18	2.63e-17	up
evm.TU.Hic_asm_5_33.195	3	4	5	94	102	144	58.457	3.93913	112.975	4.84011	2.04e-18	2.64e-17	up
evm.TU.Hic_asm_7_20.100	3419	2447	2980	7078	7501	8029	5213.52	2905.21	7521.82	1.37239	2.05e-18	2.65e-17	up
evm.TU.Hic_asm_0_6.61	308	416	426	86	68	79	228.595	379.294	77.8964	-2.2852	2.08e-18	2.68e-17	down
evm.TU.Hic_asm_1_38.12	974	1053	868	225	283	311	615.28	958.858	271.703	-1.81851	2.08e-18	2.68e-17	down
evm.TU.Hic_asm_8_24.402	158	200	179	584	572	597	380.855	177.63	584.08	1.71869	2.1e-18	2.71e-17	up
evm.TU.Hic_asm_8_2.325	2393	2331	2525	4288	5079	5199	3612.37	2386.94	4837.8	1.0193	2.25e-18	2.9e-17	up
evm.TU.Hic_asm_2_51.131	1725	1863	2783	603	556	533	1323.6	2082.66	564.541	-1.88365	2.28e-18	2.94e-17	down
evm.TU.Hic_asm_6_11.56	2017	2459	1561	319	382	475	1200.44	2010.57	390.315	-2.36456	2.3e-18	2.96e-17	down
evm.TU.Hic_asm_9_14.66	982	1005	1074	2088	2134	2057	1549.68	1008.27	2091.09	1.05248	2.35e-18	3.02e-17	up
evm.TU.Hic_asm_2_12.124	1734	1483	1848	3982	3655	3754	2731.34	1662.72	3799.96	1.19223	2.36e-18	3.04e-17	up
evm.TU.Hic_asm_5_22.440	208	162	126	14	17	15	89.7747	164.272	15.2772	-3.42495	2.37e-18	3.04e-17	down
evm.TU.Hic_asm_0_51.1	439	168	123	3	3	3	122.135	241.272	2.99805	-6.33177	2.38e-18	3.06e-17	down
evm.TU.Hic_asm_4_1.38	361	250	277	52	62	67	176.132	292.163	60.1004	-2.28058	2.39e-18	3.07e-17	down
evm.TU.Hic_asm_6_13.78	346	227	343	1037	970	989	649.341	299.546	999.135	1.73679	2.4e-18	3.07e-17	up
evm.TU.Hic_asm_3_42.370	0	0	0	251	316	251	135.782	0	271.564	10.5452	2.46e-18	3.16e-17	up
evm.TU.Hic_asm_0_20.54	818	772	631	2050	2328	2295	1476.76	735.427	2218.09	1.5932	2.56e-18	3.28e-17	up
evm.TU.Hic_asm_8_7.71	314	305	274	69	49	53	176.24	295.179	57.3024	-2.36758	2.6e-18	3.33e-17	down
evm.TU.Hic_asm_6_82.39	36	33	23	175	195	202	110.357	30.5476	190.166	2.64367	2.61e-18	3.35e-17	up
Novel02044	456	461	570	134	182	157	322.52	488.237	156.802	-1.63774	2.67e-18	3.42e-17	down
evm.TU.Hic_asm_4_46.96	261	289	200	27	43	28	140.842	249.27	32.4142	-2.93957	2.69e-18	3.44e-17	down
evm.TU.Hic_asm_9_10.16	216	267	207	39	43	37	134.254	228.918	39.5907	-2.53068	2.84e-18	3.63e-17	down
evm.TU.Hic_asm_4_1.214	156	211	520	14	9	9	148.513	286.278	10.748	-4.74099	2.88e-18	3.68e-17	down
evm.TU.Hic_asm_2_56.68	0	1	0	434	571	486	247.45	0.352156	494.548	10.4483	2.89e-18	3.69e-17	up
evm.TU.Hic_asm_5_2.16	712	3640	3275	0	0	0	1264.05	2528.09	0	-13.7486	2.89e-18	3.69e-17	down
evm.TU.Hic_asm_10_3.1853	1039	1384	1209	3551	3618	3790	2425.52	1202.19	3648.85	1.60208	3e-18	3.83e-17	up
evm.TU.Hic_asm_10_3.896	249	208	250	555	682	590	419.471	232.266	606.676	1.38498	3.01e-18	3.84e-17	up
evm.TU.Hic_asm_7_33.290	14167	17886	13956	4525	3601	4088	9673.28	15263.2	4083.33	-1.90227	3.04e-18	3.87e-17	down
Novel00187	216	286	307	53	40	47	156.684	266.527	46.8419	-2.5109	3.04e-18	3.88e-17	down
evm.TU.Hic_asm_10_3.1909	16	21	14	142	138	187	86.2218	16.975	155.469	3.20318	3.06e-18	3.9e-17	up
evm.TU.Hic_asm_9_3.48	245	318	283	0	0	0	139.947	279.893	0	-10.573	3.11e-18	3.96e-17	down
evm.TU.Hic_asm_4_37.847	291	400	358	1106	1294	1097	754.659	347.056	1162.26	1.74456	3.13e-18	3.99e-17	up
evm.TU.Hic_asm_10_0.134	151	99	111	3	2	6	61.2046	118.741	3.66827	-5.01929	3.18e-18	4.04e-17	down
evm.TU.Hic_asm_1_2.206	766	1088	905	85	20	42	482.199	914.357	50.0406	-4.19531	3.18e-18	4.05e-17	down
Novel01413	238	214	191	40	41	44	127.069	212.527	41.6117	-2.35233	3.21e-18	4.08e-17	down
evm.TU.Hic_asm_0_3.81	361	246	354	45	74	66	187.852	314.561	61.1419	-2.36106	3.24e-18	4.11e-17	down
evm.TU.Hic_asm_9_8.70	1135	4917	9276	0	0	0	2486.01	4972.02	0	-14.7243	3.27e-18	4.15e-17	down
evm.TU.Hic_asm_3_39.248	234	266	186	35	29	33	130.192	227.98	32.4046	-2.81582	3.33e-18	4.23e-17	down
evm.TU.Hic_asm_10_3.281	345	755	1361	0	0	1	400.116	799.902	0.3297	-11.1267	3.36e-18	4.25e-17	down
evm.TU.Hic_asm_5_1.29	730	382	386	56	51	71	276.385	493.455	59.3147	-3.05688	3.39e-18	4.29e-17	down
evm.TU.Hic_asm_11_4.41	208	146	321	972	1215	1149	663.07	218.928	1107.21	2.33676	3.43e-18	4.34e-17	up
evm.TU.Hic_asm_8_12.324	181	224	238	34	27	41	122.963	211.872	34.0536	-2.63907	3.48e-18	4.41e-17	down
evm.TU.Hic_asm_11_60.575	3499	6259	5639	915	1065	1164	3070.16	5095.99	1044.33	-2.28671	3.48e-18	4.41e-17	down
evm.TU.Hic_asm_8_24.474	123	106	128	350	558	498	291.083	117.273	464.894	1.98718	3.49e-18	4.41e-17	up
evm.TU.Hic_asm_10_11.61	1034	613	848	170	127	184	489.106	817.418	160.793	-2.34683	3.53e-18	4.46e-17	down
evm.TU.Hic_asm_0_24.207	168	254	891	10	4	4	213.084	420.065	6.10203	-6.11596	3.54e-18	4.48e-17	down
evm.TU.Hic_asm_7_37.42	182	162	278	752	1085	816	540.766	202.734	878.798	2.11468	3.57e-18	4.5e-17	up
evm.TU.Hic_asm_4_37.1105	220	177	113	2	2	1	85.5712	169.474	1.669	-6.66967	3.65e-18	4.6e-17	down
evm.TU.Hic_asm_3_48.998	127	150	176	0	8	7	76.8899	148.921	4.85892	-4.91402	3.67e-18	4.62e-17	down
evm.TU.Hic_asm_1_19.124	698	857	840	2031	2065	2182	1440.45	790.594	2090.31	1.40302	3.68e-18	4.64e-17	up
evm.TU.Hic_asm_9_39.409	758	579	858	1735	1926	1989	1298.24	717.953	1878.52	1.38705	3.71e-18	4.68e-17	up
evm.TU.Hic_asm_0_41.181	8655	23567	29189	1295	1995	1971	10952.4	20164.5	1740.25	-3.53441	3.75e-18	4.72e-17	down
evm.TU.Hic_asm_3_48.8	338	398	503	103	87	82	248.758	406.608	90.9073	-2.16295	3.79e-18	4.77e-17	down
evm.TU.Hic_asm_2_56.11	1160	1194	1406	532	513	505	876.295	1235.9	516.693	-1.25863	3.83e-18	4.81e-17	down
evm.TU.Hic_asm_5_40.150	585	708	945	161	214	177	458.286	733.5	183.071	-2.00201	3.97e-18	4.99e-17	down
evm.TU.Hic_asm_11_48.113	411	578	613	127	116	125	325.358	527.965	122.75	-2.10531	4.07e-18	5.11e-17	down
evm.TU.Hic_asm_6_83.94	328	198	381	12	37	18	158.559	295.175	21.9423	-3.74369	4.1e-18	5.15e-17	down
evm.TU.Hic_asm_11_23.155	161	256	295	1	1	1	117.6	234.201	0.999349	-7.87457	4.17e-18	5.23e-17	down
evm.TU.Hic_asm_7_2.42	278	376	257	45	26	28	168.209	303.11	33.3072	-3.18982	4.23e-18	5.3e-17	down
evm.TU.Hic_asm_11_15.130	485	461	402	1196	1655	1723	980.575	445.813	1515.34	1.76583	4.25e-18	5.33e-17	up
evm.TU.Hic_asm_4_46.80	463	582	602	1433	1543	1693	1047.95	543.039	1552.87	1.51612	4.25e-18	5.33e-17	up
evm.TU.Hic_asm_3_42.192	710	978	276	31	30	42	348.527	662.766	34.2877	-4.27257	4.36e-18	5.45e-17	down
evm.TU.Hic_asm_4_44.349	288	370	341	891	1101	1099	678.106	330.25	1025.96	1.63631	4.41e-18	5.52e-17	up
evm.TU.Hic_asm_2_49.223	6398	8255	4778	1274	1411	1357	3914.19	6484.15	1344.22	-2.27008	4.48e-18	5.6e-17	down
evm.TU.Hic_asm_7_38.16	257	348	253	0	0	0	142.56	285.121	0	-10.5995	4.59e-18	5.74e-17	down
evm.TU.Hic_asm_1_38.253	1656	1134	2066	347	445	310	973.72	1581.61	365.825	-2.11222	4.71e-18	5.88e-17	down
evm.TU.Hic_asm_6_4.121	409	546	707	51	104	88	312.584	545.102	80.0662	-2.76518	4.72e-18	5.89e-17	down
evm.TU.contig_106.254	343	339	220	28	17	8	158.927	299.974	17.8801	-4.07434	4.73e-18	5.9e-17	down
evm.TU.Hic_asm_5_35.63	779	750	727	1679	1810	1632	1224.37	744.561	1704.18	1.19504	4.75e-18	5.93e-17	up
evm.TU.Hic_asm_9_40.140	120	223	228	10	18	13	100.971	188.408	13.5336	-3.79429	4.77e-18	5.95e-17	down
evm.TU.Hic_asm_11_15.551	1887	1404	1619	3715	4104	4297	2821.41	1614.31	4028.51	1.31931	4.84e-18	6.04e-17	up
evm.TU.Hic_asm_6_79.594	95	308	242	5	6	3	109.561	214.465	4.65622	-5.52509	4.89e-18	6.09e-17	down
evm.TU.Hic_asm_3_42.174	104	158	210	5	12	6	81.1301	154.702	7.55859	-4.34615	4.96e-18	6.18e-17	down
evm.TU.Hic_asm_11_61.339	5	3	8	101	139	95	58.1222	5.17092	111.073	4.40802	5.02e-18	6.25e-17	up
evm.TU.Hic_asm_10_3.1048	219	95	348	5	1	3	107.994	212.926	3.06184	-6.14107	5.04e-18	6.27e-17	down
evm.TU.Hic_asm_10_36.234	517	1031	972	121	128	134	480.358	833.277	127.44	-2.7089	5.17e-18	6.43e-17	down
evm.TU.Hic_asm_10_3.1214	1111	1121	1408	485	537	499	850.304	1194.73	505.882	-1.23998	5.2e-18	6.46e-17	down
evm.TU.Hic_asm_3_40.59	99	185	290	1	5	2	94.9539	187.303	2.60456	-6.14728	5.29e-18	6.57e-17	down
evm.TU.Hic_asm_4_1.412_evm.TU.Hic_asm_4_1.420	990	763	1333	3155	3669	3198	2168.39	1005.75	3331.03	1.72725	5.3e-18	6.57e-17	up
evm.TU.Hic_asm_8_12.972	1011	951	810	2456	2572	2600	1728.01	917.149	2538.87	1.46936	5.3e-18	6.58e-17	up
evm.TU.Hic_asm_11_61.102	440	419	456	976	956	986	702.617	432.949	972.284	1.1672	5.45e-18	6.75e-17	up
evm.TU.Hic_asm_8_7.293	511	688	1228	91	106	59	437.421	789.668	85.1736	-3.21305	5.55e-18	6.87e-17	down
evm.TU.Hic_asm_10_3.317	118	97	164	2	2	2	62.7957	123.593	1.9987	-5.95333	5.6e-18	6.94e-17	down
evm.TU.Hic_asm_11_10.213	148	96	242	5	3	1	80.1214	157.203	3.04019	-5.70903	5.73e-18	7.09e-17	down
evm.TU.Hic_asm_9_39.388	441	382	961	55	74	52	318.209	576.383	60.0338	-3.26305	5.75e-18	7.11e-17	down
evm.TU.Hic_asm_0_3.73	538	844	592	93	127	132	386.733	656.827	116.64	-2.49226	5.8e-18	7.16e-17	down
evm.TU.Hic_asm_3_39.52	312	361	497	44	83	67	223.59	383.19	63.9907	-2.57972	5.84e-18	7.21e-17	down
evm.TU.Hic_asm_7_28.334	94	229	380	5	2	3	116.182	228.983	3.38072	-6.09595	5.85e-18	7.22e-17	down
evm.TU.Hic_asm_10_28.9	436	265	490	18	54	38	211.989	387.916	36.0619	-3.42293	5.88e-18	7.26e-17	down
evm.TU.Hic_asm_10_3.723	1047	983	752	3096	3119	3114	2014.78	922.301	3107.25	1.75271	5.91e-18	7.29e-17	up
evm.TU.Hic_asm_4_37.274	91	113	118	5	7	3	55.5592	106.143	4.9751	-4.41204	5.97e-18	7.35e-17	down
evm.TU.Hic_asm_6_82.550	538	335	205	0	0	0	178.964	357.927	0	-10.928	6.04e-18	7.44e-17	down
evm.TU.Hic_asm_10_3.2207	13	18	27	145	160	149	84.9805	18.9533	151.008	2.98976	6.11e-18	7.52e-17	up
evm.TU.Hic_asm_4_37.591	43	52	47	196	222	205	127.043	46.9563	207.131	2.14436	6.22e-18	7.66e-17	up
evm.TU.Hic_asm_10_36.45	394	409	528	1018	1222	1226	793.779	436.591	1150.97	1.39817	6.24e-18	7.67e-17	up
evm.TU.Hic_asm_0_43.16	606	584	571	157	211	210	386.342	581.092	191.591	-1.59941	6.33e-18	7.78e-17	down
evm.TU.Hic_asm_9_39.478	1070	1008	4118	63	121	92	1035.19	1979.36	91.0152	-4.44219	6.43e-18	7.9e-17	down
evm.TU.Hic_asm_9_7.49	881	297	128	1	3	1	217.474	433.312	1.6371	-8.03328	6.62e-18	8.13e-17	down
evm.TU.Hic_asm_4_21.283	2772	2080	2202	6283	6157	6330	4288.65	2323.08	6254.23	1.42881	6.66e-18	8.17e-17	up
evm.TU.Hic_asm_11_61.297	1172	3149	6026	121	216	191	1765.5	3356.71	174.294	-4.26713	6.76e-18	8.29e-17	down
evm.TU.Hic_asm_1_30.441	289	238	304	57	76	79	171.465	272.654	70.275	-1.95475	6.82e-18	8.36e-17	down
evm.TU.Hic_asm_7_40.210	772	758	742	2289	1901	2070	1420.65	749.718	2091.58	1.48031	6.96e-18	8.52e-17	up
evm.TU.Hic_asm_8_12.11	489	419	446	141	162	165	300.728	445.939	155.517	-1.51923	6.97e-18	8.54e-17	down
evm.TU.Hic_asm_8_2.462	938	1202	1521	4081	4046	3883	2601.66	1201.41	4001.9	1.73586	7.22e-18	8.84e-17	up
evm.TU.Hic_asm_8_29.213	58	58	36	308	278	305	173.918	50.5913	297.244	2.55904	7.3e-18	8.92e-17	up
evm.TU.Hic_asm_2_57.622	170	115	126	12	15	15	74.5935	135.249	13.9379	-3.27679	7.33e-18	8.96e-17	down
evm.TU.Hic_asm_3_35.66	297	300	282	719	741	764	515.348	290.312	740.384	1.35164	7.43e-18	9.08e-17	up
evm.TU.Hic_asm_3_45.107	271	326	381	1078	1091	915	674.623	321.543	1027.7	1.6762	7.62e-18	9.31e-17	up
evm.TU.Hic_asm_2_59.499	367	162	136	1	7	5	111.89	219.548	4.23141	-5.68	7.65e-18	9.34e-17	down
evm.TU.Hic_asm_7_40.224	189	179	190	41	44	39	112.54	183.81	41.2706	-2.15517	7.71e-18	9.41e-17	down
Novel01140	0	0	0	216	262	251	121.034	0	242.067	10.3794	7.73e-18	9.43e-17	up
evm.TU.Hic_asm_10_3.238	370	293	680	59	56	49	244.784	434.859	54.708	-2.99222	7.99e-18	9.73e-17	down
evm.TU.Hic_asm_3_40.185	188	325	458	0	0	0	158.879	317.757	0	-10.7567	8.01e-18	9.75e-17	down
evm.TU.Hic_asm_2_59.196	349	328	442	844	941	938	636.041	366.708	905.374	1.30311	8.08e-18	9.84e-17	up
evm.TU.Hic_asm_1_13.436	574	512	404	1677	1653	1795	1100.38	493.601	1707.16	1.79077	8.11e-18	9.87e-17	up
evm.TU.Hic_asm_8_7.63	266	401	497	41	32	61	213.438	382.179	44.6974	-3.09689	8.41e-18	1.02e-16	down
evm.TU.Hic_asm_9_3.5	108	188	312	3	3	9	101.546	198.115	4.97625	-5.31331	8.87e-18	1.08e-16	down
evm.TU.Hic_asm_4_37.590	96	171	251	5	7	9	88.1418	169.33	6.9533	-4.60289	9.26e-18	1.13e-16	down
evm.TU.Hic_asm_10_3.1925	28	32	37	147	220	196	109.118	31.8983	186.338	2.54707	9.29e-18	1.13e-16	up
evm.TU.Hic_asm_0_38.192	100	185	234	7	10	11	89.7941	170.317	9.27088	-4.1963	9.31e-18	1.13e-16	down
Novel00840	314	434	1334	23	33	12	345.443	668.338	22.5471	-4.88909	9.34e-18	1.13e-16	down
evm.TU.Hic_asm_2_57.634	92	116	194	5	6	6	68.3355	131.026	5.64532	-4.53605	9.41e-18	1.14e-16	down
evm.TU.Hic_asm_10_27.106	336	314	294	87	75	79	196.116	311.752	80.4793	-1.95489	9.62e-18	1.17e-16	down
evm.TU.Hic_asm_10_3.282	2449	1814	2913	373	493	673	1426.58	2343.22	509.933	-2.19997	9.77e-18	1.18e-16	down
evm.TU.contig_106.48	1304	1192	1079	3089	3032	3067	2121.46	1181.35	3061.56	1.37407	9.85e-18	1.19e-16	up
evm.TU.Hic_asm_0_46.34	127	195	367	10	13	14	118.045	223.821	12.2689	-4.18811	1.06e-17	1.28e-16	down
evm.TU.Hic_asm_11_4.434	4	4	4	106	129	82	54.6553	3.95815	105.352	4.73734	1.06e-17	1.29e-16	up
evm.TU.Hic_asm_7_40.307	293	754	986	55	44	36	355.867	666.541	45.1923	-3.88392	1.08e-17	1.3e-16	down
evm.TU.Hic_asm_11_10.159	142	93	150	11	5	6	66.5817	125.732	7.43108	-4.09474	1.11e-17	1.34e-16	down
evm.TU.Hic_asm_2_57.233	769	822	1126	152	93	186	517.147	889.997	144.297	-2.62577	1.11e-17	1.34e-16	down
evm.TU.Hic_asm_2_58.423	220	146	176	20	29	29	101.93	178.035	25.8242	-2.78279	1.12e-17	1.35e-16	down
evm.TU.Hic_asm_3_36.61	351	336	223	28	10	9	159.224	302.471	15.9777	-4.25198	1.14e-17	1.37e-16	down
evm.TU.Hic_asm_9_1.109	1228	1367	1297	2887	2967	2978	2113.04	1285.44	2940.63	1.19416	1.16e-17	1.4e-16	up
[truncated: 7,668 more rows]

## Sheet: N1-M1vsN1-M3
Table S5 List of DEGs of N1 between M1 and M3
gene_id	N1M1_1	N1M1_2	N1M1_3	N1M3_1	N1M3_2	N1M3_3	baseMean	N1-M1	N1-M3	log2FoldChange	pvalue	padj	regulated
evm.TU.Hic_asm_0_6.130	9959	9953	9618	230	227	219	4962.33	9698.31	226.358	-5.42134	0	0	down
evm.TU.Hic_asm_4_2.11	263	230	222	40617	46436	55600	23987.9	234.781	47741.1	7.66833	0	0	up
evm.TU.Hic_asm_9_40.826	1301	1374	1422	70383	74695	88274	39742.7	1343.86	78141.5	5.86174	0	0	up
evm.TU.Hic_asm_0_41.277	816	741	941	15519	16880	15381	8398.18	816.024	15980.3	4.29115	1.33e-292	8.03e-289	up
evm.TU.Hic_asm_10_27.119	141	115	147	7777	8861	9515	4440.22	131.637	8748.79	6.0533	6.9e-290	3.34e-286	up
evm.TU.Hic_asm_3_48.704	4	13	15	44126	47958	37457	21656.3	10.4757	43302.2	12.0131	1.78e-286	7.19e-283	up
evm.TU.Hic_asm_4_45.52	44	58	30	31796	39299	41741	18880.5	43.8658	37717	9.75489	1.54e-262	5.3e-259	up
evm.TU.Hic_asm_7_34.74	629	595	633	12425	14952	14783	7350.15	608.732	14091.6	4.53308	2.28e-258	6.89e-255	up
evm.TU.Hic_asm_1_8.48	297	361	297	24870	25588	29192	13495.3	314.717	26675.9	6.40642	6.94e-255	1.86e-251	up
evm.TU.Hic_asm_0_41.297_evm.TU.Hic_asm_0_41.300	14	5	14	20216	28001	25538	12310.9	10.6513	24611.1	11.1585	1.62e-253	3.93e-250	up
evm.TU.Hic_asm_8_29.268	498	492	480	15930	19467	20263	9544.02	482.686	18605.4	5.26893	2.76e-246	6.06e-243	up
evm.TU.Hic_asm_2_13.1	103055	115542	114760	3067	3551	3761	56455.8	109440	3471.32	-4.97851	2.23e-242	4.49e-239	down
evm.TU.Hic_asm_2_58.453	284	225	236	12855	13228	15709	7121.52	244.24	13998.8	5.84109	6.96e-228	1.29e-224	up
evm.TU.Hic_asm_6_9.301	282	223	158	63531	61062	65960	32033.1	218.754	63847.4	8.19014	2.06e-226	3.56e-223	up
evm.TU.Hic_asm_9_35.213	991	783	903	49127	49810	64181	27769.3	876.119	54662.5	5.96324	4.23e-225	6.83e-222	up
evm.TU.Hic_asm_0_6.125	5774	6329	5945	91	109	119	3019.03	5931.39	106.673	-5.79683	2.81e-219	4.25e-216	down
Novel02845	393	385	278	42897	42010	34126	20094	348.589	39839.3	6.83736	5.43e-198	7.73e-195	up
evm.TU.Hic_asm_9_39.525	89104	94471	96456	243	450	472	46133	91877.9	388.126	-7.88674	4.29e-196	5.76e-193	down
evm.TU.Hic_asm_9_37.509	846	648	665	17977	20501	19144	9986.47	708.052	19264.9	4.76611	3.01e-184	3.83e-181	up
evm.TU.Hic_asm_7_40.120	8	2	3	33722	35591	44305	19030.3	4.24089	38056.3	13.1266	5.22e-182	6.31e-179	up
evm.TU.Hic_asm_0_52.32	609	586	594	7146	8547	7323	4137.87	586.99	7688.75	3.71174	9.69e-179	1.12e-175	up
evm.TU.Hic_asm_9_40.295	157	115	177	5123	5712	6263	2933.72	146.153	5721.29	5.28879	6.41e-171	7.05e-168	up
evm.TU.Hic_asm_8_26.126	11437	18419	12616	20	15	24	7038.36	14056.9	19.8365	-9.47209	1.92e-166	2.01e-163	down
evm.TU.Hic_asm_8_24.538	158	102	152	4707	5631	5474	2709.57	134.218	5284.92	5.29741	9.83e-166	9.9e-163	up
evm.TU.Hic_asm_2_57.139	2573	3012	2990	56	54	43	1433.27	2815.33	51.2133	-5.78094	4.02e-163	3.89e-160	down
evm.TU.Hic_asm_9_2.27	8947	10839	9339	7	25	17	4802.85	9589.49	16.2019	-9.19993	6.1e-163	5.67e-160	down
evm.TU.Hic_asm_3_45.55	5331	5706	6152	153	121	105	2880.41	5633.66	127.168	-5.47027	9.85e-163	8.82e-160	down
evm.TU.Hic_asm_10_3.943	92	73	101	2378	2955	2433	1339.83	86.7557	2592.91	4.8993	2.65e-159	2.29e-156	up
evm.TU.Hic_asm_9_9.98	110	80	87	10428	13428	18260	7090.1	90.7473	14089.5	7.27863	4.77e-156	3.98e-153	up
evm.TU.Hic_asm_7_15.92	124	124	134	1755	1854	1868	979.107	125.188	1833.03	3.87252	1.35e-149	1.09e-146	up
evm.TU.Hic_asm_3_36.358	256	241	249	2811	3146	3235	1659.79	244.676	3074.91	3.65217	1.74e-146	1.36e-143	up
evm.TU.Hic_asm_9_39.476	6863	9250	6086	18	12	17	3681.98	7348.14	15.8144	-8.86441	3.09e-146	2.34e-143	down
evm.TU.Hic_asm_8_4.22	8705	9196	9433	316	247	219	4614.92	8967.41	262.435	-5.09521	4.85e-144	3.55e-141	down
evm.TU.Hic_asm_2_6.212	137	122	209	6960	7887	8774	4027.63	151.951	7903.32	5.69877	2.77e-143	1.97e-140	up
evm.TU.Hic_asm_0_47.121	16	26	48	7100	7807	7974	3842.18	29.1376	7655.22	8.03136	3.11e-142	2.15e-139	up
evm.TU.Hic_asm_8_12.62	51	39	29	2598	2773	2958	1413.54	39.2306	2787.85	6.15533	3.77e-140	2.54e-137	up
Novel02528	281777	319517	158914	863	571	735	126648	252567	729.736	-8.4352	5.42e-135	3.54e-132	down
evm.TU.Hic_asm_5_40.114	436	621	607	22708	23249	18227	11007.9	546.621	21469.1	5.29584	3.08e-134	1.96e-131	up
evm.TU.Hic_asm_0_39.61	62947	120124	78056	13	55	35	43297.8	86561.5	34.0049	-11.3104	8.34e-133	5.17e-130	down
evm.TU.Hic_asm_9_10.42	2279	2656	2385	77	65	71	1239.74	2408.03	71.4617	-5.07592	1.54e-131	9.32e-129	down
evm.TU.Hic_asm_5_33.159	5210	5689	4647	196	184	165	2652.51	5122.47	182.544	-4.81075	6.32e-131	3.73e-128	down
evm.TU.Hic_asm_6_10.67	430	426	372	11992	9961	12935	6058.27	404.05	11712.5	4.85791	1.44e-129	8.29e-127	up
evm.TU.Hic_asm_1_38.389	4963	6316	4799	54	32	38	2674.39	5307.03	41.7592	-6.99276	7.17e-129	4.03e-126	down
evm.TU.Hic_asm_0_6.411_evm.TU.Hic_asm_0_6.412	42	38	51	1772	2475	1850	1037.6	42.7467	2032.45	5.56904	1.19e-128	6.53e-126	up
evm.TU.Hic_asm_9_32.217	414	473	491	4800	4888	5087	2699.59	452.004	4947.18	3.45255	1.76e-128	9.45e-126	up
evm.TU.contig_106.299	177	160	220	4750	5235	3796	2393.21	181.666	4604.75	4.66274	4.46e-128	2.35e-125	up
evm.TU.Hic_asm_0_46.126	151	152	157	2697	2343	2555	1349.14	150.884	2547.39	4.07811	8.02e-128	4.13e-125	up
evm.TU.Hic_asm_5_32.170	7583	13135	9789	26	27	12	5051.87	10082	21.7033	-8.85861	1.34e-127	6.75e-125	down
evm.TU.Hic_asm_7_18.229	35	52	70	5119	4971	6779	2853.73	51.211	5656.25	6.78576	1.82e-126	9e-124	up
evm.TU.Hic_asm_5_30.154	237	208	189	3209	3606	3633	1851.53	208.407	3494.65	4.06878	1.34e-125	6.48e-123	up
evm.TU.Hic_asm_5_4.445	13491	20299	9614	13	15	8	7233.12	14454.2	12.0105	-10.2311	5.16e-125	2.45e-122	down
evm.TU.Hic_asm_3_43.170	2796	3136	2998	139	110	123	1529.4	2933.9	124.895	-4.5553	3.92e-124	1.82e-121	down
evm.TU.Hic_asm_9_37.111	134	97	105	2604	2428	2413	1302.35	110.085	2494.62	4.50227	5.91e-124	2.69e-121	up
evm.TU.Hic_asm_4_44.15	2697	2814	3040	18265	20340	20759	11330.6	2802.41	19858.8	2.82508	6.63e-123	2.97e-120	up
evm.TU.Hic_asm_3_8.4	2872	3426	3086	72	49	68	1575.27	3086.95	63.5791	-5.60396	5.52e-122	2.43e-119	down
evm.TU.Hic_asm_0_52.25	7676	11848	10838	101	103	149	5053.66	9988.97	118.34	-6.39972	8.8e-120	3.8e-117	down
evm.TU.Hic_asm_3_35.29	11	11	19	2181	3281	3354	1477.35	13.3064	2941.39	7.78028	3.13e-119	1.33e-116	up
evm.TU.Hic_asm_3_5.120	5222	6827	5964	140	150	191	3045.62	5930.13	161.104	-5.2022	4.19e-119	1.74e-116	down
evm.TU.Hic_asm_8_2.335	43868	80695	67919	80	27	32	31752.4	63457.6	47.0849	-10.3988	5.16e-119	2.11e-116	down
evm.TU.Hic_asm_6_7.424	33	32	39	1222	1594	1245	694.465	34.0012	1354.93	5.31537	1.44e-118	5.8e-116	up
Novel00698	19	18	28	2442	2902	3952	1566.48	21.1447	3111.82	7.19663	1.33e-117	5.28e-115	up
evm.TU.Hic_asm_2_58.56	716	662	659	4938	5297	4845	2856.47	668.556	5044.38	2.91595	1.6e-117	6.22e-115	up
evm.TU.Hic_asm_2_59.285	3878	5043	3817	100	115	116	2157.91	4205.12	110.689	-5.24733	6.03e-117	2.31e-114	down
evm.TU.Hic_asm_10_3.899	85	90	117	2003	2293	1792	1064.64	95.3361	2033.95	4.41383	1.71e-115	6.45e-113	up
evm.TU.Hic_asm_10_28.65	572	603	573	10202	14556	10251	6119.52	574.31	11664.7	4.34451	5.34e-115	1.99e-112	up
evm.TU.Hic_asm_8_2.67	4021	5247	3136	19	20	22	2066.31	4112.19	20.4227	-7.65398	3.15e-114	1.15e-111	down
evm.TU.Hic_asm_3_45.97	113	90	104	1473	1756	1774	886.487	100.47	1672.5	4.05688	6.63e-114	2.39e-111	up
evm.TU.Hic_asm_0_40.114	42	28	34	1495	1476	1815	818.971	34.0047	1603.94	5.55854	2.69e-113	9.57e-111	up
evm.TU.Hic_asm_6_4.444	6785	8651	6755	266	247	281	3793.63	7321.09	266.174	-4.78189	3.77e-113	1.32e-110	down
evm.TU.Hic_asm_4_37.911	16480	32064	22520	2	16	13	11765.8	23521.4	10.2315	-11.1582	6.87e-113	2.37e-110	down
evm.TU.Hic_asm_10_3.140	2910	3467	4700	68	96	75	1846.38	3613.08	79.679	-5.50165	5.5e-112	1.87e-109	down
evm.TU.Hic_asm_8_12.866	20	15	23	1377	2057	1576	844.038	18.8801	1669.2	6.46104	2.12e-111	7.12e-109	up
evm.TU.Hic_asm_10_3.1868	59	54	71	1300	1730	1658	812.664	60.0655	1565.26	4.70198	4.22e-111	1.4e-108	up
evm.TU.Hic_asm_8_4.33	18	16	26	1045	1238	1272	604.046	19.5025	1188.59	5.9224	9.26e-111	3.02e-108	up
evm.TU.Hic_asm_1_38.368	553	400	448	6672	7067	6084	3544.55	458.74	6630.36	3.85331	3.09e-110	9.95e-108	up
evm.TU.Hic_asm_11_60.601	5655	7177	5552	177	173	129	3113.19	6066.1	160.279	-5.24211	5.47e-110	1.74e-107	down
evm.TU.Hic_asm_8_12.410	16949	41022	35044	16	8	3	15339	30669	9.10266	-11.723	1.24e-109	3.9e-107	down
evm.TU.Hic_asm_4_46.72	1555	1754	1582	12	8	10	809.414	1608.74	10.0919	-7.3226	5.27e-109	1.63e-106	down
evm.TU.Hic_asm_9_37.302	1324	1295	1638	27	45	29	712.15	1390.71	33.5863	-5.36737	4.5e-108	1.38e-105	down
evm.TU.Hic_asm_0_10.32	144	146	166	2441	3603	2846	1555.99	149.29	2962.68	4.31075	7.37e-108	2.23e-105	up
evm.TU.Hic_asm_11_61.283	4311	5756	3975	35	61	56	2347.24	4643.86	50.6224	-6.51756	8.76e-108	2.62e-105	down
evm.TU.Hic_asm_4_48.218	902	880	996	5361	5239	5374	3130.04	909.562	5350.51	2.55639	1.2e-107	3.53e-105	up
evm.TU.Hic_asm_1_5.31	279	267	347	3139	4091	3777	1983.37	291.575	3675.16	3.65527	2.63e-107	7.66e-105	up
evm.TU.Hic_asm_3_45.16	5032	5492	5932	684	661	638	3028.72	5393.3	664.149	-3.02173	4.69e-107	1.35e-104	down
evm.TU.Hic_asm_10_9.57	1607	1949	2285	70	79	77	993.373	1911.17	75.5795	-4.66013	1.03e-106	2.93e-104	down
evm.TU.Hic_asm_11_11.113	76	82	80	10532	17775	7430	5968.6	78.1585	11859	7.24601	2.42e-106	6.79e-104	up
evm.TU.Hic_asm_3_48.183	1029	987	1370	13769	18247	17297	8784.41	1104.08	16464.7	3.89825	2.89e-106	8.02e-104	up
evm.TU.Hic_asm_10_36.386	390	370	409	5351	6756	4677	2990.96	382.921	5598.99	3.87014	1.6e-105	4.39e-103	up
evm.TU.Hic_asm_9_38.16	988	697	1034	11198	13235	13221	6736.93	885.732	12588.1	3.82869	9.08e-104	2.47e-101	up
evm.TU.Hic_asm_5_30.81	311392	315851	237622	1577	3540	2004	143845	285331	2359.73	-6.91779	1.54e-103	4.13e-101	down
evm.TU.Hic_asm_2_56.384	3817	5842	6154	50	88	67	2627.35	5186.5	68.1953	-6.24716	1.62e-103	4.31e-101	down
Novel02704	35	23	30	1587	1522	2081	884.584	28.7369	1740.43	5.91836	3.25e-103	8.53e-101	up
evm.TU.Hic_asm_3_48.257	70	60	81	3649	3011	4964	1987.08	68.8462	3905.32	5.82466	8.5e-103	2.21e-100	up
evm.TU.Hic_asm_0_41.29	12	14	11	1229	1679	1770	787.241	12.2024	1562.28	7.00752	5.02e-102	1.29e-99	up
evm.TU.Hic_asm_2_57.159	19108	24885	22920	1053	836	1040	11494.4	22005.2	983.617	-4.48376	1.17e-101	2.97e-99	down
evm.TU.Hic_asm_7_31.518	3104	6360	4967	19	13	15	2391.09	4766.38	15.804	-8.23969	8.23e-99	2.07e-96	down
evm.TU.Hic_asm_7_5.25	218	268	322	3699	4379	3717	2102.37	264.238	3940.51	3.89827	8.75e-99	2.18e-96	up
evm.TU.Hic_asm_2_56.210	4444	4831	4599	380	316	306	2447.25	4558.39	336.115	-3.76192	1.26e-98	3.11e-96	down
evm.TU.Hic_asm_3_36.292	1245	1549	1307	15	13	12	682.149	1350.89	13.4102	-6.65632	3.62e-98	8.84e-96	down
evm.TU.Hic_asm_3_36.456	7	16	19	1729	1850	2379	1004.69	13.7391	1995.65	7.18175	4.62e-98	1.12e-95	up
Novel02680	20967	50359	36796	54	110	44	17922.4	35775.9	68.8663	-9.01944	5.28e-97	1.26e-94	down
Novel03677	1771	1709	1877	33	44	18	893.301	1754.99	31.6118	-5.79146	5.04e-96	1.19e-93	down
evm.TU.Hic_asm_2_59.286	4819	5796	4629	80	39	60	2543.35	5026.29	60.4155	-6.38114	5.24e-96	1.23e-93	down
evm.TU.Hic_asm_4_42.226	9	6	2	2751	4666	3241	1775.29	5.65113	3544.94	9.30925	1.76e-95	4.08e-93	up
evm.TU.Hic_asm_11_61.281	2544	3426	2293	28	38	22	1381.81	2734.31	29.3123	-6.54102	2.01e-95	4.63e-93	down
evm.TU.Hic_asm_9_37.537	5904	9843	10135	2	6	2	4248.58	8493.87	3.29509	-11.3139	4.63e-95	1.06e-92	down
evm.TU.Hic_asm_0_39.187	3295	5279	4151	4	8	3	2102.47	4199.98	4.96587	-9.71241	1.25e-94	2.82e-92	down
evm.TU.Hic_asm_4_37.219	1230	1285	1651	12208	11910	12807	6865.39	1360.51	12370.3	3.18449	1.58e-94	3.53e-92	up
evm.TU.Hic_asm_7_34.469	19518	66728	28848	12	5	4	19274.4	38541.7	7.09752	-12.413	1.7e-93	3.77e-91	down
evm.TU.Hic_asm_9_22.174	123	101	118	1160	1303	1366	696.418	111.903	1280.93	3.51648	1.21e-92	2.65e-90	up
Novel00735	13	7	17	1155	1751	1509	741.784	11.9489	1471.62	6.9312	1.33e-92	2.89e-90	up
evm.TU.Hic_asm_0_6.150	1579	1443	2229	64	62	70	887.094	1708.51	65.6774	-4.70212	1.75e-92	3.78e-90	down
evm.TU.Hic_asm_3_48.536	2826	4466	4982	29	36	53	2030.09	4020.69	39.5015	-6.6696	1.84e-92	3.93e-90	down
Novel02187	99	66	84	1738	1895	1450	890.141	81.3474	1698.94	4.38333	1.02e-91	2.16e-89	up
evm.TU.Hic_asm_7_34.358	7880	8018	11186	786	778	790	4809.13	8829.91	788.35	-3.48561	4.65e-91	9.77e-89	down
evm.TU.Hic_asm_10_12.18	1852	1782	1613	22024	33363	25621	14355.8	1725.21	26986.4	3.96752	1.1e-89	2.29e-87	up
evm.TU.Hic_asm_0_32.19	1072	952	1005	6246	6700	7331	3890.2	993.01	6787.38	2.77308	1.19e-89	2.46e-87	up
evm.TU.Hic_asm_9_35.272	62	69	131	7106	8256	5105	3457.94	84.8351	6831.04	6.32894	2.87e-89	5.87e-87	up
evm.TU.Hic_asm_1_30.484	3104	4691	3125	58	40	40	1830.85	3615.32	46.3868	-6.28599	4.37e-89	8.87e-87	down
evm.TU.Hic_asm_0_39.25	6016	5936	4788	140	79	118	2814.63	5515.69	113.581	-5.60324	8.93e-89	1.8e-86	down
evm.TU.Hic_asm_2_58.306	1157	1123	1041	27	18	31	558.533	1091.48	25.5823	-5.41961	1.35e-88	2.7e-86	down
evm.TU.Hic_asm_8_12.552	13	2	3	2135	1978	2036	1033.3	5.87605	2060.73	8.45027	3.14e-88	6.23e-86	up
evm.TU.Hic_asm_9_3.117	146	109	129	1772	1933	2299	1067.85	125.613	2010.09	3.99979	8.63e-88	1.7e-85	up
evm.TU.Hic_asm_8_12.76	21123	30563	23385	861	1131	1086	12906.4	24784.9	1027.83	-4.5917	9.39e-88	1.83e-85	down
evm.TU.Hic_asm_9_12.185	18002	26739	18731	770	670	687	10853	20992.7	713.266	-4.8794	3.09e-87	5.98e-85	down
evm.TU.Hic_asm_11_11.172	6148	13908	14602	89	69	69	5723.7	11371.2	76.2079	-7.22186	1.34e-86	2.57e-84	down
evm.TU.Hic_asm_5_24.62	12	12	35	2128	2521	2416	1190.19	18.9325	2361.44	6.94967	1.82e-86	3.47e-84	up
evm.TU.Hic_asm_6_82.613	1061	990	782	12405	12891	13004	6876.93	933.639	12820.2	3.77976	3.77e-86	7.12e-84	up
evm.TU.Hic_asm_3_48.260	55	35	71	3447	2893	4801	1897.37	52.1423	3742.6	6.16168	1.97e-85	3.69e-83	up
evm.TU.Hic_asm_0_11.87	1706	1537	1921	9465	8966	9439	5513.11	1687.47	9338.75	2.4682	4.31e-85	8.02e-83	up
evm.TU.Hic_asm_0_52.53	2459	2640	2861	13956	15392	13216	8419.65	2608.61	14230.7	2.4477	5.66e-85	1.04e-82	up
evm.TU.Hic_asm_2_14.2	66374	100727	66647	109	385	188	38811.8	77398.6	224.956	-8.42586	2.23e-84	4.09e-82	down
evm.TU.Hic_asm_9_8.44	21	14	20	657	854	768	389.401	17.9306	760.871	5.40301	2.97e-84	5.4e-82	up
evm.TU.Hic_asm_9_37.513	22206	32384	19668	50	11	18	12324.9	24622.9	26.8626	-9.84443	7.21e-84	1.3e-81	down
evm.TU.Hic_asm_5_4.294	1037	1245	1475	55	53	43	639.778	1229.01	50.5471	-4.6041	1.11e-83	1.99e-81	down
evm.TU.Hic_asm_11_60.245	3778	4382	3945	313	272	233	2128.03	3981.89	274.175	-3.86055	1.6e-83	2.85e-81	down
evm.TU.Hic_asm_1_13.27	6434	13807	19591	1	9	5	6489.13	12973.3	4.92979	-11.347	6.64e-83	1.17e-80	down
evm.TU.Hic_asm_0_52.51	2350	2553	2535	11835	13025	12419	7455.35	2441.8	12468.9	2.35246	1.35e-82	2.36e-80	up
evm.TU.Hic_asm_10_3.200	138	215	238	4187	4872	5099	2464.2	193.631	4734.77	4.61206	2.99e-82	5.2e-80	up
evm.TU.Hic_asm_1_8.50	134	136	136	1665	2094	2392	1094.84	133.255	2056.43	3.94863	9.71e-82	1.68e-79	up
evm.TU.Hic_asm_9_32.62	46	73	46	3993	2634	3642	1755.08	54.6933	3455.46	5.98537	2.16e-81	3.7e-79	up
evm.TU.Hic_asm_8_24.373	2959	5915	3679	18	19	31	2094.14	4165.47	22.8012	-7.5142	3.47e-81	5.9e-79	down
evm.TU.Hic_asm_4_1.232	386	425	395	3211	4063	3263	1956.76	396.43	3517.09	3.14997	4.24e-81	7.17e-79	up
evm.TU.Hic_asm_4_42.249	12693	16302	11894	710	580	653	7079.66	13507.2	652.145	-4.37255	8.23e-81	1.38e-78	down
evm.TU.Hic_asm_11_23.87	487	362	388	3729	3760	3813	2094.84	405.36	3784.31	3.22283	1.37e-80	2.28e-78	up
evm.TU.Hic_asm_5_35.44	43	33	36	903	793	766	431.039	36.6914	825.387	4.4917	4.22e-80	6.99e-78	up
evm.TU.Hic_asm_8_12.49	1241	1648	1776	13	4	13	769.669	1529.17	10.1655	-7.2446	9.83e-80	1.62e-77	down
evm.TU.Hic_asm_10_3.237	10	8	20	919	1005	1194	528.05	12.2443	1043.86	6.39851	1.01e-79	1.65e-77	up
evm.TU.Hic_asm_8_12.518	14608	35754	51871	2	5	0	16639.2	33276.1	2.29698	-13.8025	1.32e-79	2.13e-77	down
evm.TU.Hic_asm_4_44.10	32	22	22	778	716	720	383.455	24.9322	741.977	4.89664	1.75e-79	2.81e-77	up
evm.TU.Hic_asm_10_0.14	1777	1696	2291	11330	13208	12328	7101.69	1880.53	12322.9	2.71195	1.83e-78	2.93e-76	up
evm.TU.Hic_asm_3_42.293	51	82	107	2809	2680	3292	1511.01	78.3374	2943.68	5.23092	3.56e-78	5.67e-76	up
evm.TU.Hic_asm_10_3.199	2968	4666	3108	47	57	28	1800.44	3556.88	44.0006	-6.33565	1.47e-77	2.33e-75	down
evm.TU.Hic_asm_6_9.345	59	92	137	3748	4290	4897	2210.85	93.7183	4327.98	5.52793	1.99e-76	3.12e-74	up
evm.TU.Hic_asm_10_9.72	9	11	10	825	980	685	420.542	9.86741	831.216	6.40128	3.24e-76	5.05e-74	up
evm.TU.contig_89.5	190	159	237	1839	1757	1735	988.316	190.83	1785.8	3.2245	7.57e-75	1.17e-72	up
evm.TU.Hic_asm_9_37.182	8475	13512	11553	233	392	239	5669.03	11050.9	287.207	-5.26539	3.04e-74	4.68e-72	down
evm.TU.Hic_asm_2_59.379	1330	1681	1301	9	3	5	714.273	1422.79	5.75862	-7.96259	4.48e-74	6.86e-72	down
evm.TU.Hic_asm_7_40.53	1173	1853	1810	26239	30075	26738	14674.5	1588.83	27760.2	4.12707	4.99e-74	7.59e-72	up
evm.TU.Hic_asm_8_2.172	1471	1335	1518	135	142	98	770.464	1415.58	125.346	-3.49709	6.06e-74	9.16e-72	down
evm.TU.Hic_asm_7_31.519	5180	10718	13506	91	70	51	4837.99	9604.85	71.1294	-7.07768	3.57e-73	5.37e-71	down
evm.TU.Hic_asm_8_19.348	110	71	65	1780	2414	2205	1108.25	80.8063	2135.69	4.72504	5.48e-73	8.19e-71	up
evm.TU.Hic_asm_11_4.322	1099	1086	1225	4191	4472	4121	2696.63	1116.57	4276.69	1.93743	9.8e-73	1.45e-70	up
evm.TU.Hic_asm_3_42.65	4644	6757	4828	5	30	14	2690.66	5365.22	16.105	-8.37146	1.17e-72	1.73e-70	down
evm.TU.Hic_asm_5_11.15	8210	19643	15335	178	143	116	7207.82	14269.1	146.581	-6.6053	1.54e-72	2.25e-70	down
Novel03459	3	5	2	1646	1981	2400	1009.8	3.34077	2016.26	9.2627	2.4e-72	3.5e-70	up
evm.TU.Hic_asm_0_41.278	13627	17035	17272	111340	120063	107589	64556.5	15732	113381	2.84942	6.37e-72	9.22e-70	up
evm.TU.Hic_asm_10_3.549	7138	11473	6009	47	15	30	4109.69	8188.21	31.1741	-8.04067	6.63e-72	9.55e-70	down
evm.TU.Hic_asm_10_3.375	1349	1270	1384	161	195	145	739.419	1311.59	167.249	-2.97039	9.35e-72	1.34e-69	down
Novel00556	246	229	253	1352	1534	1596	868.832	238.466	1499.2	2.65247	1.92e-71	2.73e-69	up
evm.TU.Hic_asm_10_3.2071	1568	1916	2472	20095	21221	21691	11516.5	1944.79	21088.2	3.43868	2.25e-71	3.19e-69	up
evm.TU.Hic_asm_0_49.5	8277	18832	24491	4	2	0	8421.9	16841.8	2.02194	-13.0323	6.36e-71	8.94e-69	down
evm.TU.Hic_asm_11_3.90	120	86	57	3058	4224	3502	1841.89	86.8236	3596.96	5.37436	6.83e-71	9.55e-69	up
evm.TU.Hic_asm_3_48.874	144	165	85	5610	5114	6721	2991.35	130.841	5851.86	5.48509	1.02e-70	1.42e-68	up
evm.TU.Hic_asm_0_41.149	21	26	29	520	542	514	276.149	24.8935	527.404	4.40537	1.3e-70	1.8e-68	up
evm.TU.Hic_asm_11_4.89	1174	895	819	9891	11539	10813	5863.31	948.968	10777.7	3.50572	1.4e-70	1.92e-68	up
evm.TU.Hic_asm_5_4.559	8849	16216	11014	217	123	183	6062.04	11947.8	176.262	-6.08354	5.54e-70	7.57e-68	down
evm.TU.Hic_asm_7_9.119	692	793	927	33	23	21	407.56	789.244	25.8751	-4.93417	9.4e-70	1.28e-67	down
evm.TU.Hic_asm_10_3.207	27	21	13	806	832	995	451.061	20.1639	881.958	5.45788	1.01e-69	1.36e-67	up
evm.TU.Hic_asm_5_40.163	3974	6719	3804	109	101	106	2460.96	4816.01	105.908	-5.50721	1.99e-69	2.67e-67	down
evm.TU.Hic_asm_1_4.100	5423	5518	6322	21843	24230	24705	14664.4	5650.9	23677.8	2.06698	3.53e-69	4.71e-67	up
evm.TU.Hic_asm_0_40.424	4313	3336	4001	24841	28834	32136	16257.7	3810.01	28705.5	2.91344	5.33e-69	7.08e-67	up
evm.TU.Hic_asm_6_82.340	236	223	282	1526	1966	1706	988.682	242.08	1735.28	2.84107	9.07e-69	1.2e-66	up
Novel03234	9	13	17	576	784	612	335.198	12.7298	657.667	5.68824	1.23e-68	1.62e-66	up
evm.TU.Hic_asm_0_45.39	1707	1459	1771	237	245	195	920.33	1614.22	226.439	-2.83366	1.58e-68	2.07e-66	down
evm.TU.Hic_asm_9_39.147	1036	1206	1053	94	92	91	588.646	1084.52	92.7689	-3.54747	2.12e-68	2.76e-66	down
evm.TU.Hic_asm_9_40.211	1646	1826	1594	9933	11475	10953	6243.1	1667.28	10818.9	2.69825	3.03e-68	3.92e-66	up
evm.TU.Hic_asm_10_11.442	580	820	1106	22761	32761	20347	13040.1	817.406	25262.7	4.94971	3.66e-68	4.7e-66	up
evm.TU.Hic_asm_2_4.52	1727	2633	4343	5	9	3	1415.5	2825.37	5.6321	-8.9617	6.32e-68	8.09e-66	down
Novel00971	40	37	35	620	900	747	396.297	36.7935	755.801	4.36282	9.21e-68	1.17e-65	up
evm.TU.Hic_asm_3_42.483	1069	1220	1351	3	5	3	598.029	1192.4	3.65663	-8.34078	1.08e-67	1.37e-65	down
evm.TU.Hic_asm_6_83.127	938	1133	878	5	7	5	489.286	972.907	5.66571	-7.41923	2.58e-67	3.25e-65	down
evm.TU.Hic_asm_9_39.113	136	75	102	2302	3082	3668	1563.75	102.151	3025.35	4.88752	2.81e-67	3.53e-65	up
evm.TU.Hic_asm_4_42.96	63	67	29	2541	2634	2682	1341.52	52.9035	2630.14	5.64059	3.23e-67	4.03e-65	up
Novel01020	0	6	6	1254	1163	1045	581.838	3.94558	1159.73	8.20466	3.55e-67	4.4e-65	up
evm.TU.Hic_asm_8_19.485	1243	1394	1567	184	186	187	781.608	1376.72	186.493	-2.8843	5.74e-67	7.09e-65	down
evm.TU.Hic_asm_2_12.298	1129	1338	1531	13031	13479	10304	6810.22	1308.8	12311.6	3.2337	1.35e-66	1.66e-64	up
evm.TU.Hic_asm_2_56.433	3024	8893	10365	37	33	36	3663.99	7292.44	35.5437	-7.68124	8.7e-66	1.06e-63	down
evm.TU.Hic_asm_10_3.782	196	170	232	1333	1620	1635	864.283	195.075	1533.49	2.97362	9.38e-66	1.14e-63	up
evm.TU.Hic_asm_10_21.494	618	676	557	17	19	16	313.6	609.818	17.3819	-5.13157	2.01e-65	2.43e-63	down
evm.TU.Hic_asm_1_2.206	766	1088	905	7	8	5	458.011	909.345	6.67668	-7.08701	2.13e-65	2.57e-63	down
evm.TU.Hic_asm_1_8.189	5504	27692	22875	35	36	24	9275.68	18519.6	31.7591	-9.18753	5.25e-64	6.28e-62	down
evm.TU.Hic_asm_3_43.89	20283	26254	18866	1131	784	1075	11308.6	21611.6	1005.63	-4.42578	5.47e-64	6.51e-62	down
evm.TU.Hic_asm_9_40.593	568	536	612	2573	3306	2802	1729.78	561.743	2897.82	2.36702	1.87e-63	2.21e-61	up
evm.TU.Hic_asm_4_42.381	7426	7407	7113	1171	1455	1384	4274.03	7208.38	1339.68	-2.42764	2.98e-63	3.51e-61	down
evm.TU.Hic_asm_3_42.230	2573	8153	11632	4	4	7	3642.2	7279.36	5.03308	-10.5003	3.64e-63	4.27e-61	down
evm.TU.Hic_asm_6_79.539	245	170	86	10759	12528	12455	6058.14	165.922	11950.4	6.17133	4.41e-63	5.15e-61	up
evm.TU.Hic_asm_8_2.265	137	112	120	1736	1576	1239	822.617	120.93	1524.3	3.6561	6.04e-63	7.02e-61	up
evm.TU.Hic_asm_6_82.347	61	61	49	685	690	744	383.013	56.3491	709.678	3.65836	6.59e-63	7.62e-61	up
evm.TU.Hic_asm_11_18.280	216	248	246	1308	1467	1403	815.15	233.104	1397.2	2.58439	9.26e-63	1.07e-60	up
evm.TU.Hic_asm_10_0.99	906	846	1005	5	1	5	452.777	901.818	3.73669	-7.93506	9.75e-63	1.12e-60	down
evm.TU.Hic_asm_7_40.201	2695	5848	8106	36	54	29	2732.63	5425.68	39.5824	-7.09735	1.02e-62	1.16e-60	down
evm.TU.Hic_asm_0_41.295	166	159	118	1782	1813	1641	949.257	146.158	1752.36	3.58568	1.06e-62	1.2e-60	up
evm.TU.Hic_asm_5_24.333	3006	4482	3008	168	141	151	1814.31	3474.3	154.331	-4.493	2.13e-62	2.41e-60	down
evm.TU.Hic_asm_6_70.284	464	516	462	3106	3078	3464	1853.28	474.353	3232.21	2.76913	2.2e-62	2.47e-60	up
evm.TU.Hic_asm_2_52.37	11483	14978	10117	700	620	493	6354.03	12100.6	607.429	-4.31627	5.03e-62	5.63e-60	down
evm.TU.Hic_asm_1_38.45	1122	1456	1058	24	14	30	612.08	1201.24	22.9238	-5.7158	7.61e-62	8.48e-60	down
evm.TU.Hic_asm_8_24.402	158	200	179	1431	1430	1374	797.292	176.692	1417.89	3.00593	8.28e-62	9.19e-60	up
evm.TU.Hic_asm_2_58.258	138	75	71	2968	2586	2992	1480	93.2124	2866.78	4.94316	8.38e-62	9.25e-60	up
evm.TU.Hic_asm_10_3.862	770	716	665	56	59	64	383.399	706.873	59.9252	-3.56032	1.14e-61	1.26e-59	down
evm.TU.Hic_asm_5_33.113	533	539	578	3435	4998	4640	2450.79	540.821	4360.76	3.01151	1.66e-61	1.82e-59	up
Novel02649	187094	166594	88106	803	1928	861	73819.2	146450	1187.96	-6.94567	1.9e-61	2.07e-59	down
evm.TU.Hic_asm_10_3.413	2436	2642	2602	10173	11738	11352	6821.42	2521.64	11121.2	2.14101	4.35e-61	4.71e-59	up
evm.TU.Hic_asm_2_58.559	20	19	16	445	586	597	280.941	18.1067	543.775	4.91317	4.59e-61	4.95e-59	up
evm.TU.Hic_asm_4_48.6	1240	1296	1401	7482	8740	10140	5054.95	1290.26	8819.64	2.77311	9.8e-61	1.05e-58	up
evm.TU.Hic_asm_4_44.286	1127	1362	1812	12	1	7	705.142	1403.46	6.82642	-7.70201	1.54e-60	1.65e-58	down
evm.TU.Hic_asm_8_7.114	2165	1777	1815	210	225	164	1044.27	1888.33	200.214	-3.23724	1.92e-60	2.05e-58	down
evm.TU.Hic_asm_8_12.256	13878	17783	16466	1332	905	1091	8472.15	15825.1	1119.23	-3.82178	5.94e-60	6.3e-58	down
evm.TU.Hic_asm_5_11.451	1192	2839	2171	10	8	4	1028.7	2050.04	7.37257	-8.12058	7.42e-60	7.83e-58	down
evm.TU.Hic_asm_8_2.535	145	164	107	2118	2845	2133	1252.03	137.628	2366.42	4.10606	1.61e-59	1.69e-57	up
evm.TU.Hic_asm_6_83.164	841	1015	848	6466	6373	6925	3755.78	890.819	6620.74	2.8942	1.64e-59	1.72e-57	up
evm.TU.Hic_asm_6_4.226	245	252	339	3805	6032	6997	2945.45	272.758	5618.13	4.36407	1.71e-59	1.78e-57	up
evm.TU.Hic_asm_0_46.16	1107	2096	1224	7	9	13	740.112	1470.52	9.70462	-7.24344	2.94e-59	3.05e-57	down
evm.TU.Hic_asm_2_51.133	8	2	12	763	1335	1133	541.281	7.0258	1075.54	7.23461	3.25e-59	3.36e-57	up
evm.TU.Hic_asm_3_48.590	524	642	777	5727	8105	7949	3952.28	635.315	7269.25	3.5162	4.89e-59	5.03e-57	up
evm.TU.Hic_asm_10_3.378	1859	2246	2121	232	260	192	1137.38	2046.23	228.523	-3.16217	5e-59	5.13e-57	down
evm.TU.Hic_asm_7_40.374	122	103	46	4421	5991	5465	2694.51	89.9926	5299.02	5.88193	5.59e-59	5.7e-57	up
evm.TU.Hic_asm_4_3.46	2220	3522	2826	74	81	38	1445.55	2826.7	64.4075	-5.45509	7.26e-59	7.37e-57	down
evm.TU.Hic_asm_7_34.511	103	152	199	2598	3941	3322	1717.34	148.182	3286.51	4.47066	7.37e-59	7.45e-57	up
evm.TU.Hic_asm_7_40.448	1289	1072	1438	5690	6595	5564	3601.95	1239.74	5964.17	2.26603	9.63e-59	9.71e-57	up
evm.TU.Hic_asm_2_59.298	881	796	856	3018	3505	3399	2073.65	830.128	3317.17	1.99869	1.04e-58	1.04e-56	up
evm.TU.Hic_asm_9_35.380	748	764	721	4131	4312	5022	2621.55	733.718	4509.38	2.61995	1.8e-58	1.8e-56	up
evm.TU.Hic_asm_10_3.1492	254	229	315	3636	5055	2914	2062.37	260.267	3864.47	3.89175	1.97e-58	1.96e-56	up
evm.TU.Hic_asm_7_34.45	627	652	601	58	54	55	336.992	618.021	55.9624	-3.46578	2.34e-58	2.32e-56	down
evm.TU.Hic_asm_2_56.290	1606	1434	1417	6965	6731	6971	4193.18	1462.95	6923.42	2.24275	2.64e-58	2.6e-56	up
evm.TU.Hic_asm_5_30.63	656295	536831	363131	7436	15294	7876	262022	513899	10145	-5.66263	3.78e-58	3.72e-56	down
evm.TU.Hic_asm_6_85.58	783	994	1555	8	13	5	545.969	1083.31	8.62892	-6.96527	3.87e-58	3.79e-56	down
evm.TU.Hic_asm_3_42.64	1788	2825	1907	91	107	95	1128.15	2158.38	97.9104	-4.46192	5.06e-58	4.93e-56	down
evm.TU.Hic_asm_6_7.83	265	123	94	10513	10511	10699	5390.79	158.574	10623	6.06623	5.82e-58	5.65e-56	up
evm.TU.Hic_asm_6_70.64	25	9	3	4171	6641	3626	2405.96	12.2376	4799.67	8.61979	8.53e-58	8.25e-56	up
evm.TU.Hic_asm_9_4.40	25	27	15	657	917	648	381.373	22.2177	740.529	5.06748	1.7e-57	1.64e-55	up
evm.TU.Hic_asm_3_48.138	1020	938	1162	3649	4316	3947	2500.27	1019.71	3980.82	1.96471	2.32e-57	2.23e-55	up
evm.TU.Hic_asm_11_15.585	2077	1931	2142	389	451	472	1226.57	2014.36	438.779	-2.19865	7e-57	6.69e-55	down
evm.TU.Hic_asm_9_40.584	4841	6566	4498	368	336	384	2812.91	5261.03	364.796	-3.85031	1.37e-56	1.3e-54	down
evm.TU.Hic_asm_10_9.96	1438	1015	1619	22	10	5	668.561	1324.63	12.4907	-6.73487	1.38e-56	1.31e-54	down
evm.TU.Hic_asm_3_42.163	779	1233	1771	19	23	18	626.042	1232.05	20.034	-5.94143	2.07e-56	1.96e-54	down
evm.TU.Hic_asm_11_15.130	485	461	402	2835	2946	2598	1623.44	443.506	2803.38	2.66084	3.16e-56	2.97e-54	up
evm.TU.Hic_asm_4_42.254	3478	3348	2020	125	123	111	1524.15	2928.12	120.188	-4.60665	3.27e-56	3.06e-54	down
evm.TU.Hic_asm_10_13.162	1652	2008	1952	151	195	122	999.702	1843.38	156.021	-3.56166	3.79e-56	3.54e-54	down
evm.TU.Hic_asm_2_58.496	2430	3477	6058	96	98	101	1989.29	3879.8	98.7704	-5.29593	3.88e-56	3.6e-54	down
evm.TU.Hic_asm_8_7.34	2342	3287	2059	110	76	82	1318.77	2547.44	90.0958	-4.8224	4.36e-56	4.04e-54	down
evm.TU.Hic_asm_10_3.744	1811	2879	2324	15	6	1	1160.59	2313.74	7.43831	-8.28879	4.44e-56	4.1e-54	down
evm.TU.Hic_asm_2_51.49	1036	2006	2534	14	27	21	920.968	1821.32	20.6112	-6.46237	5.39e-56	4.96e-54	down
evm.TU.Hic_asm_0_6.189	838	1833	1805	7	7	4	738.39	1470.76	6.01687	-7.93256	7.09e-56	6.5e-54	down
evm.TU.Hic_asm_9_14.390	972	823	936	3574	4372	3702	2392.07	894.043	3890.09	2.1214	1.24e-55	1.13e-53	up
evm.TU.contig_106.250	2654	3042	3369	564	611	563	1775.43	2969.54	581.333	-2.35275	1.6e-55	1.46e-53	down
evm.TU.Hic_asm_9_39.126	607	620	540	3244	3553	3792	2062.46	581.464	3543.46	2.60798	1.77e-55	1.61e-53	up
evm.TU.Hic_asm_3_36.229	12591	15063	12642	637	382	698	6926.22	13273.9	578.545	-4.52029	3.01e-55	2.71e-53	down
evm.TU.Hic_asm_1_16.39	1962	1928	1579	12042	15120	15079	7957.59	1801.49	14113.7	2.97001	1.18e-54	1.06e-52	up
evm.TU.Hic_asm_9_40.552	1197	1170	1144	5241	5984	6544	3548.64	1152.8	5944.48	2.36661	1.3e-54	1.17e-52	up
evm.TU.Hic_asm_9_40.90	551	593	868	29	24	30	341.553	655.244	27.8625	-4.55808	3.36e-54	3e-52	down
evm.TU.Hic_asm_4_44.97	69	117	103	1994	3654	3617	1590.49	95.1719	3085.82	5.02011	3.62e-54	3.21e-52	up
evm.TU.Hic_asm_10_3.646	444	464	497	1727	1829	1767	1120.85	460.538	1781.17	1.95169	3.83e-54	3.39e-52	up
evm.TU.Hic_asm_10_3.1653	2978	11135	15594	38	28	28	4853.79	9676	31.5745	-8.26034	4.92e-54	4.34e-52	down
evm.TU.Hic_asm_3_48.189	3588	3253	3487	111	58	139	1744.45	3384.96	103.937	-5.02681	5.78e-54	5.08e-52	down
evm.TU.Hic_asm_5_33.196	1140	749	951	6388	7980	7072	4044.05	927.862	7160.24	2.9479	6.49e-54	5.69e-52	up
evm.TU.Hic_asm_10_3.1988	826	1340	1387	2	4	4	584.59	1165.85	3.3287	-8.44616	6.76e-54	5.9e-52	down
evm.TU.Hic_asm_10_21.234	6	0	6	1317	3584	2987	1310.31	3.8188	2616.8	9.39361	6.94e-54	6.04e-52	up
evm.TU.Hic_asm_5_24.564	787	690	872	78	82	54	419.477	767.433	71.5208	-3.42328	1.5e-53	1.3e-51	down
evm.TU.Hic_asm_11_11.101	677	760	892	56	40	59	407.072	762.019	52.1251	-3.87241	1.65e-53	1.42e-51	down
evm.TU.Hic_asm_0_52.75	373	239	223	3496	3811	3720	1981.56	274.198	3688.93	3.7502	1.95e-53	1.68e-51	up
evm.TU.Hic_asm_2_57.307	2163	10448	11458	2	4	3	3946.73	7890.46	2.99039	-11.3597	3.32e-53	2.85e-51	down
evm.TU.Hic_asm_11_62.1	566	664	616	5	2	6	305.644	606.891	4.3965	-7.12198	3.73e-53	3.18e-51	down
evm.TU.Hic_asm_6_82.133	525	424	520	43	51	46	263.5	480.218	46.7822	-3.35904	8.85e-53	7.53e-51	down
evm.TU.Hic_asm_10_3.2186	180	167	260	1457	1546	1497	851.611	197.462	1505.76	2.92923	2.7e-52	2.29e-50	up
evm.TU.Hic_asm_10_3.2202	1217	3206	2987	11	20	25	1228.58	2438.49	18.6797	-7.02705	4.83e-52	4.08e-50	down
evm.TU.Hic_asm_4_3.151	530	867	739	8	11	5	355.921	703.855	7.98592	-6.45644	5.36e-52	4.52e-50	down
evm.TU.Hic_asm_1_30.64	611	466	454	3330	3549	3733	2027.2	502.543	3551.87	2.82149	8.33e-52	6.99e-50	up
evm.TU.Hic_asm_7_41.8	847	1123	973	85	69	74	522.791	969.062	76.5205	-3.66367	9.85e-52	8.24e-50	down
evm.TU.Hic_asm_11_4.65	451	527	456	2800	2871	3191	1719.95	472.075	2967.82	2.653	1.05e-51	8.76e-50	up
evm.TU.Hic_asm_4_44.116	1015	943	1121	3207	3387	3090	2123.49	1007.13	3239.85	1.68551	1.17e-51	9.69e-50	up
evm.TU.Hic_asm_1_32.54	10	4	5	540	737	476	295.173	6.21014	584.136	6.55356	1.25e-51	1.03e-49	up
evm.TU.Hic_asm_9_9.49	413	386	820	10334	11215	12675	5989.66	523.191	11456.1	4.45208	1.33e-51	1.1e-49	up
evm.TU.Hic_asm_3_42.73	169	178	232	1415	2107	1855	990.894	189.03	1792.76	3.24498	1.33e-51	1.1e-49	up
evm.TU.Hic_asm_9_40.417	766	774	867	2639	2703	2720	1743.61	788.264	2698.96	1.77565	1.57e-51	1.29e-49	up
evm.TU.Hic_asm_0_40.330	1896	1771	1434	11080	12583	12814	6940.26	1680.38	12200.1	2.86023	1.85e-51	1.51e-49	up
evm.TU.Hic_asm_3_40.142	4144	6137	4355	361	319	373	2596.34	4839.48	353.196	-3.77647	2.26e-51	1.84e-49	down
evm.TU.Hic_asm_3_35.2	8810	9499	8284	597	657	943	4743.88	8751.7	736.054	-3.57172	2.66e-51	2.16e-49	down
evm.TU.Hic_asm_10_21.289	643	788	1087	8277	9533	7364	4615.25	820.988	8409.52	3.3564	2.97e-51	2.4e-49	up
evm.TU.Hic_asm_4_44.41	1105	1179	1475	201	204	189	713.543	1228.27	198.817	-2.62737	4.32e-51	3.48e-49	down
evm.TU.Hic_asm_4_37.1033	4350	3004	1937	0	2	4	1534.92	3067.84	1.99623	-10.579	5.8e-51	4.66e-49	down
evm.TU.Hic_asm_11_40.55	599	744	678	3719	4525	3802	2343.91	664.721	4023.1	2.59795	7.99e-51	6.39e-49	up
evm.TU.Hic_asm_9_40.846	274	299	286	1593	1456	1597	919.873	282.205	1557.54	2.46515	1.4e-50	1.12e-48	up
evm.TU.Hic_asm_5_30.140	2	0	2	5026	3187	5867	2371.68	1.27293	4742.09	11.8255	1.61e-50	1.28e-48	up
evm.TU.Hic_asm_3_48.374	719	994	933	63	74	76	470.566	869.911	71.2205	-3.61007	1.83e-50	1.45e-48	down
evm.TU.Hic_asm_7_41.158	5998	7352	4192	195	99	140	2982.39	5818.37	146.414	-5.31331	2.48e-50	1.96e-48	down
evm.TU.Hic_asm_9_40.20	2287	9969	6260	2	4	1	3079.06	6155.81	2.31378	-11.3657	2.52e-50	1.98e-48	down
evm.TU.Hic_asm_0_3.93	733	1059	2012	43333	40159	44566	22078.7	1231	42926.4	5.12381	3.2e-50	2.51e-48	up
evm.TU.Hic_asm_8_24.480	155	159	343	5556	6690	4833	2956.7	212.184	5701.22	4.74669	4.74e-50	3.71e-48	up
evm.TU.Hic_asm_4_42.270	114	93	134	1051	1180	1530	685.209	111.125	1259.29	3.50093	4.93e-50	3.84e-48	up
evm.TU.Hic_asm_3_39.148	221	198	247	1204	1346	1557	796.091	217.64	1374.54	2.65839	6.22e-50	4.83e-48	up
evm.TU.Hic_asm_2_57.540	57	35	54	493	556	536	288.788	47.536	530.04	3.47549	7.04e-50	5.45e-48	up
evm.TU.Hic_asm_10_3.90	1776	2092	1462	148	139	117	948.424	1761.56	135.291	-3.70275	9.48e-50	7.32e-48	down
Novel00389	7608	20976	11284	27	54	101	6671.8	13282.8	60.8377	-7.77024	1.2e-49	9.21e-48	down
evm.TU.Hic_asm_7_2.46	4075	8890	9836	62	33	14	3754.07	7471.41	36.7193	-7.67003	1.27e-49	9.76e-48	down
evm.TU.Hic_asm_3_36.428	708	777	577	6	2	4	342.334	680.604	4.06462	-7.40184	1.34e-49	1.03e-47	down
evm.TU.Hic_asm_10_3.1065	159	221	249	2865	4986	5370	2306.68	205.991	4407.37	4.41932	1.38e-49	1.06e-47	up
evm.TU.Hic_asm_11_24.32	779	1613	1244	10	11	21	607.684	1201.28	14.0883	-6.41533	2.1e-49	1.59e-47	down
evm.TU.Hic_asm_4_37.489	698	653	613	2736	2941	3015	1777.01	645.302	2908.72	2.17278	2.6e-49	1.97e-47	up
evm.TU.Hic_asm_8_26.83	2647	3680	3163	259	354	333	1720.69	3125.63	315.753	-3.30691	2.91e-49	2.19e-47	down
evm.TU.Hic_asm_3_48.1030	187	143	165	966	1013	1126	600.812	161.999	1039.63	2.68174	3.29e-49	2.47e-47	up
evm.TU.Hic_asm_3_36.243	857	2130	2474	6	13	5	897.666	1787.39	7.93946	-7.80694	3.86e-49	2.9e-47	down
evm.TU.Hic_asm_4_2.2	367	226	185	6052	5058	7016	3170.99	255.951	6086.03	4.57188	4.11e-49	3.07e-47	up
evm.TU.Hic_asm_7_40.452	1674	757	1346	7	2	2	615.621	1227.51	3.73274	-8.37645	4.3e-49	3.21e-47	down
evm.TU.Hic_asm_3_48.638	86	115	122	833	1023	1040	536.906	105.914	967.897	3.19256	5.38e-49	4e-47	up
evm.TU.Hic_asm_7_9.192	500	761	719	6	11	3	328.785	650.951	6.61984	-6.60898	6.25e-49	4.64e-47	down
evm.TU.Hic_asm_2_58.501	631	1153	853	18	10	10	442.269	871.735	12.8033	-6.09403	6.93e-49	5.12e-47	down
evm.TU.Hic_asm_0_39.53	71	84	83	608	638	546	338.789	78.1479	599.431	2.94083	1.05e-48	7.76e-47	up
evm.TU.Hic_asm_2_57.509	587	513	444	5	8	3	256.637	507.964	5.3106	-6.57047	1.45e-48	1.07e-46	down
evm.TU.Hic_asm_8_7.263	55	44	30	821	702	796	410.3	42.5889	778.011	4.19494	1.48e-48	1.08e-46	up
evm.TU.Hic_asm_11_51.18	5	10	15	378	422	473	217.88	9.7583	426.001	5.44179	4.11e-48	3e-46	up
evm.TU.Hic_asm_0_40.443	544	1186	1027	6	8	9	458.15	908.615	7.68516	-6.88427	4.46e-48	3.25e-46	down
evm.TU.Hic_asm_10_3.99	619	650	512	24	30	38	308.971	587.169	30.7743	-4.2535	4.72e-48	3.43e-46	down
evm.TU.Hic_asm_9_40.773	698	1108	1267	22	14	7	510.269	1006.09	14.4533	-6.12414	7.02e-48	5.08e-46	down
evm.TU.Hic_asm_8_7.119_evm.TU.Hic_asm_8_7.121	3939	3642	3811	737	945	720	2268.45	3735.44	801.468	-2.22026	8.33e-48	6.01e-46	down
evm.TU.Hic_asm_0_47.54	504	419	595	2336	2771	2323	1488.44	494.818	2482.06	2.32594	9.16e-48	6.59e-46	up
evm.TU.Hic_asm_2_58.63	620	922	962	32	16	26	423.206	821.441	24.9714	-5.0444	1.12e-47	8.01e-46	down
evm.TU.Hic_asm_8_2.181	1153	1152	1009	5495	5259	5311	3236.1	1090.37	5381.83	2.30359	1.13e-47	8.11e-46	up
evm.TU.Hic_asm_0_1.64	632	751	856	71	93	73	406.051	733.03	79.072	-3.21142	1.36e-47	9.69e-46	down
evm.TU.Hic_asm_3_48.836	1047	1489	1656	13507	19366	13509	8412.96	1373.24	15452.7	3.49223	1.84e-47	1.31e-45	up
evm.TU.Hic_asm_9_35.43	1238	1439	1646	7551	8695	6801	4557.28	1415.2	7699.35	2.44374	2.35e-47	1.67e-45	up
evm.TU.Hic_asm_8_7.269	4	4	10	372	402	352	191.182	5.79512	376.568	6.00223	2.64e-47	1.86e-45	up
evm.TU.Hic_asm_3_42.510	92	148	122	1201	1305	1264	690.284	119.366	1261.2	3.4033	2.74e-47	1.93e-45	up
evm.TU.Hic_asm_0_38.27	457	582	621	3833	5254	5650	2733.1	544.243	4921.96	3.17703	4.29e-47	3.01e-45	up
evm.TU.Hic_asm_0_36.83	7	6	7	389	353	475	207.415	6.54424	408.286	5.96221	4.51e-47	3.16e-45	up
evm.TU.Hic_asm_8_25.31	39546	46190	33995	1707	1115	2243	20619.7	39533.6	1705.75	-4.53467	5.04e-47	3.52e-45	down
evm.TU.Hic_asm_7_34.372	912	1238	1253	100	97	69	603.001	1117	89.0021	-3.64962	5.63e-47	3.92e-45	down
evm.TU.Hic_asm_1_2.447	264	156	261	1938	2010	1899	1089.08	221.412	1956.75	3.14236	6.63e-47	4.61e-45	up
Novel00375	833	442	164	61586	71122	76441	35217	477.053	69957	7.19636	6.77e-47	4.69e-45	up
evm.TU.Hic_asm_7_34.451	1501	1744	1716	296	261	287	956.053	1629.06	283.047	-2.52532	1.03e-46	7.14e-45	down
evm.TU.Hic_asm_10_3.1391	423	621	695	8	9	16	290.332	569.6	11.0643	-5.68768	1.09e-46	7.52e-45	down
evm.TU.Hic_asm_8_24.474	123	106	128	801	1066	1172	566.042	116.738	1015.35	3.12024	1.39e-46	9.58e-45	up
evm.TU.Hic_asm_4_42.329	70	60	103	863	860	716	445.938	75.6537	816.223	3.42812	1.55e-46	1.06e-44	up
evm.TU.Hic_asm_1_18.80	10	3	6	340	403	356	186.691	6.17142	367.211	5.88556	2.15e-46	1.47e-44	up
evm.TU.Hic_asm_2_59.178	1762	1687	1659	6462	6108	6132	3971.41	1676.93	6265.89	1.90183	2.64e-46	1.8e-44	up
evm.TU.Hic_asm_1_30.382	870	828	865	3511	4075	4602	2458.91	840.457	4077.36	2.27852	3.87e-46	2.63e-44	up
evm.TU.Hic_asm_8_12.580	833	1377	1849	42	54	48	686.03	1323.98	48.0786	-4.78273	3.94e-46	2.67e-44	down
evm.TU.Hic_asm_7_31.12	728	893	1191	72	59	72	492.836	917.524	68.1474	-3.7524	4.11e-46	2.78e-44	down
evm.TU.Hic_asm_8_23.21	1701	5254	6121	0	2	4	2140.78	4279.57	1.99623	-11.06	4.13e-46	2.78e-44	down
evm.TU.Hic_asm_6_4.11_evm.TU.Hic_asm_6_4.12	689	1550	1473	8	11	19	616.748	1220.77	12.7222	-6.58461	4.61e-46	3.09e-44	down
evm.TU.Hic_asm_2_57.288	16	26	42	594	760	746	364.385	27.281	701.489	4.68018	4.86e-46	3.25e-44	up
evm.TU.Hic_asm_2_12.20_evm.TU.Hic_asm_2_12.11	623	998	734	16	20	7	396.323	778.331	14.3139	-5.76144	7.65e-46	5.11e-44	down
evm.TU.Hic_asm_3_44.70	567	972	915	15	10	4	408.356	806.973	9.73923	-6.37543	1e-45	6.69e-44	down
evm.TU.Hic_asm_1_32.102	541	789	836	33	20	18	367.104	710.311	23.8957	-4.89698	1.24e-45	8.24e-44	down
evm.TU.Hic_asm_6_4.382	575	922	583	19	14	18	353.295	689.449	17.1404	-5.33255	1.65e-45	1.09e-43	down
evm.TU.Hic_asm_1_6.80	1059	847	1170	4370	4187	4258	2648.19	1003.26	4293.12	2.09695	2.46e-45	1.63e-43	up
evm.TU.Hic_asm_10_12.50	414	685	620	6	4	6	285.558	565.732	5.38424	-6.72117	2.47e-45	1.63e-43	down
evm.TU.Hic_asm_9_0.2	4	10	12	354	500	523	234.112	8.50296	459.72	5.75577	3.75e-45	2.46e-43	up
Novel00734	7	2	3	396	528	433	228.334	3.91385	452.754	6.84916	4.23e-45	2.77e-43	up
evm.TU.Hic_asm_5_4.215	3802	3913	3732	979	930	907	2351.94	3760.54	943.333	-1.99515	4.46e-45	2.91e-43	down
evm.TU.Hic_asm_2_56.29	6372	8319	6609	1021	1038	903	4008.22	7025.26	991.181	-2.82529	5.32e-45	3.47e-43	down
evm.TU.Hic_asm_6_82.506	199	148	212	995	1061	1135	625.153	182.207	1068.1	2.54996	5.81e-45	3.78e-43	up
evm.TU.Hic_asm_9_22.243	19	11	16	379	318	373	187.037	14.9943	359.079	4.57745	6.06e-45	3.93e-43	up
evm.TU.Hic_asm_3_45.66	1444	1209	788	46	38	28	587.272	1137	37.5473	-4.92103	6.95e-45	4.49e-43	down
evm.TU.Hic_asm_5_4.195	658	759	751	3114	3681	3908	2145.44	711.827	3579.04	2.33026	7.17e-45	4.62e-43	up
evm.TU.Hic_asm_11_61.265	1	2	3	789	852	965	437.165	1.95166	872.379	8.79509	7.89e-45	5.07e-43	up
evm.TU.Hic_asm_10_5.37	2372	8783	4409	53	38	32	2619.62	5197.92	41.3137	-6.97587	7.97e-45	5.11e-43	down
evm.TU.Hic_asm_9_35.438	969	881	1069	2711	3013	2885	1916.84	954.41	2879.27	1.59281	8.09e-45	5.17e-43	up
evm.TU.Hic_asm_0_29.294	1829	1708	1973	6029	5627	5695	3808.73	1803.32	5814.14	1.68884	8.45e-45	5.39e-43	up
evm.TU.Hic_asm_4_3.105	5	7	8	285	361	317	164.051	6.54777	321.554	5.61798	1e-44	6.38e-43	up
evm.TU.Hic_asm_2_49.168	8	1	13	485	545	627	280.759	6.98707	554.532	6.2816	1.1e-44	6.99e-43	up
evm.TU.Hic_asm_10_3.1272	138	149	125	978	953	832	530.348	135.686	925.01	2.77108	1.56e-44	9.85e-43	up
evm.TU.Hic_asm_2_59.61	18026	15169	17723	69398	65461	79123	44198.9	16660.5	71737.3	2.10629	1.67e-44	1.05e-42	up
evm.TU.Hic_asm_10_3.1737	2262	3297	2543	22361	21877	21022	12264.2	2674.53	21853.9	3.03066	2.34e-44	1.47e-42	up
evm.TU.Hic_asm_10_0.54	133	138	111	4640	6749	2402	2353.94	125.889	4581.99	5.18647	2.99e-44	1.88e-42	up
evm.TU.Hic_asm_0_46.136	287	250	226	1465	1488	1332	842.441	250.831	1434.05	2.51616	3.47e-44	2.18e-42	up
evm.TU.Hic_asm_10_3.1472	26	10	29	1082	1019	2020	702.473	20.9581	1383.99	6.03845	4.13e-44	2.58e-42	up
evm.TU.Hic_asm_8_26.82	451	631	536	24	25	34	280.426	533.039	27.8135	-4.26102	4.16e-44	2.59e-42	down
evm.TU.Hic_asm_2_57.464	875	2384	3335	19	12	10	1080.96	2148.13	13.791	-7.28566	4.45e-44	2.76e-42	down
evm.TU.Hic_asm_0_35.10	3	6	1	445	638	507	266.712	3.3795	530.045	7.3323	5.98e-44	3.71e-42	up
evm.TU.Hic_asm_3_48.442	722	454	661	8	3	1	301.39	598.719	4.06067	-7.21708	6.53e-44	4.04e-42	down
evm.TU.Hic_asm_2_49.613	8024	11981	11355	1265	1091	1183	5748.06	10309.1	1187.06	-3.11852	7.15e-44	4.41e-42	down
evm.TU.Hic_asm_0_36.77	624	637	712	1956	2150	2093	1359.88	646.165	2073.6	1.68222	9.25e-44	5.69e-42	up
evm.TU.Hic_asm_10_0.146	733	1137	1740	4	3	13	590.366	1173.99	6.7414	-7.44978	1.11e-43	6.82e-42	down
evm.TU.Hic_asm_11_60.491	7041	15602	18534	62	95	204	6795.32	13469.7	120.93	-6.79947	1.18e-43	7.23e-42	down
evm.TU.Hic_asm_3_40.247	1726	1202	2005	175	201	149	889.361	1603.36	175.358	-3.1926	1.18e-43	7.23e-42	down
evm.TU.Hic_asm_3_39.320	5	3	0	1047	819	1637	590.365	2.67965	1178.05	8.80536	1.25e-43	7.62e-42	up
evm.TU.Hic_asm_11_4.164	344	363	474	1786	1917	1761	1106.66	385.554	1827.77	2.24455	1.44e-43	8.74e-42	up
evm.TU.Hic_asm_6_7.258	1099	1742	922	1	3	3	626.765	1251.2	2.32416	-9.0632	1.55e-43	9.37e-42	down
evm.TU.Hic_asm_7_33.105	553	656	792	43	37	58	350.328	654.315	46.3408	-3.82144	1.6e-43	9.67e-42	down
evm.TU.Hic_asm_4_11.6	7944	12847	7498	465	273	343	4877.51	9390.92	364.109	-4.68911	1.97e-43	1.19e-41	down
evm.TU.Hic_asm_1_13.180	6771	8966	6379	667	501	680	3965.45	7309.84	621.057	-3.55722	1.98e-43	1.19e-41	down
evm.TU.Hic_asm_5_30.39	107	27	44	3434	5953	6134	2615.44	58.0079	5172.88	6.47775	2.3e-43	1.38e-41	up
evm.TU.Hic_asm_2_12.111	2266	3144	3240	406	416	382	1620.59	2838.24	402.939	-2.81636	3.16e-43	1.89e-41	down
evm.TU.Hic_asm_11_48.44	1523	3711	5753	1	1	3	1785.98	3570.27	1.68115	-11.058	3.19e-43	1.9e-41	down
evm.TU.Hic_asm_2_6.132	8834	12464	8258	986	939	935	5370.96	9783.8	958.113	-3.35214	3.23e-43	1.92e-41	down
evm.TU.Hic_asm_0_50.45	9322	12128	10109	923	588	906	5606.45	10399.2	813.736	-3.67596	3.66e-43	2.17e-41	down
evm.TU.Hic_asm_1_13.52	775	748	704	118	137	112	427.166	731.717	122.614	-2.5763	4.11e-43	2.44e-41	down
evm.TU.Hic_asm_6_11.175	555	517	732	2643	3059	3147	1773.63	588.009	2959.25	2.33082	4.45e-43	2.63e-41	up
evm.TU.Hic_asm_7_34.104	221	151	203	1253	1620	1779	871.145	187.662	1554.63	3.0497	5.12e-43	3.02e-41	up
Novel02391	958	1802	1701	0	5	1	734.489	1467.03	1.94582	-9.5205	7.28e-43	4.28e-41	down
evm.TU.Hic_asm_11_15.143	768	2088	3725	4	4	6	1067.73	2130.77	4.69477	-8.82788	7.4e-43	4.34e-41	down
evm.TU.Hic_asm_6_7.409	17354	39713	21130	0	0	0	13020.1	26040.2	0	-17.1052	8.65e-43	5.07e-41	down
evm.TU.Hic_asm_10_3.553	1901	2655	1298	23	57	40	993.745	1947.7	39.7867	-5.61079	9.55e-43	5.58e-41	down
evm.TU.Hic_asm_7_40.29	338	371	472	1776	2053	1834	1139.25	385.758	1892.74	2.29434	1.04e-42	6.05e-41	up
evm.TU.Hic_asm_5_30.228	1649	2716	2000	155	181	142	1131.71	2103.75	159.665	-3.71947	1.12e-42	6.54e-41	down
evm.TU.Hic_asm_3_48.408	343	447	359	7	7	5	192.621	378.887	6.35517	-5.897	1.14e-42	6.61e-41	down
evm.TU.Hic_asm_3_48.630	914	1781	1440	3	3	0	683.284	1364.57	1.99871	-9.40986	1.24e-42	7.17e-41	down
evm.TU.Hic_asm_8_24.311	222	178	197	957	1139	1210	650.491	195.533	1105.45	2.49922	1.26e-42	7.25e-41	up
evm.TU.Hic_asm_3_43.68	730	855	1170	82	89	64	488.492	898.45	78.5333	-3.51584	1.27e-42	7.3e-41	down
evm.TU.Hic_asm_8_26.119	995	918	962	2893	3394	3358	2083.6	942.686	3224.52	1.77442	1.81e-42	1.04e-40	up
evm.TU.Hic_asm_1_8.36	2203	2564	3826	266	308	225	1531.94	2797.04	266.84	-3.38972	1.97e-42	1.13e-40	down
evm.TU.Hic_asm_3_39.258	36286	21044	13696	648532	709949	671853	351272	23431.4	679112	4.85714	2.02e-42	1.15e-40	up
evm.TU.Hic_asm_6_59.80	6	2	6	349	330	329	171.113	4.51512	337.71	6.20616	2.19e-42	1.25e-40	up
evm.TU.Hic_asm_4_48.467	577	636	545	4	0	4	290.751	578.77	2.73215	-7.7529	3.9e-42	2.22e-40	down
evm.TU.Hic_asm_0_49.26	1020	1032	1344	4864	5952	6337	3421.48	1108.76	5734.2	2.3705	4.5e-42	2.55e-40	up
Novel02859	489	731	856	18	34	19	351.433	679.301	23.5641	-4.84507	5.33e-42	3.02e-40	down
evm.TU.Hic_asm_0_38.19	1662	1061	766	36	44	38	594.683	1149.95	39.4121	-4.86613	8.41e-42	4.75e-40	down
evm.TU.Hic_asm_3_48.71_evm.TU.Hic_asm_3_48.72_evm.TU.Hic_asm_3_48.74_evm.TU.Hic_asm_3_48.75	1055	887	1880	1	0	6	618.975	1235.58	2.37456	-9.03925	9.03e-42	5.09e-40	down
evm.TU.Hic_asm_8_19.455	316	240	275	1194	1256	1257	756.332	271.996	1240.67	2.18929	9.61e-42	5.4e-40	up
evm.TU.Hic_asm_2_58.546	551	514	644	57	70	41	307.226	558.426	56.0255	-3.31579	1.11e-41	6.25e-40	down
evm.TU.Hic_asm_2_58.257	684	805	347	17939	14485	19577	9037.73	611.334	17464.1	4.8367	1.26e-41	7.04e-40	up
evm.TU.Hic_asm_8_4.284	2813	2817	4249	17952	22781	21773	12047.1	3215.5	20878.7	2.69883	1.4e-41	7.79e-40	up
evm.TU.Hic_asm_5_4.324	46	93	112	1747	2978	3223	1366.06	82.0792	2650.04	5.01273	1.73e-41	9.64e-40	up
evm.TU.Hic_asm_11_55.45	690	961	1358	27	48	46	510.375	980.448	40.3019	-4.60294	1.91e-41	1.06e-39	down
evm.TU.Hic_asm_8_2.101	556	428	660	14	17	31	277.925	535.07	20.7793	-4.68782	1.99e-41	1.1e-39	down
evm.TU.Hic_asm_0_40.266	2183	1977	2599	13948	11335	15617	7971.16	2206.45	13735.9	2.63807	2.03e-41	1.12e-39	up
evm.TU.Hic_asm_0_3.6	730	701	866	3115	3032	2649	1847.79	750.765	2944.81	1.9715	2.49e-41	1.38e-39	up
evm.TU.Hic_asm_2_6.6	322	115	120	6953	9242	7997	4128.08	182.475	8073.68	5.46744	2.57e-41	1.41e-39	up
evm.TU.Hic_asm_2_57.24	1908	2348	2293	10084	12314	13303	7043.37	2150.99	11935.7	2.4723	2.74e-41	1.5e-39	up
evm.TU.Hic_asm_1_2.507	1938	3721	1174	5	0	5	1147.99	2292.57	3.41519	-9.40814	3.31e-41	1.81e-39	down
evm.TU.Hic_asm_2_56.26	391	405	471	1446	1498	1537	957.344	414.619	1500.07	1.855	4.17e-41	2.28e-39	up
evm.TU.Hic_asm_3_39.65	707	600	277	15018	15441	20539	8807.89	525.822	17090	5.02278	4.74e-41	2.59e-39	up
evm.TU.Hic_asm_3_48.392	464	637	554	35	39	23	288.667	544.949	32.3853	-4.07132	4.75e-41	2.59e-39	down
evm.TU.Hic_asm_11_60.329	193	141	243	1485	2104	2238	1066.45	187.401	1945.5	3.37468	6.01e-41	3.26e-39	up
evm.TU.Hic_asm_5_24.146	741	1212	1021	67	50	64	520.53	980.236	60.8237	-4.01169	7.29e-41	3.95e-39	down
Novel02687	4339	7241	4482	61170	75073	69746	37072.9	5326.92	68818.9	3.6915	7.68e-41	4.16e-39	up
evm.TU.Hic_asm_1_2.178	20504	25135	14862	1411	894	1139	10607.3	20055.3	1159.17	-4.11292	1.08e-40	5.83e-39	down
evm.TU.Hic_asm_9_2.9	566	925	583	3	3	3	345.282	687.55	3.01362	-7.83451	1.21e-40	6.5e-39	down
evm.TU.Hic_asm_1_5.62	1976	2215	1703	167	245	237	1080.44	1944.36	216.517	-3.16616	1.31e-40	7.05e-39	down
evm.TU.Hic_asm_0_49.75	638	458	683	2979	3058	3463	1880.56	579.448	3181.66	2.45648	1.45e-40	7.8e-39	up
evm.TU.Hic_asm_9_40.823	2367	2118	2543	6876	6850	6287	4498.99	2298.38	6699.6	1.54336	1.5e-40	8.05e-39	up
evm.TU.Hic_asm_4_11.80	898	2964	3720	16	28	18	1248.66	2476.72	20.6073	-6.90705	1.88e-40	1e-38	down
evm.TU.Hic_asm_5_40.38	1276	1343	1060	6120	7484	6642	3987.89	1212.88	6762.91	2.47954	1.98e-40	1.05e-38	up
evm.TU.Hic_asm_8_2.485	319	372	422	1643	1999	1649	1065.68	364.421	1766.94	2.27766	2.39e-40	1.27e-38	up
[truncated: 9,380 more rows]

## Sheet: N1-M2vsN1-M3
Table S5 List of DEGs of N1 between M2 and M3
[truncated: 2,713 more rows]

[truncated: 3 more sheets: N1Y-M1vsN1Y-M2, N1Y-M1vsN1Y-M3, N1Y-M2vsN1Y-M3]
