# Supplementary material for: Transcriptomics and Metabolomics Reveal the Critical Genes of Carotenoid Biosynthesis and Color Formation of Goji (Lycium barbarum L.) Fruit Ripening
Source: Plants (Basel). 2023 Jul 27;12(15):2791. doi: 10.3390/plants12152791 (PMC10421014; doi:10.3390/plants12152791)
Supplement: Supplementary file 1 [file plants-12-02791-s001.zip › Table-S6.xlsx]

## Sheet: Tbale S6
Table S6 Expression of genes related to carotenoid synthesis
gene_id	gene_name	N1M1_1	N1M1_2	N1M1_3	N1YM1_1	N1YM1_2	N1YM1_3	N1M2_1	N1M2_2	N1M2_3	N1YM2_1	N1YM2_2	N1YM2_3	N1M3_1	N1M3_2	N1M3_3	N1YM3_1	N1YM3_2	N1YM3_3	GO	KEGG	Pfan	NR
evm.TU.Hic_asm_0_6.265	PSY2-1	1.96945	1.81201	0.653276	0.380453	0.306994	2.2275	0	0.134192	0.0455163	0.185268	0	0	0.934644	0	0	0	0	0	Molecular Function:farnesyl-diphosphate farnesyltransferase activity (GO:0004310);Molecular Function:squalene synthase activity (GO:0051996)	phytoene synthase 2, chloroplastic-like; K02291 phytoene synthase [EC:2.5.1.32] (A)	PF00494: Squalene/phytoene synthase	PREDICTED: phytoene synthase, chloroplastic-like [Solanum tuberosum]
evm.TU.Hic_asm_8_29.268	PSY1	6.37382	6.22818	6.259	11.4289	11.0421	10.4627	177.132	169.008	183.819	119.062	159.469	106.421	208.03	240.447	259.086	194.586	181.18	270.298	Molecular Function:farnesyl-diphosphate farnesyltransferase activity (GO:0004310);Molecular Function:squalene synthase activity (GO:0051996)	phytoene synthase 1, chloroplastic; K02291 phytoene synthase [EC:2.5.1.32] (A)	PF00494: Squalene/phytoene synthase	phytoene synthase 1 [Lycium barbarum]
evm.TU.Hic_asm_3_39.235	PSY2-2	7.68726	10.4094	10.1951	13.0179	20.2286	15.8297	0.338303	0.767609	0.666786	1.12439	0.5872	0.666301	0.704158	0.906509	0.344721	0.597319	1.47473	0.732977	Molecular Function:farnesyl-diphosphate farnesyltransferase activity (GO:0004310);Molecular Function:squalene synthase activity (GO:0051996)	phytoene synthase 2, chloroplastic; K02291 phytoene synthase [EC:2.5.1.32] (A)	PF00494: Squalene/phytoene synthase	phytoene synthase 2 [Lycium barbarum]
evm.TU.Hic_asm_9_40.826	PDS1	23.4341	24.4784	26.0954	40.8843	29.3208	29.7287	1246.15	1190.69	1275.01	979.396	1246.29	952.466	1293.54	1298.41	1588.45	731.407	892.652	1561.77	Molecular Function:oxidoreductase activity (GO:0016491);Biological Process:oxidation-reduction process (GO:0055114)	PDS; phytoene dehydrogenase, chloroplastic/chromoplastic; K02293 15-cis-phytoene desaturase [EC:1.3.5.5] (A)	PF01593: Flavin containing amine oxidoreductase	phytoene desaturase [Lycium barbarum]
evm.TU.Hic_asm_9_40.829	PDS2	0	0	0	0	0	0	0	0	0	0	0	0	0	0	0	0	0	0	Molecular Function:oxidoreductase activity (GO:0016491);Biological Process:oxidation-reduction process (GO:0055114)	PDS; phytoene dehydrogenase, chloroplastic/chromoplastic; K02293 15-cis-phytoene desaturase [EC:1.3.5.5] (A)	PF01593: Flavin containing amine oxidoreductase	phytoene desaturase, partial [Lycium chinense]
evm.TU.Hic_asm_9_40.828	PDS3	0.224308	0	0	0.116453	0	0.116054	0.232849	0.985794	1.11457	0.680502	0.458049	0.222751	0.343302	0.649404	0.112043	0	0.12688	0.490083	Molecular Function:oxidoreductase activity (GO:0016491);Biological Process:oxidation-reduction process (GO:0055114)	PDS; phytoene dehydrogenase, chloroplastic/chromoplastic; K02293 15-cis-phytoene desaturase [EC:1.3.5.5] (A)	PF01593: Flavin containing amine oxidoreductase	phytoene desaturase, partial [Lycium chinense]
evm.TU.Hic_asm_5_40.20	Z-ISO	32.4514	30.4835	23.6689	23.5003	19.7914	30.8245	120.548	120.303	117.223	120.699	117.515	98.298	103.307	93.0843	97.8228	64.8336	90.3309	125.733	NA	15-cis-zeta-carotene isomerase, chloroplastic; K15744 zeta-carotene isomerase [EC:5.2.1.12] (A)	PF07298: NnrU protein	15-cis-zeta-carotene isomerase [Lycium barbarum]
evm.TU.Hic_asm_8_29.37	ZDS1	3.35871	7.88157	13.5981	7.36239	14.3358	6.01964	0.752013	0.643178	0.392685	0.421792	0.515521	0.675799	0.223986	0.0847403	0.219306	0.220647	0.223512	0.239815	Molecular Function:hydrolase activity, acting on ester bonds (GO:0016788)	Zeta-carotene desaturase, chloroplast precursor, putative (EC:1.14.99.30); K00514 zeta-carotene desaturase [EC:1.3.5.6] (A)	PF00657: GDSL-like Lipase/Acylhydrolase	unnamed protein product [Vitis vinifera]
evm.TU.Hic_asm_3_42.363	ZDS2	2.52243	4.77738	3.22602	1.39315	4.47093	2.49907	0.0557124	0	0	0	0	0	0.10952	0.051793	0	0.107887	0.303577	0.0586296	NA	Zeta-carotene desaturase, chloroplast precursor, putative (EC:1.14.99.30); K00514 zeta-carotene desaturase [EC:1.3.5.6] (A)	NA	PREDICTED: GDSL esterase/lipase At1g28580-like isoform X3 [Solanum lycopersicum]
evm.TU.Hic_asm_2_51.91	ZDS3	1.76465	2.90216	2.55043	3.21716	7.66269	2.25066	3.00337	2.04404	1.63133	1.88827	1.34084	1.44675	0.774644	0.514852	0.594465	0.350612	0.185707	0.672475	Molecular Function:hydrolase activity, acting on ester bonds (GO:0016788)	Zeta-carotene desaturase, chloroplast precursor, putative (EC:1.14.99.30); K00514 zeta-carotene desaturase [EC:1.3.5.6] (A)	PF00657: GDSL-like Lipase/Acylhydrolase	PREDICTED: uncharacterized protein LOC104428890 [Eucalyptus grandis]
evm.TU.Hic_asm_10_3.125	ZDS4	7.13838	17.9508	10.2673	0.484444	7.05865	2.80014	0.678057	1.41253	1.71554	1.46263	0.762194	1.94595	2.66585	2.47639	2.47032	3.09506	4.27534	0.76453	Molecular Function:hydrolase activity, acting on ester bonds (GO:0016788)	Zeta-carotene desaturase, chloroplast precursor, putative (EC:1.14.99.30); K00514 zeta-carotene desaturase [EC:1.3.5.6] (A)	PF00657: GDSL-like Lipase/Acylhydrolase	PREDICTED: GDSL esterase/lipase At5g03980-like [Nicotiana tomentosiformis]
evm.TU.Hic_asm_10_9.125	ZDS5	3.36355	5.74999	9.51895	22.464	25.7261	3.39457	0.0862132	0.0811096	0.247603	0.209965	0.169594	0.123711	0.254217	0.721332	0.124452	0	0.0939552	0.36291	Molecular Function:hydrolase activity, acting on ester bonds (GO:0016788)	Zeta-carotene desaturase, chloroplast precursor, putative (EC:1.14.99.30); K00514 zeta-carotene desaturase [EC:1.3.5.6] (A)	PF00657: GDSL-like Lipase/Acylhydrolase	PREDICTED: GDSL esterase/lipase At5g03980-like [Solanum lycopersicum]
evm.TU.Hic_asm_7_33.279	ZDS6	77.0658	121.866	136.329	388.901	608.387	98.8077	19.7478	20.9746	17.0192	21.1568	12.7127	20.776	15.3959	32.0716	22.6575	10.235	10.8392	12.8939	Molecular Function:hydrolase activity, acting on ester bonds (GO:0016788)	Zeta-carotene desaturase, chloroplast precursor, putative (EC:1.14.99.30); K00514 zeta-carotene desaturase [EC:1.3.5.6] (A)	PF00657: GDSL-like Lipase/Acylhydrolase	PREDICTED: GDSL esterase/lipase At5g03980-like [Solanum lycopersicum]
evm.TU.Hic_asm_10_11.1	ZDS7	4.84458	7.08059	12.0406	31.0467	37.1996	4.34249	0.256257	0.361632	0.214657	0.218433	0.189036	0.490288	0.535236	0.565795	0.339092	0.310152	0.27927	0.235966	Molecular Function:hydrolase activity, acting on ester bonds (GO:0016788)	Zeta-carotene desaturase, chloroplast precursor, putative (EC:1.14.99.30); K00514 zeta-carotene desaturase [EC:1.3.5.6] (A)	PF00657: GDSL-like Lipase/Acylhydrolase	PREDICTED: GDSL esterase/lipase At5g03980-like [Solanum lycopersicum]
evm.TU.Hic_asm_8_29.43	ZDS8	13.414	23.1434	19.655	16.5886	29.6216	19.534	14.3551	14.8301	17.2999	11.5075	14.7349	11.2255	13.8021	16.5088	14.0783	24.5794	15.3884	14.9421	Molecular Function:hydrolase activity, acting on ester bonds (GO:0016788)	Zeta-carotene desaturase, chloroplast precursor, putative (EC:1.14.99.30); K00514 zeta-carotene desaturase [EC:1.3.5.6] (A)	PF00657: GDSL-like Lipase/Acylhydrolase	PREDICTED: GDSL esterase/lipase At1g28600-like [Nicotiana sylvestris]
evm.TU.Hic_asm_10_3.1146	ZDS9	1.13585	0.734874	0.991895	1.39221	1.26752	0.910226	0.425539	0.375327	0.373432	0.328182	0.38367	0.407084	0.261414	0.173076	0.307142	0.326189	0.202892	0.195922	Molecular Function:hydrolase activity, acting on ester bonds (GO:0016788)	Zeta-carotene desaturase, chloroplast precursor, putative (EC:1.14.99.30); K00514 zeta-carotene desaturase [EC:1.3.5.6] (A)	PF00657: GDSL-like Lipase/Acylhydrolase	F1K23.13 [Arabidopsis thaliana]
evm.TU.Hic_asm_8_29.40	ZDS10	1.2727	3.64615	1.47549	14.4452	8.11042	6.35772	0	0	0	0	0	0	0	0	0	0	0	0	Molecular Function:hydrolase activity, acting on ester bonds (GO:0016788)	Zeta-carotene desaturase, chloroplast precursor, putative (EC:1.14.99.30); K00514 zeta-carotene desaturase [EC:1.3.5.6] (A)	PF00657: GDSL-like Lipase/Acylhydrolase	PREDICTED: GDSL esterase/lipase At1g28590-like [Solanum tuberosum]
evm.TU.Hic_asm_2_12.38	ZDS11	0.437566	4.83929	5.12666	9.62371	24.4917	3.62225	0.0825869	0.116547	0.0790628	0.140794	0.0203076	0.0395026	0.0405874	0	0	0.0599736	0	0	Molecular Function:hydrolase activity, acting on ester bonds (GO:0016788)	Zeta-carotene desaturase, chloroplast precursor, putative (EC:1.14.99.30); K00514 zeta-carotene desaturase [EC:1.3.5.6] (A)	PF00657: GDSL-like Lipase/Acylhydrolase	unnamed protein product [Vitis vinifera]
evm.TU.Hic_asm_9_37.97	ZDS12	4.49706	4.51428	2.66693	1.81202	1.79957	1.45854	10.4514	6.94846	11.9398	6.24461	7.74408	9.26496	11.5054	15.7402	26.6874	19.7669	19.6667	18.9177	Molecular Function:hydrolase activity, acting on ester bonds (GO:0016788)	Zeta-carotene desaturase, chloroplast precursor, putative (EC:1.14.99.30); K00514 zeta-carotene desaturase [EC:1.3.5.6] (A)	PF00657: GDSL-like Lipase/Acylhydrolase	PREDICTED: GDSL esterase/lipase At5g03980-like [Solanum tuberosum]
evm.TU.Hic_asm_4_14.315	ZDS13	41.3601	36.0091	75.7567	57.3719	31.6585	12.9127	2.40383	2.38717	1.85379	1.6262	2.23299	2.42733	6.62876	7.38697	5.46208	5.30154	2.03754	2.88104	Molecular Function:hydrolase activity, acting on ester bonds (GO:0016788)	Zeta-carotene desaturase, chloroplast precursor, putative (EC:1.14.99.30); K00514 zeta-carotene desaturase [EC:1.3.5.6] (A)	PF00657: GDSL-like Lipase/Acylhydrolase	PREDICTED: acetylajmalan esterase-like [Nicotiana sylvestris]
evm.TU.Hic_asm_10_9.124	ZDS14	0.0683438	0.0675966	0	0.354817	0.0654419	0	0	0	0	0	0	0	0	0.0659551	0	0.0686937	0	0	Molecular Function:hydrolase activity, acting on ester bonds (GO:0016788)	Zeta-carotene desaturase, chloroplast precursor, putative (EC:1.14.99.30); K00514 zeta-carotene desaturase [EC:1.3.5.6] (A)	PF00657: GDSL-like Lipase/Acylhydrolase	PREDICTED: GDSL esterase/lipase At5g03980-like [Solanum lycopersicum]
evm.TU.Hic_asm_11_15.338	ZDS15	0.0443124	0.241054	0.135438	0.368087	0.106077	0.298046	0.206999	0.108192	0.132111	0.201651	0.158355	0.0660073	0.158246	0.192436	0.15494	0.133618	0.375979	0.169429	Molecular Function:hydrolase activity, acting on ester bonds (GO:0016788)	Zeta-carotene desaturase, chloroplast precursor, putative (EC:1.14.99.30); K00514 zeta-carotene desaturase [EC:1.3.5.6] (A)	PF00657: GDSL-like Lipase/Acylhydrolase	PREDICTED: GDSL esterase/lipase At3g48460-like isoform X2 [Nicotiana sylvestris]
evm.TU.Hic_asm_10_3.2071	ZDS16	28.7264	34.7182	46.14	56.9349	47.8736	46.1235	322.889	323.474	363.748	356.177	319.531	260.2	375.634	375.19	396.994	556.441	536.676	493.802	Molecular Function:oxidoreductase activity (GO:0016491);Biological Process:oxidation-reduction process (GO:0055114)	zeta-carotene desaturase, chloroplastic/chromoplastic; K00514 zeta-carotene desaturase [EC:1.3.5.6] (A)	PF01593: Flavin containing amine oxidoreductase	zeta-carotene desaturase [Lycium barbarum]
evm.TU.Hic_asm_11_3.379	CRTISO1	5.49016	7.08278	8.48472	6.41662	9.77759	8.67253	3.68935	3.16012	3.08384	4.98874	3.08715	2.92357	3.38271	3.14825	2.17269	5.09174	3.57058	3.73766	Molecular Function:oxidoreductase activity (GO:0016491);Biological Process:oxidation-reduction process (GO:0055114)	prolycopene isomerase, chloroplastic; K09835 prolycopene isomerase [EC:5.2.1.13] (A)	PF01593: Flavin containing amine oxidoreductase	PREDICTED: prolycopene isomerase 1, chloroplastic-like [Solanum tuberosum]
evm.TU.Hic_asm_3_47.4	CRTISO2	3.7179	1.88498	1.30505	1.81667	2.06422	3.32991	1.94595	1.86127	1.98711	2.21163	2.48819	3.07158	2.04019	1.62815	1.37332	3.07748	2.75691	1.50175	Molecular Function:oxidoreductase activity (GO:0016491);Biological Process:oxidation-reduction process (GO:0055114)	CRTISO; prolycopene isomerase, chloroplastic-like (EC:5.2.1.13); K09835 prolycopene isomerase [EC:5.2.1.13] (A)	PF01593: Flavin containing amine oxidoreductase	PREDICTED: pyridine nucleotide-disulfide oxidoreductase domain-containing protein 2 [Nicotiana sylvestris]
evm.TU.Hic_asm_3_46.10	CRTISO3	4.1553	5.53133	3.62868	4.54166	4.2182	5.59296	3.34056	3.38691	3.88108	5.49748	3.98748	3.00953	3.41095	3.46735	2.12241	3.07748	3.14571	4.02743	Molecular Function:oxidoreductase activity (GO:0016491);Biological Process:oxidation-reduction process (GO:0055114)	CRTISO; prolycopene isomerase, chloroplastic-like (EC:5.2.1.13); K09835 prolycopene isomerase [EC:5.2.1.13] (A)	PF01593: Flavin containing amine oxidoreductase	PREDICTED: pyridine nucleotide-disulfide oxidoreductase domain-containing protein 2 [Nicotiana sylvestris]
evm.TU.Hic_asm_7_40.210	CRTISO4	15.7853	15.3295	15.4572	18.8531	22.183	20.058	48.5859	37.9617	42.0626	50.846	47.9967	37.3821	24.1384	23.2844	25.2477	22.1961	25.8615	28.2566	Molecular Function:oxidoreductase activity (GO:0016491);Biological Process:oxidation-reduction process (GO:0055114)	prolycopene isomerase, chloroplastic; K09835 prolycopene isomerase [EC:5.2.1.13] (A)	PF01593: Flavin containing amine oxidoreductase	carotene isomerase [Lycium barbarum]
evm.TU.Hic_asm_4_1.237	LCYE	3.30775	4.71716	4.57166	7.45481	6.53102	5.83726	2.2359	1.52757	1.24862	2.7486	1.64938	0.967612	1.07267	0.866084	1.02464	1.15977	1.13132	0.672278	NA	LCYe; lycopene epsilon cyclase, chloroplastic; K06444 lycopene epsilon-cyclase [EC:5.5.1.18] (A)	PF05834: Lycopene cyclase protein	lycopene epsilon-cyclase [Lycium barbarum]
evm.TU.Hic_asm_7_40.511	LCYB	14.5876	19.2554	16.3898	17.808	20.9653	19.4681	39.8815	32.3811	36.3912	41.6085	32.7954	30.8139	29.2119	30.8658	40.2054	23.7063	32.0496	34.6719	NA	lycopene beta cyclase, chloroplastic; K06443 lycopene beta-cyclase [EC:5.5.1.19] (A)	PF05834: Lycopene cyclase protein	lycopene beta-cyclase [Lycium barbarum]
evm.TU.Hic_asm_6_70.163	CYP97A1	0	0	0	0	0	0	0.0358938	0	0	0.0349665	0	0	0	0.0333686	0	0	0	0	Molecular Function:iron ion binding (GO:0005506);Molecular Function:oxidoreductase activity, acting on paired donors, with incorporation or reduction of molecular oxygen (GO:0016705)	protein LUTEIN DEFICIENT 5, chloroplastic; K15747 beta-ring hydroxylase [EC:1.14.-.-] (A)	PF00067: Cytochrome P450	PREDICTED: protein LUTEIN DEFICIENT 5, chloroplastic-like [Solanum tuberosum]
evm.TU.Hic_asm_6_70.284	CYP97A2	9.91227	10.9026	10.0552	18.2332	14.4007	9.59377	102.875	78.9469	84.2612	91.7057	83.0378	77.2204	67.7013	63.4561	73.9268	83.0323	59.5489	83.0107	Molecular Function:iron ion binding (GO:0005506);Molecular Function:oxidoreductase activity, acting on paired donors, with incorporation or reduction of molecular oxygen (GO:0016705)	protein LUTEIN DEFICIENT 5, chloroplastic; K15747 beta-ring hydroxylase [EC:1.14.-.-] (A)	PF00067: Cytochrome P450	P450 carotenoid beta-ring hydroxylase [Lycium barbarum]
evm.TU.Hic_asm_11_40.188	CYP97A3	26.0094	20.5702	10.5189	61.7068	12.2042	36.7796	868.531	681.666	805.155	919.781	911.943	632.917	472.066	471.757	597.498	453.212	491.859	569.539	Molecular Function:iron ion binding (GO:0005506);Molecular Function:oxidoreductase activity, acting on paired donors, with incorporation or reduction of molecular oxygen (GO:0016705)	Cytochrome P450 97B2, chloroplastic; K15747 beta-ring hydroxylase [EC:1.14.-.-] (A)	PF00067: Cytochrome P450	PREDICTED: cytochrome P450 97B2, chloroplastic-like [Solanum tuberosum]
evm.TU.Hic_asm_9_35.213	CrtR2	33.5152	26.1912	31.1136	27.25	22.8305	25.0568	2180.07	2347.32	2349.86	1757.97	2488.39	1890.63	1695.23	1625.68	2168.42	1074.27	1212.23	2088.43	Molecular Function:iron ion binding (GO:0005506);Biological Process:lipid biosynthetic process (GO:0008610)	CHY2; beta-carotene hydroxylase 1, chloroplastic-like; K15746 beta-carotene 3-hydroxylase [EC:1.14.13.129] (A)	PF04116: Fatty acid hydroxylase superfamily	carotenoid beta-ring hydroxylase 2 [Lycium barbarum]
evm.TU.Hic_asm_2_51.122	CrtR1	21.4187	19.9485	23.4131	23.1048	32.6088	19.8645	6.59462	7.52646	6.48571	7.51253	8.22308	8.27361	8.39455	7.53773	11.0282	1.98885	5.30176	6.37108	Molecular Function:iron ion binding (GO:0005506);Biological Process:lipid biosynthetic process (GO:0008610)	beta-carotene hydroxylase 2, chloroplastic; K15746 beta-carotene 3-hydroxylase [EC:1.14.13.129] (A)	PF04116: Fatty acid hydroxylase superfamily	carotenoid beta-ring hydroxylase 1 [Lycium barbarum]
evm.TU.Hic_asm_7_40.38	CYP97C1	0.0936033	0.879509	0.143046	2.52697	1.5685	0.895936	0.0242919	0.159977	0.255809	3.21835	1.62472	0.185907	0.931186	0.203246	0.163643	0.0940825	2.11787	0.102255	Molecular Function:iron ion binding (GO:0005506);Molecular Function:oxidoreductase activity, acting on paired donors, with incorporation or reduction of molecular oxygen (GO:0016705)	carotene epsilon-monooxygenase, chloroplastic; K09837 carotene epsilon-monooxygenase [EC:1.14.99.45] (A)	PF00067: Cytochrome P450	P450 carotenoid epsilon-ring hydroxylase [Lycium barbarum]
evm.TU.contig_8.14	CYP97C2	0.425291	0.315481	0.649937	0.588791	0.509042	0.513426	0.551857	0.588414	0.281765	0.322561	0.361862	0.14078	0.578583	0.649843	0.389464	0.213734	0.360849	0.387169	Molecular Function:iron ion binding (GO:0005506);Molecular Function:oxidoreductase activity, acting on paired donors, with incorporation or reduction of molecular oxygen (GO:0016705)	CYP97C11; cytochrome P450-type monooxygenase 97C11; K09837 carotene epsilon-monooxygenase [EC:1.14.99.45] (A)	PF16135: Tify domain binding domain	PREDICTED: uncharacterized protein LOC104121606 isoform X2 [Nicotiana tomentosiformis]
evm.TU.contig_8.11	CYP97C3	0.143606	0.284072	0.256038	0.410054	0.275017	0.334349	0.0745372	0.175312	3.99597	0.290447	0.0366565	0.0713047	0.659365	0.415761	0.286927	3.10334	0.121846	0.15688	Molecular Function:iron ion binding (GO:0005506);Molecular Function:oxidoreductase activity, acting on paired donors, with incorporation or reduction of molecular oxygen (GO:0016705)	carotene epsilon-monooxygenase, chloroplastic; K09837 carotene epsilon-monooxygenase [EC:1.14.99.45] (A)	PF00067: Cytochrome P450	P450 carotenoid epsilon-ring hydroxylase [Lycium barbarum]
evm.TU.Hic_asm_3_48.426	ZEP1	14.3011	13.2419	2.01501	0.789854	1.16543	1.102	0.789663	0.148583	0	0.153853	0.466016	0.755417	0.465697	0.440465	0.455965	0.611673	0	0.83101	NA	zeaxanthin epoxidase, chloroplastic (EC:1.14.13.90); K09838 zeaxanthin epoxidase [EC:1.14.13.90] (A)	NA	PREDICTED: zeaxanthin epoxidase, chloroplastic [Nicotiana sylvestris]
evm.TU.Hic_asm_3_48.425	ZEP2	1.03548	1.20074	0.181889	0.222449	0.23933	0.554215	0.0741316	0.104615	0.0354841	0.108325	0.072914	0.390042	0	0.137833	0.178354	0.179445	0.121183	0.195033	NA	zeaxanthin epoxidase, chloroplastic (EC:1.14.13.90); K09838 zeaxanthin epoxidase [EC:1.14.13.90] (A)	NA	zeaxanthin epoxidase [Lycium ruthenicum]
evm.TU.Hic_asm_3_48.423	ZEP3	28.5011	25.4711	30.2591	30.1471	34.1815	41.8681	2.38628	3.41633	2.83074	3.23427	2.89134	3.65578	4.65697	1.39856	1.24808	1.49012	5.10692	2.25647	Molecular Function:protein binding (GO:0005515);Molecular Function:FAD binding (GO:0071949)	zeaxanthin epoxidase, chloroplastic; K09838 zeaxanthin epoxidase [EC:1.14.13.90] (A)	PF00498: FHA domain	zeaxanthin epoxidase [Lycium barbarum]
evm.TU.Hic_asm_6_79.500	VDE1	8.74801	10.6108	7.13607	8.07066	8.77275	6.94205	12.3331	11.2856	11.3957	12.0444	10.139	11.3874	9.64957	9.24085	9.21172	11.1395	11.5683	11.5583	Molecular Function:violaxanthin de-epoxidase activity (GO:0046422);Biological Process:oxidation-reduction process (GO:0055114)	VDE; violaxanthin de-epoxidase (EC:1.10.99.3); K09839 violaxanthin de-epoxidase [EC:1.23.5.1] (A)	PF07137: VDE lipocalin domain	PREDICTED: violaxanthin de-epoxidase, chloroplastic [Solanum lycopersicum]
evm.TU.Hic_asm_6_70.259	VDE2	12.9318	15.995	16.7057	21.7064	28.4614	21.3404	10.5288	9.71295	10.8075	15.7272	8.42855	8.16969	9.57265	9.92407	8.78154	10.7609	12.9086	10.3722	Molecular Function:violaxanthin de-epoxidase activity (GO:0046422);Biological Process:oxidation-reduction process (GO:0055114)	violaxanthin de-epoxidase, chloroplastic; K09839 violaxanthin de-epoxidase [EC:1.23.5.1] (A)	PF07137: VDE lipocalin domain	violaxanthin de-epoxidase [Lycium barbarum]
evm.TU.Hic_asm_2_58.453	NSY	7.01487	5.49679	5.93891	8.89952	4.73029	8	419.663	362.833	398.343	347.1	441.369	346.862	323.977	315.315	387.631	261.152	328.726	439.829	NA	neoxanthin synthase, chloroplastic; K14593 capsanthin/capsorubin synthase [EC:5.3.99.8] (A)	PF05834: Lycopene cyclase protein	chromoplast-specific lycopene beta-cyclase [Lycium ruthenicum]
