# Supplementary material for: Transcriptomics and Metabolomics Reveal the Critical Genes of Carotenoid Biosynthesis and Color Formation of Goji (Lycium barbarum L.) Fruit Ripening
Source: Plants (Basel). 2023 Jul 27;12(15):2791. doi: 10.3390/plants12152791 (PMC10421014; doi:10.3390/plants12152791)
Supplement: Supplementary file 1 [file plants-12-02791-s001.zip › Table-S7.xlsx]

## Sheet: Table S7
Table S7 Carotenoids and genes correlation coefficient
	Total Carotenoid	Phytoene	Xanthophyll	beta-Carotene	Zeaxanthin	Zeaxanthin dipalmitate	Zeaxanthin palmitate	beta-cryptoflavin palmitate	Rubixanthin palmitate	PSY1	PSY2-1	PSY2-2	PDS1	Z-ISO	ZDS1	ZDS2	ZDS3	ZDS5	ZDS6	ZDS7	ZDS10	ZDS11	ZDS12	ZDS13	ZDS16	CRTISO4	LCYE	LCYB	CYP97A2	CYP97A3	CrtR2	ZEP1	ZEP3	NSY
Total Carotenoid	1	0.907185	-0.723584	-0.603131	0.505091	0.712583	0.506015	0.578085	0.57409	0.804688	-0.469337	-0.648046	0.636759	0.498596	-0.613356	-0.580906	-0.70166	-0.519994	-0.51268	-0.511957	-0.515417	-0.478994	0.877408	-0.535071	0.877551	0.0084642	-0.719532	0.449764	0.542342	0.376344	0.454345	-0.345584	-0.687894	0.595447
Phytoene	0.907185	1	-0.440916	-0.29802	0.276535	0.436671	0.33419	0.443206	0.443245	0.586132	-0.271034	-0.342032	0.333275	0.158421	-0.348287	-0.301642	-0.54852	-0.277925	-0.280788	-0.274078	-0.279785	-0.260828	0.773277	-0.269444	0.678434	-0.326764	-0.46264	0.120171	0.216298	0.0163151	0.109788	-0.180187	-0.372693	0.27038
Xanthophyll	-0.723584	-0.440916	1	0.948594	-0.660189	-0.970748	-0.566287	-0.582931	-0.578985	-0.938416	0.709211	0.89545	-0.939019	-0.901121	0.860255	0.90683	0.61898	0.693899	0.643135	0.671426	0.713952	0.607315	-0.764887	0.840757	-0.930666	-0.591336	0.905012	-0.836859	-0.924994	-0.851038	-0.898763	0.580147	0.950295	-0.946429
beta-Carotene	-0.603131	-0.29802	0.948594	1	-0.826489	-0.86248	-0.329144	-0.3365	-0.333988	-0.813557	0.723077	0.868726	-0.864752	-0.90496	0.84447	0.910591	0.563112	0.670905	0.621744	0.646753	0.684457	0.591806	-0.619787	0.836939	-0.869478	-0.734351	0.847443	-0.825631	-0.940499	-0.910444	-0.893114	0.578828	0.915081	-0.93812
Zeaxanthin	0.505091	0.276535	-0.660189	-0.826489	1	0.527052	-0.174558	-0.161134	-0.163359	0.497319	-0.5969	-0.658754	0.542891	0.685529	-0.617863	-0.650148	-0.436886	-0.527969	-0.504535	-0.51213	-0.527173	-0.463036	0.394776	-0.646005	0.713445	0.668319	-0.614944	0.592628	0.749224	0.739402	0.631974	-0.406253	-0.693427	0.712838
Zeaxanthin dipalmitate	0.712583	0.436671	-0.970748	-0.86248	0.527052	1	0.658857	0.669379	0.663668	0.949788	-0.668114	-0.88248	0.945922	0.887371	-0.831232	-0.862281	-0.607007	-0.686	-0.6448	-0.668041	-0.693071	-0.610592	0.778649	-0.799291	0.899566	0.538962	-0.881576	0.844595	0.888848	0.812955	0.884511	-0.546281	-0.932205	0.925765
Zeaxanthin palmitate	0.506015	0.33419	-0.566287	-0.329144	-0.174558	0.658857	1	0.976681	0.965942	0.66214	-0.211248	-0.468121	0.620508	0.407347	-0.447804	-0.450695	-0.419356	-0.352886	-0.327396	-0.344193	-0.362244	-0.320524	0.582743	-0.370119	0.447204	-0.0181655	-0.517279	0.422071	0.36098	0.275848	0.446372	-0.282295	-0.492169	0.440109
beta-cryptoflavin palmitate	0.578085	0.443206	-0.582931	-0.3365	-0.161134	0.669379	0.976681	1	0.998619	0.706064	-0.259934	-0.474073	0.624638	0.385353	-0.459395	-0.457675	-0.4614	-0.356453	-0.331003	-0.349531	-0.366778	-0.326725	0.66139	-0.373287	0.493939	-0.0723073	-0.539425	0.412156	0.355277	0.251528	0.425221	-0.286883	-0.508942	0.437575
Rubixanthin palmitate	0.57409	0.443245	-0.578985	-0.333988	-0.163359	0.663668	0.965942	0.998619	1	0.704336	-0.267516	-0.470556	0.620902	0.379926	-0.456201	-0.454043	-0.461061	-0.353789	-0.327899	-0.347469	-0.365293	-0.324468	0.662319	-0.369919	0.489582	-0.0751233	-0.537228	0.411245	0.349905	0.248365	0.420927	-0.284282	-0.507624	0.433008
PSY1	0.804688	0.586132	-0.938416	-0.813557	0.497319	0.949788	0.66214	0.706064	0.704336	1	-0.65775	-0.836147	0.950398	0.831921	-0.794829	-0.821467	-0.640971	-0.642995	-0.606448	-0.628166	-0.650395	-0.574608	0.864647	-0.75249	0.9142	0.406243	-0.867721	0.783126	0.832551	0.727178	0.840922	-0.519402	-0.896137	0.892684
PSY2-1	-0.469337	-0.271034	0.709211	0.723077	-0.5969	-0.668114	-0.211248	-0.259934	-0.267516	-0.65775	1	0.57207	-0.671044	-0.628165	0.389312	0.658336	0.168794	0.127936	0.122461	0.110853	0.304459	0.115263	-0.53498	0.422664	-0.686524	-0.549254	0.513318	-0.669866	-0.735194	-0.679659	-0.682617	0.713923	0.735225	-0.716897
PSY2-2	-0.648046	-0.342032	0.89545	0.868726	-0.658754	-0.88248	-0.468121	-0.474073	-0.470556	-0.836147	0.57207	1	-0.870276	-0.878405	0.894898	0.87256	0.778854	0.834781	0.841584	0.8263	0.810568	0.836993	-0.691752	0.683869	-0.831288	-0.572947	0.935244	-0.755146	-0.879826	-0.837396	-0.865314	0.305279	0.953447	-0.897675
PDS1	0.636759	0.333275	-0.939019	-0.864752	0.542891	0.945922	0.620508	0.624638	0.620902	0.950398	-0.671044	-0.870276	1	0.940841	-0.813322	-0.856679	-0.574864	-0.669773	-0.629907	-0.654413	-0.677404	-0.598557	0.730481	-0.787684	0.829736	0.611553	-0.863701	0.890967	0.898933	0.858967	0.954833	-0.531864	-0.921517	0.966244
Z-ISO	0.498596	0.158421	-0.901121	-0.90496	0.685529	0.887371	0.407347	0.385353	0.379926	0.831921	-0.628165	-0.878405	0.940841	1	-0.830329	-0.856148	-0.522347	-0.713996	-0.673803	-0.698748	-0.701021	-0.639338	0.542239	-0.819108	0.779323	0.797321	-0.82555	0.918737	0.939829	0.94986	0.971494	-0.492194	-0.906932	0.975752
ZDS1	-0.613356	-0.348287	0.860255	0.84447	-0.617863	-0.831232	-0.447804	-0.459395	-0.456201	-0.794829	0.389312	0.894898	-0.813322	-0.830329	1	0.887998	0.783629	0.825374	0.801219	0.810095	0.643052	0.824324	-0.656541	0.826845	-0.794927	-0.538337	0.841809	-0.713831	-0.815742	-0.779811	-0.796917	0.266968	0.846486	-0.83619
ZDS2	-0.580906	-0.301642	0.90683	0.910591	-0.650148	-0.862281	-0.450695	-0.457675	-0.454043	-0.821467	0.658336	0.87256	-0.856679	-0.856148	0.887998	1	0.693182	0.653599	0.661988	0.638646	0.535615	0.70242	-0.622006	0.721085	-0.821128	-0.622799	0.776575	-0.763613	-0.880039	-0.839137	-0.853284	0.6153	0.861616	-0.883865
ZDS3	-0.70166	-0.54852	0.61898	0.563112	-0.436886	-0.607007	-0.419356	-0.4614	-0.461061	-0.640971	0.168794	0.778854	-0.574864	-0.522347	0.783629	0.693182	1	0.822845	0.881413	0.831098	0.621491	0.914136	-0.662931	0.448958	-0.667774	-0.104782	0.75233	-0.36934	-0.486209	-0.432635	-0.48931	0.129255	0.624267	-0.557418
ZDS5	-0.519994	-0.277925	0.693899	0.670905	-0.527969	-0.686	-0.352886	-0.356453	-0.353789	-0.642995	0.127936	0.834781	-0.669773	-0.713996	0.825374	0.653599	0.822845	1	0.979771	0.998799	0.87196	0.927651	-0.553057	0.687705	-0.64459	-0.427711	0.848132	-0.579848	-0.657483	-0.64896	-0.66969	0.0773507	0.701089	-0.698021
ZDS6	-0.51268	-0.280788	0.643135	0.621744	-0.504535	-0.6448	-0.327396	-0.331003	-0.327899	-0.606448	0.122461	0.841584	-0.629907	-0.673803	0.801219	0.661988	0.881413	0.979771	1	0.985769	0.823546	0.976187	-0.526932	0.572294	-0.613585	-0.380277	0.810457	-0.522164	-0.617983	-0.610806	-0.628192	0.0655977	0.675918	-0.657912
ZDS7	-0.511957	-0.274078	0.671426	0.646753	-0.51213	-0.668041	-0.344193	-0.349531	-0.347469	-0.628166	0.110853	0.8263	-0.654413	-0.698748	0.810095	0.638646	0.831098	0.998799	0.985769	1	0.864195	0.935879	-0.540227	0.660173	-0.627079	-0.41136	0.834144	-0.56321	-0.637986	-0.632303	-0.652859	0.0642093	0.685176	-0.680601
ZDS10	-0.515417	-0.279785	0.713952	0.684457	-0.527173	-0.693071	-0.362244	-0.366778	-0.365293	-0.650395	0.304459	0.810568	-0.677404	-0.701021	0.643052	0.535615	0.621491	0.87196	0.823546	0.864195	1	0.71865	-0.564786	0.589155	-0.647899	-0.429729	0.895601	-0.5864	-0.660384	-0.640597	-0.67571	0.0815235	0.740734	-0.70219
ZDS11	-0.478994	-0.260828	0.607315	0.591806	-0.463036	-0.610592	-0.320524	-0.326725	-0.324468	-0.574608	0.115263	0.836993	-0.598557	-0.639338	0.824324	0.70242	0.914136	0.927651	0.976187	0.935879	0.71865	1	-0.499444	0.500399	-0.573953	-0.348348	0.756775	-0.477357	-0.585745	-0.580464	-0.59439	0.0428389	0.650531	-0.620896
ZDS12	0.877408	0.773277	-0.764887	-0.619787	0.394776	0.778649	0.582743	0.66139	0.662319	0.864647	-0.53498	-0.691752	0.730481	0.542239	-0.656541	-0.622006	-0.662931	-0.553057	-0.526932	-0.540227	-0.564786	-0.499444	1	-0.575628	0.845255	0.0872834	-0.7661	0.58339	0.60268	0.460111	0.569163	-0.320546	-0.732961	0.665322
ZDS13	-0.535071	-0.269444	0.840757	0.836939	-0.646005	-0.799291	-0.370119	-0.373287	-0.369919	-0.75249	0.422664	0.683869	-0.787684	-0.819108	0.826845	0.721085	0.448958	0.687705	0.572294	0.660173	0.589155	0.500399	-0.575628	1	-0.764779	-0.640962	0.735638	-0.79031	-0.813732	-0.787709	-0.795926	0.439031	0.757287	-0.829165
ZDS16	0.877551	0.678434	-0.930666	-0.869478	0.713445	0.899566	0.447204	0.493939	0.489582	0.9142	-0.686524	-0.831288	0.829736	0.779323	-0.794927	-0.821128	-0.667774	-0.64459	-0.613585	-0.627079	-0.647899	-0.573953	0.845255	-0.764779	1	0.428534	-0.845371	0.72722	0.842478	0.727374	0.750525	-0.543745	-0.890855	0.850791
CRTISO4	0.0084642	-0.326764	-0.591336	-0.734351	0.668319	0.538962	-0.0181655	-0.0723073	-0.0751233	0.406243	-0.549254	-0.572947	0.611553	0.797321	-0.538337	-0.622799	-0.104782	-0.427711	-0.380277	-0.41136	-0.429729	-0.348348	0.0872834	-0.640962	0.428534	1	-0.436418	0.796745	0.797753	0.909582	0.782396	-0.456318	-0.626125	0.747161
LCYE	-0.719532	-0.46264	0.905012	0.847443	-0.614944	-0.881576	-0.517279	-0.539425	-0.537228	-0.867721	0.513318	0.935244	-0.863701	-0.82555	0.841809	0.776575	0.75233	0.848132	0.810457	0.834144	0.895601	0.756775	-0.7661	0.735638	-0.845371	-0.436418	1	-0.688732	-0.802706	-0.734166	-0.822837	0.273379	0.909471	-0.864379
LCYB	0.449764	0.120171	-0.836859	-0.825631	0.592628	0.844595	0.422071	0.412156	0.411245	0.783126	-0.669866	-0.755146	0.890967	0.918737	-0.713831	-0.763613	-0.36934	-0.579848	-0.522164	-0.56321	-0.5864	-0.477357	0.58339	-0.79031	0.72722	0.796745	-0.688732	1	0.896821	0.920175	0.900837	-0.548978	-0.836321	0.913262
CYP97A2	0.542342	0.216298	-0.924994	-0.940499	0.749224	0.888848	0.36098	0.355277	0.349905	0.832551	-0.735194	-0.879826	0.898933	0.939829	-0.815742	-0.880039	-0.486209	-0.657483	-0.617983	-0.637986	-0.660384	-0.585745	0.60268	-0.813732	0.842478	0.797753	-0.802706	0.896821	1	0.956716	0.934759	-0.558462	-0.939564	0.95969
CYP97A3	0.376344	0.0163151	-0.851038	-0.910444	0.739402	0.812955	0.275848	0.251528	0.248365	0.727178	-0.679659	-0.837396	0.858967	0.94986	-0.779811	-0.839137	-0.432635	-0.64896	-0.610806	-0.632303	-0.640597	-0.580464	0.460111	-0.787709	0.727374	0.909582	-0.734166	0.920175	0.956716	1	0.94503	-0.52254	-0.879977	0.942583
CrtR2	0.454345	0.109788	-0.898763	-0.893114	0.631974	0.884511	0.446372	0.425221	0.420927	0.840922	-0.682617	-0.865314	0.954833	0.971494	-0.796917	-0.853284	-0.48931	-0.66969	-0.628192	-0.652859	-0.67571	-0.59439	0.569163	-0.795926	0.750525	0.782396	-0.822837	0.900837	0.934759	0.94503	1	-0.526189	-0.909163	0.977908
ZEP1	-0.345584	-0.180187	0.580147	0.578828	-0.406253	-0.546281	-0.282295	-0.286883	-0.284282	-0.519402	0.713923	0.305279	-0.531864	-0.492194	0.266968	0.6153	0.129255	0.0773507	0.0655977	0.0642093	0.0815235	0.0428389	-0.320546	0.439031	-0.543745	-0.456318	0.273379	-0.548978	-0.558462	-0.52254	-0.526189	1	0.437361	-0.548852
ZEP3	-0.687894	-0.372693	0.950295	0.915081	-0.693427	-0.932205	-0.492169	-0.508942	-0.507624	-0.896137	0.735225	0.953447	-0.921517	-0.906932	0.846486	0.861616	0.624267	0.701089	0.675918	0.685176	0.740734	0.650531	-0.732961	0.757287	-0.890855	-0.626125	0.909471	-0.836321	-0.939564	-0.879977	-0.909163	0.437361	1	-0.945443
NSY	0.595447	0.27038	-0.946429	-0.93812	0.712838	0.925765	0.440109	0.437575	0.433008	0.892684	-0.716897	-0.897675	0.966244	0.975752	-0.83619	-0.883865	-0.557418	-0.698021	-0.657912	-0.680601	-0.70219	-0.620896	0.665322	-0.829165	0.850791	0.747161	-0.864379	0.913262	0.95969	0.942583	0.977908	-0.548852	-0.945443	1
