# Supplementary material for: Transcriptomics and Metabolomics Reveal the Critical Genes of Carotenoid Biosynthesis and Color Formation of Goji (Lycium barbarum L.) Fruit Ripening
Source: Plants (Basel). 2023 Jul 27;12(15):2791. doi: 10.3390/plants12152791 (PMC10421014; doi:10.3390/plants12152791)
Supplement: Supplementary file 1 [file plants-12-02791-s001.zip › Table-S8.xlsx]

## Sheet: Table S8
Table S8 Genes list of 17 modules
gene_id	module	GO	KEGG	Pfan	NR
evm.TU.contig_106.132	green	NA	Thylakoid rhodanese-like, putative isoform 1; K17525 chitinase domain-containing protein 1 (A)	NA	PREDICTED: rhodanese-like domain-containing protein 4A, chloroplastic [Nicotiana tomentosiformis]
evm.TU.contig_106.139	black	Molecular Function:oxidoreductase activity (GO:0016491);Biological Process:oxidation-reduction process (GO:0055114)	GA3ox1; gibberellin 3-beta-dioxygenase 1-like; K04124 gibberellin 3-beta-dioxygenase [EC:1.14.11.15] (A)	PF03171: 2OG-Fe(II) oxygenase superfamily	PREDICTED: probable 2-oxoglutarate-dependent dioxygenase AOP1.2-like [Solanum tuberosum]
evm.TU.contig_106.153	turquoise	NA	Os05g0104000; Actin-binding FH2 domain containing protein.; K02184 formin 2 (A)	PF02181: Formin Homology 2 Domain	PREDICTED: formin-like protein 1-like [Solanum tuberosum]
evm.TU.contig_106.173	brown	NA	NA	NA	PREDICTED: uncharacterized protein LOC101260845 isoform X7 [Solanum lycopersicum]
evm.TU.contig_106.183	green	Molecular Function:thiol-dependent ubiquitin-specific protease activity (GO:0004843);Biological Process:ubiquitin-dependent protein catabolic process (GO:0006511)	ubiquitin carboxyl-terminal hydrolase isozyme L5; K05610 ubiquitin carboxyl-terminal hydrolase L5 [EC:3.4.19.12] (A)	PF18031: Ubiquitin carboxyl-terminal hydrolases	PREDICTED: ubiquitin carboxyl-terminal hydrolase isozyme L5-like isoform X1 [Solanum tuberosum]
evm.TU.contig_106.208	brown	NA	NA	NA	NA
evm.TU.contig_106.229	yellow	Molecular Function:NADP binding (GO:0050661);Molecular Function:NAD binding (GO:0051287)	glyoxylate/succinic semialdehyde reductase 1; K18121 glyoxylate/succinic semialdehyde reductase [EC:1.1.1.79 1.1.1.-] (A)	PF14833: NAD-binding of NADP-dependent 3-hydroxyisobutyrate dehydrogenase	PREDICTED: glyoxylate/succinic semialdehyde reductase 1 [Nicotiana sylvestris]
evm.TU.contig_106.250	brown	Biological Process:defense response (GO:0006952);Cellular Component:integral component of membrane (GO:0016021)	MLO-like protein 1; K08472 mlo protein (A)	PF03094: Mlo family	PREDICTED: MLO-like protein 1 [Nicotiana tomentosiformis]
evm.TU.contig_106.254	brown	NA	NA	PF11210: Protein of unknown function (DUF2996)	PREDICTED: uncharacterized protein LOC102598030 [Solanum tuberosum]
evm.TU.contig_106.264	blue	NA	P-type ATPase; K14951 cation-transporting ATPase 13A3/4/5 [EC:3.6.3.-] (A)	PF00561: alpha/beta hydrolase fold	PREDICTED: uncharacterized protein LOC102586068 [Solanum tuberosum]
evm.TU.contig_106.271	turquoise	NA	NA	NA	PREDICTED: uncharacterized protein LOC104117125 [Nicotiana tomentosiformis]
evm.TU.contig_106.292	turquoise	Molecular Function:copper ion binding (GO:0005507);Molecular Function:oxidoreductase activity (GO:0016491);Biological Process:oxidation-reduction process (GO:0055114)	monocopper oxidase-like protein SKU5; K19791 iron transport multicopper oxidase (A)	PF07732: Multicopper oxidase	PREDICTED: monocopper oxidase-like protein SKU5-like [Solanum tuberosum]
evm.TU.contig_106.296	blue	Cellular Component:membrane (GO:0016020)	probable sodium/metabolite cotransporter BASS3, chloroplastic; K03453 bile acid:Na+ symporter, BASS family (A)	PF01758: Sodium Bile acid symporter family	PREDICTED: probable sodium/metabolite cotransporter BASS3, chloroplastic-like [Solanum tuberosum]
evm.TU.contig_106.299	yellow	NA	NA	NA	PREDICTED: transcription factor IBH1-like [Nicotiana tomentosiformis]
evm.TU.contig_106.302	blue	Molecular Function:protein binding (GO:0005515)	fimbrin-2; K17275 plastin-1 (A)	PF00307: Calponin homology (CH) domain	PREDICTED: fimbrin-like protein 2 [Nicotiana tomentosiformis]
evm.TU.contig_106.305	brown	NA	NA	NA	PREDICTED: uncharacterized protein LOC104095917 [Nicotiana tomentosiformis]
evm.TU.contig_106.306	turquoise	NA	NA	NA	PREDICTED: uncharacterized protein LOC102587802 [Solanum tuberosum]
evm.TU.contig_106.330	green	NA	NA	NA	NA
evm.TU.contig_106.333	blue	Molecular Function:zinc ion binding (GO:0008270)	uncharacterized LOC100250295; K03452 magnesium/proton exchanger (A)	PF01535: PPR repeat	PREDICTED: pentatricopeptide repeat-containing protein At3g46790, chloroplastic-like [Nicotiana tomentosiformis]
evm.TU.contig_106.342	brown	Molecular Function:sulfotransferase activity (GO:0008146)	cytosolic sulfotransferase 7-like; K01025 [EC:2.8.2.-] (A)	PF00685: Sulfotransferase domain	PREDICTED: cytosolic sulfotransferase 5-like [Nicotiana tomentosiformis]
evm.TU.contig_106.344	blue	Molecular Function:DNA-binding transcription factor activity (GO:0003700);Biological Process:regulation of transcription, DNA-templated (GO:0006355)	ERF1; ethylene-responsive transcription factor 1-like; K09286 EREBP-like factor (A)	PF00847: AP2 domain	PREDICTED: ethylene-responsive transcription factor 2 [Nicotiana tomentosiformis]
evm.TU.contig_106.37	turquoise	NA	hypothetical protein; K10352 myosin heavy chain (A)	NA	PREDICTED: WPP domain-associated protein-like [Solanum lycopersicum]
evm.TU.contig_106.373	green	Molecular Function:DNA-binding transcription factor activity (GO:0003700);Biological Process:regulation of transcription, DNA-templated (GO:0006355)	ethylene-responsive transcription factor 5-like; K09286 EREBP-like factor (A)	PF00847: AP2 domain	PREDICTED: ethylene-responsive transcription factor 5-like [Nicotiana sylvestris]
evm.TU.contig_106.380	turquoise	Molecular Function:DNA-binding transcription factor activity (GO:0003700);Biological Process:regulation of transcription, DNA-templated (GO:0006355)	ethylene-responsive transcription factor 5-like; K09286 EREBP-like factor (A)	PF00847: AP2 domain	PREDICTED: ethylene-responsive transcription factor 5-like [Nicotiana sylvestris]
evm.TU.contig_106.390	turquoise	NA	BRWD3, GB13646; BRWD3 protein; K11798 bromodomain and WD repeat domain containing protein 1/3 (A)	NA	PREDICTED: WD repeat-containing protein WRAP73-like [Solanum tuberosum]
evm.TU.contig_106.394	green	NA	Os03g0332500; K02866 large subunit ribosomal protein L10e (A)	PF03767: HAD superfamily, subfamily IIIB (Acid phosphatase)	PREDICTED: acid phosphatase 1-like [Nicotiana sylvestris]
evm.TU.contig_106.395	turquoise	Molecular Function:protein kinase activity (GO:0004672);Molecular Function:ATP binding (GO:0005524)	probably inactive receptor-like protein kinase At5g41680; K04730 interleukin-1 receptor-associated kinase 1 [EC:2.7.11.1] (A)	PF00069: Protein kinase domain	PREDICTED: putative kinase-like protein TMKL1 [Nicotiana sylvestris]
evm.TU.contig_106.399	turquoise	Molecular Function:hydrolase activity (GO:0016787)	probable isoaspartyl peptidase/L-asparaginase 3; K01444 N4-(beta-N-acetylglucosaminyl)-L-asparaginase [EC:3.5.1.26] (A)	PF01112: Asparaginase	PREDICTED: probable isoaspartyl peptidase/L-asparaginase 3 isoform X1 [Solanum lycopersicum]
evm.TU.contig_106.402	brown	NA	NA	NA	PREDICTED: uncharacterized protein LOC104646173 [Solanum lycopersicum]
evm.TU.contig_106.403	pink	Cellular Component:integral component of membrane (GO:0016021);Molecular Function:transmembrane transporter activity (GO:0022857)	hypothetical protein; K08142 MFS transporter, SP family, solute carrier family 2 (facilitated glucose transporter), member 3 (A)	PF00083: Sugar (and other) transporter	PREDICTED: hexose carrier protein HEX6 [Solanum lycopersicum]
evm.TU.contig_106.404	blue	Cellular Component:integral component of membrane (GO:0016021);Molecular Function:transmembrane transporter activity (GO:0022857)	KAFR0D00800; hypothetical protein; K08139 MFS transporter, SP family, sugar:H+ symporter (A)	PF00083: Sugar (and other) transporter	PREDICTED: hexose carrier protein HEX6-like [Nicotiana sylvestris]
evm.TU.contig_106.411	turquoise	NA	arachidonate 5-lipoxygenase-like; K00461 arachidonate 5-lipoxygenase [EC:1.13.11.34] (A)	PF06232: Embryo-specific protein 3, (ATS3)	PREDICTED: lipoxygenase homology domain-containing protein 1-like [Nicotiana tomentosiformis]
evm.TU.contig_106.416	turquoise	NA	NA	NA	PREDICTED: uncharacterized protein LOC104247814 isoform X2 [Nicotiana sylvestris]
evm.TU.contig_106.422	turquoise	NA	NA	NA	NA
evm.TU.contig_106.425	turquoise	Molecular Function:protein kinase activity (GO:0004672);Molecular Function:protein binding (GO:0005515);Molecular Function:ATP binding (GO:0005524)	receptor protein kinase CLAVATA1; K00924 [EC:2.7.1.-] (A)	PF08263: Leucine rich repeat N-terminal domain	PREDICTED: leucine-rich repeat receptor-like protein kinase TDR [Solanum lycopersicum]
evm.TU.contig_106.429	brown	NA	NA	NA	NA
evm.TU.contig_106.437	brown	NA	NA	NA	PREDICTED: CAP-Gly domain-containing linker protein 1-like isoform X1 [Solanum tuberosum]
evm.TU.contig_106.439	blue	NA	17.3 kDa class I heat shock protein-like; K13993 HSP20 family protein (A)	PF00011: Hsp20/alpha crystallin family	chloroplast small heat shock protein class I [Capsicum frutescens]
evm.TU.contig_106.44	green	NA	NA	NA	PREDICTED: uncharacterized protein LOC104116155 [Nicotiana tomentosiformis]
evm.TU.contig_106.47	blue	Molecular Function:GTPase activator activity (GO:0005096)	ADP-ribosylation factor GTPase-activating protein AGD12-like; K12486 stromal membrane-associated protein (A)	PF01412: Putative GTPase activating protein for Arf	PREDICTED: ADP-ribosylation factor GTPase-activating protein AGD12 [Solanum lycopersicum]
evm.TU.contig_106.48	green	Molecular Function:oxidoreductase activity (GO:0016491);Biological Process:oxidation-reduction process (GO:0055114)	ferredoxin--NADP reductase, root-type isozyme, chloroplastic-like; K02641 ferredoxin--NADP+ reductase [EC:1.18.1.2] (A)	PF00175: Oxidoreductase NAD-binding domain	PREDICTED: ferredoxin--NADP reductase, root-type isozyme, chloroplastic-like [Solanum tuberosum]
evm.TU.contig_106.78	blue	Molecular Function:DNA binding (GO:0003677);Molecular Function:lipid binding (GO:0008289)	homeobox-leucine zipper protein ATHB-14-like; K09338 homeobox-leucine zipper protein (A)	PF00046: Homeodomain	PREDICTED: homeobox-leucine zipper protein ATHB-14-like isoform X1 [Nicotiana tomentosiformis]
evm.TU.contig_106.95	red	Molecular Function:structural constituent of ribosome (GO:0003735);Cellular Component:ribosome (GO:0005840)	60S ribosomal protein L5-like; K02932 large subunit ribosomal protein L5e (A)	PF14204: Ribosomal L18 C-terminal region	PREDICTED: 60S ribosomal protein L5-like [Solanum tuberosum]
evm.TU.contig_106.99	brown	NA	uncharacterized LOC102708881; K01527 nascent polypeptide-associated complex subunit beta (A)	PF12579: Protein of unknown function (DUF3755)	PREDICTED: uncharacterized protein LOC104100349 [Nicotiana tomentosiformis]
evm.TU.contig_11.6	brown	Molecular Function:transferase activity, transferring acyl groups other than amino-acyl groups (GO:0016747)	Anthranilate N-benzoyltransferase protein, putative (EC:2.3.1.144); K13065 shikimate O-hydroxycinnamoyltransferase [EC:2.3.1.133] (A)	PF02458: Transferase family	PREDICTED: agmatine coumaroyltransferase-2 {ECO:0000303|PubMed:18270436, ECO:0000312|EMBL:BAF97627.1}-like [Nicotiana tomentosiformis]
evm.TU.contig_12.2	brown	Molecular Function:zinc ion binding (GO:0008270)	uncharacterized protein C24H6.02c; K17808 mitochondrial protein import protein ZIM17 (A)	PF05180: DNL zinc finger	PREDICTED: uncharacterized protein C24H6.02c [Solanum lycopersicum]
evm.TU.contig_39.4	yellow	NA	NA	NA	hypothetical protein (mitochondrion) [Capsicum annuum]
evm.TU.contig_46.1	green	Molecular Function:phosphorelay sensor kinase activity (GO:0000155);Molecular Function:protein binding (GO:0005515);Biological Process:regulation of transcription, DNA-templated (GO:0006355);Biological Process:signal transduction (GO:0007165);Biological Process:detection of visible light (GO:0009584)	phyB; phytochrome B; K12121 phytochrome B (A)	PF08446: PAS fold	PREDICTED: phytochrome B [Nicotiana tomentosiformis]
evm.TU.contig_46.2	turquoise	Molecular Function:catalytic activity (GO:0003824);Molecular Function:transferase activity, transferring acyl groups, acyl groups converted into alkyl on transfer (GO:0046912)	ATP-citrate synthase beta chain protein 2-like; K01648 ATP citrate (pro-S)-lyase [EC:2.3.3.8] (A)	PF00285: Citrate synthase, C-terminal domain	PREDICTED: ATP-citrate synthase beta chain protein 2-like [Solanum lycopersicum]
evm.TU.contig_49.2	green	Molecular Function:phosphorelay sensor kinase activity (GO:0000155);Molecular Function:protein binding (GO:0005515);Biological Process:regulation of transcription, DNA-templated (GO:0006355);Biological Process:signal transduction (GO:0007165);Biological Process:detection of visible light (GO:0009584)	phyB; phytochrome B; K12121 phytochrome B (A)	PF01590: GAF domain	PREDICTED: phytochrome B [Nicotiana tomentosiformis]
evm.TU.contig_49.3	turquoise	Molecular Function:catalytic activity (GO:0003824);Molecular Function:transferase activity, transferring acyl groups, acyl groups converted into alkyl on transfer (GO:0046912)	ATP-citrate synthase beta chain protein 2-like; K01648 ATP citrate (pro-S)-lyase [EC:2.3.3.8] (A)	PF00549: CoA-ligase	PREDICTED: ATP-citrate synthase beta chain protein 2-like [Solanum lycopersicum]
evm.TU.contig_5.5	yellow	Molecular Function:iron ion binding (GO:0005506);Molecular Function:oxidoreductase activity, acting on paired donors, with incorporation or reduction of molecular oxygen (GO:0016705)	cytochrome P450 family 71 protein; K17854 cytochrome P450, family 2, subfamily K (A)	PF00067: Cytochrome P450	PREDICTED: cytochrome P450 83B1-like [Solanum tuberosum]
evm.TU.contig_50.2	brown	NA	DELLA protein RGL2-like; K14494 DELLA protein (A)	PF03514: GRAS domain family	PREDICTED: DELLA protein RGL2-like [Solanum tuberosum]
evm.TU.contig_57.1	green	Molecular Function:carboxy-lyase activity (GO:0016831);Biological Process:carboxylic acid metabolic process (GO:0019752)	tyrosine decarboxylase 1; K01592 tyrosine decarboxylase [EC:4.1.1.25] (A)	PF00282: Pyridoxal-dependent decarboxylase conserved domain	PREDICTED: tyrosine decarboxylase 1-like isoform X1 [Solanum tuberosum]
evm.TU.contig_57.2	purple	NA	NA	NA	NA
evm.TU.contig_57.3	green	Molecular Function:ATP binding (GO:0005524);Cellular Component:integral component of membrane (GO:0016021)	putative ABC transporter C family member 15; K05665 ATP-binding cassette, subfamily C (CFTR/MRP), member 1 (A)	PF00005: ABC transporter	PREDICTED: ABC transporter C family member 5 [Nicotiana tomentosiformis]
evm.TU.contig_60.2	brown	NA	NA	PF00168: C2 domain	PREDICTED: uncharacterized protein LOC102590556 [Solanum tuberosum]
evm.TU.contig_61.13	turquoise	NA	NA	NA	PREDICTED: F-box protein At1g30200-like [Nicotiana sylvestris]
evm.TU.contig_61.31	brown	NA	ATP-dependent zinc metalloprotease FTSH 10, mitochondrial; K08956 AFG3 family protein [EC:3.4.24.-] (A)	PF13460: NAD(P)H-binding	PREDICTED: uncharacterized protein At2g37660, chloroplastic-like [Solanum tuberosum]
evm.TU.contig_61.6	yellow	Molecular Function:calcium ion binding (GO:0005509)	calmodulin-7; K02183 calmodulin (A)	PF13499: EF-hand domain pair	PREDICTED: calmodulin-7 isoform X1 [Vitis vinifera]
evm.TU.contig_61.61	yellow	Molecular Function:DNA-binding transcription factor activity (GO:0003700);Biological Process:regulation of transcription, DNA-templated (GO:0006355)	ethylene-responsive transcription factor RAP2-11-like; K09286 EREBP-like factor (A)	PF00847: AP2 domain	PREDICTED: ethylene-responsive transcription factor ERF069-like [Nicotiana tomentosiformis]
evm.TU.contig_62.27	red	Molecular Function:electron transfer activity (GO:0009055);Molecular Function:iron-sulfur cluster binding (GO:0051536)	Cell division control protein 4; K03361 F-box and WD-40 domain protein CDC4 (A)	PF00111: 2Fe-2S iron-sulfur cluster binding domain	PREDICTED: adrenodoxin-like protein, mitochondrial isoform X2 [Nicotiana sylvestris]
evm.TU.contig_63.13	turquoise	Molecular Function:hydrolase activity, acting on ester bonds (GO:0016788)	non-specific phospholipase C2; K01114 phospholipase C [EC:3.1.4.3] (A)	PF04185: Phosphoesterase family	PREDICTED: non-specific phospholipase C2 [Nicotiana sylvestris]
evm.TU.contig_63.38	green	Molecular Function:iron ion binding (GO:0005506);Molecular Function:oxidoreductase activity, acting on paired donors, with incorporation or reduction of molecular oxygen (GO:0016705)	premnaspirodiene oxygenase; K15472 premnaspirodiene oxygenase [EC:1.14.13.121] (A)	PF00067: Cytochrome P450	PREDICTED: premnaspirodiene oxygenase-like [Solanum lycopersicum]
evm.TU.contig_63.75	blue	Molecular Function:nucleic acid binding (GO:0003676);Molecular Function:metal ion binding (GO:0046872)	mrd1; RNA recognition motif-containing protein RRM; K14787 multiple RNA-binding domain-containing protein 1 (A)	PF00642: Zinc finger C-x8-C-x5-C-x3-H type (and similar)	PREDICTED: zinc finger CCCH domain-containing protein 53-like isoform X1 [Solanum tuberosum]
evm.TU.contig_64.31	blue	Molecular Function:catalytic activity (GO:0003824)	cinnamoyl-CoA reductase 1; K09753 cinnamoyl-CoA reductase [EC:1.2.1.44] (A)	PF01370: NAD dependent epimerase/dehydratase family	PREDICTED: cinnamoyl-CoA reductase 1-like [Solanum tuberosum]
evm.TU.contig_65.27	blue	Molecular Function:DNA-binding transcription factor activity (GO:0003700);Biological Process:regulation of transcription, DNA-templated (GO:0006355)	nuclear transcription factor Y subunit A-1-like; K08064 nuclear transcription factor Y, alpha (A)	PF02045: CCAAT-binding transcription factor (CBF-B/NF-YA) subunit B	PREDICTED: nuclear transcription factor Y subunit A-1-like [Solanum tuberosum]
evm.TU.contig_66.110	green	NA	NADH dehydrogenase [ubiquinone] 1 alpha subcomplex subunit 6; K03950 NADH dehydrogenase (ubiquinone) 1 alpha subcomplex subunit 6 (A)	NA	PREDICTED: NADH dehydrogenase [ubiquinone] 1 alpha subcomplex subunit 6 [Solanum lycopersicum]
evm.TU.contig_66.186	purple	NA	hypothetical protein; K01870 isoleucyl-tRNA synthetase [EC:6.1.1.5] (A)	PF03018: Dirigent-like protein	PREDICTED: dirigent protein 22-like [Nicotiana tomentosiformis]
evm.TU.contig_66.193	blue	NA	NA	PF04819: Family of unknown function (DUF716)	PREDICTED: transmembrane epididymal protein 1-like [Solanum tuberosum]
evm.TU.contig_66.200	yellow	NA	probable glycosyltransferase At3g42180; K18789 xylogalacturonan beta-1,3-xylosyltransferase [EC:2.4.2.41] (A)	NA	PREDICTED: uncharacterized protein LOC104210973 [Nicotiana sylvestris]
evm.TU.contig_66.227	turquoise	NA	probable serine/threonine-protein kinase pats1; K04427 mitogen-activated protein kinase kinase kinase 7 [EC:2.7.11.25] (A)	PF14416: PMR5 N terminal Domain	PREDICTED: protein trichome birefringence-like 4 [Nicotiana sylvestris]
evm.TU.contig_66.273	turquoise	Molecular Function:protein binding (GO:0005515);Biological Process:signal transduction (GO:0007165);Molecular Function:ADP binding (GO:0043531)	uncharacterized protein At2g41620-like; K14309 nuclear pore complex protein Nup93 (A)	PF00931: NB-ARC domain	PREDICTED: TMV resistance protein N-like isoform X1 [Nicotiana sylvestris]
evm.TU.contig_66.275	turquoise	NA	HSPA4 nucleotide-binding domain protein; K03283 heat shock 70kDa protein 1/8 (A)	NA	PREDICTED: TMV resistance protein N-like isoform X4 [Nicotiana sylvestris]
evm.TU.contig_66.292	turquoise	NA	primary amine oxidase-like; K00276 primary-amine oxidase [EC:1.4.3.21] (A)	PF01453: D-mannose binding lectin	PREDICTED: G-type lectin S-receptor-like serine/threonine-protein kinase RLK1 [Nicotiana tomentosiformis]
evm.TU.contig_66.306	yellow	Molecular Function:DNA binding (GO:0003677);Molecular Function:DNA topoisomerase type II (ATP-hydrolyzing) activity (GO:0003918)	NA	PF02518: Histidine kinase-, DNA gyrase B-, and HSP90-like ATPase	PREDICTED: DNA topoisomerase 6 subunit B-like isoform X1 [Solanum tuberosum]
evm.TU.contig_66.309	turquoise	NA	primary amine oxidase-like; K00276 primary-amine oxidase [EC:1.4.3.21] (A)	PF01453: D-mannose binding lectin	PREDICTED: G-type lectin S-receptor-like serine/threonine-protein kinase RLK1 [Nicotiana tomentosiformis]
evm.TU.contig_66.379	brown	Molecular Function:DNA binding (GO:0003677);Molecular Function:zinc ion binding (GO:0008270)	GA17094 gene product from transcript GA17094-RA; K14785 ESF2/ABP1 family protein (A)	PF01754: A20-like zinc finger	zinc finger A20 and AN1 domain-containing stress-associated protein 8-like [Solanum tuberosum]
evm.TU.contig_66.417	turquoise	NA	hypothetical protein; K06636 structural maintenance of chromosome 1 (A)	NA	PREDICTED: uncharacterized protein LOC102597595 [Solanum tuberosum]
evm.TU.contig_66.465	turquoise	Molecular Function:oxidoreductase activity (GO:0016491);Biological Process:oxidation-reduction process (GO:0055114)	aldehyde dehydrogenase family 3 member F1-like; K00128 aldehyde dehydrogenase (NAD+) [EC:1.2.1.3] (A)	PF00171: Aldehyde dehydrogenase family	PREDICTED: aldehyde dehydrogenase family 3 member F1-like [Nicotiana sylvestris]
evm.TU.contig_66.483	greenyellow	Molecular Function:diacylglycerol O-acyltransferase activity (GO:0004144);Biological Process:glycerolipid biosynthetic process (GO:0045017)	O-acyltransferase WSD1; K15406 wax-ester synthase / diacylglycerol O-acyltransferase [EC:2.3.1.75 2.3.1.20] (A)	PF06974: WS/DGAT C-terminal domain	PREDICTED: O-acyltransferase WSD1-like [Solanum lycopersicum]
evm.TU.contig_67.111	turquoise	Molecular Function:protein kinase activity (GO:0004672);Biological Process:protein phosphorylation (GO:0006468)	serine/threonine-protein kinase At5g01020-like; K04733 interleukin-1 receptor-associated kinase 4 [EC:2.7.11.1] (A)	PF07714: Protein tyrosine and serine/threonine kinase	PREDICTED: probable receptor-like protein kinase At5g56460 [Nicotiana tomentosiformis]
evm.TU.contig_67.123	black	Cellular Component:nucleosome (GO:0000786);Molecular Function:DNA binding (GO:0003677)	histone H2A.6; K11251 histone H2A (A)	PF16211: C-terminus of histone H2A	PREDICTED: histone H2A.6 [Erythranthe guttatus]
evm.TU.contig_67.125	black	Molecular Function:ATP binding (GO:0005524);Molecular Function:ATPase activity (GO:0016887);Biological Process:protein refolding (GO:0042026)	ruBisCO large subunit-binding protein subunit beta, chloroplastic; K04077 chaperonin GroEL (A)	PF00118: TCP-1/cpn60 chaperonin family	PREDICTED: chaperonin 60 subunit beta 2, chloroplastic [Nicotiana tomentosiformis]
evm.TU.contig_67.127	green	Molecular Function:RNA binding (GO:0003723)	Translational repressor Pumilio/PUF3 and related RNA-binding proteins (Puf superfamily) (ISS); K17943 pumilio RNA-binding family (A)	PF00806: Pumilio-family RNA binding repeat	PREDICTED: pumilio homolog 12-like [Solanum tuberosum]
evm.TU.contig_67.159	brown	NA	probable E3 ubiquitin-protein ligase ARI7; K11968 ariadne-1 [EC:2.3.2.27] (A)	PF01485: IBR domain, a half RING-finger domain	PREDICTED: probable E3 ubiquitin-protein ligase ARI8-like isoform X2 [Solanum tuberosum]
evm.TU.contig_67.38	blue	NA	solute carrier family 25 member 44-like; K15121 solute carrier family 25, member 44 (A)	PF00153: Mitochondrial carrier protein	PREDICTED: solute carrier family 25 member 44-like [Solanum tuberosum]
evm.TU.contig_67.96	blue	Molecular Function:protein kinase activity (GO:0004672);Molecular Function:protein binding (GO:0005515);Biological Process:protein phosphorylation (GO:0006468)	LRR receptor-like serine/threonine-protein kinase EFR; K13420 LRR receptor-like serine/threonine-protein kinase FLS2 [EC:2.7.11.1] (A)	PF13855: Leucine rich repeat	PREDICTED: probable inactive leucine-rich repeat receptor-like protein kinase At3g03770-like [Solanum tuberosum]
evm.TU.contig_68.109	yellow	NA	NA	NA	unnamed protein product [Coffea canephora]
evm.TU.contig_68.112	turquoise	NA	pentatricopeptide repeat-containing protein At2g18940, chloroplastic; K17710 pentatricopeptide repeat domain-containing protein 1 (A)	PF01535: PPR repeat	PREDICTED: pentatricopeptide repeat-containing protein At3g06430, chloroplastic-like [Solanum tuberosum]
evm.TU.contig_68.18	green	NA	DNA polymerase zeta catalytic subunit; K02350 DNA polymerase zeta [EC:2.7.7.7] (A)	PF00641: Zn-finger in Ran binding protein and others	PREDICTED: zinc finger protein VAR3, chloroplastic-like [Solanum tuberosum]
evm.TU.contig_68.57	green	Molecular Function:coproporphyrinogen oxidase activity (GO:0004109);Biological Process:porphyrin-containing compound biosynthetic process (GO:0006779)	coproporphyrinogen-III oxidase 1, chloroplastic; K00228 coproporphyrinogen III oxidase [EC:1.3.3.3] (A)	PF01218: Coproporphyrinogen III oxidase	PREDICTED: oxygen-dependent coproporphyrinogen-III oxidase, chloroplastic [Nicotiana tomentosiformis]
evm.TU.contig_69.160	turquoise	Molecular Function:protein kinase activity (GO:0004672);Molecular Function:ATP binding (GO:0005524);Molecular Function:phosphatase activity (GO:0016791)	protein kinase and PP2C-like domain-containing protein; K17506 protein phosphatase 1L [EC:3.1.3.16] (A)	PF00069: Protein kinase domain	PREDICTED: protein kinase and PP2C-like domain-containing protein-like isoform X2 [Solanum tuberosum]
evm.TU.contig_69.229	blue	Molecular Function:RNA binding (GO:0003723)	uncharacterized LOC100253534; K20102 YTH domain-containing family protein (A)	PF04146: YT521-B-like domain	PREDICTED: uncharacterized protein LOC104245894 isoform X1 [Nicotiana sylvestris]
evm.TU.contig_69.237	yellow	NA	2-oxoisovalerate dehydrogenase subunit beta 2, mitochondrial-like; K00167 2-oxoisovalerate dehydrogenase E1 component beta subunit [EC:1.2.4.4] (A)	PF02780: Transketolase, C-terminal domain	PREDICTED: 2-oxoisovalerate dehydrogenase subunit beta 1, mitochondrial-like [Nicotiana tomentosiformis]
evm.TU.contig_69.238	salmon	Molecular Function:DNA binding (GO:0003677);Biological Process:DNA-templated transcription, initiation (GO:0006352)	TATA-box-binding protein; K03120 transcription initiation factor TFIID TATA-box-binding protein (A)	PF00352: Transcription factor TFIID (or TATA-binding protein, TBP)	TATA-box-binding protein [Solanum tuberosum]
evm.TU.contig_69.271	turquoise	Molecular Function:magnesium ion binding (GO:0000287);Molecular Function:pyruvate kinase activity (GO:0004743)	pyruvate kinase, cytosolic isozyme; K00873 pyruvate kinase [EC:2.7.1.40] (A)	PF00224: Pyruvate kinase, barrel domain	PREDICTED: pyruvate kinase, cytosolic isozyme [Nicotiana sylvestris]
evm.TU.contig_69.281	blue	Molecular Function:ubiquitin protein ligase activity (GO:0061630)	E3 ubiquitin-protein ligase RING1; K11982 E3 ubiquitin-protein ligase RNF115/126 [EC:2.3.2.27] (A)	PF14369: zinc-ribbon	PREDICTED: E3 ubiquitin-protein ligase RING1-like isoform X2 [Solanum tuberosum]
evm.TU.contig_70.115	brown	Molecular Function:nucleic acid binding (GO:0003676);Molecular Function:protein binding (GO:0005515);Molecular Function:ATP binding (GO:0005524)	DEAD-box ATP-dependent RNA helicase 46-like; K12823 ATP-dependent RNA helicase DDX5/DBP2 [EC:3.6.4.13] (A)	PF00397: WW domain	PREDICTED: DEAD-box ATP-dependent RNA helicase 40-like [Solanum tuberosum]
evm.TU.contig_70.143	turquoise	Molecular Function:CTP synthase activity (GO:0003883);Biological Process:pyrimidine nucleotide biosynthetic process (GO:0006221);Biological Process:CTP biosynthetic process (GO:0006241)	CTP synthase-like; K01937 CTP synthase [EC:6.3.4.2] (A)	PF00117: Glutamine amidotransferase class-I	PREDICTED: CTP synthase-like isoform X1 [Solanum tuberosum]
evm.TU.contig_71.112	yellow	NA	NA	NA	unknown [Medicago truncatula]
evm.TU.contig_71.239	blue	Molecular Function:calcium ion binding (GO:0005509)	calmodulin; K02183 calmodulin (A)	PF13499: EF-hand domain pair	PREDICTED: calmodulin [Nicotiana sylvestris]
evm.TU.contig_71.32	blue	NA	protein unc-13 homolog B-like; K15293 protein unc-13 A/B/C (A)	PF00168: C2 domain	PREDICTED: uncharacterized protein LOC104118664 [Nicotiana tomentosiformis]
evm.TU.contig_71.45	green	Molecular Function:structural constituent of ribosome (GO:0003735);Biological Process:translation (GO:0006412)	40S ribosomal protein S5; K02989 small subunit ribosomal protein S5e (A)	PF00177: Ribosomal protein S7p/S5e	PREDICTED: 40S ribosomal protein S5-like, partial [Solanum tuberosum]
evm.TU.contig_74.36	yellow	NA	outer envelope pore protein 16-4, chloroplastic-like; K17790 mitochondrial import inner membrane translocase subunit TIM22 (A)	PF02466: Tim17/Tim22/Tim23/Pmp24 family	PREDICTED: outer envelope pore protein 16-2, chloroplastic [Nicotiana sylvestris]
evm.TU.contig_74.86	blue	NA	NA	PF05641: Agenet domain	PREDICTED: uncharacterized protein LOC102593605 isoform X2 [Solanum tuberosum]
evm.TU.contig_74.91	yellow	Molecular Function:structural constituent of ribosome (GO:0003735);Cellular Component:ribosome (GO:0005840)	NA	PF01250: Ribosomal protein S6	PREDICTED: uncharacterized protein LOC104093968 [Nicotiana tomentosiformis]
evm.TU.contig_74.96	brown	NA	WD repeat domain 48 (ISS); K15361 WD repeat-containing protein 48 (A)	PF07019: Rab5-interacting protein (Rab5ip)	PREDICTED: ER membrane protein complex subunit 6 [Solanum lycopersicum]
evm.TU.contig_75.101	yellow	NA	NA	PF04667: cAMP-regulated phosphoprotein/endosulfine conserved region	PREDICTED: uncharacterized protein LOC104249904 [Nicotiana sylvestris]
evm.TU.contig_75.109	turquoise	Molecular Function:protein binding (GO:0005515);Molecular Function:metallopeptidase activity (GO:0008237);Biological Process:protein deubiquitination (GO:0016579);Molecular Function:Lys63-specific deubiquitinase activity (GO:0061578)	AMSH-like ubiquitin thioesterase 3; K11866 STAM-binding protein [EC:3.4.19.12] (A)	PF01398: JAB1/Mov34/MPN/PAD-1 ubiquitin protease	PREDICTED: AMSH-like ubiquitin thioesterase 3-like [Solanum tuberosum]
evm.TU.contig_75.127	brown	Molecular Function:protein binding (GO:0005515);Biological Process:protein import into nucleus (GO:0006606);Molecular Function:nuclear import signal receptor activity (GO:0061608)	hypothetical protein; K15043 importin subunit alpha-2 (A)	PF01749: Importin beta binding domain	importin alpha 2 [Capsicum annuum]
evm.TU.contig_75.14	brown	Molecular Function:enzyme inhibitor activity (GO:0004857);Biological Process:negative regulation of catalytic activity (GO:0043086)	NA	PF04043: Plant invertase/pectin methylesterase inhibitor	PREDICTED: cell wall / vacuolar inhibitor of fructosidase 1-like [Nicotiana sylvestris]
evm.TU.contig_75.157	blue	Molecular Function:RNA binding (GO:0003723)	pumilio homolog 24; K14844 pumilio homology domain family member 6 (A)	PF08144: CPL (NUC119) domain	PREDICTED: pumilio homolog 24-like [Solanum tuberosum]
evm.TU.contig_75.159	brown	Molecular Function:metal ion binding (GO:0046872)	copper transport protein CCH-like; K07213 copper chaperone (A)	PF00403: Heavy-metal-associated domain	PREDICTED: basic salivary proline-rich protein 2-like isoform X1 [Solanum tuberosum]
evm.TU.contig_75.163	turquoise	Molecular Function:catalytic activity (GO:0003824)	phospholipase D zeta 1; K01115 phospholipase D1/2 [EC:3.1.4.4] (A)	PF13091: PLD-like domain	PREDICTED: phospholipase D p1 isoform X1 [Solanum lycopersicum]
evm.TU.contig_75.173	turquoise	Molecular Function:DNA-binding transcription factor activity (GO:0003700);Biological Process:regulation of transcription, DNA-templated (GO:0006355)	cip353; ethylene-responsive transcription factor RAP2-3; K09286 EREBP-like factor (A)	PF00847: AP2 domain	PREDICTED: ethylene-responsive transcription factor RAP2-3 [Nicotiana tomentosiformis]
evm.TU.contig_75.22	yellow	NA	NA	NA	PREDICTED: uncharacterized protein LOC102597124 [Solanum tuberosum]
evm.TU.contig_75.84	brown	Molecular Function:GTP binding (GO:0005525)	GTP-binding protein SAR2-like; K07953 GTP-binding protein SAR1 [EC:3.6.5.-] (A)	PF00025: ADP-ribosylation factor family	PREDICTED: GTP-binding protein SAR2 [Nicotiana tomentosiformis]
evm.TU.contig_75.85	yellow	Molecular Function:DNA binding (GO:0003677);Molecular Function:protein binding (GO:0005515)	Triacylglycerol lipase SDP1; K14674 TAG lipase / steryl ester hydrolase / phospholipase A2 / LPA acyltransferase [EC:3.1.1.3 3.1.1.13 3.1.1.4 2.3.1.51] (A)	PF12796: Ankyrin repeats (3 copies)	PREDICTED: calmodulin-binding transcription activator 5-like [Nicotiana tomentosiformis]
evm.TU.contig_77.4	yellow	NA	hypothetical protein; K19041 E3 ubiquitin-protein ligase RNF38/44 [EC:2.3.2.27] (A)	PF13639: Ring finger domain	PREDICTED: RING-H2 finger protein ATL2-like [Nicotiana tomentosiformis]
evm.TU.contig_8.10	brown	NA	vacuolar protein-sorting-associated protein 37 homolog 1-like; K12185 ESCRT-I complex subunit VPS37 (A)	PF07200: Modifier of rudimentary (Mod(r)) protein	PREDICTED: vacuolar protein-sorting-associated protein 37 homolog 1-like [Solanum tuberosum]
evm.TU.contig_8.2	turquoise	Biological Process:protein transport (GO:0015031);Cellular Component:integral component of membrane (GO:0016021)	secretory carrier-associated membrane protein 4; K19995 secretory carrier-associated membrane protein (A)	PF04144: SCAMP family	PREDICTED: secretory carrier-associated membrane protein 4-like [Solanum tuberosum]
evm.TU.contig_8.5	tan	NA	probable glycosyltransferase At5g20260; K18789 xylogalacturonan beta-1,3-xylosyltransferase [EC:2.4.2.41] (A)	PF03016: Exostosin family	PREDICTED: probable glycosyltransferase At5g03795 [Nicotiana sylvestris]
evm.TU.contig_8.8	red	NA	protein PELOTA 1-like; K06965 protein pelota (A)	PF03465: eRF1 domain 3	PREDICTED: protein PELOTA 1-like [Nicotiana tomentosiformis]
evm.TU.contig_86.48	purple	NA	DNA (cytosine-5)-methyltransferase CMT3; K00558 DNA (cytosine-5)-methyltransferase 1 [EC:2.1.1.37] (A)	NA	PREDICTED: uncharacterized protein LOC104112514 [Nicotiana tomentosiformis]
evm.TU.contig_86.77	turquoise	NA	hypothetical protein; K13217 pre-mRNA-processing factor 39 (A)	PF06101: Vacuolar protein sorting-associated protein 62	PREDICTED: uncharacterized protein LOC104092840 [Nicotiana tomentosiformis]
evm.TU.contig_88.8	red	Molecular Function:enoyl-[acyl-carrier-protein] reductase (NADH) activity (GO:0004318);Biological Process:fatty acid biosynthetic process (GO:0006633)	enoyl-[acyl-carrier-protein] reductase [NADH] 2, chloroplastic-like; K00208 enoyl-[acyl-carrier protein] reductase I [EC:1.3.1.9 1.3.1.10] (A)	PF13561: Enoyl-(Acyl carrier protein) reductase	PREDICTED: enoyl-[acyl-carrier-protein] reductase [NADH] 2, chloroplastic-like [Nicotiana tomentosiformis]
evm.TU.contig_89.1	brown	Molecular Function:diacylglycerol kinase activity (GO:0004143);Biological Process:protein kinase C-activating G protein-coupled receptor signaling pathway (GO:0007205);Molecular Function:kinase activity (GO:0016301)	diacylglycerol kinase 7-like; K00901 diacylglycerol kinase (ATP) [EC:2.7.1.107] (A)	PF00781: Diacylglycerol kinase catalytic domain	PREDICTED: diacylglycerol kinase 7-like isoform X1 [Nicotiana sylvestris]
evm.TU.contig_89.14	black	Molecular Function:protein binding (GO:0005515);Biological Process:signal transduction (GO:0007165);Molecular Function:ADP binding (GO:0043531)	hypothetical protein; K19613 leucine-rich repeat protein SHOC2 (A)	PF01582: TIR domain	nematode resistance-like protein [Solanum tuberosum]
evm.TU.contig_89.16	yellow	Molecular Function:protein binding (GO:0005515);Biological Process:signal transduction (GO:0007165);Molecular Function:ADP binding (GO:0043531)	hypothetical protein; K19613 leucine-rich repeat protein SHOC2 (A)	PF00931: NB-ARC domain	PREDICTED: uncharacterized protein LOC104120435 [Nicotiana tomentosiformis]
evm.TU.contig_89.2	turquoise	NA	NA	NA	PREDICTED: transcription factor IBH1-like [Nicotiana tomentosiformis]
evm.TU.contig_89.3	yellow	NA	NA	NA	PREDICTED: uncharacterized protein LOC102580864 [Solanum tuberosum]
evm.TU.contig_89.5	yellow	Cellular Component:integral component of membrane (GO:0016021)	hypothetical protein; K17345 tetraspanin-5 (A)	PF00335: Tetraspanin family	PREDICTED: tetraspanin-8-like [Nicotiana tomentosiformis]
evm.TU.contig_89.9	red	NA	UDP-glucuronate 4-epimerase 1-like; K08679 UDP-glucuronate 4-epimerase [EC:5.1.3.6] (A)	PF16363: GDP-mannose 4,6 dehydratase	PREDICTED: UDP-glucuronate 4-epimerase 1-like [Nicotiana tomentosiformis]
evm.TU.contig_9.19	brown	Molecular Function:structural constituent of ribosome (GO:0003735);Cellular Component:ribosome (GO:0005840)	rps3, ViviM_p061; ribosomal protein S3; K02982 small subunit ribosomal protein S3 (A)	PF00252: Ribosomal protein L16p/L10e	ribosomal protein S3 (mitochondrion) [Nicotiana tabacum/Hyoscyamus niger cybrid]
evm.TU.contig_90.1	blue	NA	mediator of RNA polymerase II transcription subunit 23; K15166 mediator of RNA polymerase II transcription subunit 23 (A)	PF11573: Mediator complex subunit 23	PREDICTED: mediator of RNA polymerase II transcription subunit 23 [Nicotiana tomentosiformis]
evm.TU.contig_90.16	red	Molecular Function:transmembrane transporter activity (GO:0022857);Biological Process:transmembrane transport (GO:0055085)	putative glycerol-3-phosphate transporter 5; K13783 MFS transporter, OPA family, solute carrier family 37 (glycerol-3-phosphate transporter), member 1/2 (A)	PF07690: Major Facilitator Superfamily	PREDICTED: putative glycerol-3-phosphate transporter 5 [Solanum lycopersicum]
evm.TU.contig_90.19	yellow	NA	NA	NA	PREDICTED: uncharacterized protein LOC104644843 [Solanum lycopersicum]
evm.TU.Hic_asm_0_1.13	brown	NA	NA	NA	NA
evm.TU.Hic_asm_0_1.23	turquoise	NA	NA	PF10250: GDP-fucose protein O-fucosyltransferase	PREDICTED: uncharacterized protein LOC102596121 [Solanum tuberosum]
evm.TU.Hic_asm_0_1.26	turquoise	NA	transcription repressor MYB5-like; K09422 myb proto-oncogene protein, plant (A)	PF00249: Myb-like DNA-binding domain	PREDICTED: transcription repressor MYB5-like [Solanum tuberosum]
evm.TU.Hic_asm_0_1.29	blue	NA	ARM repeat-containing protein; K18752 transportin-1 (A)	PF13646: HEAT repeats	PREDICTED: importin-5-like isoform X1 [Nicotiana tomentosiformis]
evm.TU.Hic_asm_0_1.3	turquoise	Molecular Function:nucleic acid binding (GO:0003676)	splicing factor 3B subunit 6-like protein; K12833 pre-mRNA branch site protein p14 (A)	PF00076: RNA recognition motif. (a.k.a. RRM, RBD, or RNP domain)	PREDICTED: splicing factor 3B subunit 6-like protein [Solanum lycopersicum]
evm.TU.Hic_asm_0_1.41_evm.TU.Hic_asm_0_1.35_evm.TU.Hic_asm_0_1.45	turquoise	Molecular Function:protein binding (GO:0005515)	NA	PF18829: Importin repeat 6	NA
evm.TU.Hic_asm_0_1.51	blue	Molecular Function:ADP binding (GO:0043531)	putative late blight resistance protein homolog R1B-14; K13457 disease resistance protein RPM1 (A)	PF00931: NB-ARC domain	PREDICTED: putative late blight resistance protein homolog R1A-3 [Nicotiana tomentosiformis]
evm.TU.Hic_asm_0_1.53	green	NA	mitochondrial dicarboxylate/tricarboxylate transporter DTC; K15104 solute carrier family 25 (mitochondrial oxoglutarate transporter), member 11 (A)	PF00153: Mitochondrial carrier protein	PREDICTED: mitochondrial dicarboxylate/tricarboxylate transporter DTC-like [Nicotiana tomentosiformis]
evm.TU.Hic_asm_0_1.59	blue	Molecular Function:oxidoreductase activity, acting on the CH-OH group of donors, NAD or NADP as acceptor (GO:0016616);Biological Process:oxidation-reduction process (GO:0055114)	icdh-1; isocitrate dehydrogenase [NADP]; K00031 isocitrate dehydrogenase [EC:1.1.1.42] (A)	PF00180: Isocitrate/isopropylmalate dehydrogenase	PREDICTED: isocitrate dehydrogenase [NADP]-like [Solanum tuberosum]
evm.TU.Hic_asm_0_1.60	turquoise	NA	uncharacterized LOC104813337; K05609 ubiquitin carboxyl-terminal hydrolase L3 [EC:3.4.19.12] (A)	PF14365: Neprosin activation peptide	PREDICTED: uncharacterized protein LOC102591027 [Solanum tuberosum]
evm.TU.Hic_asm_0_1.64	turquoise	NA	NA	NA	PREDICTED: uncharacterized protein LOC104115661 [Nicotiana tomentosiformis]
evm.TU.Hic_asm_0_1.7	black	NA	NA	NA	NA
evm.TU.Hic_asm_0_10.100	red	NA	60S ribosomal protein L10a-1-like; K02865 large subunit ribosomal protein L10Ae (A)	PF00687: Ribosomal protein L1p/L10e family	PREDICTED: 60S ribosomal protein L10a-1-like [Solanum lycopersicum]
evm.TU.Hic_asm_0_10.121	turquoise	Molecular Function:protein binding (GO:0005515)	TPR repeat-containing thioredoxin TTL1-like; K09527 DnaJ homolog subfamily C member 7 (A)	PF00515: Tetratricopeptide repeat	PREDICTED: TPR repeat-containing thioredoxin TTL1 [Nicotiana tomentosiformis]
evm.TU.Hic_asm_0_10.125	black	NA	NA	PF12697: Alpha/beta hydrolase family	PREDICTED: uncharacterized protein LOC104115189 [Nicotiana tomentosiformis]
evm.TU.Hic_asm_0_10.126	yellow	NA	NA	NA	PREDICTED: uncharacterized protein LOC104090976 isoform X2 [Nicotiana tomentosiformis]
evm.TU.Hic_asm_0_10.127	blue	Molecular Function:NAD+ ADP-ribosyltransferase activity (GO:0003950);Biological Process:protein ADP-ribosylation (GO:0006471)	poly [ADP-ribose] polymerase 3-like; K10798 poly [ADP-ribose] polymerase [EC:2.4.2.30] (A)	PF02877: Poly(ADP-ribose) polymerase, regulatory domain	PREDICTED: poly [ADP-ribose] polymerase 3-like [Nicotiana sylvestris]
evm.TU.Hic_asm_0_10.13_evm.TU.Hic_asm_0_10.14	blue	Biological Process:lipid metabolic process (GO:0006629);Molecular Function:phosphoric diester hydrolase activity (GO:0008081)	glycerophosphodiester phosphodiesterase GDPD3-like; K18696 glycerophosphodiester phosphodiesterase [EC:3.1.4.46] (A)	PF03009: Glycerophosphoryl diester phosphodiesterase family	PREDICTED: glycerophosphodiester phosphodiesterase gde1-like [Nicotiana tomentosiformis]
evm.TU.Hic_asm_0_10.130	green	Molecular Function:structural constituent of ribosome (GO:0003735)	60S acidic ribosomal protein P2-4; K02943 large subunit ribosomal protein LP2 (A)	PF00428: 60s Acidic ribosomal protein	PREDICTED: 60S acidic ribosomal protein P2A-like [Nicotiana tomentosiformis]
evm.TU.Hic_asm_0_10.133	turquoise	Molecular Function:DNA-binding transcription factor activity (GO:0003700);Biological Process:regulation of transcription, DNA-templated (GO:0006355)	dehydration-responsive element-binding protein 1D-like; K09286 EREBP-like factor (A)	PF00847: AP2 domain	PREDICTED: dehydration-responsive element-binding protein 1B-like [Nicotiana sylvestris]
evm.TU.Hic_asm_0_10.136	blue	Molecular Function:nucleic acid binding (GO:0003676);Molecular Function:metal ion binding (GO:0046872)	splicing factor U2af small subunit B; K12836 splicing factor U2AF 35 kDa subunit (A)	PF00076: RNA recognition motif. (a.k.a. RRM, RBD, or RNP domain)	PREDICTED: splicing factor U2af small subunit B-like [Nicotiana sylvestris]
evm.TU.Hic_asm_0_10.137	yellow	Molecular Function:catalytic activity (GO:0003824)	UDP-D-apiose/UDP-D-xylose synthase 2; K12449 UDP-apiose/xylose synthase (A)	PF01370: NAD dependent epimerase/dehydratase family	PREDICTED: UDP-D-apiose/UDP-D-xylose synthase 2 [Solanum lycopersicum]
evm.TU.Hic_asm_0_10.146	turquoise	Molecular Function:protein kinase activity (GO:0004672);Molecular Function:ATP binding (GO:0005524)	G-type lectin S-receptor-like serine/threonine-protein kinase RLK1; K04733 interleukin-1 receptor-associated kinase 4 [EC:2.7.11.1] (A)	PF00069: Protein kinase domain	PREDICTED: G-type lectin S-receptor-like serine/threonine-protein kinase RLK1-like [Solanum tuberosum]
evm.TU.Hic_asm_0_10.147	turquoise	NA	primary amine oxidase-like; K00276 primary-amine oxidase [EC:1.4.3.21] (A)	PF01453: D-mannose binding lectin	PREDICTED: G-type lectin S-receptor-like serine/threonine-protein kinase RLK1 [Nicotiana tomentosiformis]
evm.TU.Hic_asm_0_10.176	yellow	NA	mRNA-decapping enzyme-like protein; K12611 mRNA-decapping enzyme 1B [EC:3.-.-.-] (A)	NA	PREDICTED: mRNA-decapping enzyme-like protein isoform X2 [Solanum lycopersicum]
evm.TU.Hic_asm_0_10.18	purple	Molecular Function:DNA binding (GO:0003677);Biological Process:regulation of transcription, DNA-templated (GO:0006355)	NAC domain-containing protein 89-like; K12581 CCR4-NOT transcription complex subunit 7/8 (A)	PF02365: No apical meristem (NAM) protein	PREDICTED: NAC transcription factor 29-like [Solanum tuberosum]
evm.TU.Hic_asm_0_10.21	turquoise	NA	NA	PF09331: Domain of unknown function (DUF1985)	PREDICTED: uncharacterized protein LOC104227978 [Nicotiana sylvestris]
evm.TU.Hic_asm_0_10.22	turquoise	NA	NA	NA	PREDICTED: uncharacterized protein LOC104241749 [Nicotiana sylvestris]
evm.TU.Hic_asm_0_10.29	brown	NA	uncharacterized LOC102606262; K19363 lipopolysaccharide-induced tumor necrosis factor-alpha factor (A)	PF10601: LITAF-like zinc ribbon domain	PREDICTED: uncharacterized protein LOC104242953 [Nicotiana sylvestris]
evm.TU.Hic_asm_0_10.31	brown	NA	NA	NA	PREDICTED: uncharacterized protein LOC104091167 [Nicotiana tomentosiformis]
evm.TU.Hic_asm_0_10.32	yellow	NA	uncharacterized LOC100792815; K03868 RING-box protein 1 (A)	PF02893: GRAM domain	PREDICTED: GEM-like protein 5 [Nicotiana tomentosiformis]
evm.TU.Hic_asm_0_10.33	yellow	NA	NA	NA	PREDICTED: cysteine-rich and transmembrane domain-containing protein A [Nicotiana sylvestris]
evm.TU.Hic_asm_0_10.58	turquoise	Molecular Function:RNA binding (GO:0003723);Biological Process:RNA processing (GO:0006396)	hypothetical protein; K00974 tRNA nucleotidyltransferase (CCA-adding enzyme) [EC:2.7.7.72 3.1.3.- 3.1.4.-] (A)	PF01743: Poly A polymerase head domain	PREDICTED: uncharacterized protein LOC104099282 isoform X1 [Nicotiana tomentosiformis]
evm.TU.Hic_asm_0_10.6	blue	NA	NA	PF13589: Histidine kinase-, DNA gyrase B-, and HSP90-like ATPase	PREDICTED: uncharacterized protein LOC104115870 [Nicotiana tomentosiformis]
evm.TU.Hic_asm_0_10.60	greenyellow	NA	NA	NA	PREDICTED: low-temperature-induced 78 kDa protein-like [Solanum tuberosum]
evm.TU.Hic_asm_0_10.64	green	Molecular Function:mRNA binding (GO:0003729);Cellular Component:mRNA cleavage factor complex (GO:0005849)	POPTRDRAFT_734153; hypothetical protein; K14397 cleavage and polyadenylation specificity factor subunit 5 (A)	PF13869: Nucleotide hydrolase	PREDICTED: pre-mRNA cleavage factor Im 25 kDa subunit 2 [Erythranthe guttatus]
evm.TU.Hic_asm_0_10.66	turquoise	NA	NA	NA	PREDICTED: putative late blight resistance protein homolog R1A-3 [Nicotiana tomentosiformis]
evm.TU.Hic_asm_0_10.67	brown	Molecular Function:protein phosphatase inhibitor activity (GO:0004864);Biological Process:regulation of signal transduction (GO:0009966)	protein phosphatase inhibitor 2-like; K16833 protein phosphatase inhibitor 2 (A)	PF04979: Protein phosphatase inhibitor 2 (IPP-2)	PREDICTED: protein GLC8-like isoform X1 [Nicotiana sylvestris]
evm.TU.Hic_asm_0_10.72	red	NA	protein HEADING DATE 3A; K16223 protein FLOWERING LOCUS T (A)	PF01161: Phosphatidylethanolamine-binding protein	PREDICTED: CEN-like protein 1-like [Solanum tuberosum]
evm.TU.Hic_asm_0_10.73	blue	NA	hypothetical protein; K00640 serine O-acetyltransferase [EC:2.3.1.30] (A)	PF11443: Domain of unknown function (DUF2828)	PREDICTED: uncharacterized protein LOC104092178 [Nicotiana tomentosiformis]
evm.TU.Hic_asm_0_10.99	yellow	NA	NA	PF18808: Importin repeat	PREDICTED: importin-5-like isoform X5 [Nicotiana tomentosiformis]
evm.TU.Hic_asm_0_11.102	turquoise	NA	probable alpha-mannosidase I MNS4; K10085 ER degradation enhancer, mannosidase alpha-like 2 (A)	PF13952: Domain of unknown function (DUF4216)	PREDICTED: uncharacterized protein LOC104099712 [Nicotiana tomentosiformis]
evm.TU.Hic_asm_0_11.103	turquoise	NA	NA	PF03004: Plant transposase (Ptta/En/Spm family)	PREDICTED: uncharacterized protein LOC104102762 [Nicotiana tomentosiformis]
evm.TU.Hic_asm_0_11.14	green	NA	hypothetical protein; K01870 isoleucyl-tRNA synthetase [EC:6.1.1.5] (A)	PF04844: Transcriptional repressor, ovate	PREDICTED: transcription repressor OFP4-like [Nicotiana tomentosiformis]
evm.TU.Hic_asm_0_11.183	red	NA	60S ribosomal protein L30-like; K02908 large subunit ribosomal protein L30e (A)	PF01248: Ribosomal protein L7Ae/L30e/S12e/Gadd45 family	PREDICTED: 60S ribosomal protein L30-like [Nicotiana tomentosiformis]
evm.TU.Hic_asm_0_11.185	brown	Molecular Function:protein binding (GO:0005515)	NADH:cytochrome B5 reductase 1; K00326 cytochrome-b5 reductase [EC:1.6.2.2] (A)	PF00498: FHA domain	PREDICTED: uncharacterized protein LOC104100939 [Nicotiana tomentosiformis]
evm.TU.Hic_asm_0_11.189	blue	NA	G2/mitotic-specific cyclin S13-7-like; K05868 cyclin B (A)	PF02984: Cyclin, C-terminal domain	PREDICTED: G2/mitotic-specific cyclin S13-7-like [Solanum lycopersicum]
evm.TU.Hic_asm_0_11.203	brown	Molecular Function:diacylglycerol O-acyltransferase activity (GO:0004144);Biological Process:glycerolipid biosynthetic process (GO:0045017)	hypothetical protein; K15406 wax-ester synthase / diacylglycerol O-acyltransferase [EC:2.3.1.75 2.3.1.20] (A)	PF06974: WS/DGAT C-terminal domain	PREDICTED: O-acyltransferase WSD1-like [Solanum tuberosum]
evm.TU.Hic_asm_0_11.213	yellow	Molecular Function:DNA-binding transcription factor activity (GO:0003700);Biological Process:regulation of transcription, DNA-templated (GO:0006355)	ABSCISIC ACID-INSENSITIVE 5-like protein 2; K14432 ABA responsive element binding factor (A)	PF00170: bZIP transcription factor	PREDICTED: LOW QUALITY PROTEIN: ABSCISIC ACID-INSENSITIVE 5-like protein 3, partial [Nicotiana tomentosiformis]
evm.TU.Hic_asm_0_11.3	brown	Molecular Function:iron ion binding (GO:0005506);Molecular Function:oxidoreductase activity, acting on paired donors, with incorporation or reduction of molecular oxygen (GO:0016705)	cytochrome P450 98A2-like; K09754 coumaroylquinate(coumaroylshikimate) 3'-monooxygenase [EC:1.14.13.36] (A)	PF00067: Cytochrome P450	PREDICTED: cytochrome P450 98A2-like [Nicotiana tomentosiformis]
evm.TU.Hic_asm_0_11.33	yellow	Molecular Function:protein binding (GO:0005515);Molecular Function:hydrolase activity (GO:0016787)	serine/threonine-protein phosphatase BSL1; K01090 protein phosphatase [EC:3.1.3.16] (A)	PF00149: Calcineurin-like phosphoesterase	Hop-interacting protein THI140 [Solanum lycopersicum]
evm.TU.Hic_asm_0_11.42	blue	NA	NA	NA	PREDICTED: uncharacterized protein LOC101249571 [Solanum lycopersicum]
evm.TU.Hic_asm_0_11.43	brown	NA	NA	PF11347: Protein of unknown function (DUF3148)	PREDICTED: uncharacterized protein LOC102592680 [Solanum tuberosum]
evm.TU.Hic_asm_0_11.5	yellow	NA	NA	NA	PREDICTED: uncharacterized protein LOC104211299 [Nicotiana sylvestris]
evm.TU.Hic_asm_0_11.62	blue	NA	inactive protein RESTRICTED TEV MOVEMENT 2-like; K13993 HSP20 family protein (A)	PF00011: Hsp20/alpha crystallin family	PREDICTED: inactive protein RESTRICTED TEV MOVEMENT 2-like [Solanum lycopersicum]
evm.TU.Hic_asm_0_11.69	turquoise	Molecular Function:iron ion binding (GO:0005506);Molecular Function:oxidoreductase activity, acting on paired donors, with incorporation or reduction of molecular oxygen (GO:0016705)	premnaspirodiene oxygenase; K15472 premnaspirodiene oxygenase [EC:1.14.13.121] (A)	PF00067: Cytochrome P450	PREDICTED: premnaspirodiene oxygenase-like [Solanum lycopersicum]
evm.TU.Hic_asm_0_11.70	blue	NA	BI1-like protein; K06890 uncharacterized protein (A)	PF03004: Plant transposase (Ptta/En/Spm family)	PREDICTED: uncharacterized protein LOC104248159 [Nicotiana sylvestris]
evm.TU.Hic_asm_0_11.76	turquoise	NA	heat shock family protein; K13993 HSP20 family protein (A)	PF00011: Hsp20/alpha crystallin family	PREDICTED: inactive protein RESTRICTED TEV MOVEMENT 2-like [Nicotiana tomentosiformis]
evm.TU.Hic_asm_0_11.79	turquoise	NA	heat shock family protein; K13993 HSP20 family protein (A)	PF00011: Hsp20/alpha crystallin family	PREDICTED: inactive protein RESTRICTED TEV MOVEMENT 2-like [Nicotiana tomentosiformis]
evm.TU.Hic_asm_0_11.8	turquoise	Molecular Function:protein binding (GO:0005515)	protein gar2; K14411 RNA-binding protein Musashi (A)	PF13178: Protein of unknown function (DUF4005)	PREDICTED: protein IQ-DOMAIN 14-like [Solanum lycopersicum]
evm.TU.Hic_asm_0_11.87	brown	Cellular Component:nucleus (GO:0005634)	protein ETHYLENE INSENSITIVE 3-like; K14514 ethylene-insensitive protein 3 (A)	PF04873: Ethylene insensitive 3	PREDICTED: protein ETHYLENE INSENSITIVE 3-like [Nicotiana sylvestris]
evm.TU.Hic_asm_0_11.95	brown	NA	NA	PF03168: Late embryogenesis abundant protein	PREDICTED: protein YLS9-like [Nicotiana sylvestris]
evm.TU.Hic_asm_0_12.19	yellow	NA	NA	NA	NA
evm.TU.Hic_asm_0_12.37	brown	NA	GB19954; solute carrier family 35 member C2-like; K15280 solute carrier family 35, member C2 (A)	NA	PREDICTED: SOSS complex subunit B homolog [Nicotiana tomentosiformis]
evm.TU.Hic_asm_0_12.51	brown	NA	NA	NA	PREDICTED: myb-like protein X [Nicotiana sylvestris]
evm.TU.Hic_asm_0_12.8	yellow	Biological Process:DNA repair (GO:0006281)	DNA polymerase eta; K03509 DNA polymerase eta [EC:2.7.7.7] (A)	PF00817: impB/mucB/samB family	PREDICTED: DNA polymerase eta isoform X2 [Nicotiana sylvestris]
evm.TU.Hic_asm_0_13.137	black	NA	NA	NA	NA
evm.TU.Hic_asm_0_13.147	yellow	Molecular Function:magnesium ion transmembrane transporter activity (GO:0015095);Biological Process:magnesium ion transport (GO:0015693)	nipa1, spg6; non imprinted in Prader-Willi/Angelman syndrome 1; K19364 magnesium transporter NIPA1 (A)	PF05653: Magnesium transporter NIPA	PREDICTED: probable magnesium transporter NIPA7 [Nicotiana sylvestris]
evm.TU.Hic_asm_0_13.37	blue	Molecular Function:catalytic activity (GO:0003824)	cinnamoyl-CoA reductase 1; K09753 cinnamoyl-CoA reductase [EC:1.2.1.44] (A)	PF01370: NAD dependent epimerase/dehydratase family	PREDICTED: cinnamoyl-CoA reductase 1-like [Solanum tuberosum]
evm.TU.Hic_asm_0_13.38	turquoise	NA	NA	PF08387: FBD	PREDICTED: putative F-box/LRR-repeat protein At3g28410-like [Solanum tuberosum]
evm.TU.Hic_asm_0_13.94	turquoise	Molecular Function:nucleic acid binding (GO:0003676);Molecular Function:metal ion binding (GO:0046872)	mrd1; RNA recognition motif-containing protein RRM; K14787 multiple RNA-binding domain-containing protein 1 (A)	PF00642: Zinc finger C-x8-C-x5-C-x3-H type (and similar)	PREDICTED: zinc finger CCCH domain-containing protein 53-like isoform X1 [Solanum tuberosum]
evm.TU.Hic_asm_0_14.7	red	NA	NA	NA	PREDICTED: uncharacterized protein LOC104238114 [Nicotiana sylvestris]
evm.TU.Hic_asm_0_14.8	turquoise	Molecular Function:hydrolase activity, acting on ester bonds (GO:0016788)	non-specific phospholipase C2; K01114 phospholipase C [EC:3.1.4.3] (A)	PF04185: Phosphoesterase family	PREDICTED: non-specific phospholipase C2 [Nicotiana sylvestris]
evm.TU.Hic_asm_0_14.89	green	Molecular Function:protein kinase activity (GO:0004672);Molecular Function:ATP binding (GO:0005524);Biological Process:signal transduction (GO:0007165)	CBL-interacting serine/threonine-protein kinase 3-like; K07198 5'-AMP-activated protein kinase, catalytic alpha subunit [EC:2.7.11.11] (A)	PF00069: Protein kinase domain	PREDICTED: CBL-interacting serine/threonine-protein kinase 3-like [Solanum lycopersicum]
evm.TU.Hic_asm_0_18.103	purple	NA	ubiquitin carboxyl-terminal hydrolase 20-like; K11855 ubiquitin carboxyl-terminal hydrolase 36/42 [EC:3.4.19.12] (A)	NA	PREDICTED: uncharacterized protein LOC104245878 [Nicotiana sylvestris]
evm.TU.Hic_asm_0_18.133	purple	NA	hypothetical protein; K01870 isoleucyl-tRNA synthetase [EC:6.1.1.5] (A)	PF03018: Dirigent-like protein	PREDICTED: dirigent protein 22-like [Nicotiana tomentosiformis]
evm.TU.Hic_asm_0_18.139	blue	NA	NA	PF04819: Family of unknown function (DUF716)	PREDICTED: transmembrane epididymal protein 1-like [Solanum tuberosum]
evm.TU.Hic_asm_0_18.145	yellow	NA	lipoxygenase 6, chloroplastic-like; K00454 lipoxygenase [EC:1.13.11.12] (A)	NA	PREDICTED: lipoxygenase 6, chloroplastic-like [Solanum tuberosum]
evm.TU.Hic_asm_0_18.44	blue	Molecular Function:DNA-binding transcription factor activity (GO:0003700);Biological Process:regulation of transcription, DNA-templated (GO:0006355)	ethylene-responsive transcription factor 4-like; K09286 EREBP-like factor (A)	PF00847: AP2 domain	physalis organ size 1 [Physalis philadelphica]
evm.TU.Hic_asm_0_18.46	blue	NA	hypothetical protein; K14494 DELLA protein (A)	PF03514: GRAS domain family	PREDICTED: scarecrow-like protein 3 [Nicotiana sylvestris]
evm.TU.Hic_asm_0_18.48	brown	NA	ATP-dependent zinc metalloprotease FTSH 10, mitochondrial; K08956 AFG3 family protein [EC:3.4.24.-] (A)	PF13460: NAD(P)H-binding	PREDICTED: uncharacterized protein At2g37660, chloroplastic-like [Solanum tuberosum]
evm.TU.Hic_asm_0_18.50	turquoise	Biological Process:phytochromobilin biosynthetic process (GO:0010024);Molecular Function:oxidoreductase activity, acting on the CH-CH group of donors, iron-sulfur protein as acceptor (GO:0016636)	phytochromobilin:ferredoxin oxidoreductase, chloroplastic; K08101 phytochromobilin:ferredoxin oxidoreductase [EC:1.3.7.4] (A)	PF05996: Ferredoxin-dependent bilin reductase	PREDICTED: phytochromobilin:ferredoxin oxidoreductase, chloroplastic-like isoform X1 [Solanum tuberosum]
evm.TU.Hic_asm_0_18.61	turquoise	NA	KH domain-containing protein At4g18375-like; K13162 poly(rC)-binding protein 2/3/4 (A)	NA	PREDICTED: F-box protein At1g30200-like [Nicotiana sylvestris]
evm.TU.Hic_asm_0_18.62	brown	NA	NA	NA	NA
evm.TU.Hic_asm_0_18.66	brown	Molecular Function:calcium ion binding (GO:0005509)	calmodulin-7; K02183 calmodulin (A)	PF13499: EF-hand domain pair	PREDICTED: calmodulin-7 isoform X1 [Vitis vinifera]
evm.TU.Hic_asm_0_18.85	green	NA	NADH dehydrogenase [ubiquinone] 1 alpha subcomplex subunit 6; K03950 NADH dehydrogenase (ubiquinone) 1 alpha subcomplex subunit 6 (A)	NA	PREDICTED: NADH dehydrogenase [ubiquinone] 1 alpha subcomplex subunit 6 [Solanum lycopersicum]
evm.TU.Hic_asm_0_19.37	turquoise	Molecular Function:methylenetetrahydrofolate dehydrogenase (NADP+) activity (GO:0004488);Biological Process:oxidation-reduction process (GO:0055114)	bifunctional protein FolD 2-like; K00288 methylenetetrahydrofolate dehydrogenase (NADP+) / methenyltetrahydrofolate cyclohydrolase / formyltetrahydrofolate synthetase [EC:1.5.1.5 3.5.4.9 6.3.4.3] (A)	PF00763: Tetrahydrofolate dehydrogenase/cyclohydrolase, catalytic domain	PREDICTED: bifunctional protein FolD 1, mitochondrial-like [Nicotiana sylvestris]
evm.TU.Hic_asm_0_19.63	turquoise	NA	primary amine oxidase-like; K00276 primary-amine oxidase [EC:1.4.3.21] (A)	PF01453: D-mannose binding lectin	PREDICTED: G-type lectin S-receptor-like serine/threonine-protein kinase RLK1 [Nicotiana tomentosiformis]
evm.TU.Hic_asm_0_19.81	green	NA	NA	NA	NA
evm.TU.Hic_asm_0_19.99	magenta	NA	alpha-ketoglutarate-dependent dioxygenase alkB homolog 6; K10768 alkylated DNA repair protein alkB homolog 6 [EC:1.14.11.-] (A)	PF13532: 2OG-Fe(II) oxygenase superfamily	PREDICTED: alpha-ketoglutarate-dependent dioxygenase alkB homolog 6-like [Solanum tuberosum]
evm.TU.Hic_asm_0_2.10	yellow	NA	SGT1; protein SGT1 homolog; K12795 suppressor of G2 allele of SKP1 (A)	NA	PREDICTED: uncharacterized protein LOC104221442 [Nicotiana sylvestris]
evm.TU.Hic_asm_0_2.11	turquoise	NA	putative pentatricopeptide repeat-containing protein At3g18840; K17279 receptor expression-enhancing protein 5/6 (A)	PF13041: PPR repeat family	PREDICTED: putative pentatricopeptide repeat-containing protein At1g10330 [Nicotiana tomentosiformis]
evm.TU.Hic_asm_0_2.12	turquoise	NA	SLOW growth protein; K19589 release factor glutamine methyltransferase [EC:2.1.1.297] (A)	PF01535: PPR repeat	PREDICTED: putative pentatricopeptide repeat-containing protein At1g10330 [Nicotiana sylvestris]
evm.TU.Hic_asm_0_2.15	turquoise	Molecular Function:protein binding (GO:0005515)	putative receptor-like protein kinase At3g47110; K13420 LRR receptor-like serine/threonine-protein kinase FLS2 [EC:2.7.11.1] (A)	PF13855: Leucine rich repeat	PREDICTED: receptor-like protein 12-like [Solanum tuberosum]
evm.TU.Hic_asm_0_2.29	turquoise	NA	NA	PF10250: GDP-fucose protein O-fucosyltransferase	PREDICTED: uncharacterized protein LOC102596121 [Solanum tuberosum]
evm.TU.Hic_asm_0_2.30	green	NA	cytokinin riboside 5'-monophosphate phosphoribohydrolase LOG8-like; K06966 uncharacterized protein (A)	PF03641: Possible lysine decarboxylase	PREDICTED: cytokinin riboside 5'-monophosphate phosphoribohydrolase LOG8-like [Solanum tuberosum]
evm.TU.Hic_asm_0_2.31	brown	NA	NA	NA	PREDICTED: protein ROS1-like [Nicotiana sylvestris]
evm.TU.Hic_asm_0_2.33	blue	NA	transcription repressor MYB5-like; K09422 myb proto-oncogene protein, plant (A)	PF00249: Myb-like DNA-binding domain	PREDICTED: transcription repressor MYB5-like [Solanum tuberosum]
evm.TU.Hic_asm_0_2.36	blue	NA	SORBIDRAFT_06g034050, Sb06g034050; hypothetical protein; K18752 transportin-1 (A)	PF18808: Importin repeat	PREDICTED: importin-5-like [Nicotiana tomentosiformis]
evm.TU.Hic_asm_0_2.8	brown	Molecular Function:structural constituent of ribosome (GO:0003735);Cellular Component:ribosome (GO:0005840)	60S ribosomal protein L27; K02901 large subunit ribosomal protein L27e (A)	PF01777: Ribosomal L27e protein family	PREDICTED: DNA-binding protein RHL1 isoform X1 [Solanum lycopersicum]
evm.TU.Hic_asm_0_20.42	blue	NA	NA	NA	NA
evm.TU.Hic_asm_0_20.51	black	NA	NA	NA	PREDICTED: uncharacterized protein LOC102586583 isoform X1 [Solanum tuberosum]
evm.TU.Hic_asm_0_20.52	pink	NA	NA	NA	NA
evm.TU.Hic_asm_0_20.53	tan	NA	NA	NA	NA
evm.TU.Hic_asm_0_20.54	brown	Molecular Function:DNA binding (GO:0003677);Molecular Function:zinc ion binding (GO:0008270)	GA17094 gene product from transcript GA17094-RA; K14785 ESF2/ABP1 family protein (A)	PF01754: A20-like zinc finger	zinc finger A20 and AN1 domain-containing stress-associated protein 8-like [Solanum tuberosum]
evm.TU.Hic_asm_0_20.86	turquoise	NA	hypothetical protein; K06636 structural maintenance of chromosome 1 (A)	NA	PREDICTED: uncharacterized protein LOC102597595 [Solanum tuberosum]
evm.TU.Hic_asm_0_20.93	brown	Biological Process:defense response (GO:0006952)	NA	PF00407: Pathogenesis-related protein Bet v 1 family	PREDICTED: kirola-like [Solanum lycopersicum]
evm.TU.Hic_asm_0_22.113	green	Molecular Function:translation elongation factor activity (GO:0003746);Cellular Component:cytoplasm (GO:0005737);Biological Process:translational elongation (GO:0006414);Biological Process:peptide biosynthetic process (GO:0043043)	uncharacterized LOC105045986; K02356 elongation factor P (A)	PF01132: Elongation factor P (EF-P) OB domain	PREDICTED: uncharacterized protein LOC102593296 [Solanum tuberosum]
evm.TU.Hic_asm_0_22.117	brown	NA	transketolase, chloroplastic-like; K00615 transketolase [EC:2.2.1.1] (A)	PF00456: Transketolase, thiamine diphosphate binding domain	PREDICTED: transketolase, chloroplastic-like [Solanum lycopersicum]
evm.TU.Hic_asm_0_22.118	green	NA	transketolase, chloroplastic-like; K00615 transketolase [EC:2.2.1.1] (A)	PF02780: Transketolase, C-terminal domain	PREDICTED: transketolase, chloroplastic-like [Solanum lycopersicum]
evm.TU.Hic_asm_0_22.120	brown	NA	beta-amyrin 28-oxidase-like; K07437 cytochrome P450, family 26, subfamily A (A)	NA	PREDICTED: beta-amyrin 28-oxidase-like [Solanum lycopersicum]
evm.TU.Hic_asm_0_22.122	black	Molecular Function:RNA binding (GO:0003723)	Translational repressor Pumilio/PUF3 and related RNA-binding proteins (Puf superfamily) (ISS); K17943 pumilio RNA-binding family (A)	PF00806: Pumilio-family RNA binding repeat	PREDICTED: pumilio homolog 12-like [Solanum tuberosum]
evm.TU.Hic_asm_0_22.125	black	Molecular Function:ATP binding (GO:0005524);Molecular Function:ATPase activity (GO:0016887);Biological Process:protein refolding (GO:0042026)	ruBisCO large subunit-binding protein subunit beta, chloroplastic; K04077 chaperonin GroEL (A)	PF00118: TCP-1/cpn60 chaperonin family	PREDICTED: chaperonin 60 subunit beta 2, chloroplastic [Nicotiana tomentosiformis]
evm.TU.Hic_asm_0_22.129	brown	Molecular Function:protein kinase activity (GO:0004672);Biological Process:protein phosphorylation (GO:0006468)	serine/threonine-protein kinase At5g01020-like; K04733 interleukin-1 receptor-associated kinase 4 [EC:2.7.11.1] (A)	PF07714: Protein tyrosine and serine/threonine kinase	PREDICTED: probable receptor-like protein kinase At5g56460-like [Solanum tuberosum]
evm.TU.Hic_asm_0_22.156	turquoise	NA	NA	NA	NA
evm.TU.Hic_asm_0_22.157	turquoise	NA	NA	NA	NA
evm.TU.Hic_asm_0_22.51	turquoise	Molecular Function:DNA-binding transcription factor activity (GO:0003700);Biological Process:regulation of transcription, DNA-templated (GO:0006355)	nuclear transcription factor Y subunit A-1-like; K08064 nuclear transcription factor Y, alpha (A)	PF02045: CCAAT-binding transcription factor (CBF-B/NF-YA) subunit B	PREDICTED: nuclear transcription factor Y subunit A-1 [Solanum lycopersicum]
evm.TU.Hic_asm_0_22.52	cyan	NA	replication protein A 70 kDa DNA-binding subunit B-like; K07466 replication factor A1 (A)	NA	PREDICTED: replication protein A 70 kDa DNA-binding subunit B-like [Solanum tuberosum]
evm.TU.Hic_asm_0_24.112	greenyellow	Molecular Function:diacylglycerol O-acyltransferase activity (GO:0004144);Biological Process:glycerolipid biosynthetic process (GO:0045017)	O-acyltransferase WSD1; K15406 wax-ester synthase / diacylglycerol O-acyltransferase [EC:2.3.1.75 2.3.1.20] (A)	PF06974: WS/DGAT C-terminal domain	PREDICTED: O-acyltransferase WSD1-like [Nicotiana tomentosiformis]
evm.TU.Hic_asm_0_24.153	turquoise	NA	probable serine/threonine-protein kinase pats1; K04427 mitogen-activated protein kinase kinase kinase 7 [EC:2.7.11.25] (A)	PF14416: PMR5 N terminal Domain	PREDICTED: uncharacterized protein LOC102596807 [Solanum tuberosum]
evm.TU.Hic_asm_0_24.190	blue	NA	uncharacterized LOC105795008; K18643 katanin p80 WD40 repeat-containing subunit B1 (A)	PF05623: Protein of unknown function (DUF789)	PREDICTED: uncharacterized protein LOC101262947 [Solanum lycopersicum]
evm.TU.Hic_asm_0_24.207	turquoise	Molecular Function:protein binding (GO:0005515);Biological Process:signal transduction (GO:0007165);Molecular Function:ADP binding (GO:0043531)	TMV resistance protein N-like; K19613 leucine-rich repeat protein SHOC2 (A)	PF01582: TIR domain	PREDICTED: TMV resistance protein N-like [Solanum tuberosum]
evm.TU.Hic_asm_0_24.208	turquoise	NA	nad3, CusaM_p13; NADH dehydrogenase subunit 3; K03880 NADH-ubiquinone oxidoreductase chain 3 [EC:1.6.5.3] (A)	NA	NADH dehydrogenase subunit 3 (mitochondrion) [Capsicum annuum]
evm.TU.Hic_asm_0_24.225	turquoise	Molecular Function:oxidoreductase activity (GO:0016491);Biological Process:oxidation-reduction process (GO:0055114)	aldehyde dehydrogenase family 3 member F1-like; K00128 aldehyde dehydrogenase (NAD+) [EC:1.2.1.3] (A)	PF00171: Aldehyde dehydrogenase family	PREDICTED: aldehyde dehydrogenase family 3 member F1-like [Nicotiana sylvestris]
evm.TU.Hic_asm_0_24.37	magenta	Molecular Function:ubiquitin protein ligase activity (GO:0061630)	E3 ubiquitin-protein ligase RING1; K11982 E3 ubiquitin-protein ligase RNF115/126 [EC:2.3.2.27] (A)	PF14369: zinc-ribbon	PREDICTED: E3 ubiquitin-protein ligase RING1-like isoform X2 [Solanum tuberosum]
evm.TU.Hic_asm_0_24.51	pink	Molecular Function:magnesium ion binding (GO:0000287);Molecular Function:pyruvate kinase activity (GO:0004743)	pyruvate kinase, cytosolic isozyme; K00873 pyruvate kinase [EC:2.7.1.40] (A)	PF00224: Pyruvate kinase, barrel domain	PREDICTED: pyruvate kinase, cytosolic isozyme [Nicotiana sylvestris]
evm.TU.Hic_asm_0_24.75	turquoise	Molecular Function:RNA binding (GO:0003723);Biological Process:regulation of transcription, DNA-templated (GO:0006355)	NA	PF01029: NusB family	PREDICTED: uncharacterized protein LOC102583345 [Solanum tuberosum]
evm.TU.Hic_asm_0_24.77	blue	Molecular Function:hydrolase activity, hydrolyzing O-glycosyl compounds (GO:0004553);Biological Process:carbohydrate metabolic process (GO:0005975)	Glucan endo-1,3-beta-glucosidase precursor, putative (EC:3.2.1.39); K19893 glucan endo-1,3-beta-glucosidase 5/6 [EC:3.2.1.39] (A)	PF00332: Glycosyl hydrolases family 17	glucan endo-1,3-beta-D-glucosidase precursor [Solanum lycopersicum]
evm.TU.Hic_asm_0_25.90	brown	Molecular Function:coproporphyrinogen oxidase activity (GO:0004109);Biological Process:porphyrin-containing compound biosynthetic process (GO:0006779)	hypothetical protein; K00228 coproporphyrinogen III oxidase [EC:1.3.3.3] (A)	PF01218: Coproporphyrinogen III oxidase	unnamed protein product [Vitis vinifera]
evm.TU.Hic_asm_0_26.52	brown	NA	NA	NA	unknown [Medicago truncatula]
evm.TU.Hic_asm_0_26.56	purple	NA	NA	NA	NA
evm.TU.Hic_asm_0_26.58	blue	NA	NA	NA	NA
evm.TU.Hic_asm_0_26.92	brown	Cellular Component:membrane (GO:0016020);Molecular Function:transmembrane transporter activity (GO:0022857)	cationic amino acid transporter 2, vacuolar-like; K13863 solute carrier family 7 (cationic amino acid transporter), member 1 (A)	PF13520: Amino acid permease	PREDICTED: cationic amino acid transporter 2, vacuolar-like isoform X2 [Nicotiana tomentosiformis]
evm.TU.Hic_asm_0_26.93	green	Cellular Component:membrane (GO:0016020);Molecular Function:transmembrane transporter activity (GO:0022857)	cationic amino acid transporter 2, vacuolar; K13863 solute carrier family 7 (cationic amino acid transporter), member 1 (A)	PF13520: Amino acid permease	PREDICTED: cationic amino acid transporter 2, vacuolar-like isoform X2 [Nicotiana tomentosiformis]
evm.TU.Hic_asm_0_26.94	yellow	NA	NA	NA	NA
evm.TU.Hic_asm_0_28.17	yellow	NA	NA	NA	hypothetical protein L484_026923 [Morus notabilis]
evm.TU.Hic_asm_0_28.34	turquoise	Molecular Function:CTP synthase activity (GO:0003883);Biological Process:pyrimidine nucleotide biosynthetic process (GO:0006221);Biological Process:CTP biosynthetic process (GO:0006241)	CTP synthase-like; K01937 CTP synthase [EC:6.3.4.2] (A)	PF00117: Glutamine amidotransferase class-I	PREDICTED: CTP synthase-like isoform X1 [Solanum tuberosum]
evm.TU.Hic_asm_0_29.114	yellow	NA	outer envelope pore protein 16-4, chloroplastic-like; K17790 mitochondrial import inner membrane translocase subunit TIM22 (A)	PF02466: Tim17/Tim22/Tim23/Pmp24 family	PREDICTED: outer envelope pore protein 16-2, chloroplastic [Nicotiana sylvestris]
evm.TU.Hic_asm_0_29.212	brown	NA	NA	NA	PREDICTED: LOW QUALITY PROTEIN: uncharacterized protein LOC104648327 [Solanum lycopersicum]
evm.TU.Hic_asm_0_29.223	blue	Molecular Function:structural constituent of ribosome (GO:0003735);Cellular Component:ribosome (GO:0005840)	50S ribosomal protein L3-2, chloroplastic-like; K02906 large subunit ribosomal protein L3 (A)	PF00297: Ribosomal protein L3	PREDICTED: 50S ribosomal protein L3-2, chloroplastic-like [Solanum tuberosum]
evm.TU.Hic_asm_0_29.224	green	NA	NA	NA	PREDICTED: uncharacterized protein LOC101245936 [Solanum lycopersicum]
evm.TU.Hic_asm_0_29.231	turquoise	NA	pentatricopeptide repeat-containing protein At2g18940, chloroplastic; K17710 pentatricopeptide repeat domain-containing protein 1 (A)	PF13041: PPR repeat family	PREDICTED: pentatricopeptide repeat-containing protein At3g06430, chloroplastic-like [Solanum tuberosum]
evm.TU.Hic_asm_0_29.232	turquoise	Molecular Function:protein binding (GO:0005515)	MATH domain and coiled-coil domain-containing protein At2g42460; K10523 speckle-type POZ protein (A)	PF00917: MATH domain	PREDICTED: uncharacterized protein LOC102601751 [Solanum tuberosum]
evm.TU.Hic_asm_0_29.233	blue	NA	decapping nuclease DXO homolog, chloroplastic-like; K14845 RAT1-interacting protein (A)	NA	S-adenosylmethionine-dependent methyltransferase, putative [Ricinus communis]
evm.TU.Hic_asm_0_29.256	blue	Molecular Function:GTP binding (GO:0005525)	GTP-binding protein SAR2-like; K07953 GTP-binding protein SAR1 [EC:3.6.5.-] (A)	PF00025: ADP-ribosylation factor family	PREDICTED: GTP-binding protein SAR2 [Nicotiana tomentosiformis]
evm.TU.Hic_asm_0_29.257	yellow	Molecular Function:DNA binding (GO:0003677);Molecular Function:protein binding (GO:0005515)	Triacylglycerol lipase SDP1; K14674 TAG lipase / steryl ester hydrolase / phospholipase A2 / LPA acyltransferase [EC:3.1.1.3 3.1.1.13 3.1.1.4 2.3.1.51] (A)	PF12796: Ankyrin repeats (3 copies)	PREDICTED: calmodulin-binding transcription activator 5-like [Nicotiana tomentosiformis]
evm.TU.Hic_asm_0_29.260	turquoise	NA	SORBIDRAFT_10g012080, Sb10g012080; hypothetical protein; K00666 fatty-acyl-CoA synthase [EC:6.2.1.-] (A)	PF00501: AMP-binding enzyme	PREDICTED: acetate/butyrate--CoA ligase AAE7, peroxisomal-like [Solanum lycopersicum]
evm.TU.Hic_asm_0_29.271	purple	NA	NA	NA	PREDICTED: uncharacterized protein LOC101258403 isoform X2 [Solanum lycopersicum]
evm.TU.Hic_asm_0_29.273	brown	Molecular Function:protein binding (GO:0005515);Molecular Function:metallopeptidase activity (GO:0008237);Biological Process:protein deubiquitination (GO:0016579);Molecular Function:Lys63-specific deubiquitinase activity (GO:0061578)	AMSH-like ubiquitin thioesterase 3; K11866 STAM-binding protein [EC:3.4.19.12] (A)	PF01398: JAB1/Mov34/MPN/PAD-1 ubiquitin protease	PREDICTED: AMSH-like ubiquitin thioesterase 3-like [Solanum tuberosum]
evm.TU.Hic_asm_0_29.275	blue	NA	NA	PF14383: DUF761-associated sequence motif	PREDICTED: uncharacterized protein LOC104096489 [Nicotiana tomentosiformis]
evm.TU.Hic_asm_0_29.29	blue	NA	NA	NA	NA
evm.TU.Hic_asm_0_29.294	brown	Molecular Function:protein binding (GO:0005515);Biological Process:protein import into nucleus (GO:0006606);Molecular Function:nuclear import signal receptor activity (GO:0061608)	hypothetical protein; K15043 importin subunit alpha-2 (A)	PF16186: Atypical Arm repeat	importin alpha 2 [Capsicum annuum]
evm.TU.Hic_asm_0_29.30	yellow	NA	AP-2 complex subunit mu-like; K11826 AP-2 complex subunit mu-1 (A)	PF00928: Adaptor complexes medium subunit family	PREDICTED: AP-2 complex subunit mu-like [Solanum tuberosum]
evm.TU.Hic_asm_0_29.301	blue	NA	NA	NA	PREDICTED: leucine-rich repeat extensin-like protein 6 [Solanum lycopersicum]
evm.TU.Hic_asm_0_29.306	yellow	Biological Process:cellulose microfibril organization (GO:0010215);Cellular Component:anchored component of membrane (GO:0031225)	preprotein translocase subunit SECY, chloroplastic-like; K10956 protein transport protein SEC61 subunit alpha (A)	PF04833: COBRA-like protein	PREDICTED: COBRA-like protein 7 [Nicotiana sylvestris]
evm.TU.Hic_asm_0_29.307	yellow	Biological Process:phosphorelay signal transduction system (GO:0000160)	two-component response regulator ARR2; K14491 two-component response regulator ARR-B family (A)	PF00072: Response regulator receiver domain	PREDICTED: two-component response regulator ARR1-like [Nicotiana tomentosiformis]
evm.TU.Hic_asm_0_29.313	pink	Biological Process:lipid metabolic process (GO:0006629);Biological Process:lipid catabolic process (GO:0016042)	uncharacterized LOC100810158; K13806 sn1-specific diacylglycerol lipase [EC:3.1.1.-] (A)	PF03893: Lipase 3 N-terminal region	PREDICTED: uncharacterized protein LOC104228173 [Nicotiana sylvestris]
evm.TU.Hic_asm_0_29.315	blue	NA	NA	NA	NA
evm.TU.Hic_asm_0_29.327	brown	Molecular Function:metal ion binding (GO:0046872)	copper transport protein CCH-like; K07213 copper chaperone (A)	PF00403: Heavy-metal-associated domain	PREDICTED: basic salivary proline-rich protein 2-like isoform X1 [Solanum tuberosum]
evm.TU.Hic_asm_0_29.329	turquoise	Molecular Function:single-stranded DNA binding (GO:0003697);Cellular Component:CST complex (GO:1990879)	NA	PF15490: Telomere-capping, CST complex subunit	PREDICTED: uncharacterized protein LOC102598530 [Solanum tuberosum]
evm.TU.Hic_asm_0_29.330	yellow	Molecular Function:catalytic activity (GO:0003824)	phospholipase D p1; K01115 phospholipase D1/2 [EC:3.1.4.4] (A)	PF00614: Phospholipase D Active site motif	PREDICTED: phospholipase D p1 isoform X1 [Solanum lycopersicum]
evm.TU.Hic_asm_0_29.342	green	Molecular Function:DNA-binding transcription factor activity (GO:0003700);Biological Process:regulation of transcription, DNA-templated (GO:0006355)	cip353; ethylene-responsive transcription factor RAP2-3; K09286 EREBP-like factor (A)	PF00847: AP2 domain	PREDICTED: ethylene-responsive transcription factor RAP2-3 [Nicotiana tomentosiformis]
evm.TU.Hic_asm_0_29.61	turquoise	NA	POPTRDRAFT_563945, POPTRDRAFT_563946; DHFS-FPGS B family protein; K01930 folylpolyglutamate synthase [EC:6.3.2.17] (A)	PF03016: Exostosin family	PREDICTED: probable glycosyltransferase At5g03795 isoform X1 [Nicotiana tomentosiformis]
evm.TU.Hic_asm_0_29.77	blue	NA	solute carrier family 25 member 44-like; K15121 solute carrier family 25, member 44 (A)	PF00153: Mitochondrial carrier protein	PREDICTED: solute carrier family 25 member 44-like [Solanum tuberosum]
evm.TU.Hic_asm_0_29.87	green	NA	uncharacterized LOC100853206; K18423 exportin-2 (importin alpha re-exporter) (A)	NA	PREDICTED: importin-7-like [Solanum tuberosum]
evm.TU.Hic_asm_0_29.90	turquoise	Molecular Function:ATP binding (GO:0005524);Biological Process:microtubule-based movement (GO:0007018)	phragmoplast orienting kinesin-1; K10400 kinesin family member 15 (A)	PF00225: Kinesin motor domain	PREDICTED: phragmoplast orienting kinesin 1-like [Solanum tuberosum]
evm.TU.Hic_asm_0_3.102	turquoise	Molecular Function:calcium ion binding (GO:0005509);Cellular Component:integral component of membrane (GO:0016021);Biological Process:transmembrane transport (GO:0055085)	NDAI0E01040; hypothetical protein; K16466 centrin-3 (A)	PF13499: EF-hand domain pair	PREDICTED: uncharacterized protein LOC102593213 [Solanum tuberosum]
evm.TU.Hic_asm_0_3.104	yellow	Biological Process:cation transport (GO:0006812);Molecular Function:solute:proton antiporter activity (GO:0015299)	sodium/hydrogen exchanger 10-like; K14726 solute carrier family 9 (sodium/hydrogen exchanger), member 10/11 (A)	PF00999: Sodium/hydrogen exchanger family	PREDICTED: sodium/hydrogen exchanger 7-like [Solanum tuberosum]
evm.TU.Hic_asm_0_3.106	turquoise	Cellular Component:integral component of membrane (GO:0016021)	transmembrane 9 superfamily protein member 1; K17087 transmembrane 9 superfamily member 3 (A)	PF02990: Endomembrane protein 70	PREDICTED: putative phagocytic receptor 1b isoform X1 [Nicotiana tomentosiformis]
evm.TU.Hic_asm_0_3.109	blue	NA	Beta-galactosidase 17; K12309 beta-galactosidase [EC:3.2.1.23] (A)	PF00096: Zinc finger, C2H2 type	PREDICTED: protein SHOOT GRAVITROPISM 5-like [Nicotiana tomentosiformis]
evm.TU.Hic_asm_0_3.11	turquoise	Molecular Function:transferase activity, transferring acyl groups other than amino-acyl groups (GO:0016747)	deacetylvindoline O-acetyltransferase; K13065 shikimate O-hydroxycinnamoyltransferase [EC:2.3.1.133] (A)	PF02458: Transferase family	alcohol acyltransferase [Physalis peruviana]
evm.TU.Hic_asm_0_3.110	turquoise	Molecular Function:protein kinase activity (GO:0004672);Biological Process:protein phosphorylation (GO:0006468);Biological Process:recognition of pollen (GO:0048544)	G-type lectin S-receptor-like serine/threonine-protein kinase At1g11330; K04733 interleukin-1 receptor-associated kinase 4 [EC:2.7.11.1] (A)	PF07714: Protein tyrosine and serine/threonine kinase	PREDICTED: G-type lectin S-receptor-like serine/threonine-protein kinase At1g11330 isoform X1 [Nicotiana tomentosiformis]
evm.TU.Hic_asm_0_3.113	turquoise	Molecular Function:protein kinase activity (GO:0004672);Biological Process:protein phosphorylation (GO:0006468);Biological Process:recognition of pollen (GO:0048544)	G-type lectin S-receptor-like serine/threonine-protein kinase At1g11330; K04733 interleukin-1 receptor-associated kinase 4 [EC:2.7.11.1] (A)	PF00954: S-locus glycoprotein domain	PREDICTED: G-type lectin S-receptor-like serine/threonine-protein kinase At1g11330 isoform X1 [Nicotiana tomentosiformis]
evm.TU.Hic_asm_0_3.120	purple	Molecular Function:oxidoreductase activity (GO:0016491);Biological Process:oxidation-reduction process (GO:0055114)	LEPRE1; leucine proline-enriched proteoglycan (leprecan) 1; K08134 leucine proline-enriched proteoglycan (leprecan) (A)	PF13640: 2OG-Fe(II) oxygenase superfamily	PREDICTED: uncharacterized protein LOC101261647 [Solanum lycopersicum]
evm.TU.Hic_asm_0_3.123	turquoise	Molecular Function:hydrolase activity, hydrolyzing O-glycosyl compounds (GO:0004553);Cellular Component:cell wall (GO:0005618);Biological Process:carbohydrate metabolic process (GO:0005975);Biological Process:cellular glucan metabolic process (GO:0006073)	probable xyloglucan endotransglucosylase/hydrolase protein 28; K08235 xyloglucan:xyloglucosyl transferase [EC:2.4.1.207] (A)	PF06955: Xyloglucan endo-transglycosylase (XET) C-terminus	PREDICTED: probable xyloglucan endotransglucosylase/hydrolase protein 28-like [Solanum tuberosum]
evm.TU.Hic_asm_0_3.126	blue	NA	probable ascorbate-specific transmembrane electron transporter 1; K08360 cytochrome b-561 [EC:1.16.5.1] (A)	PF03188: Eukaryotic cytochrome b561	PREDICTED: probable ascorbate-specific transmembrane electron transporter 1-like [Solanum tuberosum]
evm.TU.Hic_asm_0_3.128	turquoise	Molecular Function:ubiquitin-protein transferase activity (GO:0004842);Biological Process:protein ubiquitination (GO:0016567)	uncharacterized LOC104440434; K01876 aspartyl-tRNA synthetase [EC:6.1.1.12] (A)	PF04564: U-box domain	PREDICTED: U-box domain-containing protein 21-like [Solanum tuberosum]
evm.TU.Hic_asm_0_3.131	blue	NA	NA	PF03140: Plant protein of unknown function	PREDICTED: UPF0481 protein At3g47200 isoform X1 [Nicotiana sylvestris]
evm.TU.Hic_asm_0_3.133	blue	NA	NA	NA	PREDICTED: uncharacterized protein LOC104092318 [Nicotiana tomentosiformis]
evm.TU.Hic_asm_0_3.135	pink	Molecular Function:catalytic activity (GO:0003824);Biological Process:trehalose biosynthetic process (GO:0005992)	alpha,alpha-trehalose-phosphate synthase [UDP-forming] 6; K16055 trehalose 6-phosphate synthase/phosphatase [EC:2.4.1.15 3.1.3.12] (A)	PF00982: Glycosyltransferase family 20	PREDICTED: alpha,alpha-trehalose-phosphate synthase [UDP-forming] 6 [Solanum lycopersicum]
evm.TU.Hic_asm_0_3.137_evm.TU.Hic_asm_0_3.138	yellow	NA	hypothetical protein; K14638 solute carrier family 15 (peptide/histidine transporter), member 3/4 (A)	PF01823: MAC/Perforin domain	PREDICTED: MACPF domain-containing protein At1g14780-like [Solanum tuberosum]
evm.TU.Hic_asm_0_3.142	green	Biological Process:cellular amino acid biosynthetic process (GO:0008652);Molecular Function:oxidoreductase activity, acting on the aldehyde or oxo group of donors, NAD or NADP as acceptor (GO:0016620);Molecular Function:NAD binding (GO:0051287)	aspartate-semialdehyde dehydrogenase; K00133 aspartate-semialdehyde dehydrogenase [EC:1.2.1.11] (A)	PF01118: Semialdehyde dehydrogenase, NAD binding domain	PREDICTED: aspartate-semialdehyde dehydrogenase [Solanum lycopersicum]
evm.TU.Hic_asm_0_3.145	yellow	Molecular Function:protein binding (GO:0005515)	adagio protein 3; K12116 flavin-binding kelch repeat F-box protein 1 (A)	PF13426: PAS domain	PREDICTED: adagio protein 3 [Nicotiana tomentosiformis]
evm.TU.Hic_asm_0_3.147	turquoise	NA	NA	PF06966: Protein of unknown function (DUF1295)	PREDICTED: uncharacterized protein C594.04c-like [Solanum tuberosum]
evm.TU.Hic_asm_0_3.149	green	Molecular Function:methyltransferase activity (GO:0008168)	POPTRDRAFT_573689; hypothetical protein; K18848 indole-3-acetate O-methyltransferase [EC:2.1.1.278] (A)	PF12796: Ankyrin repeats (3 copies)	PREDICTED: ankyrin repeat-containing protein At2g01680 [Solanum lycopersicum]
evm.TU.Hic_asm_0_3.153	pink	Molecular Function:hydrolase activity (GO:0016787)	nudix hydrolase 18, mitochondrial-like; K07766 diphosphoinositol-polyphosphate diphosphatase [EC:3.6.1.52] (A)	PF00293: NUDIX domain	PREDICTED: nudix hydrolase 17, mitochondrial-like [Nicotiana tomentosiformis]
evm.TU.Hic_asm_0_3.154	black	NA	probable peroxygenase 5; K17991 peroxygenase [EC:1.11.2.3] (A)	PF05042: Caleosin related protein	PREDICTED: probable peroxygenase 4-like [Solanum tuberosum]
evm.TU.Hic_asm_0_3.16	yellow	Molecular Function:dihydroorotate dehydrogenase activity (GO:0004152);Cellular Component:cytoplasm (GO:0005737);Biological Process:'de novo' pyrimidine nucleobase biosynthetic process (GO:0006207);Molecular Function:oxidoreductase activity, acting on the CH-CH group of donors (GO:0016627)	dihydroorotate dehydrogenase (quinone), mitochondrial; K00254 dihydroorotate dehydrogenase [EC:1.3.5.2] (A)	PF01180: Dihydroorotate dehydrogenase	PREDICTED: dihydroorotate dehydrogenase (quinone), mitochondrial [Solanum lycopersicum]
evm.TU.Hic_asm_0_3.170	turquoise	NA	NA	PF00168: C2 domain	PREDICTED: uncharacterized protein LOC104240062 [Nicotiana sylvestris]
evm.TU.Hic_asm_0_3.172	yellow	Molecular Function:protein binding (GO:0005515)	plant UBX domain-containing protein 2; K14011 UBX domain-containing protein 6 (A)	PF09409: PUB domain	PREDICTED: UBX domain-containing protein 6 [Nicotiana sylvestris]
evm.TU.Hic_asm_0_3.173	turquoise	NA	protein TIFY 6B-like; K13464 jasmonate ZIM domain-containing protein (A)	PF09425: Jas motif	jasmonate ZIM domain protein c.1 [Nicotiana attenuata]
evm.TU.Hic_asm_0_3.174	brown	Molecular Function:protein binding (GO:0005515)	F-box/LRR-repeat protein 4-like; K10270 F-box and leucine-rich repeat protein 4 (A)	PF00646: F-box domain	PREDICTED: F-box protein SKIP28 [Solanum lycopersicum]
evm.TU.Hic_asm_0_3.175	turquoise	Biological Process:microtubule-based process (GO:0007017);Cellular Component:dynein complex (GO:0030286)	dynein light chain 1, cytoplasmic; K10418 dynein light chain LC8-type (A)	PF01221: Dynein light chain type 1	PREDICTED: dynein light chain 1, cytoplasmic [Solanum lycopersicum]
evm.TU.Hic_asm_0_3.178	turquoise	NA	Sec23/Sec24 protein transport family protein isoform 1; K14006 protein transport protein SEC23 (A)	PF04749: PLAC8 family	PREDICTED: protein PLANT CADMIUM RESISTANCE 2-like [Nicotiana sylvestris]
evm.TU.Hic_asm_0_3.192	brown	NA	NA	PF05055: Protein of unknown function (DUF677)	PREDICTED: UPF0496 protein At3g19330-like [Nicotiana tomentosiformis]
evm.TU.Hic_asm_0_3.198	midnightblue	NA	NA	NA	PREDICTED: uncharacterized protein LOC101253518 [Solanum lycopersicum]
evm.TU.Hic_asm_0_3.20	brown	NA	thioredoxin X, chloroplastic; K03671 thioredoxin 1 (A)	PF00085: Thioredoxin	PREDICTED: thioredoxin X, chloroplastic-like [Solanum tuberosum]
evm.TU.Hic_asm_0_3.200	blue	NA	NA	PF13966: zinc-binding in reverse transcriptase	PREDICTED: putative ribonuclease H protein At1g65750-like isoform X2 [Solanum tuberosum]
evm.TU.Hic_asm_0_3.212	turquoise	NA	hypothetical protein; K00106 xanthine dehydrogenase/oxidase [EC:1.17.1.4 1.17.3.2] (A)	PF10230: Lipid-droplet associated hydrolase	PREDICTED: UPF0554 protein isoform X3 [Solanum lycopersicum]
evm.TU.Hic_asm_0_3.213	red	NA	putative HVA22-like protein g; K17338 receptor expression-enhancing protein 1/2/3/4 (A)	PF03134: TB2/DP1, HVA22 family	PREDICTED: putative HVA22-like protein g [Nicotiana sylvestris]
evm.TU.Hic_asm_0_3.217	blue	Molecular Function:antioxidant activity (GO:0016209);Molecular Function:oxidoreductase activity (GO:0016491);Molecular Function:peroxiredoxin activity (GO:0051920);Biological Process:oxidation-reduction process (GO:0055114)	2-Cys peroxiredoxin BAS1, chloroplastic; K03386 peroxiredoxin (alkyl hydroperoxide reductase subunit C) [EC:1.11.1.15] (A)	PF10417: C-terminal domain of 1-Cys peroxiredoxin	PREDICTED: 2-Cys peroxiredoxin BAS1-like, chloroplastic-like [Solanum tuberosum]
evm.TU.Hic_asm_0_3.24	brown	NA	hypothetical protein; K16221 transcription factor TCP21 (protein CCA1 HIKING EXPEDITION) (A)	PF03634: TCP family transcription factor	TCP transcription factor 15 [Solanum lycopersicum]
evm.TU.Hic_asm_0_3.3	turquoise	Molecular Function:nucleic acid binding (GO:0003676)	splicing factor 3B subunit 6-like protein; K12833 pre-mRNA branch site protein p14 (A)	PF00076: RNA recognition motif. (a.k.a. RRM, RBD, or RNP domain)	PREDICTED: splicing factor 3B subunit 6-like protein [Solanum lycopersicum]
evm.TU.Hic_asm_0_3.30	brown	NA	protein FAR1-RELATED SEQUENCE 5-like; K17604 zinc finger SWIM domain-containing protein 3 (A)	PF00857: Isochorismatase family	PREDICTED: uncharacterized protein LOC101252316 [Solanum lycopersicum]
evm.TU.Hic_asm_0_3.32	brown	Molecular Function:protein binding (GO:0005515)	sel1l; sel-1 suppressor of lin-12-like (C. elegans); K14026 SEL1 protein (A)	PF08238: Sel1 repeat	PREDICTED: F-box protein At1g70590 isoform X1 [Nicotiana tomentosiformis]
evm.TU.Hic_asm_0_3.33	blue	Biological Process:biosynthetic process (GO:0009058);Molecular Function:pyridoxal phosphate binding (GO:0030170)	glutamate--glyoxylate aminotransferase 2-like; K14272 glutamate--glyoxylate aminotransferase [EC:2.6.1.4 2.6.1.2 2.6.1.44] (A)	PF00155: Aminotransferase class I and II	PREDICTED: glutamate--glyoxylate aminotransferase 2-like [Solanum lycopersicum]
evm.TU.Hic_asm_0_3.37	yellow	Molecular Function:peroxidase activity (GO:0004601);Biological Process:response to oxidative stress (GO:0006979);Biological Process:hydrogen peroxide catabolic process (GO:0042744)	peroxidase 57-like; K00430 peroxidase [EC:1.11.1.7] (A)	PF00141: Peroxidase	PREDICTED: peroxidase 57-like [Nicotiana tomentosiformis]
evm.TU.Hic_asm_0_3.38	red	NA	glutathione S-transferase omega-like 2; K07393 putative glutathione S-transferase (A)	NA	PREDICTED: uncharacterized protein LOC104211796 [Nicotiana sylvestris]
evm.TU.Hic_asm_0_3.4	blue	Molecular Function:structural constituent of ribosome (GO:0003735);Cellular Component:ribosome (GO:0005840)	50S ribosomal protein L19-1, chloroplastic-like; K02884 large subunit ribosomal protein L19 (A)	PF01245: Ribosomal protein L19	PREDICTED: 50S ribosomal protein L19-1, chloroplastic-like [Solanum tuberosum]
evm.TU.Hic_asm_0_3.5	red	Molecular Function:ATP binding (GO:0005524)	biotin carboxylase 1, chloroplastic; K01961 acetyl-CoA carboxylase, biotin carboxylase subunit [EC:6.4.1.2 6.3.4.14] (A)	PF02785: Biotin carboxylase C-terminal domain	putative acetyl co-enzyme A carboxylase biotin carboxylase subunit [Capsicum annuum]
evm.TU.Hic_asm_0_3.51	turquoise	Molecular Function:protein kinase activity (GO:0004672);Molecular Function:ATP binding (GO:0005524)	G-type lectin S-receptor-like serine/threonine-protein kinase At1g11300; K04733 interleukin-1 receptor-associated kinase 4 [EC:2.7.11.1] (A)	PF01657: Salt stress response/antifungal	PREDICTED: cysteine-rich receptor-like protein kinase 2 [Solanum lycopersicum]
evm.TU.Hic_asm_0_3.55	turquoise	NA	NA	PF01693: Caulimovirus viroplasmin	PREDICTED: uncharacterized protein LOC104825587 [Tarenaya hassleriana]
evm.TU.Hic_asm_0_3.56	turquoise	NA	NA	PF01693: Caulimovirus viroplasmin	PREDICTED: uncharacterized protein LOC104825587 [Tarenaya hassleriana]
evm.TU.Hic_asm_0_3.57	turquoise	NA	NA	PF17917: RNase H-like domain found in reverse transcriptase	putative multifunctional pol protein [Cestrum yellow leaf curling virus]
evm.TU.Hic_asm_0_3.58	turquoise	Molecular Function:aspartic-type endopeptidase activity (GO:0004190);Biological Process:proteolysis (GO:0006508)	gag-pol fusion protein (EC:3.4.23.- 3.1.26.4 2.7.7.7 2.7.7.49); K07497 putative transposase (A)	PF02160: Cauliflower mosaic virus peptidase (A3)	putative reverse transcriptase [Soybean chlorotic mottle virus]
evm.TU.Hic_asm_0_3.59	brown	NA	NA	NA	NA
evm.TU.Hic_asm_0_3.6	yellow	Molecular Function:metal ion binding (GO:0046872)	hypothetical protein; K13619 phospholipase DDHD1 [EC:3.1.1.-] (A)	PF02862: DDHD domain	PREDICTED: phospholipase DDHD2-like isoform X1 [Solanum tuberosum]
evm.TU.Hic_asm_0_3.60	turquoise	NA	NA	PF01107: Viral movement protein (MP)	Movement protein [Medicago truncatula]
evm.TU.Hic_asm_0_3.65	turquoise	NA	NA	PF13839: GDSL/SGNH-like Acyl-Esterase family found in Pmr5 and Cas1p	PREDICTED: uncharacterized protein LOC102598278 [Solanum tuberosum]
evm.TU.Hic_asm_0_3.72	red	Molecular Function:structural constituent of ribosome (GO:0003735);Cellular Component:ribosome (GO:0005840)	40S ribosomal protein S27-2; K02978 small subunit ribosomal protein S27e (A)	PF01667: Ribosomal protein S27	PREDICTED: 40S ribosomal protein S27-2 [Solanum lycopersicum]
evm.TU.Hic_asm_0_3.73	brown	NA	NA	NA	PREDICTED: uncharacterized protein At4g14100-like [Solanum tuberosum]
evm.TU.Hic_asm_0_3.74	red	Molecular Function:iron ion binding (GO:0005506);Molecular Function:oxidoreductase activity, acting on paired donors, with incorporation or reduction of molecular oxygen (GO:0016705)	sterol 14-demethylase; K05917 sterol 14-demethylase [EC:1.14.13.70] (A)	PF00067: Cytochrome P450	obtusifoliol-14-demethylase [Petunia x hybrida]
evm.TU.Hic_asm_0_3.77	brown	Molecular Function:protein disulfide oxidoreductase activity (GO:0015035);Biological Process:intracellular signal transduction (GO:0035556)	hypothetical protein; K08857 NIMA (never in mitosis gene a)-related kinase [EC:2.7.11.1] (A)	PF00462: Glutaredoxin	PREDICTED: uncharacterized protein LOC102602270 isoform X2 [Solanum tuberosum]
evm.TU.Hic_asm_0_3.79	red	Molecular Function:protein binding (GO:0005515)	hypothetical protein; K02918 large subunit ribosomal protein L35e (A)	PF13174: Tetratricopeptide repeat	PREDICTED: uncharacterized protein LOC104239016 [Nicotiana sylvestris]
evm.TU.Hic_asm_0_3.81	turquoise	NA	cyclin-dependent kinase G-1-like; K08818 cell division cycle 2-like [EC:2.7.11.22] (A)	PF03763: Remorin, C-terminal region	PREDICTED: uncharacterized protein LOC102603849 [Solanum tuberosum]
evm.TU.Hic_asm_0_3.86	turquoise	NA	Beta-galactosidase 17; K12309 beta-galactosidase [EC:3.2.1.23] (A)	PF12171: Zinc-finger double-stranded RNA-binding	PREDICTED: zinc finger protein JACKDAW-like [Nicotiana sylvestris]
evm.TU.Hic_asm_0_3.93	green	Biological Process:defense response (GO:0006952)	NA	PF00304: Gamma-thionin family	RecName: Full=Defensin J1-2; Flags: Precursor [Capsicum annuum]
evm.TU.Hic_asm_0_3.96	red	Molecular Function:carboxy-lyase activity (GO:0016831);Biological Process:carboxylic acid metabolic process (GO:0019752)	glutamate decarboxylase 4; K01580 glutamate decarboxylase [EC:4.1.1.15] (A)	PF00282: Pyridoxal-dependent decarboxylase conserved domain	glutamate decarboxylase isozyme 3 [Nicotiana tabacum]
evm.TU.Hic_asm_0_3.97	turquoise	NA	NA	PF14368: Probable lipid transfer	PREDICTED: non-specific lipid-transfer protein 1 [Nicotiana sylvestris]
evm.TU.Hic_asm_0_3.98	blue	NA	NA	NA	PREDICTED: protein XRI1-like [Solanum tuberosum]
evm.TU.Hic_asm_0_30.3	yellow	NA	uncharacterized LOC105166581; K00655 1-acyl-sn-glycerol-3-phosphate acyltransferase [EC:2.3.1.51] (A)	NA	PREDICTED: uncharacterized protein At3g15000, mitochondrial-like [Solanum tuberosum]
evm.TU.Hic_asm_0_31.32	brown	NA	NA	NA	hypothetical protein MIMGU_mgv1a016899mg [Erythranthe guttata]
evm.TU.Hic_asm_0_32.19	yellow	NA	hypothetical protein; K19041 E3 ubiquitin-protein ligase RNF38/44 [EC:2.3.2.27] (A)	PF13639: Ring finger domain	PREDICTED: RING-H2 finger protein ATL2-like [Nicotiana tomentosiformis]
evm.TU.Hic_asm_0_33.101	blue	Molecular Function:nucleic acid binding (GO:0003676);Molecular Function:protein binding (GO:0005515);Molecular Function:ATP binding (GO:0005524)	DEAD-box ATP-dependent RNA helicase 46-like; K12823 ATP-dependent RNA helicase DDX5/DBP2 [EC:3.6.4.13] (A)	PF00397: WW domain	PREDICTED: DEAD-box ATP-dependent RNA helicase 40-like [Solanum tuberosum]
evm.TU.Hic_asm_0_33.32	yellow	NA	hypothetical protein; K13606 chlorophyll(ide) b reductase [EC:1.1.1.294] (A)	NA	PREDICTED: probable chlorophyll(ide) b reductase NYC1, chloroplastic [Nicotiana tomentosiformis]
evm.TU.Hic_asm_0_33.77	brown	NA	transcription factor MYB108-like; K09422 myb proto-oncogene protein, plant (A)	PF00249: Myb-like DNA-binding domain	PREDICTED: transcription factor MYB108-like [Solanum lycopersicum]
evm.TU.Hic_asm_0_33.90	turquoise	Molecular Function:nucleic acid binding (GO:0003676)	30S ribosomal protein S1, chloroplastic; K02945 small subunit ribosomal protein S1 (A)	PF00575: S1 RNA binding domain	PREDICTED: 30S ribosomal protein S1, chloroplastic [Solanum lycopersicum]
evm.TU.Hic_asm_0_33.99	turquoise	Biological Process:anion transport (GO:0006820);Cellular Component:integral component of membrane (GO:0016021)	anion exchanger family; K13855 solute carrier family 4 (anion exchanger), member 2 (A)	PF00955: HCO3- transporter family	PREDICTED: boron transporter 1-like isoform X2 [Solanum tuberosum]
evm.TU.Hic_asm_0_35.10	yellow	Molecular Function:enzyme inhibitor activity (GO:0004857)	pectinesterase-like; K01051 pectinesterase [EC:3.1.1.11] (A)	PF04043: Plant invertase/pectin methylesterase inhibitor	PREDICTED: uncharacterized protein LOC104229280 [Nicotiana sylvestris]
evm.TU.Hic_asm_0_35.4	turquoise	Molecular Function:protein kinase activity (GO:0004672);Biological Process:protein phosphorylation (GO:0006468)	receptor-like protein kinase FERONIA; K04730 interleukin-1 receptor-associated kinase 1 [EC:2.7.11.1] (A)	PF07714: Protein tyrosine and serine/threonine kinase	PREDICTED: receptor-like protein kinase ANXUR1-like [Solanum tuberosum]
evm.TU.Hic_asm_0_35.9	brown	NA	NA	PF00582: Universal stress protein family	PREDICTED: uncharacterized protein C167.05 [Nicotiana sylvestris]
evm.TU.Hic_asm_0_36.10	red	Molecular Function:hydrolase activity, acting on ester bonds (GO:0016788)	geranylgeranyl diphosphate reductase, chloroplastic; K10960 geranylgeranyl reductase [EC:1.3.1.83] (A)	PF00657: GDSL-like Lipase/Acylhydrolase	PREDICTED: GDSL esterase/lipase At4g16230-like [Nicotiana tomentosiformis]
evm.TU.Hic_asm_0_36.24	yellow	Molecular Function:catalytic activity (GO:0003824)	enoyl-CoA hydratase; K07511 enoyl-CoA hydratase [EC:4.2.1.17] (A)	PF00378: Enoyl-CoA hydratase/isomerase	PREDICTED: probable enoyl-CoA hydratase, mitochondrial isoform X1 [Nicotiana tomentosiformis]
evm.TU.Hic_asm_0_36.26	yellow	NA	NA	NA	NA
evm.TU.Hic_asm_0_36.30	blue	Molecular Function:calcium ion binding (GO:0005509)	calmodulin; K02183 calmodulin (A)	PF13499: EF-hand domain pair	PREDICTED: calmodulin [Nicotiana sylvestris]
evm.TU.Hic_asm_0_36.33	blue	Molecular Function:calcium ion binding (GO:0005509)	calmodulin; K02183 calmodulin (A)	PF13405: EF-hand domain	PREDICTED: calmodulin [Nicotiana sylvestris]
evm.TU.Hic_asm_0_36.43	turquoise	NA	NA	NA	NA
evm.TU.Hic_asm_0_36.54	blue	NA	NA	NA	PREDICTED: transcription factor bHLH147-like isoform X1 [Solanum tuberosum]
evm.TU.Hic_asm_0_36.66	purple	Molecular Function:DNA-binding transcription factor activity (GO:0003700);Biological Process:regulation of transcription, DNA-templated (GO:0006355)	probable WRKY transcription factor 25; K13424 WRKY transcription factor 33 (A)	PF03106: WRKY DNA -binding domain	PREDICTED: probable WRKY transcription factor 48 isoform X1 [Nicotiana sylvestris]
evm.TU.Hic_asm_0_36.7	blue	Molecular Function:peroxidase activity (GO:0004601);Biological Process:response to oxidative stress (GO:0006979)	peroxidase 29; K00430 peroxidase [EC:1.11.1.7] (A)	PF00141: Peroxidase	PREDICTED: peroxidase 29-like [Solanum tuberosum]
evm.TU.Hic_asm_0_36.77	brown	Molecular Function:ATP binding (GO:0005524)	galactokinase; K18674 N-acetylgalactosamine kinase [EC:2.7.1.157] (A)	PF00288: GHMP kinases N terminal domain	PREDICTED: galactokinase-like [Solanum tuberosum]
evm.TU.Hic_asm_0_36.78	yellow	NA	NA	NA	PREDICTED: uncharacterized protein LOC102597124 [Solanum tuberosum]
evm.TU.Hic_asm_0_36.83	brown	Molecular Function:enzyme inhibitor activity (GO:0004857);Biological Process:negative regulation of catalytic activity (GO:0043086)	NA	PF04043: Plant invertase/pectin methylesterase inhibitor	PREDICTED: cell wall / vacuolar inhibitor of fructosidase 1-like [Nicotiana sylvestris]
evm.TU.Hic_asm_0_36.97	turquoise	NA	NA	PF07779: 10 TM Acyl Transferase domain found in Cas1p	PREDICTED: CAS1 domain-containing protein 1-like [Solanum tuberosum]
evm.TU.Hic_asm_0_37.17	yellow	Molecular Function:glycopeptide alpha-N-acetylgalactosaminidase activity (GO:0033926)	SORBIDRAFT_02g032885, Sb02g032885; hypothetical protein; K11593 eukaryotic translation initiation factor 2C (A)	PF12899: Alkaline and neutral invertase	PREDICTED: alkaline/neutral invertase CINV2-like [Solanum tuberosum]
evm.TU.Hic_asm_0_37.2	yellow	NA	NA	NA	NA
evm.TU.Hic_asm_0_37.20	turquoise	Molecular Function:NAD+ ADP-ribosyltransferase activity (GO:0003950);Biological Process:protein ADP-ribosylation (GO:0006471)	poly [ADP-ribose] polymerase 2-like; K10798 poly [ADP-ribose] polymerase [EC:2.4.2.30] (A)	PF02877: Poly(ADP-ribose) polymerase, regulatory domain	PREDICTED: poly [ADP-ribose] polymerase 2 [Nicotiana sylvestris]
evm.TU.Hic_asm_0_37.21	turquoise	Molecular Function:nucleic acid binding (GO:0003676);Molecular Function:RNA-DNA hybrid ribonuclease activity (GO:0004523)	14.7 kDa ribonuclease H-like protein; K03469 ribonuclease HI [EC:3.1.26.4] (A)	PF13456: Reverse transcriptase-like	PREDICTED: uncharacterized protein LOC101246838 [Solanum lycopersicum]
evm.TU.Hic_asm_0_38.103	turquoise	NA	hypothetical protein; K14416 elongation factor 1 alpha-like protein (A)	NA	PREDICTED: flowering-promoting factor 1-like protein 3 [Nicotiana sylvestris]
evm.TU.Hic_asm_0_38.110	yellow	NA	NA	PF00168: C2 domain	PREDICTED: formin-A-like isoform X1 [Solanum tuberosum]
evm.TU.Hic_asm_0_38.112	yellow	Molecular Function:protein binding (GO:0005515)	Phenylalanyl-tRNA synthetase class IIc family protein; K01889 phenylalanyl-tRNA synthetase alpha chain [EC:6.1.1.20] (A)	PF00646: F-box domain	PREDICTED: F-box/kelch-repeat protein At3g06240-like [Nicotiana tomentosiformis]
evm.TU.Hic_asm_0_38.113	yellow	NA	NA	NA	NA
evm.TU.Hic_asm_0_38.135	brown	NA	nuclear transcription factor Y subunit B-4-like; K08065 nuclear transcription Y subunit beta (A)	PF00808: Histone-like transcription factor (CBF/NF-Y) and archaeal histone	PREDICTED: nuclear transcription factor Y subunit B-5-like [Solanum lycopersicum]
evm.TU.Hic_asm_0_38.150	brown	Biological Process:ubiquitin-dependent protein catabolic process (GO:0006511);Molecular Function:ubiquitin protein ligase binding (GO:0031625)	cullin-1-like; K03347 cullin 1 (A)	PF10557: Cullin protein neddylation domain	PREDICTED: cullin-1 isoform X2 [Nicotiana tomentosiformis]
evm.TU.Hic_asm_0_38.151	yellow	NA	NA	NA	PREDICTED: uncharacterized protein LOC104090934 [Nicotiana tomentosiformis]
evm.TU.Hic_asm_0_38.152	brown	NA	divinyl chlorophyllide a 8-vinyl-reductase, chloroplastic; K19073 divinyl chlorophyllide a 8-vinyl-reductase [EC:1.3.1.75] (A)	PF13460: NAD(P)H-binding	PREDICTED: divinyl chlorophyllide a 8-vinyl-reductase, chloroplastic [Solanum lycopersicum]
evm.TU.Hic_asm_0_38.153	black	NA	NA	PF04535: Domain of unknown function (DUF588)	PREDICTED: CASP-like protein IN26-like [Solanum tuberosum]
evm.TU.Hic_asm_0_38.158	brown	NA	ubiquitin carboxyl-terminal hydrolase 9-like; K11855 ubiquitin carboxyl-terminal hydrolase 36/42 [EC:3.4.19.12] (A)	PF04535: Domain of unknown function (DUF588)	PREDICTED: CASP-like protein 5-like [Solanum tuberosum]
evm.TU.Hic_asm_0_38.161	turquoise	Molecular Function:zinc ion binding (GO:0008270);Molecular Function:metal ion binding (GO:0046872)	RING finger and CHY zinc finger domain-containing protein 1; K10144 RING finger and CHY zinc finger domain-containing protein 1 [EC:2.3.2.27] (A)	PF05495: CHY zinc finger	PREDICTED: RING finger and CHY zinc finger domain-containing protein 1-like isoform X1 [Nicotiana sylvestris]
evm.TU.Hic_asm_0_38.164	brown	Biological Process:lipid metabolic process (GO:0006629)	phospholipase A(1) DAD1, chloroplastic-like; K16818 phospholipase A1 [EC:3.1.1.32] (A)	PF01764: Lipase (class 3)	PREDICTED: lipase-like isoform X2 [Nicotiana tomentosiformis]
evm.TU.Hic_asm_0_38.176	green	Molecular Function:protein disulfide oxidoreductase activity (GO:0015035)	monothiol glutaredoxin-S10; K03676 glutaredoxin 3 (A)	PF00462: Glutaredoxin	PREDICTED: monothiol glutaredoxin-S10 [Nicotiana tomentosiformis]
evm.TU.Hic_asm_0_38.181	green	Molecular Function:protein disulfide oxidoreductase activity (GO:0015035)	monothiol glutaredoxin-S3; K03676 glutaredoxin 3 (A)	PF00462: Glutaredoxin	PREDICTED: monothiol glutaredoxin-S3-like [Solanum tuberosum]
evm.TU.Hic_asm_0_38.182	turquoise	Molecular Function:protein binding (GO:0005515)	host cell factor 2; K14966 host cell factor (A)	PF01344: Kelch motif	PREDICTED: acyl-CoA-binding domain-containing protein 4-like isoform X1 [Solanum tuberosum]
evm.TU.Hic_asm_0_38.188	brown	Molecular Function:protein binding (GO:0005515)	anaphase-promoting complex subunit 7; K03354 anaphase-promoting complex subunit 7 (A)	PF13432: Tetratricopeptide repeat	PREDICTED: anaphase-promoting complex subunit 7-like [Solanum tuberosum]
evm.TU.Hic_asm_0_38.189	brown	NA	NA	NA	PREDICTED: uncharacterized protein LOC104246279 [Nicotiana sylvestris]
evm.TU.Hic_asm_0_38.19	blue	NA	hypothetical protein; K08726 soluble epoxide hydrolase / lipid-phosphate phosphatase [EC:3.3.2.10 3.1.3.76] (A)	PF00561: alpha/beta hydrolase fold	PREDICTED: bifunctional epoxide hydrolase 2-like [Solanum tuberosum]
evm.TU.Hic_asm_0_38.191	brown	NA	NA	NA	NA
evm.TU.Hic_asm_0_38.192	turquoise	Molecular Function:protein kinase activity (GO:0004672);Biological Process:protein phosphorylation (GO:0006468)	serine/threonine-protein kinase-like protein ACR4; K04733 interleukin-1 receptor-associated kinase 4 [EC:2.7.11.1] (A)	PF07714: Protein tyrosine and serine/threonine kinase	PREDICTED: proline-rich receptor-like protein kinase PERK3 isoform X1 [Nicotiana sylvestris]
evm.TU.Hic_asm_0_38.196	turquoise	Molecular Function:metal ion binding (GO:0046872)	Os06g0520600; K03260 translation initiation factor 4G (A)	PF00642: Zinc finger C-x8-C-x5-C-x3-H type (and similar)	PREDICTED: zinc finger CCCH domain-containing protein 58-like [Solanum tuberosum]
evm.TU.Hic_asm_0_38.220	yellow	Molecular Function:oxidoreductase activity (GO:0016491);Biological Process:oxidation-reduction process (GO:0055114)	flavonol synthase/flavanone 3-hydroxylase-like; K05278 flavonol synthase [EC:1.14.11.23] (A)	PF14226: non-haem dioxygenase in morphine synthesis N-terminal	PREDICTED: protein SRG1 [Nicotiana tomentosiformis]
evm.TU.Hic_asm_0_38.226	green	Biological Process:polysaccharide catabolic process (GO:0000272);Molecular Function:beta-amylase activity (GO:0016161)	BAM1; beta-amylase (EC:3.2.1.2); K01177 beta-amylase [EC:3.2.1.2] (A)	PF01373: Glycosyl hydrolase family 14	PREDICTED: inactive beta-amylase 9 [Nicotiana tomentosiformis]
evm.TU.Hic_asm_0_38.227	brown	Molecular Function:protein binding (GO:0005515)	tubby-like F-box protein 1; K19600 tubby-related protein 1 (A)	PF01167: Tub family	PREDICTED: tubby-like F-box protein 3 isoform X2 [Nicotiana sylvestris]
evm.TU.Hic_asm_0_38.23	turquoise	NA	protein disulfide-isomerase-like; K09580 protein disulfide-isomerase A1 [EC:5.3.4.1] (A)	PF00085: Thioredoxin	PREDICTED: protein disulfide-isomerase-like [Nicotiana sylvestris]
evm.TU.Hic_asm_0_38.234	green	Molecular Function:structural constituent of ribosome (GO:0003735);Cellular Component:ribosome (GO:0005840)	uncharacterized LOC102579045; K02970 small subunit ribosomal protein S21 (A)	PF01165: Ribosomal protein S21	PREDICTED: uncharacterized protein LOC104221624 [Nicotiana sylvestris]
evm.TU.Hic_asm_0_38.239	red	Biological Process:cation transport (GO:0006812);Molecular Function:solute:proton antiporter activity (GO:0015299)	hypothetical protein; K14724 solute carrier family 9 (sodium/hydrogen exchanger), member 8 (A)	PF00999: Sodium/hydrogen exchanger family	PREDICTED: sodium/hydrogen exchanger 2-like [Nicotiana tomentosiformis]
evm.TU.Hic_asm_0_38.24	turquoise	NA	NA	NA	NA
evm.TU.Hic_asm_0_38.241	green	NA	acyl carrier protein 2, mitochondrial; K03955 NADH dehydrogenase (ubiquinone) 1 alpha/beta subcomplex 1 (A)	PF00550: Phosphopantetheine attachment site	PREDICTED: acyl carrier protein 1, chloroplastic-like [Nicotiana sylvestris]
evm.TU.Hic_asm_0_38.242	blue	Biological Process:superoxide metabolic process (GO:0006801);Molecular Function:metal ion binding (GO:0046872)	superoxide dismutase [Cu-Zn] 2; K04565 superoxide dismutase, Cu-Zn family [EC:1.15.1.1] (A)	PF00080: Copper/zinc superoxide dismutase (SODC)	RecName: Full=Superoxide dismutase [Cu-Zn] [Nicotiana plumbaginifolia]
evm.TU.Hic_asm_0_38.25	red	NA	DNA-directed RNA polymerase V subunit 7-like; K16253 DNA-directed RNA polymerase IV and V subunit 7 (A)	NA	PREDICTED: DNA-directed RNA polymerase V subunit 7-like [Nicotiana tomentosiformis]
evm.TU.Hic_asm_0_38.27	brown	Molecular Function:transferase activity, transferring acyl groups (GO:0016746)	BCE2; lipoamide acyltransferase component of branched-chain alpha-keto acid dehydrogenase complex, mitochondrial (EC:2.3.1.168); K09699 2-oxoisovalerate dehydrogenase E2 component (dihydrolipoyl transacylase) [EC:2.3.1.168] (A)	PF02817: e3 binding domain	PREDICTED: lipoamide acyltransferase component of branched-chain alpha-keto acid dehydrogenase complex, mitochondrial [Nicotiana tomentosiformis]
evm.TU.Hic_asm_0_38.31	blue	NA	NA	PF04570: zinc-finger of the FCS-type, C2-C2	PREDICTED: uncharacterized protein LOC102587874 [Solanum tuberosum]
evm.TU.Hic_asm_0_38.34	turquoise	Biological Process:proteolysis (GO:0006508);Molecular Function:cysteine-type peptidase activity (GO:0008234)	uncharacterized LOC104882098; K08592 sentrin-specific protease 1 [EC:3.4.22.68] (A)	PF02902: Ulp1 protease family, C-terminal catalytic domain	PREDICTED: uncharacterized protein LOC104215641, partial [Nicotiana sylvestris]
evm.TU.Hic_asm_0_38.37	pink	NA	Fanconi anemia group I protein; K10895 fanconi anemia group I protein (A)	PF14676: FANCI solenoid 2	PREDICTED: Fanconi anemia group I protein [Nicotiana tomentosiformis]
evm.TU.Hic_asm_0_38.43	pink	NA	NA	NA	PREDICTED: S-antigen protein-like [Nicotiana tomentosiformis]
evm.TU.Hic_asm_0_38.44	turquoise	NA	NA	NA	PREDICTED: uncharacterized protein LOC104235351 [Nicotiana sylvestris]
evm.TU.Hic_asm_0_38.50	green	NA	NA	PF04588: Hypoxia induced protein conserved region	unnamed protein product [Coffea canephora]
evm.TU.Hic_asm_0_38.53	turquoise	Molecular Function:protein binding (GO:0005515)	kif8; WD40 repeat-containing protein; K10395 kinesin family member 4/21/27 (A)	PF00400: WD domain, G-beta repeat	PREDICTED: putative E3 ubiquitin-protein ligase LIN-like isoform X1 [Solanum tuberosum]
evm.TU.Hic_asm_0_38.55	turquoise	NA	NA	NA	PREDICTED: uncharacterized protein LOC101255730 [Solanum lycopersicum]
evm.TU.Hic_asm_0_38.56	blue	NA	chaperone protein dnaJ 49-like; K09518 DnaJ homolog subfamily B member 12 (A)	PF00226: DnaJ domain	PREDICTED: chaperone protein dnaJ 49-like [Solanum lycopersicum]
evm.TU.Hic_asm_0_38.57	red	NA	NA	NA	NA
evm.TU.Hic_asm_0_38.58	magenta	NA	NA	NA	NA
evm.TU.Hic_asm_0_38.70	brown	Molecular Function:ATP binding (GO:0005524);Biological Process:microtubule-based movement (GO:0007018)	kinesin-13A-like; K10393 kinesin family member 2/24 (A)	PF00225: Kinesin motor domain	PREDICTED: kinesin-like protein KIF18B-like isoform X1 [Solanum tuberosum]
evm.TU.Hic_asm_0_38.76	red	Molecular Function:structural constituent of ribosome (GO:0003735);Cellular Component:ribosome (GO:0005840)	40S ribosomal protein S21-2; K02971 small subunit ribosomal protein S21e (A)	PF01249: Ribosomal protein S21e	PREDICTED: 40S ribosomal protein S21-2 [Solanum lycopersicum]
evm.TU.Hic_asm_0_38.77	black	Cellular Component:membrane (GO:0016020);Cellular Component:integral component of membrane (GO:0016021)	probable fructose-bisphosphate aldolase 3, chloroplastic; K01623 fructose-bisphosphate aldolase, class I [EC:4.1.2.13] (A)	PF00892: EamA-like transporter family	PREDICTED: WAT1-related protein At3g30340-like [Nicotiana sylvestris]
evm.TU.Hic_asm_0_38.80	blue	Molecular Function:phosphatase activity (GO:0016791)	probable protein phosphatase 2C 40; K01102 pyruvate dehydrogenase phosphatase [EC:3.1.3.43] (A)	PF00481: Protein phosphatase 2C	PREDICTED: probable protein phosphatase 2C 40 [Solanum lycopersicum]
evm.TU.Hic_asm_0_38.81	blue	Molecular Function:metal ion binding (GO:0046872)	copper transport protein ATX1-like; K07213 copper chaperone (A)	PF00403: Heavy-metal-associated domain	PREDICTED: uncharacterized protein LOC104231268 [Nicotiana sylvestris]
evm.TU.Hic_asm_0_38.82	yellow	NA	NA	NA	PREDICTED: uncharacterized protein LOC102579826 [Solanum tuberosum]
evm.TU.Hic_asm_0_38.85	turquoise	NA	NA	PF14368: Probable lipid transfer	PREDICTED: putative lipid-transfer protein DIR1 [Nicotiana tomentosiformis]
evm.TU.Hic_asm_0_39.1	green	NA	acyl carrier protein 2, mitochondrial-like; K03955 NADH dehydrogenase (ubiquinone) 1 alpha/beta subcomplex 1 (A)	PF00550: Phosphopantetheine attachment site	acyl carrier protein [Capsicum chinense]
evm.TU.Hic_asm_0_39.10	blue	NA	U1 small nuclear ribonucleoprotein C-like; K11095 U1 small nuclear ribonucleoprotein C (A)	NA	PREDICTED: U1 small nuclear ribonucleoprotein C-like isoform X2 [Solanum lycopersicum]
evm.TU.Hic_asm_0_39.115	turquoise	Molecular Function:double-stranded DNA binding (GO:0003690);Biological Process:regulation of transcription, DNA-templated (GO:0006355)	uncharacterized LOC107004946; K15032 mTERF domain-containing protein, mitochondrial (A)	PF02536: mTERF	PREDICTED: uncharacterized protein LOC104090183 [Nicotiana tomentosiformis]
evm.TU.Hic_asm_0_39.119	turquoise	Molecular Function:double-stranded DNA binding (GO:0003690);Biological Process:regulation of transcription, DNA-templated (GO:0006355)	uncharacterized LOC102585481; K15032 mTERF domain-containing protein, mitochondrial (A)	PF02536: mTERF	PREDICTED: uncharacterized protein LOC104090183 [Nicotiana tomentosiformis]
evm.TU.Hic_asm_0_39.125	blue	Molecular Function:nucleic acid binding (GO:0003676)	serine/arginine-rich SC35-like splicing factor SCL30A; K12900 FUS-interacting serine-arginine-rich protein 1 (A)	PF00076: RNA recognition motif. (a.k.a. RRM, RBD, or RNP domain)	PREDICTED: serine/arginine-rich SC35-like splicing factor SCL33 [Nicotiana sylvestris]
evm.TU.Hic_asm_0_39.16	yellow	NA	NA	PF05498: Rapid ALkalinization Factor (RALF)	PREDICTED: rapid alkalinization factor-like [Solanum tuberosum]
evm.TU.Hic_asm_0_39.166	brown	Molecular Function:double-stranded DNA binding (GO:0003690);Biological Process:regulation of transcription, DNA-templated (GO:0006355)	uncharacterized LOC102590065; K15032 mTERF domain-containing protein, mitochondrial (A)	PF02536: mTERF	PREDICTED: uncharacterized protein LOC104121454 [Nicotiana tomentosiformis]
evm.TU.Hic_asm_0_39.167	turquoise	Molecular Function:protein binding (GO:0005515);Biological Process:signal transduction (GO:0007165);Molecular Function:ADP binding (GO:0043531)	TMV resistance protein N-like; K19613 leucine-rich repeat protein SHOC2 (A)	PF01582: TIR domain	PREDICTED: TMV resistance protein N-like [Nicotiana tomentosiformis]
evm.TU.Hic_asm_0_39.168	turquoise	NA	hypothetical protein; K19613 leucine-rich repeat protein SHOC2 (A)	NA	PREDICTED: probable WRKY transcription factor 19-like [Solanum tuberosum]
evm.TU.Hic_asm_0_39.18	green	Molecular Function:transcription corepressor activity (GO:0003714)	heat shock factor-binding protein 1-like; K19765 heat shock factor-binding protein 1 (A)	PF06825: Heat shock factor binding protein 1	PREDICTED: heat shock factor-binding protein 1-like [Nicotiana tomentosiformis]
evm.TU.Hic_asm_0_39.180	yellow	NA	myb-related protein 330; K09422 myb proto-oncogene protein, plant (A)	PF00249: Myb-like DNA-binding domain	PREDICTED: myb-related protein 330-like [Nicotiana sylvestris]
evm.TU.Hic_asm_0_39.186	turquoise	Molecular Function:serine-type endopeptidase inhibitor activity (GO:0004867)	NA	PF02428: Potato type II proteinase inhibitor family	PREDICTED: uncharacterized protein LOC104239916 [Nicotiana sylvestris]
evm.TU.Hic_asm_0_39.187	brown	Molecular Function:serine-type endopeptidase inhibitor activity (GO:0004867)	NA	PF02428: Potato type II proteinase inhibitor family	trypsin proteinase inhibitor precursor [Nicotiana benthamiana]
evm.TU.Hic_asm_0_39.189	turquoise	Molecular Function:serine-type endopeptidase inhibitor activity (GO:0004867)	NA	PF02428: Potato type II proteinase inhibitor family	proteinase inhibitor II [Nicotiana tabacum]
evm.TU.Hic_asm_0_39.195	blue	NA	NA	NA	PREDICTED: uncharacterized protein LOC104231074 isoform X2 [Nicotiana sylvestris]
evm.TU.Hic_asm_0_39.198	blue	Molecular Function:phosphoric ester hydrolase activity (GO:0042578)	hypothetical protein; K01099 phosphatidylinositol-bisphosphatase [EC:3.1.3.36] (A)	PF02383: SacI homology domain	PREDICTED: phosphoinositide phosphatase SAC1-like [Solanum tuberosum]
evm.TU.Hic_asm_0_39.2	green	Biological Process:superoxide metabolic process (GO:0006801);Molecular Function:metal ion binding (GO:0046872)	superoxide dismutase [Cu-Zn] 2; K04565 superoxide dismutase, Cu-Zn family [EC:1.15.1.1] (A)	PF00080: Copper/zinc superoxide dismutase (SODC)	RecName: Full=Superoxide dismutase [Cu-Zn] [Nicotiana plumbaginifolia]
evm.TU.Hic_asm_0_39.22	brown	Molecular Function:UDP-glucose 4-epimerase activity (GO:0003978);Biological Process:galactose metabolic process (GO:0006012)	UDP-arabinose 4-epimerase 1-like; K12448 UDP-arabinose 4-epimerase [EC:5.1.3.5] (A)	PF16363: GDP-mannose 4,6 dehydratase	PREDICTED: UDP-arabinose 4-epimerase 1-like [Solanum tuberosum]
evm.TU.Hic_asm_0_39.222	turquoise	NA	NA	NA	PREDICTED: uncharacterized protein LOC102613452 [Citrus sinensis]
evm.TU.Hic_asm_0_39.226	brown	NA	ras-related protein Rab-3D-like; K07884 Ras-related protein Rab-3D (A)	PF13664: Domain of unknown function (DUF4149)	PREDICTED: uncharacterized protein LOC104095114 [Nicotiana tomentosiformis]
evm.TU.Hic_asm_0_39.25	turquoise	Molecular Function:oxidoreductase activity (GO:0016491);Molecular Function:flavin adenine dinucleotide binding (GO:0050660)	StSSR1; delta(24)-sterol reductase-like; K09828 Delta24-sterol reductase [EC:1.3.1.72 1.3.1.-] (A)	PF01565: FAD binding domain	PREDICTED: delta(24)-sterol reductase [Nicotiana tomentosiformis]
evm.TU.Hic_asm_0_39.259	red	NA	hypothetical protein; K03189 urease accessory protein (A)	PF03690: Uncharacterised protein family (UPF0160)	PREDICTED: UPF0160 protein-like [Solanum lycopersicum]
evm.TU.Hic_asm_0_39.261	greenyellow	Molecular Function:N,N-dimethylaniline monooxygenase activity (GO:0004499);Molecular Function:flavin adenine dinucleotide binding (GO:0050660)	POPTRDRAFT_864734; hypothetical protein; K00485 dimethylaniline monooxygenase (N-oxide forming) [EC:1.14.13.8] (A)	PF00743: Flavin-binding monooxygenase-like	PREDICTED: probable flavin-containing monooxygenase 1 [Nicotiana tomentosiformis]
evm.TU.Hic_asm_0_39.267	brown	NA	NA	NA	PREDICTED: uncharacterized protein LOC104225005 [Nicotiana sylvestris]
evm.TU.Hic_asm_0_39.270	turquoise	NA	hypothetical protein; K16221 transcription factor TCP21 (protein CCA1 HIKING EXPEDITION) (A)	PF03634: TCP family transcription factor	PREDICTED: transcription factor TCP23-like [Nicotiana sylvestris]
evm.TU.Hic_asm_0_39.275	brown	Molecular Function:translation release factor activity (GO:0003747);Biological Process:translational termination (GO:0006415)	hypothetical protein; K02836 peptide chain release factor 2 (A)	PF00472: RF-1 domain	PREDICTED: uncharacterized protein LOC102580412 [Solanum tuberosum]
evm.TU.Hic_asm_0_39.276	blue	NA	22.7 kDa class IV heat shock protein; K13993 HSP20 family protein (A)	PF00011: Hsp20/alpha crystallin family	PREDICTED: 22.0 kDa class IV heat shock protein [Nicotiana sylvestris]
evm.TU.Hic_asm_0_39.280	turquoise	Molecular Function:protein kinase activity (GO:0004672);Molecular Function:protein binding (GO:0005515);Molecular Function:ATP binding (GO:0005524)	receptor-like protein kinase HSL1; K00924 [EC:2.7.1.-] (A)	PF00069: Protein kinase domain	PREDICTED: receptor-like protein kinase HAIKU2-like [Solanum tuberosum]
evm.TU.Hic_asm_0_39.284	turquoise	Molecular Function:protein kinase activity (GO:0004672);Biological Process:protein phosphorylation (GO:0006468)	putative serine/threonine-protein kinase-like protein CCR3; K04730 interleukin-1 receptor-associated kinase 1 [EC:2.7.11.1] (A)	PF13540: Regulator of chromosome condensation (RCC1) repeat	PREDICTED: serine/threonine-protein kinase-like protein CCR4 [Nicotiana sylvestris]
evm.TU.Hic_asm_0_39.32	turquoise	Molecular Function:FMN binding (GO:0010181);Molecular Function:oxidoreductase activity (GO:0016491)	12-oxophytodienoate reductase 1-like; K05894 12-oxophytodienoic acid reductase [EC:1.3.1.42] (A)	PF00724: NADH:flavin oxidoreductase / NADH oxidase family	12-oxophytodienoate reductase 1 [Nicotiana tabacum]
evm.TU.Hic_asm_0_39.40	green	Molecular Function:translation elongation factor activity (GO:0003746);Molecular Function:protein binding (GO:0005515);Biological Process:translational elongation (GO:0006414);Biological Process:glutathione metabolic process (GO:0006749)	elongation factor 1-gamma 2-like; K03233 elongation factor 1-gamma (A)	PF00043: Glutathione S-transferase, C-terminal domain	unknown [Solanum tuberosum]
evm.TU.Hic_asm_0_39.43	yellow	NA	NA	NA	PREDICTED: uncharacterized protein LOC104224910 [Nicotiana sylvestris]
evm.TU.Hic_asm_0_39.47	turquoise	Molecular Function:RNA polymerase II regulatory region sequence-specific DNA binding (GO:0000977);Molecular Function:DNA binding (GO:0003677);Molecular Function:DNA-binding transcription factor activity (GO:0003700);Cellular Component:nucleus (GO:0005634);Biological Process:positive regulation of transcription by RNA polymerase II (GO:0045944);Molecular Function:protein dimerization activity (GO:…	MADS-box transcription factor 3-like; K09264 MADS-box transcription factor, plant (A)	PF00319: SRF-type transcription factor (DNA-binding and dimerisation domain)	PREDICTED: agamous-like MADS-box protein AGL11-like isoform X1 [Solanum tuberosum]
evm.TU.Hic_asm_0_39.53	brown	NA	pheophorbidase; K13544 pheophorbidase [EC:3.1.1.82] (A)	PF12697: Alpha/beta hydrolase family	PREDICTED: putative methylesterase 14, chloroplastic-like [Solanum tuberosum]
evm.TU.Hic_asm_0_39.6	turquoise	NA	hypothetical protein; K09518 DnaJ homolog subfamily B member 12 (A)	PF11926: Domain of unknown function (DUF3444)	PREDICTED: uncharacterized protein LOC104092542 [Nicotiana tomentosiformis]
evm.TU.Hic_asm_0_39.60	turquoise	Biological Process:biosynthetic process (GO:0009058);Molecular Function:strictosidine synthase activity (GO:0016844)	hypothetical protein; K01757 strictosidine synthase [EC:4.3.3.2] (A)	PF03088: Strictosidine synthase	PREDICTED: adipocyte plasma membrane-associated protein-like [Solanum tuberosum]
evm.TU.Hic_asm_0_39.61	brown	Biological Process:polysaccharide catabolic process (GO:0000272);Molecular Function:beta-amylase activity (GO:0016161)	beta-amylase-like; K01177 beta-amylase [EC:3.2.1.2] (A)	PF01373: Glycosyl hydrolase family 14	beta-amylase [Calystegia sepium]
evm.TU.Hic_asm_0_39.71	turquoise	NA	NA	PF02190: ATP-dependent protease La (LON) substrate-binding domain	PREDICTED: uncharacterized protein LOC104237992 isoform X1 [Nicotiana sylvestris]
evm.TU.Hic_asm_0_39.8	brown	Molecular Function:zinc ion binding (GO:0008270)	probable E3 ubiquitin ligase SUD1; K10661 E3 ubiquitin-protein ligase MARCH6 [EC:2.3.2.27] (A)	PF12906: RING-variant domain	PREDICTED: uncharacterized protein LOC104092544 isoform X1 [Nicotiana tomentosiformis]
evm.TU.Hic_asm_0_39.84	brown	Cellular Component:mitochondrial inner membrane (GO:0005743);Cellular Component:MICOS complex (GO:0061617)	uncharacterized LOC102579678; K17784 mitochondrial inner membrane organizing system protein 1 (A)	PF04418: Domain of unknown function (DUF543)	PREDICTED: uncharacterized protein LOC102579678 [Solanum tuberosum]
evm.TU.Hic_asm_0_39.86	brown	NA	patellin-3; K19996 phosphatidylinositol transfer protein SFH5 (A)	PF00650: CRAL/TRIO domain	PREDICTED: patellin-3 [Nicotiana sylvestris]
evm.TU.Hic_asm_0_39.90	brown	NA	patellin-3-like; K19996 phosphatidylinositol transfer protein SFH5 (A)	PF03765: CRAL/TRIO, N-terminal domain	PREDICTED: patellin-2-like [Solanum tuberosum]
evm.TU.Hic_asm_0_39.96	turquoise	NA	hypothetical protein; K19613 leucine-rich repeat protein SHOC2 (A)	NA	PREDICTED: TMV resistance protein N-like [Nicotiana sylvestris]
evm.TU.Hic_asm_0_4.10	black	NA	ATSYP24; syntaxin-24; K08488 syntaxin 7 (A)	PF03168: Late embryogenesis abundant protein	PREDICTED: putative syntaxin-24-like [Solanum tuberosum]
evm.TU.Hic_asm_0_4.13	blue	NA	NA	PF03168: Late embryogenesis abundant protein	PREDICTED: protein YLS9-like [Nicotiana sylvestris]
evm.TU.Hic_asm_0_4.21	magenta	NA	NA	NA	PREDICTED: uncharacterized protein LOC104105344 [Nicotiana tomentosiformis]
evm.TU.Hic_asm_0_4.24	blue	NA	unc13c; unc-13 homolog C (C. elegans); K15293 protein unc-13 A/B/C (A)	PF08372: Plant phosphoribosyltransferase C-terminal	PREDICTED: uncharacterized protein LOC102581084 [Solanum tuberosum]
evm.TU.Hic_asm_0_4.4	yellow	NA	uncharacterized LOC105161708; K03695 ATP-dependent Clp protease ATP-binding subunit ClpB (A)	PF02861: Clp amino terminal domain, pathogenicity island component	PREDICTED: uncharacterized protein LOC102582744 [Solanum tuberosum]
evm.TU.Hic_asm_0_4.6	red	Biological Process:rRNA processing (GO:0006364);Molecular Function:rRNA binding (GO:0019843)	U3 small nucleolar ribonucleoprotein protein IMP4-like; K14561 U3 small nucleolar ribonucleoprotein protein IMP4 (A)	PF04427: Brix domain	PREDICTED: U3 small nucleolar ribonucleoprotein protein IMP4-like [Nicotiana sylvestris]
evm.TU.Hic_asm_0_4.7	yellow	NA	NA	NA	PREDICTED: uncharacterized protein LOC104107292 [Nicotiana tomentosiformis]
evm.TU.Hic_asm_0_40.1	brown	Molecular Function:protein serine/threonine phosphatase inhibitor activity (GO:0004865);Biological Process:negative regulation of phosphoprotein phosphatase activity (GO:0032515)	type 1 phosphatases regulator ypi1; K17553 protein phosphatase 1 regulatory subunit 11 (A)	PF07491: Protein phosphatase inhibitor	PREDICTED: type 1 phosphatases regulator ypi1-like [Nicotiana sylvestris]
evm.TU.Hic_asm_0_40.106	brown	Molecular Function:RNA binding (GO:0003723);Molecular Function:ribonuclease activity (GO:0004540)	DIS3-like exonuclease 2; K18758 DIS3-like exonuclease 2 [EC:3.1.13.-] (A)	PF00773: RNB domain	PREDICTED: DIS3-like exonuclease 2-like [Solanum tuberosum]
evm.TU.Hic_asm_0_40.110	turquoise	NA	NA	PF10961: Selenoprotein SelK_SelG	PREDICTED: selenoprotein K-like [Nicotiana tomentosiformis]
evm.TU.Hic_asm_0_40.111	brown	Molecular Function:calcium ion binding (GO:0005509);Cellular Component:photosystem II (GO:0009523)	photosynthetic NDH subunit of lumenal location 1, chloroplastic; K02717 photosystem II oxygen-evolving enhancer protein 2 (A)	PF01789: PsbP	PREDICTED: psbP-like protein 2, chloroplastic-like isoform X1 [Solanum tuberosum]
evm.TU.Hic_asm_0_40.112	turquoise	Molecular Function:oxidoreductase activity (GO:0016491);Biological Process:oxidation-reduction process (GO:0055114)	FLS; flavonol synthase (EC:1.14.11.23); K05278 flavonol synthase [EC:1.14.11.23] (A)	PF14226: non-haem dioxygenase in morphine synthesis N-terminal	flavonol synthase [Nicotiana tabacum]
evm.TU.Hic_asm_0_40.113	turquoise	Molecular Function:ATP binding (GO:0005524);Molecular Function:ATPase activity (GO:0016887)	probable mitochondrial chaperone bcs1; K08900 mitochondrial chaperone BCS1 (A)	PF00004: ATPase family associated with various cellular activities (AAA)	PREDICTED: probable mitochondrial chaperone BCS1-B [Nicotiana tomentosiformis]
evm.TU.Hic_asm_0_40.114	brown	Cellular Component:integral component of membrane (GO:0016021)	CrcB family protein; K14827 pre-rRNA-processing protein IPI1 (A)	PF02537: CrcB-like protein, Camphor Resistance (CrcB)	PREDICTED: uncharacterized protein LOC101250564 [Solanum lycopersicum]
evm.TU.Hic_asm_0_40.116	blue	NA	NA	PF12734: Cysteine-rich TM module stress tolerance	unnamed protein product [Coffea canephora]
evm.TU.Hic_asm_0_40.119	turquoise	NA	hypothetical protein; K14494 DELLA protein (A)	PF03514: GRAS domain family	PREDICTED: nodulation-signaling pathway 2 protein-like [Solanum tuberosum]
evm.TU.Hic_asm_0_40.124	pink	NA	NA	NA	PREDICTED: uncharacterized protein LOC104093940 [Nicotiana tomentosiformis]
evm.TU.Hic_asm_0_40.137	brown	Molecular Function:lipid binding (GO:0008289)	sterol binding ankyrin repeat protein (predicted); K06867 uncharacterized protein (A)	PF15413: Pleckstrin homology domain	PREDICTED: oxysterol-binding protein-related protein 1C-like isoform X2 [Solanum lycopersicum]
evm.TU.Hic_asm_0_40.140	turquoise	NA	NA	NA	PREDICTED: uncharacterized protein LOC104085555 isoform X1 [Nicotiana tomentosiformis]
evm.TU.Hic_asm_0_40.141	blue	Molecular Function:protein kinase activity (GO:0004672);Molecular Function:ATP binding (GO:0005524)	serine/threonine-protein kinase mph1; K08866 serine/threonine-protein kinase TTK/MPS1 [EC:2.7.12.1] (A)	PF00069: Protein kinase domain	PREDICTED: serine/threonine-protein kinase mph1-like [Solanum tuberosum]
evm.TU.Hic_asm_0_40.162	yellow	NA	NA	PF00168: C2 domain	PREDICTED: uncharacterized protein LOC104118280 [Nicotiana tomentosiformis]
evm.TU.Hic_asm_0_40.166	turquoise	NA	uncharacterized LOC103446271; K13506 glycerol-3-phosphate O-acyltransferase 3/4 [EC:2.3.1.15] (A)	PF10250: GDP-fucose protein O-fucosyltransferase	PREDICTED: uncharacterized protein At1g04910-like [Solanum lycopersicum]
evm.TU.Hic_asm_0_40.168	turquoise	NA	protein PIR; K05749 cytoplasmic FMR1 interacting protein (A)	PF07159: Protein of unknown function (DUF1394)	PREDICTED: protein PIR-like isoform X1 [Solanum tuberosum]
evm.TU.Hic_asm_0_40.17	blue	Molecular Function:double-stranded DNA binding (GO:0003690);Biological Process:regulation of transcription, DNA-templated (GO:0006355)	pentatricopeptide repeat-containing protein At4g16470-like; K00857 thymidine kinase [EC:2.7.1.21] (A)	PF01535: PPR repeat	PREDICTED: uncharacterized protein LOC102586721 isoform X2 [Solanum tuberosum]
evm.TU.Hic_asm_0_40.170	brown	NA	BRCA1-A complex subunit BRE-like; K12173 BRCA1-A complex subunit BRE (A)	PF00314: Thaumatin family	PREDICTED: pathogenesis-related protein 5-like [Nicotiana sylvestris]
evm.TU.Hic_asm_0_40.174	turquoise	NA	auxin transporter-like protein 3; K13946 auxin influx carrier (AUX1 LAX family) (A)	PF01490: Transmembrane amino acid transporter protein	LAX3 protein [Solanum lycopersicum]
evm.TU.Hic_asm_0_40.186	turquoise	NA	NA	NA	PREDICTED: uncharacterized protein LOC104118366 [Nicotiana tomentosiformis]
evm.TU.Hic_asm_0_40.187	yellow	NA	NA	PF15938: Domain of unknown function (DUF4750)	PREDICTED: uncharacterized protein LOC104230252 [Nicotiana sylvestris]
evm.TU.Hic_asm_0_40.188	turquoise	Molecular Function:oxidoreductase activity (GO:0016491);Biological Process:oxidation-reduction process (GO:0055114)	gibberellin 20 oxidase 2-like; K05282 gibberellin 20-oxidase [EC:1.14.11.12] (A)	PF14226: non-haem dioxygenase in morphine synthesis N-terminal	PREDICTED: gibberellin 20 oxidase 2-like [Nicotiana sylvestris]
evm.TU.Hic_asm_0_40.191	turquoise	Molecular Function:adenyl-nucleotide exchange factor activity (GO:0000774);Biological Process:protein folding (GO:0006457)	protein GrpE; K03687 molecular chaperone GrpE (A)	PF01025: GrpE	PREDICTED: grpE protein homolog, mitochondrial-like [Solanum tuberosum]
evm.TU.Hic_asm_0_40.194	turquoise	NA	NA	NA	PREDICTED: uncharacterized protein LOC102586134 [Solanum tuberosum]
evm.TU.Hic_asm_0_40.196	turquoise	Molecular Function:protein binding (GO:0005515);Biological Process:signal transduction (GO:0007165);Molecular Function:ADP binding (GO:0043531)	TMV resistance protein N-like; K19613 leucine-rich repeat protein SHOC2 (A)	PF00931: NB-ARC domain	PREDICTED: TMV resistance protein N-like [Solanum tuberosum]
evm.TU.Hic_asm_0_40.200	turquoise	Molecular Function:DNA binding (GO:0003677);Cellular Component:nucleus (GO:0005634)	auxin response factor 3-like; K14486 auxin response factor (A)	PF02362: B3 DNA binding domain	PREDICTED: auxin response factor 17 [Nicotiana sylvestris]
evm.TU.Hic_asm_0_40.202	green	Biological Process:protein glycosylation (GO:0006486);Cellular Component:membrane (GO:0016020)	probable beta-1,3-galactosyltransferase 6; K00734 galactosylxylosylprotein 3-beta-galactosyltransferase [EC:2.4.1.134] (A)	PF01762: Galactosyltransferase	PREDICTED: beta-1,3-galactosyltransferase 7-like isoform X2 [Nicotiana tomentosiformis]
evm.TU.Hic_asm_0_40.207	turquoise	NA	hypothetical protein; K17964 leucine-rich PPR motif-containing protein, mitochondrial (A)	PF13812: Pentatricopeptide repeat domain	PREDICTED: pentatricopeptide repeat-containing protein At1g79540 [Nicotiana sylvestris]
evm.TU.Hic_asm_0_40.21	blue	Molecular Function:ATP binding (GO:0005524);Molecular Function:ATPase activity (GO:0016887)	CPHSC70-2EAT_SHOCK_PROTEIN_70-2; heat shock protein 70-2; K03283 heat shock 70kDa protein 1/8 (A)	PF00012: Hsp70 protein	PREDICTED: heat shock 70 kDa protein 6, chloroplastic-like [Solanum tuberosum]
evm.TU.Hic_asm_0_40.217	blue	NA	NA	NA	NA
evm.TU.Hic_asm_0_40.226	brown	Molecular Function:oxidoreductase activity (GO:0016491);Molecular Function:molybdenum ion binding (GO:0030151);Biological Process:oxidation-reduction process (GO:0055114)	NR3, StNR2, StNR5, StNR6; NADH nitrate reductase (EC:1.7.1.3); K10534 nitrate reductase (NAD(P)H) [EC:1.7.1.1 1.7.1.2 1.7.1.3] (A)	PF03404: Mo-co oxidoreductase dimerisation domain	NADH nitrate reductase [Solanum tuberosum]
evm.TU.Hic_asm_0_40.23	red	NA	pentatricopeptide repeat-containing protein At4g25270, chloroplastic; K13800 UMP-CMP kinase [EC:2.7.4.- 2.7.4.14] (A)	PF13041: PPR repeat family	PREDICTED: pentatricopeptide repeat-containing protein At4g25270, chloroplastic [Solanum lycopersicum]
evm.TU.Hic_asm_0_40.235	blue	Molecular Function:double-stranded DNA binding (GO:0003690);Biological Process:regulation of transcription, DNA-templated (GO:0006355)	uncharacterized LOC107002878; K15032 mTERF domain-containing protein, mitochondrial (A)	PF02536: mTERF	PREDICTED: uncharacterized protein LOC104120551 [Nicotiana tomentosiformis]
evm.TU.Hic_asm_0_40.237	turquoise	Molecular Function:protein kinase activity (GO:0004672);Molecular Function:ATP binding (GO:0005524);Biological Process:recognition of pollen (GO:0048544)	G-type lectin S-receptor-like serine/threonine-protein kinase At5g24080; K04730 interleukin-1 receptor-associated kinase 1 [EC:2.7.11.1] (A)	PF00954: S-locus glycoprotein domain	PREDICTED: G-type lectin S-receptor-like serine/threonine-protein kinase At1g34300 [Nicotiana tomentosiformis]
evm.TU.Hic_asm_0_40.238	yellow	Molecular Function:oxidoreductase activity (GO:0016491);Molecular Function:molybdenum ion binding (GO:0030151)	NR; nitrate reductase; K10534 nitrate reductase (NAD(P)H) [EC:1.7.1.1 1.7.1.2 1.7.1.3] (A)	PF03404: Mo-co oxidoreductase dimerisation domain	PREDICTED: nitrate reductase [NADH] 2-like [Nicotiana sylvestris]
evm.TU.Hic_asm_0_40.256	red	NA	NA	PF11955: Plant organelle RNA recognition domain	PREDICTED: protein ROOT PRIMORDIUM DEFECTIVE 1-like isoform X1 [Solanum tuberosum]
evm.TU.Hic_asm_0_40.266	brown	NA	SUT1; sucrose transport protein-like; K15378 solute carrier family 45, member 1/2/4 (A)	PF13347: MFS/sugar transport protein	PREDICTED: sucrose transport protein-like [Nicotiana tomentosiformis]
evm.TU.Hic_asm_0_40.274	blue	Molecular Function:protein binding (GO:0005515)	hypothetical protein; K13108 smad nuclear-interacting protein 1 (A)	PF13638: PIN domain	PREDICTED: uncharacterized protein LOC102592133 [Solanum tuberosum]
evm.TU.Hic_asm_0_40.276	purple	NA	Beta-galactosidase 17; K12309 beta-galactosidase [EC:3.2.1.23] (A)	NA	PREDICTED: protein SENSITIVE TO PROTON RHIZOTOXICITY 1 [Solanum lycopersicum]
evm.TU.Hic_asm_0_40.281	turquoise	Molecular Function:ATP binding (GO:0005524);Cellular Component:integral component of membrane (GO:0016021)	ABC transporter C family member 2-like; K05666 ATP-binding cassette, subfamily C (CFTR/MRP), member 2 (A)	PF00664: ABC transporter transmembrane region	PREDICTED: ABC transporter C family member 12-like isoform X1 [Nicotiana sylvestris]
evm.TU.Hic_asm_0_40.294	yellow	NA	chorismate mutase 2; K01850 chorismate mutase [EC:5.4.99.5] (A)	NA	chorismate mutase 2 [Petunia x hybrida]
evm.TU.Hic_asm_0_40.296	red	Molecular Function:transferase activity, transferring acyl groups (GO:0016746)	dihydrolipoyllysine-residue acetyltransferase component 5 of pyruvate dehydrogenase complex, chloroplastic; K00627 pyruvate dehydrogenase E2 component (dihydrolipoamide acetyltransferase) [EC:2.3.1.12] (A)	PF00364: Biotin-requiring enzyme	PREDICTED: dihydrolipoyllysine-residue acetyltransferase component of pyruvate dehydrogenase complex, mitochondrial-like [Solanum tuberosum]
evm.TU.Hic_asm_0_40.297	green	Molecular Function:protein kinase activity (GO:0004672);Molecular Function:protein binding (GO:0005515);Biological Process:protein phosphorylation (GO:0006468)	receptor-like protein kinase HSL1; K00924 [EC:2.7.1.-] (A)	PF07714: Protein tyrosine and serine/threonine kinase	PREDICTED: leucine-rich repeat receptor-like tyrosine-protein kinase At2g41820-like [Solanum tuberosum]
evm.TU.Hic_asm_0_40.30	turquoise	Molecular Function:enzyme inhibitor activity (GO:0004857)	Pectinesterase-3 precursor, putative (EC:3.1.1.11); K01051 pectinesterase [EC:3.1.1.11] (A)	PF04043: Plant invertase/pectin methylesterase inhibitor	PREDICTED: 21 kDa protein-like [Nicotiana sylvestris]
evm.TU.Hic_asm_0_40.303	yellow	Molecular Function:magnesium ion transmembrane transporter activity (GO:0015095);Biological Process:magnesium ion transport (GO:0015693)	nipa1, spg6; non imprinted in Prader-Willi/Angelman syndrome 1; K19364 magnesium transporter NIPA1 (A)	PF05653: Magnesium transporter NIPA	PREDICTED: probable magnesium transporter NIPA3 isoform X1 [Nicotiana sylvestris]
evm.TU.Hic_asm_0_40.308	turquoise	NA	NA	PF04765: Protein of unknown function (DUF616)	PREDICTED: uncharacterized protein LOC101266589 [Solanum lycopersicum]
evm.TU.Hic_asm_0_40.323	purple	NA	NA	NA	PREDICTED: gibberellin-regulated protein 9-like [Nicotiana sylvestris]
evm.TU.Hic_asm_0_40.326	cyan	NA	uncharacterized LOC106392594; K00620 glutamate N-acetyltransferase / amino-acid N-acetyltransferase [EC:2.3.1.35 2.3.1.1] (A)	PF00078: Reverse transcriptase (RNA-dependent DNA polymerase)	PREDICTED: uncharacterized protein LOC104212194, partial [Nicotiana sylvestris]
evm.TU.Hic_asm_0_40.329	turquoise	NA	hypothetical protein; K08332 vacuolar protein 8 (A)	PF00168: C2 domain	PREDICTED: uncharacterized protein LOC102586059 [Solanum tuberosum]
evm.TU.Hic_asm_0_40.330	yellow	Molecular Function:DNA binding (GO:0003677);Biological Process:regulation of transcription, DNA-templated (GO:0006355)	NAC domain-containing protein 89-like; K12581 CCR4-NOT transcription complex subunit 7/8 (A)	PF02365: No apical meristem (NAM) protein	PREDICTED: NAC domain-containing protein 2-like [Solanum tuberosum]
evm.TU.Hic_asm_0_40.335	green	Molecular Function:carbohydrate binding (GO:0030246)	beta-galactosidase 12; K12309 beta-galactosidase [EC:3.2.1.23] (A)	PF01301: Glycosyl hydrolases family 35	PREDICTED: beta-galactosidase 16-like [Solanum tuberosum]
evm.TU.Hic_asm_0_40.336	turquoise	NA	beta-galactosidase 12; K12309 beta-galactosidase [EC:3.2.1.23] (A)	PF01301: Glycosyl hydrolases family 35	PREDICTED: beta-galactosidase 16-like [Solanum tuberosum]
evm.TU.Hic_asm_0_40.345	turquoise	Cellular Component:membrane (GO:0016020);Biological Process:metal ion transport (GO:0030001)	metal transporter Nramp5; K12347 natural resistance-associated macrophage protein (A)	PF01566: Natural resistance-associated macrophage protein	metal transporter Nramp1 [Solanum torvum]
evm.TU.Hic_asm_0_40.35	blue	NA	receptor homology region, transmembrane domain- and RING domain-containing protein 2; K15692 E3 ubiquitin-protein ligase RNF13 [EC:2.3.2.27] (A)	PF13639: Ring finger domain	PREDICTED: E3 ubiquitin-protein ligase RNF13-like [Solanum tuberosum]
evm.TU.Hic_asm_0_40.353	blue	NA	NA	PF05097: Protein of unknown function (DUF688)	PREDICTED: uncharacterized protein LOC102597828 [Solanum tuberosum]
evm.TU.Hic_asm_0_40.355	blue	NA	cyclin-A1-4; K06627 cyclin A (A)	PF00134: Cyclin, N-terminal domain	PREDICTED: cyclin-A1-3-like isoform X2 [Solanum tuberosum]
evm.TU.Hic_asm_0_40.356	yellow	NA	NA	PF07676: WD40-like Beta Propeller Repeat	PREDICTED: uncharacterized protein LOC102604753 [Solanum tuberosum]
evm.TU.Hic_asm_0_40.358	green	NA	NA	PF07676: WD40-like Beta Propeller Repeat	PREDICTED: uncharacterized protein LOC104089880 [Nicotiana tomentosiformis]
evm.TU.Hic_asm_0_40.360	turquoise	NA	probable amino acid permease 7; K14209 solute carrier family 36 (proton-coupled amino acid transporter) (A)	PF01490: Transmembrane amino acid transporter protein	PREDICTED: amino acid permease 3-like [Nicotiana tomentosiformis]
evm.TU.Hic_asm_0_40.363	turquoise	Molecular Function:protein kinase activity (GO:0004672);Molecular Function:ATP binding (GO:0005524)	probable receptor-like protein kinase At1g11050; K04733 interleukin-1 receptor-associated kinase 4 [EC:2.7.11.1] (A)	PF19160: SPARK	PREDICTED: probable receptor-like protein kinase At1g11050-like [Solanum tuberosum]
evm.TU.Hic_asm_0_40.367	brown	NA	GRMZM2G119675; 50S ribosomal protein L28, chloroplastic; K02902 large subunit ribosomal protein L28 (A)	NA	PREDICTED: uncharacterized protein LOC102579644 [Solanum tuberosum]
evm.TU.Hic_asm_0_40.372	turquoise	Molecular Function:NAD+ kinase activity (GO:0003951);Biological Process:NADP biosynthetic process (GO:0006741)	NAD kinase 2, chloroplastic; K00858 NAD+ kinase [EC:2.7.1.23] (A)	PF01513: ATP-NAD kinase	PREDICTED: NAD kinase 2, chloroplastic-like isoform X1 [Nicotiana tomentosiformis]
evm.TU.Hic_asm_0_40.374	turquoise	Molecular Function:RNA polymerase II regulatory region sequence-specific DNA binding (GO:0000977);Molecular Function:DNA binding (GO:0003677);Molecular Function:DNA-binding transcription factor activity (GO:0003700);Cellular Component:nucleus (GO:0005634);Biological Process:positive regulation of transcription by RNA polymerase II (GO:0045944);Molecular Function:protein dimerization activity (GO:…	Os01g0883100; K09264 MADS-box transcription factor, plant (A)	PF01486: K-box region	PREDICTED: MADS-box protein FBP24 isoform X1 [Nicotiana sylvestris]
evm.TU.Hic_asm_0_40.377	pink	NA	NA	NA	PREDICTED: uncharacterized protein LOC104104703 [Nicotiana tomentosiformis]
evm.TU.Hic_asm_0_40.379	yellow	Molecular Function:protein binding (GO:0005515);Cellular Component:nucleus (GO:0005634);Molecular Function:zinc ion binding (GO:0008270);Biological Process:histone H3-K36 methylation (GO:0010452);Molecular Function:histone-lysine N-methyltransferase activity (GO:0018024);Molecular Function:histone methyltransferase activity (H3-K36 specific) (GO:0046975)	histone-lysine N-methyltransferase ASHH2; K11423 histone-lysine N-methyltransferase SETD2 [EC:2.1.1.43] (A)	PF17907: AWS domain	PREDICTED: histone-lysine N-methyltransferase ASHH2-like [Solanum tuberosum]
evm.TU.Hic_asm_0_40.381	turquoise	Molecular Function:protein kinase activity (GO:0004672);Molecular Function:ATP binding (GO:0005524)	uncharacterized LOC103400275; K04730 interleukin-1 receptor-associated kinase 1 [EC:2.7.11.1] (A)	PF00582: Universal stress protein family	PREDICTED: inactive leucine-rich repeat receptor-like serine/threonine-protein kinase At1g60630-like [Solanum tuberosum]
evm.TU.Hic_asm_0_40.40	turquoise	NA	NA	NA	PREDICTED: uncharacterized protein LOC104236567 [Nicotiana sylvestris]
evm.TU.Hic_asm_0_40.404	brown	Molecular Function:oxidoreductase activity, acting on NAD(P)H, quinone or similar compound as acceptor (GO:0016655);Biological Process:oxidation-reduction process (GO:0055114)	NA	PF10664: Cyanobacterial and plastid NDH-1 subunit M	PREDICTED: NAD(P)H-quinone oxidoreductase subunit M, chloroplastic-like isoform X1 [Solanum tuberosum]
evm.TU.Hic_asm_0_40.405	turquoise	NA	NA	NA	PREDICTED: uncharacterized protein LOC104232247 isoform X3 [Nicotiana sylvestris]
evm.TU.Hic_asm_0_40.409	brown	NA	NA	NA	PREDICTED: LOW QUALITY PROTEIN: deleted in malignant brain tumors 1 protein [Dipodomys ordii]
evm.TU.Hic_asm_0_40.411	brown	NA	hypothetical protein; K19891 glucan endo-1,3-beta-glucosidase 1/2/3 [EC:3.2.1.39] (A)	PF07983: X8 domain	PREDICTED: LOW QUALITY PROTEIN: glucan endo-1,3-beta-glucosidase 13 [Nicotiana sylvestris]
evm.TU.Hic_asm_0_40.413	red	Molecular Function:phosphoribosylformylglycinamidine cyclo-ligase activity (GO:0004641);Biological Process:'de novo' IMP biosynthetic process (GO:0006189)	phosphoribosylformylglycinamidine cyclo-ligase, chloroplastic/mitochondrial; K01933 phosphoribosylformylglycinamidine cyclo-ligase [EC:6.3.3.1] (A)	PF00586: AIR synthase related protein, N-terminal domain	PREDICTED: phosphoribosylformylglycinamidine cyclo-ligase, chloroplastic/mitochondrial [Solanum lycopersicum]
evm.TU.Hic_asm_0_40.415	brown	Molecular Function:metal ion binding (GO:0046872)	NA	PF01439: Metallothionein	PREDICTED: metallothionein-like protein 1 [Sesamum indicum]
evm.TU.Hic_asm_0_40.418	purple	Molecular Function:metal ion binding (GO:0046872)	NA	PF01439: Metallothionein	PREDICTED: metallothionein-like protein 1 [Sesamum indicum]
evm.TU.Hic_asm_0_40.423	brown	Molecular Function:methyltransferase activity (GO:0008168)	probable methyltransferase PMT28; K16302 metal transporter CNNM (A)	PF03141: Putative S-adenosyl-L-methionine-dependent methyltransferase	PREDICTED: probable methyltransferase PMT10 [Nicotiana sylvestris]
evm.TU.Hic_asm_0_40.424	brown	Molecular Function:magnesium ion binding (GO:0000287);Molecular Function:catalytic activity (GO:0003824);Molecular Function:thiamine pyrophosphate binding (GO:0030976)	acetolactate synthase 2, chloroplastic; K01652 acetolactate synthase I/II/III large subunit [EC:2.2.1.6] (A)	PF00205: Thiamine pyrophosphate enzyme, central domain	PREDICTED: acetolactate synthase 2, chloroplastic [Solanum lycopersicum]
evm.TU.Hic_asm_0_40.436	brown	NA	NA	NA	NA
evm.TU.Hic_asm_0_40.443	turquoise	Molecular Function:O-methyltransferase activity (GO:0008171)	probable caffeoyl-CoA O-methyltransferase At4g26220; K00588 caffeoyl-CoA O-methyltransferase [EC:2.1.1.104] (A)	PF01596: O-methyltransferase	PREDICTED: probable caffeoyl-CoA O-methyltransferase At4g26220 isoform X2 [Nicotiana tomentosiformis]
evm.TU.Hic_asm_0_40.445	turquoise	NA	NA	NA	PREDICTED: uncharacterized serine-rich protein C215.13 [Solanum lycopersicum]
evm.TU.Hic_asm_0_40.450	turquoise	Molecular Function:methyltransferase activity (GO:0008168)	probable methyltransferase PMT28; K16302 metal transporter CNNM (A)	PF03141: Putative S-adenosyl-L-methionine-dependent methyltransferase	PREDICTED: probable methyltransferase PMT24 [Solanum lycopersicum]
evm.TU.Hic_asm_0_40.451	turquoise	NA	NA	PF12638: Staygreen protein	PREDICTED: uncharacterized protein LOC102586926 isoform X1 [Solanum tuberosum]
evm.TU.Hic_asm_0_40.459	red	NA	ATP-dependent zinc metalloprotease FTSH 6, chloroplastic-like; K03798 cell division protease FtsH [EC:3.4.24.-] (A)	PF01535: PPR repeat	PREDICTED: pentatricopeptide repeat-containing protein At2g36730-like [Solanum tuberosum]
evm.TU.Hic_asm_0_40.463	green	Molecular Function:iron ion binding (GO:0005506);Molecular Function:oxidoreductase activity, acting on paired donors, with incorporation or reduction of molecular oxygen (GO:0016705)	premnaspirodiene oxygenase-like; K00512 steroid 17alpha-monooxygenase / 17alpha-hydroxyprogesterone aldolase [EC:1.14.14.19 4.1.2.30] (A)	PF00067: Cytochrome P450	PREDICTED: premnaspirodiene oxygenase-like [Nicotiana sylvestris]
evm.TU.Hic_asm_0_40.54	midnightblue	Molecular Function:protein kinase activity (GO:0004672);Molecular Function:calcium ion binding (GO:0005509);Molecular Function:ATP binding (GO:0005524)	calcium-dependent protein kinase 11-like; K13412 calcium-dependent protein kinase [EC:2.7.11.1] (A)	PF13499: EF-hand domain pair	PREDICTED: calcium-dependent protein kinase 11-like [Solanum lycopersicum]
evm.TU.Hic_asm_0_40.56	lightcyan	NA	NA	PF05922: Peptidase inhibitor I9	PREDICTED: xylem serine proteinase 1-like [Solanum tuberosum]
evm.TU.Hic_asm_0_40.57	blue	NA	long chain acyl-CoA synthetase 9, chloroplastic; K01897 long-chain acyl-CoA synthetase [EC:6.2.1.3] (A)	PF00501: AMP-binding enzyme	PREDICTED: long chain acyl-CoA synthetase 9, chloroplastic-like [Solanum tuberosum]
evm.TU.Hic_asm_0_40.60	green	Molecular Function:structural constituent of ribosome (GO:0003735);Cellular Component:ribosome (GO:0005840)	uncharacterized LOC101243850; K02897 large subunit ribosomal protein L25 (A)	PF01386: Ribosomal L25p family	uncharacterized LOC101243850 [Solanum lycopersicum]
evm.TU.Hic_asm_0_40.61	brown	Molecular Function:peroxidase activity (GO:0004601);Biological Process:response to oxidative stress (GO:0006979)	probable L-ascorbate peroxidase 6, chloroplastic; K00434 L-ascorbate peroxidase [EC:1.11.1.11] (A)	PF00141: Peroxidase	thylakoid-bound ascorbate peroxidase 6 [Solanum lycopersicum]
evm.TU.Hic_asm_0_40.66	turquoise	Molecular Function:chlorophyllide a oxygenase [overall] activity (GO:0010277);Molecular Function:oxidoreductase activity (GO:0016491);Molecular Function:2 iron, 2 sulfur cluster binding (GO:0051537);Biological Process:oxidation-reduction process (GO:0055114)	chlorophyllide a oxygenase, chloroplastic-like; K13600 chlorophyllide a oxygenase [EC:1.14.13.122] (A)	PF08417: Pheophorbide a oxygenase	PREDICTED: chlorophyllide a oxygenase, chloroplastic-like [Solanum tuberosum]
evm.TU.Hic_asm_0_40.67	turquoise	NA	filament-like plant protein 1; K10352 myosin heavy chain (A)	PF05911: Filament-like plant protein, long coiled-coil	PREDICTED: filament-like plant protein-like isoform X2 [Solanum tuberosum]
evm.TU.Hic_asm_0_40.68	turquoise	NA	GRMZM2G410991; uncharacterized LOC100384051; K13473 chitin elicitor-binding protein (A)	PF01476: LysM domain	PREDICTED: lysM domain-containing GPI-anchored protein 1-like [Solanum tuberosum]
evm.TU.Hic_asm_0_40.72	turquoise	NA	hypothetical protein; K15285 solute carrier family 35, member E3 (A)	PF03151: Triose-phosphate Transporter family	PREDICTED: GDP-mannose transporter GONST5 [Solanum lycopersicum]
evm.TU.Hic_asm_0_40.76	brown	NA	small glutamine-rich tetratricopeptide repeat-containing protein 2; K16365 small glutamine-rich tetratricopeptide repeat-containing protein alpha (A)	PF16546: Homodimerisation domain of SGTA	PREDICTED: small glutamine-rich tetratricopeptide repeat-containing protein-like [Solanum tuberosum]
evm.TU.Hic_asm_0_40.83	red	Cellular Component:membrane (GO:0016020);Cellular Component:integral component of membrane (GO:0016021)	probable fructose-bisphosphate aldolase 3, chloroplastic; K01623 fructose-bisphosphate aldolase, class I [EC:4.1.2.13] (A)	PF00892: EamA-like transporter family	PREDICTED: WAT1-related protein At4g08300 isoform X2 [Nicotiana tomentosiformis]
evm.TU.Hic_asm_0_40.84	green	NA	NA	PF05768: Glutaredoxin-like domain (DUF836)	PREDICTED: uncharacterized protein LOC101247487 [Solanum lycopersicum]
evm.TU.Hic_asm_0_40.85	brown	NA	emp24/gp25L/p24 family of membrane trafficking proteins (ISS); K03857 phosphatidylinositol glycan, class A [EC:2.4.1.198] (A)	PF01105: emp24/gp25L/p24 family/GOLD	PREDICTED: transmembrane emp24 domain-containing protein p24delta3-like [Solanum lycopersicum]
evm.TU.Hic_asm_0_40.88	yellow	Molecular Function:DNA-binding transcription factor activity (GO:0003700);Biological Process:regulation of transcription, DNA-templated (GO:0006355)	hypothetical protein; K09286 EREBP-like factor (A)	PF00847: AP2 domain	PREDICTED: ethylene-responsive transcription factor ERF014-like [Solanum tuberosum]
evm.TU.Hic_asm_0_40.9	brown	NA	NA	PF00234: Protease inhibitor/seed storage/LTP family	lipid transfer protein [Nicotiana glauca]
evm.TU.Hic_asm_0_40.92	turquoise	Molecular Function:ubiquitin protein ligase activity (GO:0061630)	E3 ubiquitin-protein ligase RING1-like; K11982 E3 ubiquitin-protein ligase RNF115/126 [EC:2.3.2.27] (A)	PF13639: Ring finger domain	PREDICTED: E3 ubiquitin-protein ligase RING1-like isoform X2 [Nicotiana sylvestris]
evm.TU.Hic_asm_0_40.96	yellow	Molecular Function:protein kinase activity (GO:0004672);Molecular Function:protein binding (GO:0005515);Molecular Function:ATP binding (GO:0005524)	LRR receptor-like serine/threonine-protein kinase EFR; K13428 LRR receptor-like serine/threonine-protein kinase EFR [EC:2.7.11.1] (A)	PF00069: Protein kinase domain	PREDICTED: probable LRR receptor-like serine/threonine-protein kinase At3g47570-like [Solanum tuberosum]
evm.TU.Hic_asm_0_41.10	brown	NA	putative pentatricopeptide repeat-containing protein At3g18840; K17279 receptor expression-enhancing protein 5/6 (A)	PF13041: PPR repeat family	PREDICTED: pentatricopeptide repeat-containing protein At1g43980, mitochondrial-like [Solanum tuberosum]
evm.TU.Hic_asm_0_41.100	tan	Molecular Function:calcium ion binding (GO:0005509);Cellular Component:photosystem II (GO:0009523)	Zinc-binding alcohol dehydrogenase domain-containing protein 2; K07119 uncharacterized protein (A)	PF01789: PsbP	PREDICTED: psbP domain-containing protein 4, chloroplastic isoform X2 [Nicotiana tomentosiformis]
evm.TU.Hic_asm_0_41.101	magenta	NA	NA	NA	PREDICTED: psbP domain-containing protein 4, chloroplastic [Solanum lycopersicum]
evm.TU.Hic_asm_0_41.104	brown	Molecular Function:peroxidase activity (GO:0004601);Biological Process:response to oxidative stress (GO:0006979);Biological Process:hydrogen peroxide catabolic process (GO:0042744)	peroxidase 43; K00430 peroxidase [EC:1.11.1.7] (A)	PF00141: Peroxidase	PREDICTED: peroxidase 43-like [Solanum tuberosum]
evm.TU.Hic_asm_0_41.106	blue	NA	NA	NA	NA
evm.TU.Hic_asm_0_41.112	red	Biological Process:oxidation-reduction process (GO:0055114)	ADH1, ADH2, ADH3; Alcohol dehydrogenase 1 (EC:1.1.1.1); K18857 alcohol dehydrogenase class-P [EC:1.1.1.1] (A)	PF08240: Alcohol dehydrogenase GroES-like domain	alcohol dehydrogenase [Solanum tuberosum]
evm.TU.Hic_asm_0_41.119	red	Biological Process:oxidation-reduction process (GO:0055114)	alcohol dehydrogenase 1; K18857 alcohol dehydrogenase class-P [EC:1.1.1.1] (A)	PF00107: Zinc-binding dehydrogenase	PREDICTED: alcohol dehydrogenase 1-like isoform X2 [Solanum tuberosum]
evm.TU.Hic_asm_0_41.12	blue	Molecular Function:oxidoreductase activity, acting on the aldehyde or oxo group of donors, disulfide as acceptor (GO:0016624)	2-oxoisovalerate dehydrogenase subunit alpha 1, mitochondrial-like; K00166 2-oxoisovalerate dehydrogenase E1 component alpha subunit [EC:1.2.4.4] (A)	PF00676: Dehydrogenase E1 component	PREDICTED: 2-oxoisovalerate dehydrogenase subunit alpha 1, mitochondrial-like isoform X1 [Nicotiana tomentosiformis]
evm.TU.Hic_asm_0_41.124	turquoise	NA	NA	PF13839: GDSL/SGNH-like Acyl-Esterase family found in Pmr5 and Cas1p	PREDICTED: uncharacterized protein LOC102596462 [Solanum tuberosum]
evm.TU.Hic_asm_0_41.127	brown	Molecular Function:serine-type carboxypeptidase activity (GO:0004185);Biological Process:proteolysis (GO:0006508)	serine carboxypeptidase-like 42; K16297 serine carboxypeptidase-like clade II [EC:3.4.16.-] (A)	PF00450: Serine carboxypeptidase	PREDICTED: serine carboxypeptidase-like 42-like [Solanum tuberosum]
evm.TU.Hic_asm_0_41.129	turquoise	Molecular Function:transferase activity, transferring glycosyl groups (GO:0016757)	Os05g0426400; Glycosyl transferase, family 8 domain containing protein.; K00750 glycogenin glucosyltransferase [EC:2.4.1.186] (A)	PF01501: Glycosyl transferase family 8	PREDICTED: putative UDP-glucuronate:xylan alpha-glucuronosyltransferase 3-like isoform X1 [Solanum tuberosum]
evm.TU.Hic_asm_0_41.130	yellow	NA	NA	PF10058: Predicted integral membrane zinc-ribbon metal-binding protein	PREDICTED: uncharacterized protein At2g24330-like [Solanum lycopersicum]
evm.TU.Hic_asm_0_41.131	yellow	Biological Process:vesicle-mediated transport (GO:0016192)	vacuolar protein sorting-associated protein 45 homolog; K12479 vacuolar protein sorting-associated protein 45 (A)	PF00995: Sec1 family	PREDICTED: vacuolar protein sorting-associated protein 45 homolog [Nicotiana sylvestris]
evm.TU.Hic_asm_0_41.132	blue	NA	NA	PF03619: Organic solute transporter Ostalpha	PREDICTED: transmembrane protein 184 homolog DDB_G0279555 isoform X1 [Nicotiana tomentosiformis]
evm.TU.Hic_asm_0_41.140	pink	NA	NA	NA	PREDICTED: pathogen-related protein-like isoform X1 [Nicotiana sylvestris]
evm.TU.Hic_asm_0_41.143	yellow	NA	uncharacterized LOC105775510; K00963 UTP--glucose-1-phosphate uridylyltransferase [EC:2.7.7.9] (A)	NA	PREDICTED: uncharacterized protein LOC104223093 [Nicotiana sylvestris]
evm.TU.Hic_asm_0_41.145	yellow	NA	pumilio Mpt5 protein, putative; K17943 pumilio RNA-binding family (A)	NA	pumilio Mpt5 protein, putative [Medicago truncatula]
evm.TU.Hic_asm_0_41.149	yellow	NA	NA	NA	PREDICTED: pathogen-related protein-like [Nicotiana tomentosiformis]
evm.TU.Hic_asm_0_41.156	yellow	Molecular Function:oxidoreductase activity (GO:0016491)	NA	PF08534: Redoxin	PREDICTED: uncharacterized protein LOC102589252 [Solanum tuberosum]
evm.TU.Hic_asm_0_41.157	pink	Molecular Function:protein kinase activity (GO:0004672);Molecular Function:protein binding (GO:0005515);Molecular Function:ATP binding (GO:0005524)	LRR receptor-like kinase family protein; K17422 large subunit ribosomal protein L41 (A)	PF00069: Protein kinase domain	PREDICTED: LRR receptor-like serine/threonine-protein kinase RCH1 [Nicotiana sylvestris]
evm.TU.Hic_asm_0_41.158	green	Molecular Function:DNA binding (GO:0003677);Biological Process:regulation of transcription, DNA-templated (GO:0006355)	cyclic dof factor 1-like; K16222 Dof zinc finger protein DOF5.5 (A)	PF02701: Dof domain, zinc finger	PREDICTED: dof zinc finger protein DOF2.4-like [Nicotiana tomentosiformis]
evm.TU.Hic_asm_0_41.161	brown	Molecular Function:ATP binding (GO:0005524);Cellular Component:membrane (GO:0016020);Molecular Function:ATPase activity, coupled to transmembrane movement of substances (GO:0042626)	ATP-binding cassette, sub-family G, member 2; K05681 ATP-binding cassette, subfamily G (WHITE), member 2 (A)	PF00005: ABC transporter	PREDICTED: ABC transporter G family member 22-like isoform X1 [Nicotiana sylvestris]
evm.TU.Hic_asm_0_41.167	yellow	NA	NA	PF05678: VQ motif	PREDICTED: protein MKS1-like [Solanum tuberosum]
evm.TU.Hic_asm_0_41.172	brown	Molecular Function:ubiquitin-protein transferase activity (GO:0004842);Biological Process:protein ubiquitination (GO:0016567)	hypothetical protein; K08332 vacuolar protein 8 (A)	PF04564: U-box domain	photoperiod responsive protein [Solanum tuberosum subsp. andigenum]
evm.TU.Hic_asm_0_41.181	turquoise	NA	repetitive proline-rich cell wall protein 2-like; K03006 DNA-directed RNA polymerase II subunit RPB1 [EC:2.7.7.6] (A)	NA	PREDICTED: LOW QUALITY PROTEIN: extensin-3-like [Solanum lycopersicum]
evm.TU.Hic_asm_0_41.182	blue	NA	extensin-2-like; K03006 DNA-directed RNA polymerase II subunit RPB1 [EC:2.7.7.6] (A)	NA	PREDICTED: extensin-1-like [Solanum tuberosum]
evm.TU.Hic_asm_0_41.183	turquoise	Molecular Function:structural constituent of cell wall (GO:0005199);Biological Process:plant-type cell wall organization (GO:0009664)	Lsm14b; LSM14B, SCD6 homolog B (S. cerevisiae); K18749 protein LSM14 (A)	PF04554: Extensin-like region	hypothetical protein SELMODRAFT_442529 [Selaginella moellendorffii]
evm.TU.Hic_asm_0_41.185	yellow	Molecular Function:protein kinase activity (GO:0004672);Biological Process:protein phosphorylation (GO:0006468)	serine/threonine-protein kinase HT1-like; K17535 serine/threonine-protein kinase TNNI3K [EC:2.7.11.1] (A)	PF07714: Protein tyrosine and serine/threonine kinase	PREDICTED: proto-oncogene tyrosine-protein kinase LCK-like [Solanum tuberosum]
evm.TU.Hic_asm_0_41.224	brown	NA	actin, alpha skeletal muscle; K05692 actin beta/gamma 1 (A)	PF00022: Actin	PREDICTED: actin-7-like [Solanum tuberosum]
evm.TU.Hic_asm_0_41.24	pink	NA	NA	NA	NA
evm.TU.Hic_asm_0_41.240	turquoise	NA	NA	NA	PREDICTED: F-box protein At5g07610-like [Nicotiana sylvestris]
evm.TU.Hic_asm_0_41.243	green	Molecular Function:protein binding (GO:0005515);Biological Process:signal transduction (GO:0007165);Molecular Function:ADP binding (GO:0043531)	TMV resistance protein N-like; K19613 leucine-rich repeat protein SHOC2 (A)	PF00931: NB-ARC domain	hypothetical protein POPTR_0019s01570g, partial [Populus trichocarpa]
evm.TU.Hic_asm_0_41.244	black	Molecular Function:protein binding (GO:0005515);Biological Process:signal transduction (GO:0007165);Molecular Function:ADP binding (GO:0043531)	TMV resistance protein N-like; K19613 leucine-rich repeat protein SHOC2 (A)	PF00931: NB-ARC domain	PREDICTED: TMV resistance protein N-like [Nicotiana sylvestris]
evm.TU.Hic_asm_0_41.245	turquoise	NA	NA	PF11955: Plant organelle RNA recognition domain	PREDICTED: protein ROOT PRIMORDIUM DEFECTIVE 1-like [Solanum tuberosum]
evm.TU.Hic_asm_0_41.250	brown	Biological Process:carbohydrate metabolic process (GO:0005975);Molecular Function:phosphatase activity (GO:0016791)	fructose-1,6-bisphosphatase, cytosolic; K03841 fructose-1,6-bisphosphatase I [EC:3.1.3.11] (A)	PF00316: Fructose-1-6-bisphosphatase, N-terminal domain	PREDICTED: fructose-1,6-bisphosphatase, cytosolic [Solanum lycopersicum]
evm.TU.Hic_asm_0_41.261	turquoise	Molecular Function:protein binding (GO:0005515)	tubby-like F-box protein 1; K19600 tubby-related protein 1 (A)	PF00646: F-box domain	PREDICTED: tubby-like F-box protein 8-like [Solanum tuberosum]
evm.TU.Hic_asm_0_41.263	turquoise	NA	NA	NA	PREDICTED: uncharacterized protein LOC102586429 isoform X1 [Solanum tuberosum]
evm.TU.Hic_asm_0_41.264	green	NA	NA	PF05633: Protein BYPASS1-related	PREDICTED: uncharacterized protein LOC101243886 [Solanum lycopersicum]
evm.TU.Hic_asm_0_41.266	turquoise	NA	peroxisomal small heat shock protein; K13993 HSP20 family protein (A)	PF00011: Hsp20/alpha crystallin family	PREDICTED: microtubule-associated protein 1B-like [Nicotiana tomentosiformis]
evm.TU.Hic_asm_0_41.267	turquoise	NA	NA	NA	PREDICTED: early nodulin-like protein 1 [Nicotiana sylvestris]
evm.TU.Hic_asm_0_41.268	yellow	Molecular Function:DNA-binding transcription factor activity (GO:0003700);Biological Process:regulation of transcription, DNA-templated (GO:0006355)	G-box-binding factor 4; K14432 ABA responsive element binding factor (A)	PF00170: bZIP transcription factor	PREDICTED: G-box-binding factor 4 isoform X1 [Solanum lycopersicum]
evm.TU.Hic_asm_0_41.274	turquoise	NA	hypothetical protein; K07456 DNA mismatch repair protein MutS2 (A)	PF14360: PAP2 superfamily C-terminal	PREDICTED: uncharacterized protein LOC102584785 [Solanum tuberosum]
evm.TU.Hic_asm_0_41.276	turquoise	Molecular Function:protein binding (GO:0005515)	protein SET DOMAIN GROUP 41; K11426 SET and MYND domain-containing protein (A)	PF00856: SET domain	PREDICTED: protein SET DOMAIN GROUP 41 [Nicotiana tomentosiformis]
evm.TU.Hic_asm_0_41.277	green	NA	NA	PF02496: ABA/WDS induced protein	ASR2 [Lycopersicon peruvianum var. humifusum]
evm.TU.Hic_asm_0_41.278	yellow	NA	NA	PF02496: ABA/WDS induced protein	hypothetical protein, partial [Paenibacillus sp. IHB B 3415]
evm.TU.Hic_asm_0_41.279	brown	NA	GUCY2D; retinal guanylyl cyclase 1; K12321 guanylate cyclase 2D/E [EC:4.6.1.2] (A)	PF02496: ABA/WDS induced protein	Abscicic acid stress ripening protein 4 [Solanum lycopersicum]
evm.TU.Hic_asm_0_41.28	turquoise	Molecular Function:protein binding (GO:0005515)	F-box protein SKP2A-like; K03875 F-box and leucine-rich repeat protein 1 (S-phase kinase-associated protein 2) (A)	PF00646: F-box domain	PREDICTED: F-box protein SKP2B-like [Solanum lycopersicum]
evm.TU.Hic_asm_0_41.280	blue	NA	F-box/LRR-repeat protein 12; K10268 F-box and leucine-rich repeat protein 2/20 (A)	NA	PREDICTED: uncharacterized protein At4g08330, chloroplastic-like [Solanum lycopersicum]
evm.TU.Hic_asm_0_41.287	turquoise	Cellular Component:membrane (GO:0016020);Molecular Function:cellulose synthase (UDP-forming) activity (GO:0016760)	cellulose synthase A catalytic subunit 2 [UDP-forming]-like; K10999 cellulose synthase A [EC:2.4.1.12] (A)	PF03552: Cellulose synthase	PREDICTED: cellulose synthase A catalytic subunit 2 [UDP-forming] [Solanum tuberosum]
evm.TU.Hic_asm_0_41.289	blue	NA	AP-1 complex subunit mu-2-like; K12393 AP-1 complex subunit mu (A)	NA	PREDICTED: microtubule-associated protein futsch-like [Solanum tuberosum]
evm.TU.Hic_asm_0_41.29	yellow	NA	hypothetical protein; K09503 DnaJ homolog subfamily A member 2 (A)	PF00226: DnaJ domain	PREDICTED: chaperone protein dnaJ 10-like [Solanum tuberosum]
evm.TU.Hic_asm_0_41.295	yellow	Molecular Function:DNA-binding transcription factor activity (GO:0003700);Biological Process:regulation of transcription, DNA-templated (GO:0006355)	ethylene-responsive transcription factor RAP2-3-like; K09286 EREBP-like factor (A)	PF00847: AP2 domain	PREDICTED: ethylene-responsive transcription factor ABR1-like [Solanum tuberosum]
evm.TU.Hic_asm_0_41.297_evm.TU.Hic_asm_0_41.300	brown	Molecular Function:iron ion binding (GO:0005506);Molecular Function:oxidoreductase activity, acting on paired donors, with incorporation or reduction of molecular oxygen (GO:0016705)	flavonoid 3'-monooxygenase-like; K07408 cytochrome P450, family 1, subfamily A, polypeptide 1 [EC:1.14.14.1] (A)	PF00067: Cytochrome P450	PREDICTED: cytochrome P450 71A1-like [Solanum tuberosum]
evm.TU.Hic_asm_0_41.303	brown	Molecular Function:iron ion binding (GO:0005506);Molecular Function:oxidoreductase activity, acting on paired donors, with incorporation or reduction of molecular oxygen (GO:0016705)	flavonoid 3'-monooxygenase-like; K07408 cytochrome P450, family 1, subfamily A, polypeptide 1 [EC:1.14.14.1] (A)	PF00067: Cytochrome P450	PREDICTED: cytochrome P450 71A1-like [Solanum tuberosum]
evm.TU.Hic_asm_0_41.305	turquoise	Molecular Function:DNA binding (GO:0003677)	putative methyltransferase C9orf114; K09142 uncharacterized protein (A)	PF02362: B3 DNA binding domain	PREDICTED: putative B3 domain-containing protein Os03g0621600-like [Solanum tuberosum]
evm.TU.Hic_asm_0_41.310	green	Molecular Function:protein kinase activity (GO:0004672);Biological Process:protein phosphorylation (GO:0006468)	phytosulfokine receptor 1-like; K04730 interleukin-1 receptor-associated kinase 1 [EC:2.7.11.1] (A)	PF07714: Protein tyrosine and serine/threonine kinase	PREDICTED: leucine-rich repeat receptor protein kinase EXS-like [Solanum tuberosum]
evm.TU.Hic_asm_0_41.45	turquoise	Molecular Function:protein binding (GO:0005515)	F-box protein interaction domain protein; K08955 ATP-dependent metalloprotease [EC:3.4.24.-] (A)	PF07734: F-box associated	PREDICTED: F-box protein At3g08750-like isoform X1 [Solanum tuberosum]
evm.TU.Hic_asm_0_41.48	blue	Molecular Function:transferase activity, transferring glycosyl groups (GO:0016757)	probable galacturonosyltransferase 10; K13648 alpha-1,4-galacturonosyltransferase [EC:2.4.1.43] (A)	PF01501: Glycosyl transferase family 8	PREDICTED: probable galacturonosyltransferase 10-like [Solanum tuberosum]
evm.TU.Hic_asm_0_41.6	red	Molecular Function:RNA binding (GO:0003723);Molecular Function:structural constituent of ribosome (GO:0003735);Cellular Component:ribosome (GO:0005840)	40S ribosomal protein S2-3-like; K02981 small subunit ribosomal protein S2e (A)	PF03719: Ribosomal protein S5, C-terminal domain	PREDICTED: 40S ribosomal protein S2-3-like [Solanum tuberosum]
evm.TU.Hic_asm_0_41.61	brown	NA	NA	NA	PREDICTED: uncharacterized protein LOC101257763 [Solanum lycopersicum]
evm.TU.Hic_asm_0_41.62	turquoise	NA	NA	NA	PREDICTED: uncharacterized protein LOC104238109 [Nicotiana sylvestris]
evm.TU.Hic_asm_0_41.68	green	NA	GRAS family transcription factor; K14777 ATP-dependent RNA helicase DDX47/RRP3 [EC:3.6.4.13] (A)	PF03514: GRAS domain family	GRAS6 [Solanum lycopersicum]
evm.TU.Hic_asm_0_41.72	turquoise	Molecular Function:protein kinase activity (GO:0004672);Molecular Function:ATP binding (GO:0005524)	mitogen-activated protein kinase kinase kinase YODA-like; K11228 mitogen-activated protein kinase kinase kinase [EC:2.7.11.1] (A)	PF00069: Protein kinase domain	PREDICTED: mitogen-activated protein kinase kinase kinase YODA-like isoform X2 [Solanum lycopersicum]
evm.TU.Hic_asm_0_41.73	yellow	NA	NA	PF01803: LIM-domain binding protein	PREDICTED: transcriptional corepressor SEUSS-like [Nicotiana tomentosiformis]
evm.TU.Hic_asm_0_41.91	magenta	Cellular Component:integral component of membrane (GO:0016021)	bidirectional sugar transporter SWEET1; K15382 solute carrier family 50 (sugar transporter) (A)	PF03083: Sugar efflux transporter for intercellular exchange	PREDICTED: bidirectional sugar transporter SWEET1-like [Solanum tuberosum]
evm.TU.Hic_asm_0_41.92	yellow	Cellular Component:integral component of membrane (GO:0016021)	bidirectional sugar transporter SWEET1-like; K15382 solute carrier family 50 (sugar transporter) (A)	PF03083: Sugar efflux transporter for intercellular exchange	PREDICTED: bidirectional sugar transporter SWEET1-like [Nicotiana sylvestris]
evm.TU.Hic_asm_0_41.94	green	Cellular Component:integral component of membrane (GO:0016021)	bidirectional sugar transporter SWEET1-like; K15382 solute carrier family 50 (sugar transporter) (A)	PF03083: Sugar efflux transporter for intercellular exchange	PREDICTED: bidirectional sugar transporter SWEET1-like [Solanum lycopersicum]
evm.TU.Hic_asm_0_41.98	turquoise	NA	Pentatricopeptide repeat superfamily protein isoform 1; K01074 palmitoyl-protein thioesterase [EC:3.1.2.22] (A)	PF01535: PPR repeat	PREDICTED: pentatricopeptide repeat-containing protein At2g29760, chloroplastic-like [Solanum tuberosum]
evm.TU.Hic_asm_0_43.104	brown	Molecular Function:double-stranded DNA binding (GO:0003690);Biological Process:regulation of transcription, DNA-templated (GO:0006355)	uncharacterized LOC102587837; K15032 mTERF domain-containing protein, mitochondrial (A)	PF02536: mTERF	PREDICTED: uncharacterized protein LOC102587837 [Solanum tuberosum]
evm.TU.Hic_asm_0_43.105	turquoise	Molecular Function:double-stranded DNA binding (GO:0003690);Biological Process:regulation of transcription, DNA-templated (GO:0006355)	uncharacterized LOC101253358; K15032 mTERF domain-containing protein, mitochondrial (A)	PF02536: mTERF	PREDICTED: uncharacterized protein LOC104106957 [Nicotiana tomentosiformis]
evm.TU.Hic_asm_0_43.109	yellow	NA	phosphopantothenate--cysteine ligase 2-like; K01922 phosphopantothenate-cysteine ligase [EC:6.3.2.5] (A)	PF04127: DNA / pantothenate metabolism flavoprotein	PREDICTED: phosphopantothenate--cysteine ligase 2-like [Solanum tuberosum]
evm.TU.Hic_asm_0_43.11	blue	NA	NA	PF12023: Domain of unknown function (DUF3511)	PREDICTED: uncharacterized protein LOC104647137 [Solanum lycopersicum]
evm.TU.Hic_asm_0_43.117	purple	Molecular Function:DNA-binding transcription factor activity (GO:0003700);Biological Process:transcription, DNA-templated (GO:0006351);Biological Process:regulation of transcription, DNA-templated (GO:0006355);Molecular Function:sequence-specific DNA binding (GO:0043565)	transcription factor TGA1-like; K14431 transcription factor TGA (A)	PF00170: bZIP transcription factor	PREDICTED: transcription factor TGA1-like [Nicotiana sylvestris]
evm.TU.Hic_asm_0_43.119	turquoise	NA	NA	NA	PREDICTED: phosphopantothenoylcysteine decarboxylase subunit VHS3-like [Nicotiana sylvestris]
evm.TU.Hic_asm_0_43.123	green	NA	NA	NA	PREDICTED: uncharacterized protein At4g37920, chloroplastic-like [Solanum tuberosum]
evm.TU.Hic_asm_0_43.124	turquoise	Molecular Function:methyltransferase activity (GO:0008168)	alkylated DNA repair protein alkB homolog 8; K10770 alkylated DNA repair protein alkB homolog 8 [EC:1.14.11.- 2.1.1.229] (A)	PF08241: Methyltransferase domain	PREDICTED: alkylated DNA repair protein alkB homolog 8-like isoform X1 [Solanum tuberosum]
evm.TU.Hic_asm_0_43.127	red	NA	hypothetical protein; K16282 E3 ubiquitin-protein ligase RHA2 [EC:2.3.2.27] (A)	PF13639: Ring finger domain	PREDICTED: RING-H2 finger protein ATL56-like [Nicotiana tomentosiformis]
evm.TU.Hic_asm_0_43.128	black	Molecular Function:protein binding (GO:0005515)	serine/threonine-protein phosphatase 2A 65 kDa regulatory subunit A beta isoform-like; K03456 serine/threonine-protein phosphatase 2A regulatory subunit A (A)	PF02985: HEAT repeat	PREDICTED: serine/threonine-protein phosphatase 2A 65 kDa regulatory subunit A beta isoform-like [Solanum lycopersicum]
evm.TU.Hic_asm_0_43.133	turquoise	NA	probable E3 ubiquitin-protein ligase XERICO; K16282 E3 ubiquitin-protein ligase RHA2 [EC:2.3.2.27] (A)	PF13639: Ring finger domain	PREDICTED: RING-H2 finger protein ATL56-like [Nicotiana tomentosiformis]
evm.TU.Hic_asm_0_43.134	turquoise	Cellular Component:integral component of membrane (GO:0016021);Molecular Function:transmembrane transporter activity (GO:0022857)	slc2a13; proton myo-inositol cotransporter; K08150 MFS transporter, SP family, solute carrier family 2 (myo-inositol transporter), member 13 (A)	PF00083: Sugar (and other) transporter	hypothetical protein EUGRSUZ_F00319 [Eucalyptus grandis]
evm.TU.Hic_asm_0_43.139	blue	NA	NA	NA	PREDICTED: F-box/LRR-repeat protein At5g02910-like [Nicotiana sylvestris]
evm.TU.Hic_asm_0_43.14	green	NA	xanthoxin dehydrogenase-like; K09841 xanthoxin dehydrogenase [EC:1.1.1.288] (A)	PF13561: Enoyl-(Acyl carrier protein) reductase	short-chain dehydrogenase/reductase [Solanum tuberosum]
evm.TU.Hic_asm_0_43.147	green	NA	NA	NA	PREDICTED: uncharacterized protein LOC104647144 [Solanum lycopersicum]
evm.TU.Hic_asm_0_43.148	turquoise	Molecular Function:protein binding (GO:0005515)	putative pirin-like protein At3g59260; K06911 uncharacterized protein (A)	PF00646: F-box domain	PREDICTED: F-box protein At5g03100-like isoform X1 [Nicotiana tomentosiformis]
evm.TU.Hic_asm_0_43.149	turquoise	Molecular Function:hydrolase activity, hydrolyzing O-glycosyl compounds (GO:0004553);Biological Process:carbohydrate metabolic process (GO:0005975)	probable beta-D-xylosidase 5; K15920 beta-D-xylosidase 4 [EC:3.2.1.37] (A)	PF14310: Fibronectin type III-like domain	PREDICTED: probable beta-D-xylosidase 7 [Nicotiana tomentosiformis]
evm.TU.Hic_asm_0_43.150	blue	Molecular Function:hydrolase activity, hydrolyzing O-glycosyl compounds (GO:0004553);Biological Process:carbohydrate metabolic process (GO:0005975)	probable beta-D-xylosidase 5; K15920 beta-D-xylosidase 4 [EC:3.2.1.37] (A)	PF14310: Fibronectin type III-like domain	PREDICTED: probable beta-D-xylosidase 7 [Nicotiana tomentosiformis]
evm.TU.Hic_asm_0_43.151	yellow	Molecular Function:helicase activity (GO:0004386)	probable helicase senataxin; K10706 senataxin [EC:3.6.4.-] (A)	PF13087: AAA domain	PREDICTED: probable helicase senataxin isoform X1 [Solanum lycopersicum]
evm.TU.Hic_asm_0_43.155	turquoise	NA	NA	PF04570: zinc-finger of the FCS-type, C2-C2	PREDICTED: uncharacterized protein LOC104110189 [Nicotiana tomentosiformis]
evm.TU.Hic_asm_0_43.159	turquoise	NA	hypothetical protein; K15449 tRNA wybutosine-synthesizing protein 1 [EC:4.1.3.44] (A)	NA	PREDICTED: transmembrane protein 42-like [Solanum tuberosum]
evm.TU.Hic_asm_0_43.16	blue	NA	NA	NA	PREDICTED: uncharacterized protein LOC101254895 [Solanum lycopersicum]
evm.TU.Hic_asm_0_43.161	blue	Biological Process:sulfate transport (GO:0008272);Molecular Function:sulfate transmembrane transporter activity (GO:0015116)	sulfate transporter 1.3-like; K17470 sulfate transporter 1, high-affinity (A)	PF01740: STAS domain	PREDICTED: sulfate transporter 1.3-like [Solanum tuberosum]
evm.TU.Hic_asm_0_43.163	turquoise	Biological Process:sulfate transport (GO:0008272);Molecular Function:sulfate transmembrane transporter activity (GO:0015116)	low affinity sulfate transporter 3; K17469 sulfate transporter 2, low-affinity (A)	PF00916: Sulfate permease family	PREDICTED: low affinity sulfate transporter 3-like isoform X1 [Solanum tuberosum]
evm.TU.Hic_asm_0_43.17	purple	NA	NA	NA	NA
evm.TU.Hic_asm_0_43.176	green	NA	60S ribosomal protein L30; K02908 large subunit ribosomal protein L30e (A)	PF01248: Ribosomal protein L7Ae/L30e/S12e/Gadd45 family	PREDICTED: 60S ribosomal protein L30 [Solanum lycopersicum]
evm.TU.Hic_asm_0_43.177	blue	NA	NA	PF11250: Fantastic Four meristem regulator	PREDICTED: uncharacterized protein LOC102599724 [Solanum tuberosum]
evm.TU.Hic_asm_0_43.179	turquoise	NA	uncharacterized LOC104881249; K10841 DNA excision repair protein ERCC-6 (A)	PF10358: N-terminal C2 in EEIG1 and EHBP1 proteins	PREDICTED: putative leucine-rich repeat-containing protein DDB_G0290503 [Nicotiana tomentosiformis]
evm.TU.Hic_asm_0_43.182	green	NA	NA	NA	hypothetical protein [Nicotiana benthamiana]
evm.TU.Hic_asm_0_43.186	turquoise	Molecular Function:protein binding (GO:0005515)	putative pirin-like protein At3g59260; K06911 uncharacterized protein (A)	PF00646: F-box domain	PREDICTED: F-box protein At5g03100-like [Solanum lycopersicum]
evm.TU.Hic_asm_0_43.26	brown	Molecular Function:metallocarboxypeptidase activity (GO:0004181);Biological Process:proteolysis (GO:0006508)	carboxypeptidase SOL1; K07752 carboxypeptidase D [EC:3.4.17.22] (A)	PF00246: Zinc carboxypeptidase	PREDICTED: carboxypeptidase D isoform X1 [Nicotiana sylvestris]
evm.TU.Hic_asm_0_43.30	blue	Biological Process:oxidation-reduction process (GO:0055114)	dehydrogenase/reductase SDR family member 12-like; K11168 dehydrogenase/reductase SDR family member 12 [EC:1.1.-.-] (A)	PF00106: short chain dehydrogenase	PREDICTED: dehydrogenase/reductase SDR family member 12 isoform X1 [Nicotiana sylvestris]
evm.TU.Hic_asm_0_43.32	yellow	NA	hypothetical protein; K01099 phosphatidylinositol-bisphosphatase [EC:3.1.3.36] (A)	NA	inositol-1,4,5-triphosphate-5-phosphatase [Solanum lycopersicum]
evm.TU.Hic_asm_0_43.40	yellow	NA	NA	NA	PREDICTED: uncharacterized protein LOC101262605 [Solanum lycopersicum]
evm.TU.Hic_asm_0_43.41	blue	NA	NA	NA	PREDICTED: uncharacterized protein LOC102590247 [Solanum tuberosum]
evm.TU.Hic_asm_0_43.43	turquoise	NA	NA	NA	PREDICTED: uncharacterized protein LOC104644495 [Solanum lycopersicum]
evm.TU.Hic_asm_0_43.45	turquoise	NA	uncharacterized LOC102702220; K07407 alpha-galactosidase [EC:3.2.1.22] (A)	NA	PREDICTED: uncharacterized protein LOC102597782 [Solanum tuberosum]
evm.TU.Hic_asm_0_43.48	blue	Molecular Function:nucleic acid binding (GO:0003676);Molecular Function:RNA binding (GO:0003723)	polyadenylate-binding protein 5; K13126 polyadenylate-binding protein (A)	PF00658: Poly-adenylate binding protein, unique domain	PREDICTED: polyadenylate-binding protein 3-like isoform X1 [Nicotiana sylvestris]
evm.TU.Hic_asm_0_43.53	brown	Molecular Function:GTPase activity (GO:0003924);Molecular Function:GTP binding (GO:0005525)	ras-related protein Rab7; K07897 Ras-related protein Rab-7A (A)	PF00071: Ras family	PREDICTED: ras-related protein Rab7 [Nicotiana tomentosiformis]
evm.TU.Hic_asm_0_43.59	turquoise	Molecular Function:hydrolase activity, hydrolyzing O-glycosyl compounds (GO:0004553);Biological Process:carbohydrate metabolic process (GO:0005975)	hypothetical protein; K13098 RNA-binding protein FUS (A)	PF00332: Glycosyl hydrolases family 17	PREDICTED: glucan endo-1,3-beta-glucosidase 9 [Nicotiana sylvestris]
evm.TU.Hic_asm_0_43.66	magenta	NA	uncharacterized protein OsI_027940-like; K15730 cytosolic prostaglandin-E synthase [EC:5.3.99.3] (A)	PF04969: CS domain	PREDICTED: uncharacterized protein OsI_027940-like [Nicotiana sylvestris]
evm.TU.Hic_asm_0_43.67	blue	NA	uncharacterized protein OsI_027940-like; K15730 cytosolic prostaglandin-E synthase [EC:5.3.99.3] (A)	PF04969: CS domain	PREDICTED: uncharacterized protein OsI_027940-like [Nicotiana sylvestris]
evm.TU.Hic_asm_0_43.69	turquoise	Molecular Function:iron ion binding (GO:0005506);Biological Process:lipid biosynthetic process (GO:0008610)	sphinganine C4-monooxygenase 1-like; K04713 sphinganine C4-monooxygenase [EC:1.14.18.5] (A)	PF04116: Fatty acid hydroxylase superfamily	PREDICTED: sphinganine C(4)-monooxygenase 1-like [Nicotiana sylvestris]
evm.TU.Hic_asm_0_43.74	brown	NA	uncharacterized aarF domain-containing protein kinase At1g71810, chloroplastic; K08869 aarF domain-containing kinase (A)	NA	PREDICTED: uncharacterized aarF domain-containing protein kinase At1g71810, chloroplastic isoform X1 [Nicotiana sylvestris]
evm.TU.Hic_asm_0_43.76	brown	Molecular Function:oxidoreductase activity (GO:0016491)	AAEL009951-PA; K00078 dihydrodiol dehydrogenase / D-xylose 1-dehydrogenase (NADP) [EC:1.3.1.20 1.1.1.179] (A)	PF01408: Oxidoreductase family, NAD-binding Rossmann fold	PREDICTED: uncharacterized oxidoreductase At4g09670-like [Solanum tuberosum]
evm.TU.Hic_asm_0_43.77	yellow	Molecular Function:oxidoreductase activity (GO:0016491)	hypothetical protein; K00078 dihydrodiol dehydrogenase / D-xylose 1-dehydrogenase (NADP) [EC:1.3.1.20 1.1.1.179] (A)	PF01408: Oxidoreductase family, NAD-binding Rossmann fold	oxidoreductase-like protein [Solanum tuberosum]
evm.TU.Hic_asm_0_43.79	greenyellow	NA	17.6 kDa class I heat shock protein 1-like; K13993 HSP20 family protein (A)	PF00011: Hsp20/alpha crystallin family	PREDICTED: 16.9 kDa class I heat shock protein 1-like [Nicotiana tomentosiformis]
evm.TU.Hic_asm_0_43.94	turquoise	Biological Process:innate immune response (GO:0045087)	NA	PF17232: Elicitor peptide 1-7	PREDICTED: NAD-dependent protein deacetylase HST1 [Nicotiana tomentosiformis]
evm.TU.Hic_asm_0_43.98	blue	Molecular Function:protein kinase activity (GO:0004672);Molecular Function:ATP binding (GO:0005524)	somatic embryogenesis receptor kinase 1; K13418 somatic embryogenesis receptor kinase 1 [EC:2.7.10.1 2.7.11.1] (A)	PF00069: Protein kinase domain	PREDICTED: somatic embryogenesis receptor kinase 2 [Nicotiana sylvestris]
evm.TU.Hic_asm_0_43.99	yellow	Biological Process:protein transport (GO:0015031)	uncharacterized LOC101268389; K19476 vacuolar protein sorting-associated protein IST1 (A)	PF03398: Regulator of Vps4 activity in the MVB pathway	PREDICTED: uncharacterized protein LOC101268389 [Solanum lycopersicum]
evm.TU.Hic_asm_0_44.11	yellow	NA	NA	NA	PREDICTED: uncharacterized WD repeat-containing protein C2A9.03-like [Nicotiana tomentosiformis]
evm.TU.Hic_asm_0_44.12	pink	Molecular Function:protein binding (GO:0005515)	hypothetical protein; K14855 ribosome assembly protein 4 (A)	PF00400: WD domain, G-beta repeat	PREDICTED: uncharacterized WD repeat-containing protein C2A9.03-like [Nicotiana tomentosiformis]
evm.TU.Hic_asm_0_45.102	black	Molecular Function:nucleic acid binding (GO:0003676)	hypothetical protein; K12741 heterogeneous nuclear ribonucleoprotein A1/A3 (A)	PF00076: RNA recognition motif. (a.k.a. RRM, RBD, or RNP domain)	PREDICTED: RNA-binding protein 24-B [Solanum lycopersicum]
evm.TU.Hic_asm_0_45.106	green	NA	cyanohydrin beta-glucosyltransferase-like; K13030 cyanohydrin beta-glucosyltransferase [EC:2.4.1.85] (A)	NA	PREDICTED: 7-deoxyloganetin glucosyltransferase-like [Solanum lycopersicum]
evm.TU.Hic_asm_0_45.108	brown	NA	SORBIDRAFT_01g001220, Sb01g001220; hypothetical protein; K13030 cyanohydrin beta-glucosyltransferase [EC:2.4.1.85] (A)	PF00201: UDP-glucoronosyl and UDP-glucosyl transferase	glycosyltransferase [Lycium barbarum]
evm.TU.Hic_asm_0_45.116	turquoise	NA	SORBIDRAFT_01g001220, Sb01g001220; hypothetical protein; K13030 cyanohydrin beta-glucosyltransferase [EC:2.4.1.85] (A)	PF00201: UDP-glucoronosyl and UDP-glucosyl transferase	PREDICTED: UDP-glycosyltransferase 85A3-like [Solanum tuberosum]
evm.TU.Hic_asm_0_45.12	yellow	NA	NA	NA	PREDICTED: uncharacterized WD repeat-containing protein C2A9.03-like [Nicotiana tomentosiformis]
evm.TU.Hic_asm_0_45.121	yellow	NA	SORBIDRAFT_01g001220, Sb01g001220; hypothetical protein; K13030 cyanohydrin beta-glucosyltransferase [EC:2.4.1.85] (A)	NA	PREDICTED: 7-deoxyloganetin glucosyltransferase-like [Nicotiana sylvestris]
evm.TU.Hic_asm_0_45.125	yellow	NA	nucleoporin SEH1-like; K14299 nucleoporin SEH1 (A)	PF04674: Phosphate-induced protein 1 conserved region	PREDICTED: protein EXORDIUM-like [Solanum lycopersicum]
evm.TU.Hic_asm_0_45.126	yellow	NA	nucleoporin SEH1-like; K14299 nucleoporin SEH1 (A)	PF04674: Phosphate-induced protein 1 conserved region	PREDICTED: uncharacterized protein LOC102580699 [Solanum tuberosum]
evm.TU.Hic_asm_0_45.127	yellow	NA	nucleoporin SEH1-like; K14299 nucleoporin SEH1 (A)	PF04674: Phosphate-induced protein 1 conserved region	PREDICTED: uncharacterized protein LOC102580699 [Solanum tuberosum]
evm.TU.Hic_asm_0_45.129	yellow	NA	nucleoporin SEH1-like; K14299 nucleoporin SEH1 (A)	PF04674: Phosphate-induced protein 1 conserved region	PREDICTED: protein EXORDIUM-like [Nicotiana tomentosiformis]
evm.TU.Hic_asm_0_45.13	yellow	Molecular Function:protein binding (GO:0005515)	hypothetical protein; K14855 ribosome assembly protein 4 (A)	PF00400: WD domain, G-beta repeat	PREDICTED: uncharacterized WD repeat-containing protein C2A9.03-like [Nicotiana tomentosiformis]
evm.TU.Hic_asm_0_45.130	yellow	NA	nucleoporin SEH1-like; K14299 nucleoporin SEH1 (A)	PF04674: Phosphate-induced protein 1 conserved region	PREDICTED: uncharacterized protein LOC102580035 [Solanum tuberosum]
evm.TU.Hic_asm_0_45.131	yellow	NA	nucleoporin SEH1-like; K14299 nucleoporin SEH1 (A)	PF04674: Phosphate-induced protein 1 conserved region	PREDICTED: protein EXORDIUM-like [Nicotiana tomentosiformis]
evm.TU.Hic_asm_0_45.132	yellow	NA	nucleoporin SEH1-like; K14299 nucleoporin SEH1 (A)	PF04674: Phosphate-induced protein 1 conserved region	PREDICTED: protein EXORDIUM-like [Nicotiana tomentosiformis]
evm.TU.Hic_asm_0_45.133	brown	NA	nucleoporin SEH1-like; K14299 nucleoporin SEH1 (A)	PF04674: Phosphate-induced protein 1 conserved region	PREDICTED: uncharacterized protein LOC102581378 [Solanum tuberosum]
evm.TU.Hic_asm_0_45.135	brown	Molecular Function:3-deoxy-7-phosphoheptulonate synthase activity (GO:0003849);Biological Process:aromatic amino acid family biosynthetic process (GO:0009073)	SHKA, ARO1; Phospho-2-dehydro-3-deoxyheptonate aldolase 1, chloroplastic (EC:2.5.1.54); K01626 3-deoxy-7-phosphoheptulonate synthase [EC:2.5.1.54] (A)	PF01474: Class-II DAHP synthetase family	PREDICTED: uncharacterized LOC102577618 [Solanum tuberosum]
evm.TU.Hic_asm_0_45.136	yellow	Molecular Function:protein binding (GO:0005515)	Fbox domain containing protein; K11323 histone arginine demethylase JMJD6 [EC:1.14.11.-] (A)	PF12937: F-box-like	PREDICTED: F-box protein At1g78280-like [Solanum tuberosum]
evm.TU.Hic_asm_0_45.16	yellow	Molecular Function:catalytic activity (GO:0003824);Biological Process:trehalose biosynthetic process (GO:0005992)	probable trehalose-phosphate phosphatase J; K01087 trehalose 6-phosphate phosphatase [EC:3.1.3.12] (A)	PF02358: Trehalose-phosphatase	PREDICTED: probable trehalose-phosphate phosphatase J-like [Solanum tuberosum]
evm.TU.Hic_asm_0_45.19	yellow	NA	NA	NA	PREDICTED: kinesin-related protein 4-like [Solanum tuberosum]
evm.TU.Hic_asm_0_45.34	turquoise	Molecular Function:protein binding (GO:0005515)	inactive TPR repeat-containing thioredoxin TTL3-like; K09527 DnaJ homolog subfamily C member 7 (A)	PF13176: Tetratricopeptide repeat	PREDICTED: inactive TPR repeat-containing thioredoxin TTL3-like [Solanum tuberosum]
evm.TU.Hic_asm_0_45.38	turquoise	Molecular Function:transmembrane transporter activity (GO:0022857);Biological Process:transmembrane transport (GO:0055085)	MFS general substrate transporter; K08178 MFS transporter, SHS family, lactate transporter (A)	PF07690: Major Facilitator Superfamily	PREDICTED: thiamine pathway transporter THI73-like [Solanum lycopersicum]
evm.TU.Hic_asm_0_45.39	brown	NA	NA	PF13266: Protein of unknown function (DUF4057)	PREDICTED: uncharacterized protein LOC102599078 [Solanum tuberosum]
evm.TU.Hic_asm_0_45.46_evm.TU.Hic_asm_0_45.47	brown	Molecular Function:calcium ion binding (GO:0005509);Molecular Function:calcium-dependent phospholipid binding (GO:0005544)	annexin D1; K17095 annexin A7/11 (A)	PF00191: Annexin	annexin p34 [Solanum lycopersicum]
evm.TU.Hic_asm_0_45.61	turquoise	Molecular Function:protein binding (GO:0005515)	NA	NA	PREDICTED: uncharacterized protein LOC101252482 [Solanum lycopersicum]
evm.TU.Hic_asm_0_45.64	turquoise	NA	NA	PF03629: Carbohydrate esterase, sialic acid-specific acetylesterase	PREDICTED: probable carbohydrate esterase At4g34215 [Nicotiana tomentosiformis]
evm.TU.Hic_asm_0_45.65	blue	NA	Ribosome-binding protein, putative; K19533 synaptonemal complex protein 1 (A)	NA	PREDICTED: synaptonemal complex protein 1-like [Solanum tuberosum]
evm.TU.Hic_asm_0_45.66	blue	NA	probable mitochondrial adenine nucleotide transporter BTL3; K14684 solute carrier family 25 (mitochondrial phosphate transporter), member 23/24/25/41 (A)	PF00153: Mitochondrial carrier protein	PREDICTED: probable mitochondrial adenine nucleotide transporter BTL3 [Solanum lycopersicum]
evm.TU.Hic_asm_0_45.70	red	NA	multifunctional methyltransferase subunit TRM112-like protein At1g22270; K15448 multifunctional methyltransferase subunit TRM112 (A)	PF03966: Trm112p-like protein	PREDICTED: multifunctional methyltransferase subunit TRM112-like protein At1g22270 [Nicotiana sylvestris]
evm.TU.Hic_asm_0_45.74	turquoise	NA	NA	NA	NA
evm.TU.Hic_asm_0_45.79	turquoise	Molecular Function:phosphatase activity (GO:0016791)	probable protein phosphatase 2C 10; K17506 protein phosphatase 1L [EC:3.1.3.16] (A)	PF00481: Protein phosphatase 2C	PREDICTED: probable protein phosphatase 2C 9 isoform X1 [Nicotiana sylvestris]
evm.TU.Hic_asm_0_45.80	blue	NA	ABHD6; abhydrolase domain containing 6; K13700 abhydrolase domain-containing protein 6 [EC:3.1.1.23] (A)	PF12697: Alpha/beta hydrolase family	PREDICTED: monoacylglycerol lipase abhd6-A isoform X1 [Solanum lycopersicum]
evm.TU.Hic_asm_0_45.81	brown	NA	14-3-3 protein 7; K06630 14-3-3 protein epsilon (A)	PF00244: 14-3-3 protein	14-3-3 protein 7 [Solanum lycopersicum]
evm.TU.Hic_asm_0_45.92	turquoise	NA	NA	PF11955: Plant organelle RNA recognition domain	PREDICTED: protein ROOT PRIMORDIUM DEFECTIVE 1 [Solanum lycopersicum]
evm.TU.Hic_asm_0_45.93	turquoise	Molecular Function:methyltransferase activity (GO:0008168)	probable methyltransferase PMT28; K16302 metal transporter CNNM (A)	PF03141: Putative S-adenosyl-L-methionine-dependent methyltransferase	PREDICTED: probable pectin methyltransferase QUA2 [Solanum lycopersicum]
evm.TU.Hic_asm_0_46.104	turquoise	NA	aspartyl protease family protein; K00924 [EC:2.7.1.-] (A)	PF14543: Xylanase inhibitor N-terminal	PREDICTED: protein ASPARTIC PROTEASE IN GUARD CELL 2 [Nicotiana tomentosiformis]
evm.TU.Hic_asm_0_46.111	cyan	NA	NA	PF03479: Plants and Prokaryotes Conserved (PCC) domain	PREDICTED: putative DNA-binding protein ESCAROLA-like [Solanum tuberosum]
evm.TU.Hic_asm_0_46.115	turquoise	NA	NA	NA	PREDICTED: ADP-ribosylation factor-like protein 6-interacting protein 4 isoform X1 [Solanum lycopersicum]
evm.TU.Hic_asm_0_46.116	red	NA	Calmodulin; K02183 calmodulin (A)	NA	PREDICTED: uncharacterized protein At5g64816-like [Solanum lycopersicum]
evm.TU.Hic_asm_0_46.119	brown	Molecular Function:RNA polymerase II regulatory region sequence-specific DNA binding (GO:0000977);Molecular Function:DNA binding (GO:0003677);Molecular Function:DNA-binding transcription factor activity (GO:0003700);Cellular Component:nucleus (GO:0005634);Biological Process:positive regulation of transcription by RNA polymerase II (GO:0045944);Molecular Function:protein dimerization activity (GO:…	Os02g0579600; K09264 MADS-box transcription factor, plant (A)	PF00319: SRF-type transcription factor (DNA-binding and dimerisation domain)	MPF2-like transcription factor [Lycium chinense]
evm.TU.Hic_asm_0_46.12	green	Cellular Component:mitochondrion (GO:0005739);Cellular Component:respiratory chain complex IV (GO:0045277)	cytochrome c oxidase subunit 6b-1-like; K02267 cytochrome c oxidase subunit 6b (A)	PF02297: Cytochrome oxidase c subunit VIb	PREDICTED: cytochrome c oxidase subunit 6b-1-like [Solanum tuberosum]
evm.TU.Hic_asm_0_46.122	green	Cellular Component:membrane (GO:0016020);Biological Process:transmembrane transport (GO:0055085)	mechanosensitive ion channel protein 2, chloroplastic; K16052 MscS family membrane protein (A)	PF00924: Mechanosensitive ion channel	PREDICTED: mechanosensitive ion channel protein 3, chloroplastic-like [Solanum tuberosum]
evm.TU.Hic_asm_0_46.123	blue	Molecular Function:ATP binding (GO:0005524);Biological Process:microtubule-based movement (GO:0007018)	kinesin-like protein BC2; K10395 kinesin family member 4/21/27 (A)	PF00225: Kinesin motor domain	PREDICTED: chromosome-associated kinesin KIF4-like [Solanum tuberosum]
evm.TU.Hic_asm_0_46.124	brown	Molecular Function:argininosuccinate lyase activity (GO:0004056);Biological Process:arginine biosynthetic process via ornithine (GO:0042450)	argininosuccinate lyase, chloroplastic; K01755 argininosuccinate lyase [EC:4.3.2.1] (A)	PF00206: Lyase	PREDICTED: argininosuccinate lyase, chloroplastic [Nicotiana tomentosiformis]
evm.TU.Hic_asm_0_46.126	yellow	NA	NA	NA	PREDICTED: uncharacterized protein LOC102606343 [Solanum tuberosum]
evm.TU.Hic_asm_0_46.128	blue	NA	NA	PF00249: Myb-like DNA-binding domain	PREDICTED: uncharacterized protein LOC104120050 isoform X2 [Nicotiana tomentosiformis]
evm.TU.Hic_asm_0_46.136	blue	NA	NA	PF07227: PHD - plant homeodomain finger protein	PREDICTED: VIN3-like protein 2-like [Solanum tuberosum]
evm.TU.Hic_asm_0_46.138	brown	Molecular Function:double-stranded RNA binding (GO:0003725)	interferon-inducible double-stranded RNA-dependent protein kinase activator A homolog; K18420 RISC-loading complex subunit TARBP2 (A)	PF00035: Double-stranded RNA binding motif	PREDICTED: double-stranded RNA-binding protein 1-like isoform X1 [Solanum tuberosum]
evm.TU.Hic_asm_0_46.146	turquoise	Molecular Function:protein kinase activity (GO:0004672);Biological Process:protein phosphorylation (GO:0006468)	serine/threonine-protein kinase CTR1; K14510 serine/threonine-protein kinase CTR1 [EC:2.7.11.1] (A)	PF07714: Protein tyrosine and serine/threonine kinase	PREDICTED: serine/threonine-protein kinase CTR1-like isoform X1 [Solanum tuberosum]
evm.TU.Hic_asm_0_46.158	blue	Molecular Function:protein binding (GO:0005515);Biological Process:regulation of transcription, DNA-templated (GO:0006355);Molecular Function:zinc ion binding (GO:0008270)	protein FAR1-RELATED SEQUENCE 5-like isoform X1; K17604 zinc finger SWIM domain-containing protein 3 (A)	PF06200: tify domain	PREDICTED: GATA transcription factor 24-like [Nicotiana sylvestris]
evm.TU.Hic_asm_0_46.16	brown	Molecular Function:peroxidase activity (GO:0004601);Biological Process:response to oxidative stress (GO:0006979)	thylakoid lumenal 29 kDa protein, chloroplastic; K00434 L-ascorbate peroxidase [EC:1.11.1.11] (A)	PF00141: Peroxidase	PREDICTED: thylakoid lumenal 29 kDa protein, chloroplastic [Solanum lycopersicum]
evm.TU.Hic_asm_0_46.161	green	NA	NA	PF08627: CRT-like, chloroquine-resistance transporter-like	PREDICTED: crt homolog 1 isoform X1 [Solanum lycopersicum]
evm.TU.Hic_asm_0_46.164	turquoise	Molecular Function:nucleic acid binding (GO:0003676);Molecular Function:RNA-DNA hybrid ribonuclease activity (GO:0004523)	HVA22-like protein a; K17279 receptor expression-enhancing protein 5/6 (A)	PF03134: TB2/DP1, HVA22 family	PREDICTED: uncharacterized protein LOC101261323 [Solanum lycopersicum]
evm.TU.Hic_asm_0_46.167	turquoise	NA	probable rhamnogalacturonate lyase B; K18195 rhamnogalacturonan endolyase [EC:4.2.2.23] (A)	PF06045: Rhamnogalacturonate lyase family	PREDICTED: probable rhamnogalacturonate lyase B [Malus domestica]
evm.TU.Hic_asm_0_46.169	yellow	NA	uncharacterized LOC104808371; K12447 UDP-sugar pyrophosphorylase [EC:2.7.7.64] (A)	PF14223: gag-polypeptide of LTR copia-type	PREDICTED: uncharacterized protein LOC104226664 [Nicotiana sylvestris]
evm.TU.Hic_asm_0_46.17	blue	NA	protein FRA10AC1; K13121 protein FRA10AC1 (A)	PF09725: Folate-sensitive fragile site protein Fra10Ac1	PREDICTED: protein FRA10AC1 [Nicotiana tomentosiformis]
evm.TU.Hic_asm_0_46.174	turquoise	NA	LRR receptor-like serine/threonine-protein kinase FLS2; K13420 LRR receptor-like serine/threonine-protein kinase FLS2 [EC:2.7.11.1] (A)	NA	PREDICTED: uncharacterized protein LOC104244801 [Nicotiana sylvestris]
evm.TU.Hic_asm_0_46.175	brown	NA	rhamnogalacturonate lyase-like; K18195 rhamnogalacturonan endolyase [EC:4.2.2.23] (A)	PF06045: Rhamnogalacturonate lyase family	PREDICTED: rhamnogalacturonate lyase B-like [Solanum tuberosum]
evm.TU.Hic_asm_0_46.176	brown	NA	ubiquitin fusion degradation protein, putative; K14016 ubiquitin fusion degradation protein 1 (A)	NA	PREDICTED: TRAF-type zinc finger domain-containing protein 1-like [Solanum lycopersicum]
evm.TU.Hic_asm_0_46.18	turquoise	NA	uncharacterized LOC103446271; K13506 glycerol-3-phosphate O-acyltransferase 3/4 [EC:2.3.1.15] (A)	PF10250: GDP-fucose protein O-fucosyltransferase	PREDICTED: uncharacterized protein At1g04910 [Solanum lycopersicum]
evm.TU.Hic_asm_0_46.182	pink	NA	NA	NA	PREDICTED: UV-stimulated scaffold protein A homolog [Nicotiana tomentosiformis]
evm.TU.Hic_asm_0_46.21	purple	NA	NA	PF05340: Protein of unknown function (DUF740)	PREDICTED: uncharacterized protein LOC104224886 [Nicotiana sylvestris]
evm.TU.Hic_asm_0_46.23	turquoise	Molecular Function:DNA binding (GO:0003677);Biological Process:regulation of transcription, DNA-templated (GO:0006355);Molecular Function:sequence-specific DNA binding (GO:0043565)	homeobox-leucine zipper protein ATHB-6-like; K09338 homeobox-leucine zipper protein (A)	PF00046: Homeodomain	homeodomain protein [Solanum lycopersicum]
evm.TU.Hic_asm_0_46.26	blue	NA	NA	NA	NA
evm.TU.Hic_asm_0_46.27	yellow	NA	SETX; senataxin; K10706 senataxin [EC:3.6.4.-] (A)	NA	PREDICTED: classical arabinogalactan protein 5-like [Nicotiana sylvestris]
evm.TU.Hic_asm_0_46.29	turquoise	Molecular Function:electron transfer activity (GO:0009055)	NA	PF02298: Plastocyanin-like domain	PREDICTED: blue copper protein [Solanum lycopersicum]
evm.TU.Hic_asm_0_46.3	yellow	Biological Process:oxidation-reduction process (GO:0055114)	alcohol dehydrogenase-like 1; K00121 S-(hydroxymethyl)glutathione dehydrogenase / alcohol dehydrogenase [EC:1.1.1.284 1.1.1.1] (A)	PF08240: Alcohol dehydrogenase GroES-like domain	PREDICTED: alcohol dehydrogenase-like 1-like isoform X2 [Solanum tuberosum]
evm.TU.Hic_asm_0_46.30	red	Molecular Function:nucleic acid binding (GO:0003676)	28 kDa ribonucleoprotein, chloroplastic; K13126 polyadenylate-binding protein (A)	PF00076: RNA recognition motif. (a.k.a. RRM, RBD, or RNP domain)	PREDICTED: 29 kDa ribonucleoprotein A, chloroplastic-like [Solanum tuberosum]
evm.TU.Hic_asm_0_46.31	blue	NA	NA	NA	PREDICTED: probable myosin heavy chain ECU04_1000-like isoform X1 [Solanum tuberosum]
evm.TU.Hic_asm_0_46.32	turquoise	NA	NA	NA	PREDICTED: uncharacterized protein LOC102591088 [Solanum tuberosum]
evm.TU.Hic_asm_0_46.33	turquoise	NA	NA	NA	PREDICTED: uncharacterized protein LOC101267599 [Solanum lycopersicum]
evm.TU.Hic_asm_0_46.34	turquoise	NA	POPTRDRAFT_643829; zinc finger family protein; K19041 E3 ubiquitin-protein ligase RNF38/44 [EC:2.3.2.27] (A)	PF13639: Ring finger domain	PREDICTED: RING-H2 finger protein ATL54-like [Solanum lycopersicum]
evm.TU.Hic_asm_0_46.39	turquoise	Molecular Function:protein dimerization activity (GO:0046983)	transcription factor bHLH96; K18485 myogenic factor 6 (A)	PF00010: Helix-loop-helix DNA-binding domain	PREDICTED: transcription factor bHLH94-like [Nicotiana sylvestris]
evm.TU.Hic_asm_0_46.43	green	Molecular Function:antiporter activity (GO:0015297);Cellular Component:membrane (GO:0016020)	protein DETOXIFICATION 27-like; K03327 multidrug resistance protein, MATE family (A)	PF01554: MatE	PREDICTED: protein TRANSPARENT TESTA 12-like [Solanum tuberosum]
evm.TU.Hic_asm_0_46.45	turquoise	Molecular Function:antiporter activity (GO:0015297);Cellular Component:membrane (GO:0016020)	protein TRANSPARENT TESTA 12; K03327 multidrug resistance protein, MATE family (A)	PF01554: MatE	PREDICTED: protein TRANSPARENT TESTA 12-like [Nicotiana tomentosiformis]
evm.TU.Hic_asm_0_46.47	brown	NA	anthocyanidin reductase-like; K08695 anthocyanidin reductase [EC:1.3.1.77] (A)	PF16913: Purine nucleobase transmembrane transport	PREDICTED: purine permease 1-like [Solanum tuberosum]
evm.TU.Hic_asm_0_46.54	brown	NA	NA	NA	NA
evm.TU.Hic_asm_0_46.57	turquoise	NA	protein TRANSPORT INHIBITOR RESPONSE 1-like; K14485 transport inhibitor response 1 (A)	PF18791: Transport inhibitor response 1 protein domain	LeTIR [Solanum lycopersicum]
evm.TU.Hic_asm_0_46.61	turquoise	NA	NA	PF04770: ZF-HD protein dimerisation region	PREDICTED: zinc-finger homeodomain protein 2 [Solanum lycopersicum]
evm.TU.Hic_asm_0_46.65	turquoise	Molecular Function:protein kinase activity (GO:0004672);Biological Process:protein phosphorylation (GO:0006468)	serine/threonine-protein kinase-like protein At1g28390; K04730 interleukin-1 receptor-associated kinase 1 [EC:2.7.11.1] (A)	PF07714: Protein tyrosine and serine/threonine kinase	PREDICTED: serine/threonine-protein kinase-like protein At3g51990 [Nicotiana tomentosiformis]
evm.TU.Hic_asm_0_46.66	pink	NA	NA	NA	PREDICTED: uncharacterized protein LOC102588724 [Solanum tuberosum]
evm.TU.Hic_asm_0_46.68	turquoise	NA	NA	NA	PREDICTED: transcription factor bHLH143-like [Solanum lycopersicum]
evm.TU.Hic_asm_0_46.69	turquoise	NA	NA	NA	PREDICTED: uncharacterized protein LOC104603913 [Nelumbo nucifera]
evm.TU.Hic_asm_0_46.75	turquoise	Biological Process:response to metal ion (GO:0010038)	protein CutA, chloroplastic; K03926 periplasmic divalent cation tolerance protein (A)	PF03091: CutA1 divalent ion tolerance protein	PREDICTED: protein CutA, chloroplastic-like isoform X1 [Solanum tuberosum]
evm.TU.Hic_asm_0_46.80	blue	NA	NA	NA	PREDICTED: uncharacterized protein LOC102585519 [Solanum tuberosum]
evm.TU.Hic_asm_0_46.98	turquoise	Biological Process:signal transduction (GO:0007165)	arhgap35; Rho GTPase activating protein 35; K05732 glucocorticoid receptor DNA-binding factor 1 (A)	PF00620: RhoGAP domain	PREDICTED: rho GTPase-activating protein REN1-like [Solanum tuberosum]
evm.TU.Hic_asm_0_46.99	turquoise	NA	copper methylamine oxidase-like; K00276 primary-amine oxidase [EC:1.4.3.21] (A)	NA	PREDICTED: peroxisomal primary amine oxidase-like [Nicotiana sylvestris]
evm.TU.Hic_asm_0_47.10	blue	Biological Process:transmembrane transport (GO:0055085)	NA	PF03169: OPT oligopeptide transporter protein	PREDICTED: oligopeptide transporter 4-like [Nicotiana tomentosiformis]
evm.TU.Hic_asm_0_47.100	turquoise	NA	hypothetical protein; K01188 beta-glucosidase [EC:3.2.1.21] (A)	NA	PREDICTED: uncharacterized protein At3g49720-like [Solanum tuberosum]
evm.TU.Hic_asm_0_47.102	brown	Molecular Function:squalene monooxygenase activity (GO:0004506);Cellular Component:integral component of membrane (GO:0016021)	squalene monooxygenase-like; K00511 squalene monooxygenase [EC:1.14.14.17] (A)	PF13450: NAD(P)-binding Rossmann-like domain	squalene monooxygenase [Datura inoxia]
evm.TU.Hic_asm_0_47.104	blue	NA	uncharacterized LOC105324077; K03251 translation initiation factor 3 subunit D (A)	NA	PREDICTED: uncharacterized protein LOC101250596 [Solanum lycopersicum]
evm.TU.Hic_asm_0_47.107	red	NA	CSLA1-1; glycosyltransferase family 2 protein; K13680 beta-mannan synthase [EC:2.4.1.32] (A)	PF13641: Glycosyltransferase like family 2	PREDICTED: probable xyloglucan glycosyltransferase 12 [Solanum lycopersicum]
evm.TU.Hic_asm_0_47.108	yellow	NA	NA	NA	NA
evm.TU.Hic_asm_0_47.109	blue	Molecular Function:protein dimerization activity (GO:0046983)	hypothetical protein; K11253 histone H3 (A)	PF00010: Helix-loop-helix DNA-binding domain	PREDICTED: transcription factor bHLH74 [Solanum lycopersicum]
evm.TU.Hic_asm_0_47.11	blue	Molecular Function:glycine hydroxymethyltransferase activity (GO:0004372);Biological Process:glycine biosynthetic process from serine (GO:0019264)	serine hydroxymethyltransferase, mitochondrial-like; K00600 glycine hydroxymethyltransferase [EC:2.1.2.1] (A)	PF00464: Serine hydroxymethyltransferase	PREDICTED: serine hydroxymethyltransferase, mitochondrial-like [Solanum tuberosum]
evm.TU.Hic_asm_0_47.110	turquoise	Molecular Function:DNA-binding transcription factor activity (GO:0003700);Biological Process:regulation of transcription, DNA-templated (GO:0006355)	AP2-like ethylene-responsive transcription factor ANT; K09285 AP2-like factor, ANT lineage (A)	PF00847: AP2 domain	PREDICTED: AP2-like ethylene-responsive transcription factor ANT-like isoform X1 [Solanum tuberosum]
evm.TU.Hic_asm_0_47.115	turquoise	Molecular Function:ATP binding (GO:0005524);Cellular Component:nucleus (GO:0005634)	hypothetical protein; K15601 lysine-specific demethylase 3 [EC:1.14.11.-] (A)	PF08879: WRC	PREDICTED: growth-regulating factor 1-like [Solanum lycopersicum]
evm.TU.Hic_asm_0_47.119	green	NA	NA	NA	PREDICTED: uncharacterized protein LOC104120622 [Nicotiana tomentosiformis]
evm.TU.Hic_asm_0_47.12	turquoise	Molecular Function:zinc ion binding (GO:0008270)	callose synthase 11-like; K11000 callose synthase [EC:2.4.1.-] (A)	PF01535: PPR repeat	PREDICTED: pentatricopeptide repeat-containing protein At2g22070-like [Solanum tuberosum]
evm.TU.Hic_asm_0_47.120	blue	Molecular Function:ATP binding (GO:0005524);Biological Process:microtubule-based movement (GO:0007018)	kinesin-related protein 11; K11498 centromeric protein E (A)	PF00225: Kinesin motor domain	PREDICTED: centromere-associated protein E-like isoform X1 [Solanum tuberosum]
evm.TU.Hic_asm_0_47.121	yellow	Molecular Function:DNA-binding transcription factor activity (GO:0003700);Biological Process:regulation of transcription, DNA-templated (GO:0006355)	light-inducible protein CPRF3; K09060 plant G-box-binding factor (A)	PF00170: bZIP transcription factor	PREDICTED: basic leucine zipper 1-like [Solanum tuberosum]
evm.TU.Hic_asm_0_47.124	brown	NA	Trehalase 1; K01194 alpha,alpha-trehalase [EC:3.2.1.28] (A)	NA	PREDICTED: uncharacterized protein LOC105120086 [Populus euphratica]
evm.TU.Hic_asm_0_47.126	brown	NA	NA	NA	PREDICTED: protein PHLOEM PROTEIN 2-LIKE A10 [Nicotiana sylvestris]
evm.TU.Hic_asm_0_47.128	turquoise	Molecular Function:ubiquitin-protein transferase activity (GO:0004842);Biological Process:protein ubiquitination (GO:0016567)	hypothetical protein; K08332 vacuolar protein 8 (A)	PF05804: Kinesin-associated protein (KAP)	PREDICTED: U-box domain-containing protein 30-like [Solanum tuberosum]
evm.TU.Hic_asm_0_47.129	turquoise	NA	NA	NA	PREDICTED: uncharacterized protein LOC104096343 [Nicotiana tomentosiformis]
evm.TU.Hic_asm_0_47.139_evm.TU.Hic_asm_0_47.136	red	Molecular Function:serine-type carboxypeptidase activity (GO:0004185);Biological Process:proteolysis (GO:0006508)	serine carboxypeptidase-like 17; K16296 serine carboxypeptidase-like clade I [EC:3.4.16.-] (A)	PF00450: Serine carboxypeptidase	PREDICTED: serine carboxypeptidase-like 7 isoform X2 [Nicotiana tomentosiformis]
evm.TU.Hic_asm_0_47.14	brown	Molecular Function:protein binding (GO:0005515)	clustered mitochondria protein homolog; K03255 protein TIF31 (A)	PF00564: PB1 domain	PREDICTED: uncharacterized protein LOC101265728 [Solanum lycopersicum]
evm.TU.Hic_asm_0_47.141	turquoise	Molecular Function:serine-type carboxypeptidase activity (GO:0004185);Biological Process:proteolysis (GO:0006508)	serine carboxypeptidase-like 11; K16296 serine carboxypeptidase-like clade I [EC:3.4.16.-] (A)	PF00450: Serine carboxypeptidase	PREDICTED: serine carboxypeptidase-like 18-like [Solanum tuberosum]
evm.TU.Hic_asm_0_47.143	turquoise	NA	NA	NA	PREDICTED: uncharacterized protein LOC104106946 [Nicotiana tomentosiformis]
evm.TU.Hic_asm_0_47.145	lightcyan	NA	F17L21.26; K14548 U3 small nucleolar RNA-associated protein 4 (A)	NA	PREDICTED: uncharacterized protein LOC101256871 [Solanum lycopersicum]
evm.TU.Hic_asm_0_47.150	brown	NA	LIM domain-containing protein WLIM1-like; K09377 cysteine and glycine-rich protein (A)	PF00412: LIM domain	PREDICTED: LIM domain-containing protein WLIM1 [Solanum lycopersicum]
evm.TU.Hic_asm_0_47.154	turquoise	NA	ATP-dependent RNA helicase DHX36; K14442 ATP-dependent RNA helicase DHX36 [EC:3.6.4.13] (A)	NA	PREDICTED: tetratricopeptide repeat protein 7A-like [Solanum tuberosum]
evm.TU.Hic_asm_0_47.159	brown	Molecular Function:protein binding (GO:0005515)	hypothetical protein; K15196 transcription factor IIIB 90 kDa subunit (A)	PF00646: F-box domain	PREDICTED: F-box/kelch-repeat protein At5g43190 [Nicotiana tomentosiformis]
evm.TU.Hic_asm_0_47.16	brown	NA	NA	PF00300: Histidine phosphatase superfamily (branch 1)	PREDICTED: phosphoglycerate mutase-like protein 1 isoform X1 [Solanum lycopersicum]
evm.TU.Hic_asm_0_47.162	brown	NA	3-hydroxyisobutyryl-CoA hydrolase-like protein 3, mitochondrial; K05605 3-hydroxyisobutyryl-CoA hydrolase [EC:3.1.2.4] (A)	PF12697: Alpha/beta hydrolase family	PREDICTED: probable strigolactone esterase DAD2 [Nicotiana sylvestris]
evm.TU.Hic_asm_0_47.163	brown	NA	NA	NA	NA
evm.TU.Hic_asm_0_47.168	brown	NA	SLC4A2; solute carrier family 4 (anion exchanger), member 2; K13855 solute carrier family 4 (anion exchanger), member 2 (A)	PF05004: Interferon-related developmental regulator (IFRD)	PREDICTED: interferon-related developmental regulator 1 [Nicotiana sylvestris]
evm.TU.Hic_asm_0_47.17	turquoise	Molecular Function:protein dimerization activity (GO:0046983)	Transcription factor AtMYC2, putative (EC:1.3.1.74); K13422 transcription factor MYC2 (A)	PF00010: Helix-loop-helix DNA-binding domain	PREDICTED: transcription factor bHLH93-like [Nicotiana tomentosiformis]
evm.TU.Hic_asm_0_47.170	blue	Molecular Function:nucleic acid binding (GO:0003676)	uncharacterized LOC102600101; K18667 activating signal cointegrator complex subunit 2 (A)	PF00076: RNA recognition motif. (a.k.a. RRM, RBD, or RNP domain)	PREDICTED: uncharacterized protein LOC102600101 [Solanum tuberosum]
evm.TU.Hic_asm_0_47.173	green	NA	Os04g0471000; Similar to H0418A01.4 protein.; K05747 Wiskott-Aldrich syndrome protein (A)	PF13912: C2H2-type zinc finger	PREDICTED: zinc finger protein ZAT10-like [Nicotiana tomentosiformis]
evm.TU.Hic_asm_0_47.178	blue	Molecular Function:protein binding (GO:0005515)	putative F-box/LRR-repeat protein 9; K10268 F-box and leucine-rich repeat protein 2/20 (A)	PF00646: F-box domain	PREDICTED: F-box protein SKIP1-like [Nicotiana tomentosiformis]
evm.TU.Hic_asm_0_47.18	brown	NA	ctd1, IAA4, entire, iaa9; auxin-responsive protein (Aux/IAA); K14484 auxin-responsive protein IAA (A)	PF02309: AUX/IAA family	PREDICTED: auxin-responsive protein (Aux/IAA) isoform X1 [Solanum lycopersicum]
evm.TU.Hic_asm_0_47.180	blue	NA	NA	NA	PREDICTED: uncharacterized protein LOC101261616 [Solanum lycopersicum]
evm.TU.Hic_asm_0_47.185	blue	NA	NA	NA	PREDICTED: uncharacterized protein LOC101262513 [Solanum lycopersicum]
evm.TU.Hic_asm_0_47.187	turquoise	Molecular Function:fatty-acyl-CoA binding (GO:0000062)	Eci2; enoyl-CoA delta isomerase 2; K13239 peroxisomal 3,2-trans-enoyl-CoA isomerase [EC:5.3.3.8] (A)	PF00887: Acyl CoA binding protein	PREDICTED: acyl-CoA-binding domain-containing protein 3 isoform X2 [Solanum lycopersicum]
evm.TU.Hic_asm_0_47.189	turquoise	Biological Process:proteolysis (GO:0006508);Molecular Function:serine-type peptidase activity (GO:0008236)	peptidase, putative (EC:3.4.21.25); K18443 golgi-specific brefeldin A-resistance guanine nucleotide exchange factor 1 (A)	PF05922: Peptidase inhibitor I9	PREDICTED: subtilisin-like protease-like [Solanum tuberosum]
evm.TU.Hic_asm_0_47.19	turquoise	NA	ITIH2; inter-alpha-trypsin inhibitor heavy chain 2; K19015 inter-alpha-trypsin inhibitor heavy chain H2 (A)	PF13519: von Willebrand factor type A domain	PREDICTED: uncharacterized protein LOC101266631 [Solanum lycopersicum]
evm.TU.Hic_asm_0_47.194	turquoise	Biological Process:proteolysis (GO:0006508);Molecular Function:serine-type peptidase activity (GO:0008236)	peptidase, putative (EC:3.4.21.25); K18443 golgi-specific brefeldin A-resistance guanine nucleotide exchange factor 1 (A)	PF02225: PA domain	PREDICTED: subtilisin-like protease-like [Solanum tuberosum]
evm.TU.Hic_asm_0_47.195	red	NA	protein arginine N-methyltransferase 2; K18477 type IV protein arginine methyltransferase [EC:2.1.1.322] (A)	PF12796: Ankyrin repeats (3 copies)	PREDICTED: protein arginine N-methyltransferase 2 [Solanum lycopersicum]
evm.TU.Hic_asm_0_47.197	turquoise	NA	NADH-cytochrome B5 reductase; K00326 cytochrome-b5 reductase [EC:1.6.2.2] (A)	PF00173: Cytochrome b5-like Heme/Steroid binding domain	cytochrome b5 DIF-F [Petunia x hybrida]
evm.TU.Hic_asm_0_47.20	turquoise	Molecular Function:glutamyl-tRNA reductase activity (GO:0008883);Biological Process:tetrapyrrole biosynthetic process (GO:0033014)	glutamyl-tRNA reductase 1, chloroplastic; K02492 glutamyl-tRNA reductase [EC:1.2.1.70] (A)	PF00745: Glutamyl-tRNAGlu reductase, dimerisation domain	PREDICTED: glutamyl-tRNA reductase 1, chloroplastic-like [Nicotiana tomentosiformis]
evm.TU.Hic_asm_0_47.200	turquoise	NA	hypothetical protein; K17768 mitochondrial import receptor subunit TOM70 (A)	NA	PREDICTED: uncharacterized protein LOC101256178 [Solanum lycopersicum]
evm.TU.Hic_asm_0_47.201	blue	NA	hypothetical protein; K11426 SET and MYND domain-containing protein (A)	PF04788: Protein of unknown function (DUF620)	PREDICTED: uncharacterized protein LOC102578171 [Solanum tuberosum]
evm.TU.Hic_asm_0_47.203	purple	NA	uncharacterized LOC104608881; K03860 phosphatidylinositol glycan, class Q (A)	PF02704: Gibberellin regulated protein	PREDICTED: peamaclein [Vitis vinifera]
evm.TU.Hic_asm_0_47.204	blue	Molecular Function:RNA binding (GO:0003723)	Translational repressor Pumilio/PUF3 and related RNA-binding proteins (Puf superfamily) (ISS); K17943 pumilio RNA-binding family (A)	PF00806: Pumilio-family RNA binding repeat	PREDICTED: pumilio homolog 12-like [Nicotiana sylvestris]
evm.TU.Hic_asm_0_47.206	turquoise	Cellular Component:membrane (GO:0016020);Biological Process:metal ion transport (GO:0030001)	metal transporter Nramp2-like; K12347 natural resistance-associated macrophage protein (A)	PF01566: Natural resistance-associated macrophage protein	PREDICTED: metal transporter Nramp2-like [Nicotiana tomentosiformis]
evm.TU.Hic_asm_0_47.208	brown	Molecular Function:iron ion binding (GO:0005506);Molecular Function:oxidoreductase activity, acting on paired donors, with incorporation or reduction of molecular oxygen (GO:0016705)	isoflavone 2'-hydroxylase-like; K00517 [EC:1.14.-.-] (A)	PF00067: Cytochrome P450	PREDICTED: cytochrome P450 81D1-like [Solanum tuberosum]
evm.TU.Hic_asm_0_47.209	turquoise	Molecular Function:iron ion binding (GO:0005506);Molecular Function:oxidoreductase activity, acting on paired donors, with incorporation or reduction of molecular oxygen (GO:0016705)	isoflavone 2'-hydroxylase-like; K00517 [EC:1.14.-.-] (A)	PF00067: Cytochrome P450	PREDICTED: isoflavone 2'-hydroxylase-like [Nicotiana tomentosiformis]
evm.TU.Hic_asm_0_47.213	blue	NA	putative cyclin-A3-1; K06627 cyclin A (A)	PF02984: Cyclin, C-terminal domain	PREDICTED: putative cyclin-A3-1 [Nicotiana tomentosiformis]
evm.TU.Hic_asm_0_47.22	black	Molecular Function:phosphoenolpyruvate carboxykinase (ATP) activity (GO:0004612);Molecular Function:ATP binding (GO:0005524)	phosphoenolpyruvate carboxykinase (EC:4.1.1.49); K01610 phosphoenolpyruvate carboxykinase (ATP) [EC:4.1.1.49] (A)	PF01293: Phosphoenolpyruvate carboxykinase	PREDICTED: phosphoenolpyruvate carboxykinase [ATP]-like [Solanum tuberosum]
evm.TU.Hic_asm_0_47.225	turquoise	Molecular Function:protein binding (GO:0005515)	uncharacterized LOC102580736; K14495 F-box protein GID2 (A)	PF12937: F-box-like	PREDICTED: F-box protein GID2 [Nicotiana sylvestris]
evm.TU.Hic_asm_0_47.227	yellow	NA	NA	NA	PREDICTED: uncharacterized protein LOC104233036 [Nicotiana sylvestris]
evm.TU.Hic_asm_0_47.230	brown	Molecular Function:protein kinase activity (GO:0004672);Molecular Function:ATP binding (GO:0005524);Biological Process:recognition of pollen (GO:0048544)	uncharacterized LOC101254423; K00276 primary-amine oxidase [EC:1.4.3.21] (A)	PF08276: PAN-like domain	PREDICTED: putative receptor protein kinase ZmPK1-like [Solanum tuberosum]
evm.TU.Hic_asm_0_47.231	brown	NA	transcription factor MYB44-like; K09422 myb proto-oncogene protein, plant (A)	PF00249: Myb-like DNA-binding domain	PREDICTED: transcription factor MYB44-like [Nicotiana sylvestris]
evm.TU.Hic_asm_0_47.236	pink	Molecular Function:hydrolase activity (GO:0016787)	probable isoaspartyl peptidase/L-asparaginase 2; K13051 beta-aspartyl-peptidase (threonine type) [EC:3.4.19.5] (A)	PF01112: Asparaginase	PREDICTED: probable isoaspartyl peptidase/L-asparaginase 2 [Nicotiana sylvestris]
evm.TU.Hic_asm_0_47.237	turquoise	NA	CycD3;3; CycD3;3 protein; K14505 cyclin D3, plant (A)	PF02984: Cyclin, C-terminal domain	CycD3;3 protein [Solanum lycopersicum]
evm.TU.Hic_asm_0_47.238	green	NA	hypothetical protein; K16251 DNA-directed RNA polymerase V subunit 1 [EC:2.7.7.6] (A)	PF11523: Protein of unknown function (DUF3223)	PREDICTED: protein DCL, chloroplastic-like [Solanum tuberosum]
evm.TU.Hic_asm_0_47.241	turquoise	NA	mannose-P-dolichol utilization defect 1 protein homolog 2; K09660 mannose-P-dolichol utilization defect 1 (A)	PF04193: PQ loop repeat	PREDICTED: mannose-P-dolichol utilization defect 1 protein homolog 2-like [Nicotiana sylvestris]
evm.TU.Hic_asm_0_47.243	turquoise	NA	NA	PF14215: bHLH-MYC and R2R3-MYB transcription factors N-terminal	PREDICTED: uncharacterized protein LOC102586071 [Solanum tuberosum]
evm.TU.Hic_asm_0_47.244	green	NA	NA	PF03629: Carbohydrate esterase, sialic acid-specific acetylesterase	PREDICTED: probable carbohydrate esterase At4g34215 [Solanum lycopersicum]
evm.TU.Hic_asm_0_47.246	blue	Biological Process:proteolysis (GO:0006508);Molecular Function:cysteine-type peptidase activity (GO:0008234)	hypothetical protein; K16292 KDEL-tailed cysteine endopeptidase [EC:3.4.22.-] (A)	PF08246: Cathepsin propeptide inhibitor domain (I29)	cysteine protease CP15 [Nicotiana tabacum]
evm.TU.Hic_asm_0_47.247	brown	Molecular Function:DNA-binding transcription factor activity (GO:0003700);Biological Process:regulation of transcription, DNA-templated (GO:0006355)	WRKY transcription factor, putative; K13425 WRKY transcription factor 22 (A)	PF03106: WRKY DNA -binding domain	WRKY transcription factor 2 [Solanum tuberosum]
evm.TU.Hic_asm_0_47.25	turquoise	Molecular Function:galactosylgalactosylxylosylprotein 3-beta-glucuronosyltransferase activity (GO:0015018);Cellular Component:membrane (GO:0016020)	b3gat3; probable beta-1,4-xylosyltransferase IRX9H; K00735 galactosylgalactosylxylosylprotein 3-beta-glucuronosyltransferase 1 [EC:2.4.1.135] (A)	PF03360: Glycosyltransferase family 43	PREDICTED: probable beta-1,4-xylosyltransferase IRX9H [Nicotiana tomentosiformis]
evm.TU.Hic_asm_0_47.251	brown	Molecular Function:protein kinase activity (GO:0004672);Molecular Function:protein binding (GO:0005515);Biological Process:protein phosphorylation (GO:0006468)	probable inactive receptor kinase At2g26730; K04730 interleukin-1 receptor-associated kinase 1 [EC:2.7.11.1] (A)	PF13855: Leucine rich repeat	PREDICTED: probable inactive receptor kinase At5g67200 [Nicotiana sylvestris]
evm.TU.Hic_asm_0_47.252	blue	NA	NA	NA	PREDICTED: uncharacterized protein LOC102587732 [Solanum tuberosum]
evm.TU.Hic_asm_0_47.253	turquoise	Molecular Function:ATP binding (GO:0005524);Biological Process:microtubule-based movement (GO:0007018)	kinesin-like protein FRA1; K10395 kinesin family member 4/21/27 (A)	PF00225: Kinesin motor domain	PREDICTED: chromosome-associated kinesin KIF4 isoform X4 [Nicotiana sylvestris]
evm.TU.Hic_asm_0_47.255	turquoise	NA	NA	NA	PREDICTED: uncharacterized protein LOC104222014 [Nicotiana sylvestris]
evm.TU.Hic_asm_0_47.256	brown	Molecular Function:DNA-binding transcription factor activity (GO:0003700);Biological Process:regulation of transcription, DNA-templated (GO:0006355)	ethylene-responsive transcription factor ERF010-like; K09286 EREBP-like factor (A)	PF00847: AP2 domain	PREDICTED: ethylene-responsive transcription factor ERF010-like [Solanum lycopersicum]
evm.TU.Hic_asm_0_47.257	turquoise	Molecular Function:DNA binding (GO:0003677)	WUSCHEL-related homeobox 8; K18490 homeobox protein OTX2 (A)	PF00046: Homeodomain	PREDICTED: WUSCHEL-related homeobox 4-like [Solanum tuberosum]
evm.TU.Hic_asm_0_47.258	brown	Molecular Function:transferase activity, transferring acyl groups other than amino-acyl groups (GO:0016747)	BAHD acyltransferase DCR; K19747 BAHD acyltransferase [EC:2.3.1.-] (A)	PF02458: Transferase family	PREDICTED: uncharacterized acetyltransferase At3g50280-like isoform X2 [Solanum tuberosum]
evm.TU.Hic_asm_0_47.259	blue	NA	replication protein A 70 kDa DNA-binding subunit B-like; K07466 replication factor A1 (A)	NA	PREDICTED: replication protein A 70 kDa DNA-binding subunit B-like [Solanum tuberosum]
evm.TU.Hic_asm_0_47.260	green	Molecular Function:DNA binding (GO:0003677);Biological Process:regulation of transcription, DNA-templated (GO:0006355)	NAC domain-containing protein 66-like; K13126 polyadenylate-binding protein (A)	PF02365: No apical meristem (NAM) protein	PREDICTED: NAC domain-containing protein 19-like isoform X2 [Nicotiana sylvestris]
evm.TU.Hic_asm_0_47.263	brown	Molecular Function:protein dimerization activity (GO:0046983)	hypothetical protein; K12126 phytochrome-interacting factor 3 (A)	PF00010: Helix-loop-helix DNA-binding domain	PREDICTED: transcription factor SPATULA-like [Solanum tuberosum]
evm.TU.Hic_asm_0_47.264	turquoise	Molecular Function:protein kinase activity (GO:0004672);Molecular Function:ATP binding (GO:0005524)	probable serine/threonine-protein kinase At1g01540 isoform X1; K04730 interleukin-1 receptor-associated kinase 1 [EC:2.7.11.1] (A)	PF00069: Protein kinase domain	PREDICTED: probable serine/threonine-protein kinase At1g01540 [Nicotiana sylvestris]
evm.TU.Hic_asm_0_47.268	turquoise	Biological Process:proteolysis (GO:0006508);Molecular Function:serine-type peptidase activity (GO:0008236)	peptidase, putative (EC:3.4.21.25); K18443 golgi-specific brefeldin A-resistance guanine nucleotide exchange factor 1 (A)	PF17766: Fibronectin type-III domain	PREDICTED: subtilisin-like protease [Nicotiana sylvestris]
evm.TU.Hic_asm_0_47.275	turquoise	Molecular Function:DNA-binding transcription factor activity (GO:0003700);Biological Process:regulation of transcription, DNA-templated (GO:0006355)	heat stress transcription factor B-4; K09419 heat shock transcription factor, other eukaryote (A)	PF00447: HSF-type DNA-binding	PREDICTED: heat stress transcription factor B-4 [Solanum lycopersicum]
evm.TU.Hic_asm_0_47.276	turquoise	NA	CIP4; CONSTANS interacting protein 4; K19042 E3 ubiquitin-protein ligase BOI and related proteins [EC:2.3.2.27] (A)	PF13920: Zinc finger, C3HC4 type (RING finger)	S-RNase-binding protein [Petunia integrifolia subsp. inflata]
evm.TU.Hic_asm_0_47.279	turquoise	Biological Process:lipid metabolic process (GO:0006629)	hypothetical protein; K16818 phospholipase A1 [EC:3.1.1.32] (A)	PF01764: Lipase (class 3)	PREDICTED: uncharacterized protein LOC102593499 [Solanum tuberosum]
evm.TU.Hic_asm_0_47.280	turquoise	NA	NA	PF03763: Remorin, C-terminal region	PREDICTED: uncharacterized protein LOC102593823 isoform X2 [Solanum tuberosum]
evm.TU.Hic_asm_0_47.283	blue	Molecular Function:DNA-binding transcription factor activity (GO:0003700);Biological Process:regulation of transcription, DNA-templated (GO:0006355)	AREB, LeAREB; AREB-like protein; K14432 ABA responsive element binding factor (A)	PF00170: bZIP transcription factor	AREB-like protein [Solanum nigrum]
evm.TU.Hic_asm_0_47.285	turquoise	Molecular Function:ligand-gated ion channel activity (GO:0015276);Cellular Component:membrane (GO:0016020)	glutamate receptor 2.9-like; K05387 glutamate receptor, ionotropic, plant (A)	PF00060: Ligand-gated ion channel	PREDICTED: glutamate receptor 2.9-like [Solanum tuberosum]
evm.TU.Hic_asm_0_47.289	yellow	NA	coenzyme Q-binding protein COQ10 homolog, mitochondrial; K18588 coenzyme Q-binding protein COQ10 (A)	PF03364: Polyketide cyclase / dehydrase and lipid transport	PREDICTED: coenzyme Q-binding protein COQ10 homolog, mitochondrial [Nicotiana tomentosiformis]
evm.TU.Hic_asm_0_47.290	brown	Molecular Function:iron ion binding (GO:0005506);Molecular Function:oxidoreductase activity, acting on paired donors, with incorporation or reduction of molecular oxygen (GO:0016705)	ABA 8'-hydroxylase CYP707A2; K09843 (+)-abscisic acid 8'-hydroxylase [EC:1.14.13.93] (A)	PF00067: Cytochrome P450	ABA 8'-hydroxylase [Capsicum annuum]
evm.TU.Hic_asm_0_47.292	yellow	NA	peroxisomal multifunctional enzyme type 2, putative (EC:2.3.1.176 4.2.1.107); K12405 3-hydroxyacyl-CoA dehydrogenase / 3a,7a,12a-trihydroxy-5b-cholest-24-enoyl-CoA hydratase / enoyl-CoA hydratase 2 [EC:1.1.1.35 4.2.1.107 4.2.1.119] (A)	PF02036: SCP-2 sterol transfer family	PREDICTED: non-specific lipid-transfer protein-like [Nicotiana tomentosiformis]
evm.TU.Hic_asm_0_47.293	blue	Molecular Function:catalytic activity (GO:0003824);Molecular Function:alpha-amylase activity (GO:0004556);Molecular Function:calcium ion binding (GO:0005509);Biological Process:carbohydrate metabolic process (GO:0005975)	alpha-amylase; K01176 alpha-amylase [EC:3.2.1.1] (A)	PF07821: Alpha-amylase C-terminal beta-sheet domain	PREDICTED: alpha-amylase [Nicotiana sylvestris]
evm.TU.Hic_asm_0_47.295	blue	NA	hypothetical protein; K15445 tRNA (guanine9-N1)-methyltransferase [EC:2.1.1.221] (A)	PF08553: VID27 C-terminal WD40-like domain	dem protein [Solanum lycopersicum]
evm.TU.Hic_asm_0_47.296	yellow	NA	NA	PF05701: Weak chloroplast movement under blue light	PREDICTED: protein WEAK CHLOROPLAST MOVEMENT UNDER BLUE LIGHT 1-like [Solanum tuberosum]
evm.TU.Hic_asm_0_47.297	brown	Molecular Function:transferase activity, transferring glycosyl groups (GO:0016757)	UDP-glucuronate:xylan alpha-glucuronosyltransferase 2; K00750 glycogenin glucosyltransferase [EC:2.4.1.186] (A)	PF01501: Glycosyl transferase family 8	PREDICTED: UDP-glucuronate:xylan alpha-glucuronosyltransferase 2-like isoform X1 [Nicotiana sylvestris]
evm.TU.Hic_asm_0_47.298	green	Biological Process:protein transport (GO:0015031)	NA	PF04278: Tic22-like family	PREDICTED: protein TIC 22, chloroplastic-like isoform X1 [Solanum tuberosum]
evm.TU.Hic_asm_0_47.302	brown	Molecular Function:calcium ion binding (GO:0005509)	Os09g0458800; EF hand domain containing protein.; K02183 calmodulin (A)	PF00036: EF hand	PREDICTED: probable calcium-binding protein CML10 [Nicotiana tomentosiformis]
evm.TU.Hic_asm_0_47.31	black	Molecular Function:antiporter activity (GO:0015297);Cellular Component:membrane (GO:0016020)	protein DETOXIFICATION 48-like; K03327 multidrug resistance protein, MATE family (A)	PF01554: MatE	PREDICTED: MATE efflux family protein 5 [Nicotiana tomentosiformis]
evm.TU.Hic_asm_0_47.312	yellow	NA	BRI1 kinase inhibitor 1-like; K14499 BRI1 kinase inhibitor 1 (A)	NA	PREDICTED: BRI1 kinase inhibitor 1-like [Solanum tuberosum]
evm.TU.Hic_asm_0_47.313	yellow	Molecular Function:phosphatase activity (GO:0016791)	Os09g0459600; K17500 integrin-linked kinase-associated serine/threonine phosphatase 2C [EC:3.1.3.16] (A)	PF00481: Protein phosphatase 2C	PREDICTED: probable protein phosphatase 2C 12 [Solanum lycopersicum]
evm.TU.Hic_asm_0_47.314	blue	Molecular Function:DNA binding (GO:0003677)	NA	PF02362: B3 DNA binding domain	PREDICTED: B3 domain-containing protein At5g42700-like [Nicotiana tomentosiformis]
evm.TU.Hic_asm_0_47.317	turquoise	NA	CYN51; peptidyl-prolyl cis-trans isomerase, cyclophilin-type; K05864 peptidyl-prolyl isomerase D [EC:5.2.1.8] (A)	NA	PREDICTED: uncharacterized protein LOC102604212 [Solanum tuberosum]
evm.TU.Hic_asm_0_47.318	blue	NA	NA	NA	PREDICTED: uncharacterized protein LOC102594688 [Solanum tuberosum]
evm.TU.Hic_asm_0_47.319	green	NA	NA	PF14290: Domain of unknown function (DUF4370)	PREDICTED: uncharacterized protein At1g47420, mitochondrial [Solanum lycopersicum]
evm.TU.Hic_asm_0_47.320	turquoise	Molecular Function:hydrolase activity (GO:0016787)	2-hydroxyisoflavanone dehydratase-like; K13258 2-hydroxyisoflavanone dehydratase [EC:4.2.1.105] (A)	PF07859: alpha/beta hydrolase fold	PREDICTED: probable carboxylesterase 2 [Nicotiana tomentosiformis]
evm.TU.Hic_asm_0_47.328	turquoise	NA	NA	NA	PREDICTED: patatin-like protein 2 isoform X1 [Nicotiana sylvestris]
evm.TU.Hic_asm_0_47.329	turquoise	Biological Process:lipid metabolic process (GO:0006629)	calcium-independent phospholipase A2-gamma-like; K16815 calcium-independent phospholipase A2-gamma (A)	PF01734: Patatin-like phospholipase	PREDICTED: patatin-3-Kuras 1-like [Solanum tuberosum]
evm.TU.Hic_asm_0_47.33	yellow	NA	SUT4; sucrose transporter; K15378 solute carrier family 45, member 1/2/4 (A)	PF13347: MFS/sugar transport protein	sucrose transporter 4 [Solanum lycopersicum]
evm.TU.Hic_asm_0_47.332	purple	NA	NEFM; neurofilament, medium polypeptide; K04573 neurofilament medium polypeptide (neurofilament 3) (A)	NA	PREDICTED: uncharacterized protein LOC102600600 [Solanum tuberosum]
evm.TU.Hic_asm_0_47.334	purple	NA	NA	NA	PREDICTED: uncharacterized protein LOC104242939 [Nicotiana sylvestris]
evm.TU.Hic_asm_0_47.337	blue	NA	NA	NA	PREDICTED: uncharacterized protein LOC102580206 isoform X1 [Solanum tuberosum]
evm.TU.Hic_asm_0_47.338	turquoise	Molecular Function:heme oxygenase (decyclizing) activity (GO:0004392);Biological Process:heme oxidation (GO:0006788)	probable inactive heme oxygenase 2, chloroplastic; K00510 heme oxygenase (biliverdin-producing) [EC:1.14.14.18] (A)	PF01126: Heme oxygenase	PREDICTED: probable inactive heme oxygenase 2, chloroplastic-like [Solanum tuberosum]
evm.TU.Hic_asm_0_47.342	brown	Molecular Function:hydrolase activity (GO:0016787)	NA	PF00149: Calcineurin-like phosphoesterase	PREDICTED: uncharacterized protein LOC104119814 [Nicotiana tomentosiformis]
evm.TU.Hic_asm_0_47.343	brown	NA	NA	NA	NA
evm.TU.Hic_asm_0_47.344	green	Molecular Function:nucleic acid binding (GO:0003676)	polyadenylate-binding protein RBP45A-like; K03231 elongation factor 1-alpha (A)	PF00076: RNA recognition motif. (a.k.a. RRM, RBD, or RNP domain)	PREDICTED: polyadenylate-binding protein RBP47C-like [Solanum tuberosum]
evm.TU.Hic_asm_0_47.349	turquoise	NA	NEK protein kinase; K08857 NIMA (never in mitosis gene a)-related kinase [EC:2.7.11.1] (A)	PF04784: Protein of unknown function, DUF547	PREDICTED: uncharacterized protein LOC101262306 isoform X1 [Solanum lycopersicum]
evm.TU.Hic_asm_0_47.352	turquoise	NA	NA	PF07816: Protein of unknown function (DUF1645)	PREDICTED: uncharacterized protein LOC104226725 [Nicotiana sylvestris]
evm.TU.Hic_asm_0_47.353	blue	NA	hypothetical protein; K09422 myb proto-oncogene protein, plant (A)	PF13921: Myb-like DNA-binding domain	PREDICTED: transcription factor MYB44-like [Solanum tuberosum]
evm.TU.Hic_asm_0_47.355	blue	Molecular Function:gamma-tubulin binding (GO:0043015)	gamma-tubulin complex component 5-like; K16572 gamma-tubulin complex component 5 (A)	PF17681: Gamma tubulin complex component N-terminal	PREDICTED: uncharacterized protein LOC102583102 [Solanum tuberosum]
evm.TU.Hic_asm_0_47.357	brown	Molecular Function:single-stranded DNA binding (GO:0003697)	hypothetical protein; K01810 glucose-6-phosphate isomerase [EC:5.3.1.9] (A)	PF00436: Single-strand binding protein family	PREDICTED: protein OSB1, mitochondrial-like [Nicotiana sylvestris]
evm.TU.Hic_asm_0_47.358	green	Molecular Function:ADP binding (GO:0043531)	putative disease resistance protein RGA3; K15078 structure-specific endonuclease subunit SLX1 [EC:3.6.1.-] (A)	PF00931: NB-ARC domain	PREDICTED: probable disease resistance protein At4g33300 [Solanum lycopersicum]
evm.TU.Hic_asm_0_47.359	green	Cellular Component:membrane (GO:0016020);Molecular Function:transmembrane transporter activity (GO:0022857)	nucleobase-ascorbate transporter 3; K14611 solute carrier family 23 (nucleobase transporter), member 1/2 (A)	PF00860: Permease family	PREDICTED: nucleobase-ascorbate transporter 3 [Nicotiana tomentosiformis]
evm.TU.Hic_asm_0_47.361	blue	NA	replication protein A 70 kDa DNA-binding subunit B-like; K07466 replication factor A1 (A)	NA	PREDICTED: replication protein A 70 kDa DNA-binding subunit A-like isoform X1 [Nicotiana tomentosiformis]
evm.TU.Hic_asm_0_47.367	yellow	NA	serpin-ZX-like; K13963 serpin B (A)	NA	PREDICTED: serpin-ZX-like [Nicotiana sylvestris]
evm.TU.Hic_asm_0_47.368	yellow	NA	serpin-ZX-like; K13963 serpin B (A)	PF00079: Serpin (serine protease inhibitor)	PREDICTED: serpin-ZX-like [Nicotiana sylvestris]
evm.TU.Hic_asm_0_47.369	yellow	NA	serpin-ZX-like; K13963 serpin B (A)	PF00079: Serpin (serine protease inhibitor)	PREDICTED: serpin-ZX-like [Nicotiana sylvestris]
evm.TU.Hic_asm_0_47.374	brown	Cellular Component:membrane (GO:0016020);Molecular Function:transmembrane transporter activity (GO:0022857)	protein NRT1/ PTR FAMILY 4.5-like; K14638 solute carrier family 15 (peptide/histidine transporter), member 3/4 (A)	PF00854: POT family	PREDICTED: protein NRT1/ PTR FAMILY 4.5-like [Nicotiana sylvestris]
evm.TU.Hic_asm_0_47.375	blue	Cellular Component:membrane (GO:0016020);Molecular Function:transmembrane transporter activity (GO:0022857)	protein NRT1/ PTR FAMILY 4.5-like; K14638 solute carrier family 15 (peptide/histidine transporter), member 3/4 (A)	PF00854: POT family	PREDICTED: protein NRT1/ PTR FAMILY 4.5-like [Nicotiana sylvestris]
evm.TU.Hic_asm_0_47.379	turquoise	NA	lysine histidine transporter-like 8; K14209 solute carrier family 36 (proton-coupled amino acid transporter) (A)	PF01490: Transmembrane amino acid transporter protein	PREDICTED: lysine histidine transporter-like 8 [Nicotiana tomentosiformis]
evm.TU.Hic_asm_0_47.380	turquoise	Molecular Function:DNA binding (GO:0003677);Biological Process:regulation of transcription, DNA-templated (GO:0006355)	cyclic dof factor 1-like; K16222 Dof zinc finger protein DOF5.5 (A)	PF02701: Dof domain, zinc finger	PREDICTED: dof zinc finger protein DOF3.4-like [Nicotiana tomentosiformis]
evm.TU.Hic_asm_0_47.382	red	Molecular Function:iron ion binding (GO:0005506);Molecular Function:oxidoreductase activity, acting on paired donors, with incorporation or reduction of molecular oxygen (GO:0016705)	ent-kaurene oxidase, chloroplastic-like; K04122 ent-kaurene oxidase [EC:1.14.13.78] (A)	PF00067: Cytochrome P450	PREDICTED: ent-kaurene oxidase, chloroplastic [Nicotiana tomentosiformis]
evm.TU.Hic_asm_0_47.393	yellow	Cellular Component:nucleus (GO:0005634);Biological Process:transcription elongation from RNA polymerase II promoter (GO:0006368)	uncharacterized LOC101258385; K15077 elongin-A (A)	PF06881: RNA polymerase II transcription factor SIII (Elongin) subunit A	PREDICTED: uncharacterized protein LOC101258385 [Solanum lycopersicum]
evm.TU.Hic_asm_0_47.394	greenyellow	Molecular Function:iron ion binding (GO:0005506);Molecular Function:oxidoreductase activity, acting on paired donors, with incorporation or reduction of molecular oxygen (GO:0016705)	cytochrome P450 82C4-like; K00517 [EC:1.14.-.-] (A)	PF00067: Cytochrome P450	PREDICTED: cytochrome P450 CYP82D47-like [Nicotiana sylvestris]
evm.TU.Hic_asm_0_47.395	brown	Molecular Function:iron ion binding (GO:0005506);Molecular Function:oxidoreductase activity, acting on paired donors, with incorporation or reduction of molecular oxygen (GO:0016705)	cytochrome P450 82C4-like; K00517 [EC:1.14.-.-] (A)	PF00067: Cytochrome P450	PREDICTED: cytochrome P450 CYP82D47-like [Nicotiana sylvestris]
evm.TU.Hic_asm_0_47.396	black	Molecular Function:protein kinase activity (GO:0004672);Biological Process:protein phosphorylation (GO:0006468)	inactive protein kinase SELMODRAFT_444075-like; K04730 interleukin-1 receptor-associated kinase 1 [EC:2.7.11.1] (A)	PF07714: Protein tyrosine and serine/threonine kinase	PREDICTED: putative proline-rich receptor-like protein kinase PERK11 isoform X1 [Nicotiana tomentosiformis]
evm.TU.Hic_asm_0_47.40	blue	NA	NA	NA	NA
evm.TU.Hic_asm_0_47.402	pink	Molecular Function:protein binding (GO:0005515)	myosin heavy chain kinase B-like; K14963 COMPASS component SWD3 (A)	PF00400: WD domain, G-beta repeat	PREDICTED: myosin heavy chain kinase B-like [Nicotiana tomentosiformis]
evm.TU.Hic_asm_0_47.403	brown	NA	NA	NA	hypothetical protein L484_021254 [Morus notabilis]
evm.TU.Hic_asm_0_47.406	turquoise	Molecular Function:iron ion binding (GO:0005506);Molecular Function:oxidoreductase activity, acting on paired donors, with incorporation or reduction of molecular oxygen (GO:0016705)	aos1; allene oxide synthase, chloroplastic; K01723 hydroperoxide dehydratase [EC:4.2.1.92] (A)	PF00067: Cytochrome P450	PREDICTED: allene oxide synthase, chloroplastic-like [Solanum tuberosum]
evm.TU.Hic_asm_0_47.407	turquoise	Molecular Function:iron ion binding (GO:0005506);Molecular Function:oxidoreductase activity, acting on paired donors, with incorporation or reduction of molecular oxygen (GO:0016705)	aos1; allene oxide synthase, chloroplastic; K01723 hydroperoxide dehydratase [EC:4.2.1.92] (A)	PF00067: Cytochrome P450	PREDICTED: allene oxide synthase, chloroplastic-like [Solanum tuberosum]
evm.TU.Hic_asm_0_47.409	turquoise	Molecular Function:iron ion binding (GO:0005506);Molecular Function:oxidoreductase activity, acting on paired donors, with incorporation or reduction of molecular oxygen (GO:0016705)	aos1; allene oxide synthase, chloroplastic; K01723 hydroperoxide dehydratase [EC:4.2.1.92] (A)	PF00067: Cytochrome P450	PREDICTED: allene oxide synthase, chloroplastic-like [Solanum tuberosum]
evm.TU.Hic_asm_0_47.41	turquoise	Molecular Function:GTPase activity (GO:0003924)	tubulin alpha chain; K07374 tubulin alpha (A)	PF00091: Tubulin/FtsZ family, GTPase domain	PREDICTED: tubulin alpha chain [Nicotiana sylvestris]
evm.TU.Hic_asm_0_47.410	yellow	NA	NA	NA	PREDICTED: uncharacterized protein LOC104108641 isoform X1 [Nicotiana tomentosiformis]
evm.TU.Hic_asm_0_47.411	green	Biological Process:cellular protein modification process (GO:0006464);Biological Process:protein lipoylation (GO:0009249);Molecular Function:lipoyl(octanoyl) transferase activity (GO:0033819)	plastidial lipoyltransferase 2; K03801 lipoyl(octanoyl) transferase [EC:2.3.1.181] (A)	PF03099: Biotin/lipoate A/B protein ligase family	PREDICTED: plastidial lipoyltransferase 2-like [Solanum tuberosum]
evm.TU.Hic_asm_0_47.412	brown	NA	NA	PF03350: Uncharacterized protein family, UPF0114	PREDICTED: uncharacterized protein LOC104217556 [Nicotiana sylvestris]
evm.TU.Hic_asm_0_47.413	turquoise	NA	NA	PF03350: Uncharacterized protein family, UPF0114	PREDICTED: uncharacterized protein LOC104217556 [Nicotiana sylvestris]
evm.TU.Hic_asm_0_47.415	yellow	Molecular Function:metal ion binding (GO:0046872)	probable E3 ubiquitin-protein ligase ARI2; K11968 ariadne-1 [EC:2.3.2.27] (A)	PF01485: IBR domain, a half RING-finger domain	PREDICTED: probable E3 ubiquitin-protein ligase ARI2-like [Solanum tuberosum]
evm.TU.Hic_asm_0_47.416	red	Molecular Function:structural constituent of ribosome (GO:0003735);Cellular Component:ribosome (GO:0005840)	30S ribosomal protein S9, chloroplastic; K02996 small subunit ribosomal protein S9 (A)	PF00380: Ribosomal protein S9/S16	PREDICTED: 30S ribosomal protein S9, chloroplastic [Nicotiana tomentosiformis]
evm.TU.Hic_asm_0_47.417	brown	Molecular Function:protein binding (GO:0005515)	putative pirin-like protein At3g59260; K06911 uncharacterized protein (A)	PF00646: F-box domain	PREDICTED: F-box/FBD/LRR-repeat protein At1g13570-like isoform X1 [Solanum tuberosum]
evm.TU.Hic_asm_0_47.418	blue	NA	type IV inositol polyphosphate 5-phosphatase 11; K01106 inositol-1,4,5-trisphosphate 5-phosphatase [EC:3.1.3.56] (A)	PF03372: Endonuclease/Exonuclease/phosphatase family	PREDICTED: type I inositol 1,4,5-trisphosphate 5-phosphatase 11-like [Solanum tuberosum]
evm.TU.Hic_asm_0_47.424	green	NA	putative pentatricopeptide repeat-containing protein At1g19290; K17964 leucine-rich PPR motif-containing protein, mitochondrial (A)	PF13041: PPR repeat family	PREDICTED: putative pentatricopeptide repeat-containing protein At1g19290-like isoform X1 [Solanum tuberosum]
evm.TU.Hic_asm_0_47.425	greenyellow	NA	NA	NA	PREDICTED: protein DA1-like isoform X2 [Solanum tuberosum]
evm.TU.Hic_asm_0_47.428	turquoise	Molecular Function:transferase activity, transferring glycosyl groups (GO:0016757)	hypothetical protein; K13648 alpha-1,4-galacturonosyltransferase [EC:2.4.1.43] (A)	PF01501: Glycosyl transferase family 8	PREDICTED: probable galacturonosyltransferase-like 1 [Nicotiana tomentosiformis]
evm.TU.Hic_asm_0_47.429	turquoise	Molecular Function:transferase activity, transferring glycosyl groups (GO:0016757)	hypothetical protein; K13648 alpha-1,4-galacturonosyltransferase [EC:2.4.1.43] (A)	PF01501: Glycosyl transferase family 8	PREDICTED: probable galacturonosyltransferase-like 1-like [Solanum tuberosum]
evm.TU.Hic_asm_0_47.431	blue	NA	BRCA1-A complex subunit BRE-like; K12173 BRCA1-A complex subunit BRE (A)	PF00314: Thaumatin family	PREDICTED: pathogenesis-related protein 5-like [Solanum tuberosum]
evm.TU.Hic_asm_0_47.434	blue	NA	uncharacterized LOC105166296; K01404 leishmanolysin [EC:3.4.24.36] (A)	PF04678: Mitochondrial calcium uniporter	PREDICTED: uncharacterized protein LOC104108010 [Nicotiana tomentosiformis]
evm.TU.Hic_asm_0_47.436	yellow	NA	NA	NA	NA
evm.TU.Hic_asm_0_47.437	brown	Molecular Function:RNA binding (GO:0003723);Molecular Function:protein binding (GO:0005515)	pre-mRNA-splicing factor CWC22 homolog; K13100 pre-mRNA-splicing factor CWC22 (A)	PF02847: MA3 domain	PREDICTED: pre-mRNA-splicing factor CWC22 homolog [Solanum tuberosum]
evm.TU.Hic_asm_0_47.438	turquoise	Molecular Function:protein binding (GO:0005515)	uncharacterized LOC104596012; K19202 histone deacetylase complex subunit SAP30 (A)	PF13867: Sin3 binding region of histone deacetylase complex subunit SAP30	PREDICTED: uncharacterized protein LOC101249354 [Solanum lycopersicum]
evm.TU.Hic_asm_0_47.439	blue	NA	NA	NA	PREDICTED: NAC domain-containing protein 19-like [Nicotiana sylvestris]
evm.TU.Hic_asm_0_47.444	green	NA	NEDD8-conjugating enzyme Ubc12-like; K10579 ubiquitin-conjugating enzyme E2 M (A)	PF00179: Ubiquitin-conjugating enzyme	NEDD8-conjugating enzyme Ubc12-like [Solanum tuberosum]
evm.TU.Hic_asm_0_47.445	brown	NA	protein BRASSINAZOLE-RESISTANT 1; K14503 brassinosteroid resistant 1/2 (A)	PF05687: BES1/BZR1 plant transcription factor, N-terminal	PREDICTED: protein BRASSINAZOLE-RESISTANT 1-like [Nicotiana sylvestris]
evm.TU.Hic_asm_0_47.446	turquoise	Biological Process:base-excision repair (GO:0006284);Molecular Function:DNA-3-methyladenine glycosylase activity (GO:0008725)	DNA-3-methyladenine glycosylase; K01246 DNA-3-methyladenine glycosylase I [EC:3.2.2.20] (A)	PF03352: Methyladenine glycosylase	PREDICTED: uncharacterized protein LOC102589657 isoform X1 [Solanum tuberosum]
evm.TU.Hic_asm_0_47.449	turquoise	NA	hydroquinone glucosyltransferase-like; K08237 hydroquinone glucosyltransferase [EC:2.4.1.218] (A)	PF00201: UDP-glucoronosyl and UDP-glucosyl transferase	PREDICTED: hydroquinone glucosyltransferase-like [Solanum tuberosum]
evm.TU.Hic_asm_0_47.45	brown	Molecular Function:xylulokinase activity (GO:0004856);Biological Process:carbohydrate metabolic process (GO:0005975);Molecular Function:phosphotransferase activity, alcohol group as acceptor (GO:0016773);Biological Process:D-xylose metabolic process (GO:0042732)	xylulose kinase; K00854 xylulokinase [EC:2.7.1.17] (A)	PF02782: FGGY family of carbohydrate kinases, C-terminal domain	PREDICTED: xylulose kinase [Nicotiana tomentosiformis]
evm.TU.Hic_asm_0_47.452	turquoise	Molecular Function:peptidase activity (GO:0008233)	hypothetical protein; K17804 mitochondrial import inner membrane translocase subunit TIM44 (A)	PF05903: PPPDE putative peptidase domain	PREDICTED: deSI-like protein At4g17486 [Solanum lycopersicum]
evm.TU.Hic_asm_0_47.458	green	Molecular Function:phosphatase activity (GO:0016791)	probable protein phosphatase 2C 55; K17508 protein phosphatase PTC7 [EC:3.1.3.16] (A)	PF07228: Stage II sporulation protein E (SpoIIE)	PREDICTED: probable protein phosphatase 2C 55 [Nicotiana tomentosiformis]
evm.TU.Hic_asm_0_47.461	blue	NA	Beta-galactosidase 17; K12309 beta-galactosidase [EC:3.2.1.23] (A)	PF00096: Zinc finger, C2H2 type	PREDICTED: zinc finger protein JACKDAW-like isoform X3 [Nicotiana sylvestris]
evm.TU.Hic_asm_0_47.464	yellow	Molecular Function:protein kinase activity (GO:0004672);Molecular Function:ATP binding (GO:0005524)	AGC (cAMP-dependent, cGMP-dependent and protein kinase C) kinase family protein; K08789 microtubule-associated serine/threonine kinase [EC:2.7.11.1] (A)	PF00069: Protein kinase domain	PREDICTED: uncharacterized protein LOC102583582 isoform X1 [Solanum tuberosum]
evm.TU.Hic_asm_0_47.467	red	NA	NA	NA	PREDICTED: uncharacterized protein LOC102584690 isoform X1 [Solanum tuberosum]
evm.TU.Hic_asm_0_47.47	brown	NA	probable amino acid permease 7; K14209 solute carrier family 36 (proton-coupled amino acid transporter) (A)	PF01490: Transmembrane amino acid transporter protein	PREDICTED: amino acid permease 6-like [Nicotiana sylvestris]
evm.TU.Hic_asm_0_47.471	blue	Molecular Function:serine-type endopeptidase inhibitor activity (GO:0004867);Biological Process:response to wounding (GO:0009611)	NA	PF00280: Potato inhibitor I family	PREDICTED: trypsin/subtilisin inhibitor-like [Nicotiana tomentosiformis]
evm.TU.Hic_asm_0_47.474	pink	NA	NA	NA	NA
evm.TU.Hic_asm_0_47.476	turquoise	NA	deoxyuridine 5'-triphosphate nucleotidohydrolase; K01520 dUTP pyrophosphatase [EC:3.6.1.23] (A)	PF00692: dUTPase	PREDICTED: deoxyuridine 5'-triphosphate nucleotidohydrolase [Solanum lycopersicum]
evm.TU.Hic_asm_0_47.482	blue	Molecular Function:nucleic acid binding (GO:0003676);Molecular Function:ATP binding (GO:0005524)	U5 small nuclear ribonucleoprotein 200 kDa helicase-like; K12854 pre-mRNA-splicing helicase BRR2 [EC:3.6.4.13] (A)	PF02889: Sec63 Brl domain	PREDICTED: U5 small nuclear ribonucleoprotein 200 kDa helicase-like [Solanum tuberosum]
evm.TU.Hic_asm_0_47.483	yellow	Molecular Function:hydrolase activity, hydrolyzing O-glycosyl compounds (GO:0004553);Biological Process:carbohydrate metabolic process (GO:0005975)	hypothetical protein; K19891 glucan endo-1,3-beta-glucosidase 1/2/3 [EC:3.2.1.39] (A)	PF00332: Glycosyl hydrolases family 17	PREDICTED: glucan endo-1,3-beta-glucosidase 7-like [Solanum tuberosum]
evm.TU.Hic_asm_0_47.484	green	NA	NA	NA	PREDICTED: dentin sialophosphoprotein-like [Solanum tuberosum]
evm.TU.Hic_asm_0_47.50	blue	NA	NA	PF07712: Stress up-regulated Nod 19	PREDICTED: uncharacterized protein LOC102590754 [Solanum tuberosum]
evm.TU.Hic_asm_0_47.503	turquoise	NA	NA	NA	PREDICTED: uncharacterized protein LOC101258255 [Solanum lycopersicum]
evm.TU.Hic_asm_0_47.505	blue	NA	uncharacterized LOC102590370; K14291 phosphorylated adapter RNA export protein (A)	PF10258: PHAX RNA-binding domain	PREDICTED: uncharacterized protein LOC104109155 [Nicotiana tomentosiformis]
evm.TU.Hic_asm_0_47.506	turquoise	Molecular Function:methyltransferase activity (GO:0008168)	probable methyltransferase PMT28; K16302 metal transporter CNNM (A)	PF03141: Putative S-adenosyl-L-methionine-dependent methyltransferase	PREDICTED: probable methyltransferase PMT28 [Solanum lycopersicum]
evm.TU.Hic_asm_0_47.507	yellow	NA	DUF21 domain-containing protein At1g47330; K16302 metal transporter CNNM (A)	PF01595: Cyclin M transmembrane N-terminal domain	PREDICTED: DUF21 domain-containing protein At1g47330-like [Solanum tuberosum]
evm.TU.Hic_asm_0_47.508	turquoise	Molecular Function:methyltransferase activity (GO:0008168);Biological Process:methylation (GO:0032259)	hypothetical protein; K11978 E3 ubiquitin-protein ligase UBR3 [EC:2.3.2.27] (A)	PF04072: Leucine carboxyl methyltransferase	PREDICTED: uncharacterized protein LOC102591408 [Solanum tuberosum]
evm.TU.Hic_asm_0_47.511	brown	Molecular Function:carbohydrate binding (GO:0030246)	disease resistance protein RPM1-like; K13457 disease resistance protein RPM1 (A)	PF01419: Jacalin-like lectin domain	PREDICTED: agglutinin-like [Nicotiana sylvestris]
evm.TU.Hic_asm_0_47.516	turquoise	Cellular Component:integral component of membrane (GO:0016021);Molecular Function:transmembrane transporter activity (GO:0022857)	sugar transporter ERD6-like 6; K08145 MFS transporter, SP family, solute carrier family 2 (facilitated glucose transporter), member 8 (A)	PF00083: Sugar (and other) transporter	sugar transporter ERD6-like 6 [Solanum lycopersicum]
evm.TU.Hic_asm_0_47.52	turquoise	Molecular Function:NAD+ ADP-ribosyltransferase activity (GO:0003950)	hypothetical protein; K13459 disease resistance protein RPS2 (A)	PF12174: RCD1-SRO-TAF4 (RST) plant domain	PREDICTED: probable inactive poly [ADP-ribose] polymerase SRO3 [Nicotiana tomentosiformis]
evm.TU.Hic_asm_0_47.54	yellow	NA	inositol-tetrakisphosphate 1-kinase 2; K00913 inositol-1,3,4-trisphosphate 5/6-kinase / inositol-tetrakisphosphate 1-kinase [EC:2.7.1.159 2.7.1.134] (A)	PF17927: Inositol 1,3,4-trisphosphate 5/6-kinase pre-ATP-grasp domain	PREDICTED: inositol-tetrakisphosphate 1-kinase 2 isoform X2 [Solanum lycopersicum]
evm.TU.Hic_asm_0_47.56	blue	NA	SORBIDRAFT_06g024940, Sb06g024940; hypothetical protein; K12662 U4/U6 small nuclear ribonucleoprotein PRP4 (A)	PF06219: Protein of unknown function (DUF1005)	PREDICTED: uncharacterized protein LOC102599523 [Solanum tuberosum]
evm.TU.Hic_asm_0_47.57	brown	Cellular Component:integral component of membrane (GO:0016021)	NA	PF03694: Erg28 like protein	PREDICTED: ergosterol biosynthetic protein 28 [Nicotiana tomentosiformis]
evm.TU.Hic_asm_0_47.58	brown	NA	NA	NA	PREDICTED: uncharacterized protein LOC101250500 [Solanum lycopersicum]
evm.TU.Hic_asm_0_47.59	brown	NA	NA	PF17181: Epidermal patterning factor proteins	UPA25 [Capsicum annuum]
evm.TU.Hic_asm_0_47.61	yellow	NA	NA	NA	NA
evm.TU.Hic_asm_0_47.67	brown	Molecular Function:hydrolase activity, hydrolyzing O-glycosyl compounds (GO:0004553);Biological Process:carbohydrate metabolic process (GO:0005975);Molecular Function:hydrolase activity, acting on glycosyl bonds (GO:0016798)	hypothetical protein; K01181 endo-1,4-beta-xylanase [EC:3.2.1.8] (A)	PF02018: Carbohydrate binding domain	PREDICTED: uncharacterized protein LOC102601527 [Solanum tuberosum]
evm.TU.Hic_asm_0_47.68	turquoise	Molecular Function:hydrolase activity, hydrolyzing O-glycosyl compounds (GO:0004553);Biological Process:carbohydrate metabolic process (GO:0005975);Molecular Function:hydrolase activity, acting on glycosyl bonds (GO:0016798)	hypothetical protein; K01181 endo-1,4-beta-xylanase [EC:3.2.1.8] (A)	PF02018: Carbohydrate binding domain	PREDICTED: uncharacterized protein LOC104117880 [Nicotiana tomentosiformis]
evm.TU.Hic_asm_0_47.71	yellow	Molecular Function:DNA binding (GO:0003677);Biological Process:regulation of transcription, DNA-templated (GO:0006355);Molecular Function:sequence-specific DNA binding (GO:0043565)	homeobox-leucine zipper protein HAT22-like; K09338 homeobox-leucine zipper protein (A)	PF02183: Homeobox associated leucine zipper	PREDICTED: homeobox-leucine zipper protein HAT22-like [Nicotiana sylvestris]
evm.TU.Hic_asm_0_47.72	turquoise	NA	branched-chain amino acid aminotransferase, putative (EC:2.6.1.42); K00826 branched-chain amino acid aminotransferase [EC:2.6.1.42] (A)	NA	branched-chain amino acid aminotransferase, putative [Ricinus communis]
evm.TU.Hic_asm_0_47.73	brown	Molecular Function:DNA binding (GO:0003677)	homeobox-leucine zipper protein HAT22-like; K09338 homeobox-leucine zipper protein (A)	PF00046: Homeodomain	PREDICTED: homeobox-leucine zipper protein HAT22-like [Nicotiana sylvestris]
evm.TU.Hic_asm_0_47.76	yellow	NA	NA	NA	NA
evm.TU.Hic_asm_0_47.77	yellow	NA	replication protein A 70 kDa DNA-binding subunit B-like; K07466 replication factor A1 (A)	NA	PREDICTED: replication protein A 70 kDa DNA-binding subunit B-like [Solanum tuberosum]
evm.TU.Hic_asm_0_47.79	black	Molecular Function:catalytic activity (GO:0003824);Molecular Function:branched-chain-amino-acid transaminase activity (GO:0004084);Biological Process:branched-chain amino acid metabolic process (GO:0009081)	branched-chain-amino-acid aminotransferase 2, chloroplastic-like; K00826 branched-chain amino acid aminotransferase [EC:2.6.1.42] (A)	PF01063: Amino-transferase class IV	PREDICTED: branched-chain-amino-acid aminotransferase 2, chloroplastic-like [Solanum tuberosum]
evm.TU.Hic_asm_0_47.80	yellow	Molecular Function:catalytic activity (GO:0003824);Molecular Function:branched-chain-amino-acid transaminase activity (GO:0004084);Biological Process:branched-chain amino acid metabolic process (GO:0009081)	branched-chain-amino-acid aminotransferase 2, chloroplastic-like; K00826 branched-chain amino acid aminotransferase [EC:2.6.1.42] (A)	PF01063: Amino-transferase class IV	PREDICTED: branched-chain-amino-acid aminotransferase 2, chloroplastic-like [Nicotiana sylvestris]
evm.TU.Hic_asm_0_47.9	turquoise	Biological Process:transmembrane transport (GO:0055085)	NA	PF03169: OPT oligopeptide transporter protein	PREDICTED: oligopeptide transporter 4-like [Nicotiana tomentosiformis]
evm.TU.Hic_asm_0_47.95	black	Molecular Function:protein kinase activity (GO:0004672);Biological Process:protein phosphorylation (GO:0006468);Biological Process:recognition of pollen (GO:0048544)	G-type lectin S-receptor-like serine/threonine-protein kinase SD1-1; K04733 interleukin-1 receptor-associated kinase 4 [EC:2.7.11.1] (A)	PF08276: PAN-like domain	PREDICTED: G-type lectin S-receptor-like serine/threonine-protein kinase At4g27290-like [Solanum tuberosum]
evm.TU.Hic_asm_0_48.1	brown	NA	polygalacturonase At1g48100-like; K01184 polygalacturonase [EC:3.2.1.15] (A)	PF00249: Myb-like DNA-binding domain	PREDICTED: protein RADIALIS-like 3 [Solanum lycopersicum]
evm.TU.Hic_asm_0_48.12	greenyellow	NA	Beta-galactosidase 17; K12309 beta-galactosidase [EC:3.2.1.23] (A)	NA	PREDICTED: zinc finger protein NUTCRACKER-like [Solanum lycopersicum]
evm.TU.Hic_asm_0_48.2	green	Molecular Function:nucleoside-triphosphate diphosphatase activity (GO:0047429)	maf-like protein DDB_G0281937; K06287 septum formation protein (A)	PF02545: Maf-like protein	PREDICTED: maf-like protein DDB_G0281937 isoform X4 [Nicotiana tomentosiformis]
evm.TU.Hic_asm_0_48.4	black	Cellular Component:integral component of membrane (GO:0016021);Molecular Function:transmembrane transporter activity (GO:0022857)	sugar transporter ERD6-like 6; K08145 MFS transporter, SP family, solute carrier family 2 (facilitated glucose transporter), member 8 (A)	PF00083: Sugar (and other) transporter	sugar transporter ERD6-like 6 [Solanum lycopersicum]
evm.TU.Hic_asm_0_48.5	turquoise	Biological Process:base-excision repair (GO:0006284)	DNA-3-methyladenine glycosylase 1; K01247 DNA-3-methyladenine glycosylase II [EC:3.2.2.21] (A)	PF00730: HhH-GPD superfamily base excision DNA repair protein	PREDICTED: DNA-3-methyladenine glycosylase 1 isoform X1 [Solanum lycopersicum]
evm.TU.Hic_asm_0_48.7	turquoise	NA	NA	PF04770: ZF-HD protein dimerisation region	PREDICTED: zinc-finger homeodomain protein 5-like [Nicotiana sylvestris]
evm.TU.Hic_asm_0_49.10	yellow	NA	cyclin-G-associated kinase; K08855 cyclin G-associated kinase [EC:2.7.11.1] (A)	NA	PREDICTED: auxilin-like protein 1 [Solanum lycopersicum]
evm.TU.Hic_asm_0_49.100	yellow	Molecular Function:diphthine synthase activity (GO:0004164);Molecular Function:methyltransferase activity (GO:0008168);Biological Process:peptidyl-diphthamide biosynthetic process from peptidyl-histidine (GO:0017183)	probable diphthine methyl ester synthase; K00586 diphthine synthase [EC:2.1.1.98] (A)	PF00590: Tetrapyrrole (Corrin/Porphyrin) Methylases	PREDICTED: probable diphthine synthase-like [Solanum tuberosum]
evm.TU.Hic_asm_0_49.101	turquoise	NA	NA	PF17302: Family of unknown function (DUF5351)	PREDICTED: protein disulfide-isomerase LQY1-like [Solanum tuberosum]
evm.TU.Hic_asm_0_49.102	blue	NA	NA	PF11317: Protein of unknown function (DUF3119)	PREDICTED: uncharacterized protein LOC102593744 [Solanum tuberosum]
evm.TU.Hic_asm_0_49.104	pink	Cellular Component:transcription factor complex (GO:0005667);Biological Process:regulation of transcription, DNA-templated (GO:0006355);Molecular Function:protein dimerization activity (GO:0046983)	transcription factor E2FC; K06620 transcription factor E2F3 (A)	PF02319: E2F/DP family winged-helix DNA-binding domain	PREDICTED: transcription factor E2FC-like [Solanum tuberosum]
evm.TU.Hic_asm_0_49.106	turquoise	NA	NA	NA	PREDICTED: uncharacterized protein LOC104108715 [Nicotiana tomentosiformis]
evm.TU.Hic_asm_0_49.108	brown	NA	Transducin/WD40 repeat-like superfamily protein; K14962 COMPASS component SWD2 (A)	NA	PREDICTED: WEB family protein At1g75720 [Solanum lycopersicum]
evm.TU.Hic_asm_0_49.11	green	Biological Process:cellular amino acid metabolic process (GO:0006520);Molecular Function:amino acid binding (GO:0016597);Molecular Function:carboxyl- or carbamoyltransferase activity (GO:0016743)	ornithine carbamoyltransferase, chloroplastic; K00611 ornithine carbamoyltransferase [EC:2.1.3.3] (A)	PF00185: Aspartate/ornithine carbamoyltransferase, Asp/Orn binding domain	PREDICTED: ornithine carbamoyltransferase, chloroplastic-like [Nicotiana sylvestris]
evm.TU.Hic_asm_0_49.110	salmon	NA	AP-2 complex subunit sigma; K11827 AP-2 complex subunit sigma-1 (A)	PF01217: Clathrin adaptor complex small chain	PREDICTED: AP-2 complex subunit sigma [Solanum lycopersicum]
evm.TU.Hic_asm_0_49.111	blue	NA	NA	NA	PREDICTED: uncharacterized protein LOC102595950 isoform X1 [Solanum tuberosum]
evm.TU.Hic_asm_0_49.114	turquoise	NA	NA	NA	PREDICTED: tropomyosin [Solanum lycopersicum]
evm.TU.Hic_asm_0_49.119	turquoise	Molecular Function:GTPase activity (GO:0003924)	tubulin beta-1 chain; K07375 tubulin beta (A)	PF00091: Tubulin/FtsZ family, GTPase domain	PREDICTED: tubulin beta-1 chain [Nicotiana tomentosiformis]
evm.TU.Hic_asm_0_49.12	green	Molecular Function:hydrolase activity, hydrolyzing O-glycosyl compounds (GO:0004553);Biological Process:organic substance metabolic process (GO:0071704)	mannan endo-1,4-beta-mannosidase 7-like; K19355 mannan endo-1,4-beta-mannosidase [EC:3.2.1.78] (A)	PF00150: Cellulase (glycosyl hydrolase family 5)	PREDICTED: mannan endo-1,4-beta-mannosidase 7-like [Nicotiana sylvestris]
evm.TU.Hic_asm_0_49.122	yellow	NA	hypothetical protein; K03686 molecular chaperone DnaJ (A)	PF00226: DnaJ domain	PREDICTED: chaperone protein dnaJ 11, chloroplastic-like [Nicotiana sylvestris]
evm.TU.Hic_asm_0_49.123	red	NA	hypothetical protein; K02335 DNA polymerase I [EC:2.7.7.7] (A)	PF04751: Protein of unknown function (DUF615)	PREDICTED: uncharacterized protein LOC104116538 [Nicotiana tomentosiformis]
evm.TU.Hic_asm_0_49.124	brown	NA	BRCA1-A complex subunit BRE-like; K12173 BRCA1-A complex subunit BRE (A)	PF00314: Thaumatin family	PREDICTED: pathogenesis-related protein 5 [Nicotiana tomentosiformis]
evm.TU.Hic_asm_0_49.125	turquoise	Molecular Function:ATP binding (GO:0005524);Biological Process:protein folding (GO:0006457)	endoplasmin homolog; K09487 heat shock protein 90kDa beta (A)	PF00183: Hsp90 protein	PREDICTED: endoplasmin homolog [Solanum lycopersicum]
evm.TU.Hic_asm_0_49.13	green	Molecular Function:structural constituent of ribosome (GO:0003735);Cellular Component:ribosome (GO:0005840)	50S ribosomal protein L31, chloroplastic; K02909 large subunit ribosomal protein L31 (A)	PF01197: Ribosomal protein L31	PREDICTED: 50S ribosomal protein L31, chloroplastic-like [Solanum tuberosum]
evm.TU.Hic_asm_0_49.14	red	NA	NA	NA	PREDICTED: uncharacterized protein LOC101245645 [Solanum lycopersicum]
evm.TU.Hic_asm_0_49.19	black	Molecular Function:methyltransferase activity (GO:0008168)	jasmonate O-methyltransferase; K08241 jasmonate O-methyltransferase [EC:2.1.1.141] (A)	PF03492: SAM dependent carboxyl methyltransferase	PREDICTED: jasmonate O-methyltransferase-like [Solanum tuberosum]
evm.TU.Hic_asm_0_49.2	blue	NA	NA	NA	PREDICTED: uncharacterized protein LOC104105807 [Nicotiana tomentosiformis]
evm.TU.Hic_asm_0_49.21	magenta	Molecular Function:ATP binding (GO:0005524);Molecular Function:ATPase activity (GO:0016887)	protein HYPER-SENSITIVITY-RELATED 4-like; K08900 mitochondrial chaperone BCS1 (A)	PF00004: ATPase family associated with various cellular activities (AAA)	PREDICTED: probable mitochondrial chaperone BCS1-B-like [Solanum tuberosum]
evm.TU.Hic_asm_0_49.22	green	Molecular Function:nuclease activity (GO:0004518)	Glutamyl-tRNA(Gln) amidotransferase subunit A; K02433 aspartyl-tRNA(Asn)/glutamyl-tRNA(Gln) amidotransferase subunit A [EC:6.3.5.6 6.3.5.7] (A)	PF03765: CRAL/TRIO, N-terminal domain	Sec14 cytosolic factor [Morus notabilis]
evm.TU.Hic_asm_0_49.23	turquoise	NA	uncharacterized LOC101301142; K05765 cofilin (A)	NA	PREDICTED: transcription factor bHLH110 [Nicotiana tomentosiformis]
evm.TU.Hic_asm_0_49.24	magenta	Molecular Function:transferase activity, transferring acyl groups other than amino-acyl groups (GO:0016747)	omega-hydroxypalmitate O-feruloyl transferase; K15400 omega-hydroxypalmitate O-feruloyl transferase [EC:2.3.1.188] (A)	PF02458: Transferase family	PREDICTED: omega-hydroxypalmitate O-feruloyl transferase [Solanum lycopersicum]
evm.TU.Hic_asm_0_49.25	blue	Molecular Function:protein kinase activity (GO:0004672);Molecular Function:ATP binding (GO:0005524)	mitogen-activated protein kinase homolog NTF3; K04371 mitogen-activated protein kinase 1/3 [EC:2.7.11.24] (A)	PF00069: Protein kinase domain	NTF3 [Nicotiana tabacum]
evm.TU.Hic_asm_0_49.26	purple	Molecular Function:DNA-binding transcription factor activity (GO:0003700);Biological Process:regulation of transcription, DNA-templated (GO:0006355)	transcription factor HBP-1a; K09060 plant G-box-binding factor (A)	PF00170: bZIP transcription factor	PREDICTED: ocs element-binding factor 1-like [Nicotiana tomentosiformis]
evm.TU.Hic_asm_0_49.31	turquoise	Molecular Function:DNA binding (GO:0003677);Biological Process:regulation of transcription, DNA-templated (GO:0006355)	homeobox protein BEL1 homolog; K16670 homeobox protein Meis2 (A)	PF05920: Homeobox KN domain	PREDICTED: BEL1-like homeodomain protein 11 isoform X1 [Nicotiana sylvestris]
evm.TU.Hic_asm_0_49.35	turquoise	Biological Process:cytokinin metabolic process (GO:0009690);Molecular Function:oxidoreductase activity (GO:0016491);Molecular Function:cytokinin dehydrogenase activity (GO:0019139);Molecular Function:flavin adenine dinucleotide binding (GO:0050660)	cytokinin dehydrogenase 5; K00279 cytokinin dehydrogenase [EC:1.5.99.12] (A)	PF09265: Cytokinin dehydrogenase 1, FAD and cytokinin binding	cytokinin oxidase/dehydrogenase-like precursor [Solanum lycopersicum]
evm.TU.Hic_asm_0_49.37	turquoise	Molecular Function:zinc ion binding (GO:0008270)	hypothetical protein; K17710 pentatricopeptide repeat domain-containing protein 1 (A)	PF13041: PPR repeat family	PREDICTED: pentatricopeptide repeat-containing protein At1g19720-like [Solanum tuberosum]
evm.TU.Hic_asm_0_49.41	brown	NA	protein cereblon-like; K11793 cereblon (A)	PF02190: ATP-dependent protease La (LON) substrate-binding domain	PREDICTED: LON peptidase N-terminal domain and RING finger protein 1-like [Solanum lycopersicum]
evm.TU.Hic_asm_0_49.42	brown	Biological Process:proteolysis (GO:0006508);Molecular Function:cysteine-type peptidase activity (GO:0008234)	hypothetical protein; K16292 KDEL-tailed cysteine endopeptidase [EC:3.4.22.-] (A)	PF08246: Cathepsin propeptide inhibitor domain (I29)	PREDICTED: zingipain-2 [Nicotiana sylvestris]
evm.TU.Hic_asm_0_49.44	purple	Molecular Function:DNA-binding transcription factor activity (GO:0003700);Biological Process:regulation of transcription, DNA-templated (GO:0006355)	DREB1; dehydration-responsive element-binding protein 2A-like; K09286 EREBP-like factor (A)	PF00847: AP2 domain	PREDICTED: dehydration-responsive element-binding protein 2D-like [Nicotiana sylvestris]
evm.TU.Hic_asm_0_49.46	yellow	Molecular Function:acid phosphatase activity (GO:0003993);Molecular Function:hydrolase activity (GO:0016787);Molecular Function:metal ion binding (GO:0046872)	acid phosphatase (EC:3.1.3.2); K01078 acid phosphatase [EC:3.1.3.2] (A)	PF00149: Calcineurin-like phosphoesterase	PREDICTED: purple acid phosphatase 2-like [Nicotiana sylvestris]
evm.TU.Hic_asm_0_49.47	turquoise	Cellular Component:membrane (GO:0016020);Cellular Component:integral component of membrane (GO:0016021)	probable fructose-bisphosphate aldolase 3, chloroplastic; K01623 fructose-bisphosphate aldolase, class I [EC:4.1.2.13] (A)	PF00892: EamA-like transporter family	PREDICTED: protein WALLS ARE THIN 1-like [Nicotiana tomentosiformis]
evm.TU.Hic_asm_0_49.5	blue	NA	leucoanthocyanidin reductase-like; K13081 leucoanthocyanidin reductase [EC:1.17.1.3] (A)	PF05368: NmrA-like family	PREDICTED: isoflavone reductase-like protein [Nicotiana tomentosiformis]
evm.TU.Hic_asm_0_49.51	turquoise	NA	NA	PF05142: Domain of unknown function (DUF702)	PREDICTED: protein SHI RELATED SEQUENCE 1-like [Solanum lycopersicum]
evm.TU.Hic_asm_0_49.53	yellow	Cellular Component:integral component of membrane (GO:0016021);Biological Process:transmembrane transport (GO:0055085)	NA	PF03595: Voltage-dependent anion channel	PREDICTED: S-type anion channel SLAH4-like [Nicotiana tomentosiformis]
evm.TU.Hic_asm_0_49.55	turquoise	Molecular Function:RNA polymerase II regulatory region sequence-specific DNA binding (GO:0000977);Molecular Function:DNA binding (GO:0003677);Molecular Function:DNA-binding transcription factor activity (GO:0003700);Cellular Component:nucleus (GO:0005634);Biological Process:positive regulation of transcription by RNA polymerase II (GO:0045944);Molecular Function:protein dimerization activity (GO:…	DEF; floral homeotic protein PMADS 1; K09264 MADS-box transcription factor, plant (A)	PF01486: K-box region	PREDICTED: floral homeotic protein PMADS 1 [Nicotiana sylvestris]
evm.TU.Hic_asm_0_49.66	red	Molecular Function:ATP binding (GO:0005524);Biological Process:microtubule-based movement (GO:0007018)	kinesin-like protein NACK2; K11498 centromeric protein E (A)	PF11995: Domain of unknown function (DUF3490)	PREDICTED: kinesin-like protein NACK2 [Solanum lycopersicum]
evm.TU.Hic_asm_0_49.68	turquoise	Molecular Function:protein kinase activity (GO:0004672);Molecular Function:protein binding (GO:0005515);Molecular Function:ATP binding (GO:0005524)	LRR receptor-like serine/threonine-protein kinase FLS2-like; K13420 LRR receptor-like serine/threonine-protein kinase FLS2 [EC:2.7.11.1] (A)	PF08263: Leucine rich repeat N-terminal domain	PREDICTED: probable LRR receptor-like serine/threonine-protein kinase At4g36180 [Nicotiana tomentosiformis]
evm.TU.Hic_asm_0_49.69	brown	Molecular Function:proton transmembrane transporter activity (GO:0015078);Cellular Component:proton-transporting two-sector ATPase complex, proton-transporting domain (GO:0033177)	V-type proton ATPase 16 kDa proteolipid subunit-like; K02155 V-type H+-transporting ATPase 16kDa proteolipid subunit (A)	PF00137: ATP synthase subunit C	PREDICTED: V-type proton ATPase subunit c1 [Nicotiana tomentosiformis]
evm.TU.Hic_asm_0_49.75	green	Molecular Function:DNA-binding transcription factor activity (GO:0003700);Biological Process:regulation of transcription, DNA-templated (GO:0006355)	transcription factor RF2b-like; K04374 cyclic AMP-dependent transcription factor ATF-4 (A)	PF00170: bZIP transcription factor	PREDICTED: probable transcription factor PosF21-like isoform X1 [Solanum tuberosum]
evm.TU.Hic_asm_0_49.81	blue	NA	NA	PF07534: TLD	PREDICTED: uncharacterized protein LOC102589617 isoform X2 [Solanum tuberosum]
evm.TU.Hic_asm_0_49.82	yellow	Molecular Function:DNA binding (GO:0003677);Cellular Component:nucleus (GO:0005634)	auxin response factor 5; K14486 auxin response factor (A)	PF02362: B3 DNA binding domain	auxin response factor 5 [Solanum lycopersicum]
evm.TU.Hic_asm_0_49.84	turquoise	Biological Process:response to auxin (GO:0009733)	auxin-responsive protein SAUR71; K14488 SAUR family protein (A)	PF02519: Auxin responsive protein	PREDICTED: auxin-induced protein 10A5-like [Solanum tuberosum]
evm.TU.Hic_asm_0_49.85	turquoise	NA	filament-like plant protein 7; K10352 myosin heavy chain (A)	PF05911: Filament-like plant protein, long coiled-coil	PREDICTED: filament-like plant protein 6 [Solanum lycopersicum]
evm.TU.Hic_asm_0_49.9	green	Cellular Component:proteasome core complex (GO:0005839);Biological Process:ubiquitin-dependent protein catabolic process (GO:0006511);Cellular Component:proteasome core complex, alpha-subunit complex (GO:0019773);Biological Process:proteolysis involved in cellular protein catabolic process (GO:0051603)	proteasome subunit alpha type-1-B-like; K02725 20S proteasome subunit alpha 6 [EC:3.4.25.1] (A)	PF10584: Proteasome subunit A N-terminal signature	PREDICTED: proteasome subunit alpha type-1-B-like [Solanum tuberosum]
evm.TU.Hic_asm_0_49.93	turquoise	Biological Process:response to auxin (GO:0009733)	auxin-induced protein 15A; K14488 SAUR family protein (A)	PF02519: Auxin responsive protein	PREDICTED: indole-3-acetic acid-induced protein ARG7-like [Solanum tuberosum]
evm.TU.Hic_asm_0_49.98	brown	NA	cytokinin riboside 5'-monophosphate phosphoribohydrolase LOG1-like; K06966 uncharacterized protein (A)	PF03641: Possible lysine decarboxylase	PREDICTED: cytokinin riboside 5'-monophosphate phosphoribohydrolase LOG1-like [Nicotiana sylvestris]
evm.TU.Hic_asm_0_49.99	turquoise	Molecular Function:hydrolase activity, hydrolyzing O-glycosyl compounds (GO:0004553);Biological Process:carbohydrate metabolic process (GO:0005975)	Os09g0530200; K01179 endoglucanase [EC:3.2.1.4] (A)	PF00759: Glycosyl hydrolase family 9	PREDICTED: endoglucanase 2 [Nicotiana sylvestris]
evm.TU.Hic_asm_0_5.16	blue	NA	probable CCR4-associated factor 1 homolog 11; K12581 CCR4-NOT transcription complex subunit 7/8 (A)	NA	PREDICTED: probable CCR4-associated factor 1 homolog 9 [Nicotiana tomentosiformis]
evm.TU.Hic_asm_0_5.20	pink	NA	NA	NA	PREDICTED: uncharacterized protein LOC101253518 [Solanum lycopersicum]
evm.TU.Hic_asm_0_5.26	brown	NA	secoisolariciresinol dehydrogenase-like; K09841 xanthoxin dehydrogenase [EC:1.1.1.288] (A)	PF13561: Enoyl-(Acyl carrier protein) reductase	PREDICTED: secoisolariciresinol dehydrogenase-like [Solanum tuberosum]
evm.TU.Hic_asm_0_5.4	brown	Molecular Function:double-stranded DNA binding (GO:0003690);Biological Process:regulation of transcription, DNA-templated (GO:0006355)	uncharacterized LOC102584074; K15032 mTERF domain-containing protein, mitochondrial (A)	PF02536: mTERF	PREDICTED: uncharacterized protein LOC102584074 [Solanum tuberosum]
evm.TU.Hic_asm_0_5.7	black	NA	putative HVA22-like protein g; K17338 receptor expression-enhancing protein 1/2/3/4 (A)	PF03134: TB2/DP1, HVA22 family	PREDICTED: putative HVA22-like protein g [Nicotiana sylvestris]
evm.TU.Hic_asm_0_50.100	brown	NA	dolichol-phosphate mannosyltransferase subunit 1; K00721 dolichol-phosphate mannosyltransferase [EC:2.4.1.83] (A)	PF00535: Glycosyl transferase family 2	PREDICTED: dolichol-phosphate mannosyltransferase subunit 1 [Solanum lycopersicum]
evm.TU.Hic_asm_0_50.101	turquoise	Molecular Function:catalytic activity (GO:0003824);Molecular Function:hydrolase activity, hydrolyzing O-glycosyl compounds (GO:0004553);Biological Process:carbohydrate metabolic process (GO:0005975)	1,4-alpha-glucan-branching enzyme-like; K00700 1,4-alpha-glucan branching enzyme [EC:2.4.1.18] (A)	PF00128: Alpha amylase, catalytic domain	PREDICTED: LOW QUALITY PROTEIN: 1,4-alpha-glucan-branching enzyme-like [Solanum lycopersicum]
evm.TU.Hic_asm_0_50.104	turquoise	NA	G2/mitotic-specific cyclin-2; K05868 cyclin B (A)	PF02984: Cyclin, C-terminal domain	PREDICTED: G2/mitotic-specific cyclin-2 [Solanum lycopersicum]
evm.TU.Hic_asm_0_50.105	turquoise	Molecular Function:protein binding (GO:0005515)	F-box protein At4g22390-like; K15030 translation initiation factor 3 subunit M (A)	PF00646: F-box domain	PREDICTED: F-box protein At3g07870-like [Nicotiana tomentosiformis]
evm.TU.Hic_asm_0_50.11	turquoise	Molecular Function:hydrolase activity, acting on ester bonds (GO:0016788)	hypothetical protein; K00679 phospholipid:diacylglycerol acyltransferase [EC:2.3.1.158] (A)	PF00657: GDSL-like Lipase/Acylhydrolase	PREDICTED: uncharacterized protein LOC102603803 [Solanum tuberosum]
evm.TU.Hic_asm_0_50.12	brown	Molecular Function:hydrolase activity, acting on ester bonds (GO:0016788)	hypothetical protein; K00679 phospholipid:diacylglycerol acyltransferase [EC:2.3.1.158] (A)	PF00657: GDSL-like Lipase/Acylhydrolase	PREDICTED: uncharacterized protein LOC104210014 [Nicotiana sylvestris]
evm.TU.Hic_asm_0_50.13	brown	Biological Process:proteolysis (GO:0006508);Molecular Function:serine-type peptidase activity (GO:0008236)	peptidase, putative (EC:3.4.21.25); K18443 golgi-specific brefeldin A-resistance guanine nucleotide exchange factor 1 (A)	PF00082: Subtilase family	PREDICTED: subtilisin-like protease SBT5.3 [Nicotiana sylvestris]
evm.TU.Hic_asm_0_50.16	green	NA	NA	PF05055: Protein of unknown function (DUF677)	PREDICTED: UPF0496 protein At1g20180-like [Solanum lycopersicum]
evm.TU.Hic_asm_0_50.23	yellow	NA	malate dehydrogenase [NADP], chloroplastic-like; K00051 malate dehydrogenase (NADP+) [EC:1.1.1.82] (A)	PF01357: Expansin C-terminal domain	PREDICTED: expansin-A1 [Solanum tuberosum]
evm.TU.Hic_asm_0_50.25	green	NA	E3 ubiquitin-protein ligase ATL23; K19037 E3 ubiquitin-protein ligase ATL23 [EC:2.3.2.27] (A)	PF13639: Ring finger domain	PREDICTED: E3 ubiquitin-protein ligase ATL23-like [Nicotiana sylvestris]
evm.TU.Hic_asm_0_50.27	turquoise	Molecular Function:protein kinase activity (GO:0004672);Molecular Function:calcium ion binding (GO:0005509);Molecular Function:ATP binding (GO:0005524)	calcium-dependent protein kinase 29; K13412 calcium-dependent protein kinase [EC:2.7.11.1] (A)	PF00069: Protein kinase domain	PREDICTED: calcium-dependent protein kinase 29-like [Solanum tuberosum]
evm.TU.Hic_asm_0_50.28	green	Biological Process:pseudouridine synthesis (GO:0001522);Molecular Function:RNA binding (GO:0003723)	RNA pseudouridine synthase 2, chloroplastic; K15452 tRNA pseudouridine synthase 2 [EC:5.4.99.-] (A)	PF01479: S4 domain	PREDICTED: RNA pseudouridine synthase 2, chloroplastic isoform X2 [Solanum lycopersicum]
evm.TU.Hic_asm_0_50.39	turquoise	NA	NA	NA	PREDICTED: uncharacterized protein At1g76070 [Nicotiana tomentosiformis]
evm.TU.Hic_asm_0_50.43	brown	Molecular Function:transmembrane transporter activity (GO:0022857);Biological Process:transmembrane transport (GO:0055085)	adenylate cyclase; K14613 MFS transporter, PCFT/HCP family, solute carrier family 46 (folate transporter), member 1/3 (A)	PF07690: Major Facilitator Superfamily	PREDICTED: uncharacterized protein LOC104111941 [Nicotiana tomentosiformis]
evm.TU.Hic_asm_0_50.44	red	Molecular Function:catalytic activity (GO:0003824)	phospholipase D delta-like; K01115 phospholipase D1/2 [EC:3.1.4.4] (A)	PF00614: Phospholipase D Active site motif	PREDICTED: phospholipase D delta-like [Solanum lycopersicum]
evm.TU.Hic_asm_0_50.45	brown	NA	NA	NA	hypothetical protein VITISV_034154 [Vitis vinifera]
evm.TU.Hic_asm_0_50.46	brown	Molecular Function:zinc ion binding (GO:0008270)	uncharacterized LOC105165954; K17808 mitochondrial protein import protein ZIM17 (A)	PF05180: DNL zinc finger	Hop-interacting protein THI120 [Solanum lycopersicum]
evm.TU.Hic_asm_0_50.47	turquoise	Molecular Function:catalytic activity (GO:0003824)	ornithine decarboxylase; K01581 ornithine decarboxylase [EC:4.1.1.17] (A)	PF00278: Pyridoxal-dependent decarboxylase, C-terminal sheet domain	ornithine decarboxylase 1 [Atropa belladonna]
evm.TU.Hic_asm_0_50.49	turquoise	NA	hypothetical protein; K18470 Rho GTPase-activating protein 1 (A)	PF13716: Divergent CRAL/TRIO domain	PREDICTED: uncharacterized protein LOC102586010 [Solanum tuberosum]
evm.TU.Hic_asm_0_50.50	blue	NA	NA	NA	PREDICTED: translocase of chloroplast 159, chloroplastic isoform X2 [Nicotiana sylvestris]
evm.TU.Hic_asm_0_50.51	turquoise	Molecular Function:protein binding (GO:0005515)	uncharacterized LOC103429118; K14843 pescadillo (A)	PF00646: F-box domain	PREDICTED: F-box protein SKIP23-like [Nicotiana tomentosiformis]
evm.TU.Hic_asm_0_50.56	yellow	Molecular Function:catalytic activity (GO:0003824);Molecular Function:alpha-amylase activity (GO:0004556);Molecular Function:calcium ion binding (GO:0005509);Biological Process:carbohydrate metabolic process (GO:0005975)	AMYA1, amyA2; alpha-amylase (EC:3.2.1.1); K01176 alpha-amylase [EC:3.2.1.1] (A)	PF07821: Alpha-amylase C-terminal beta-sheet domain	PREDICTED: probable alpha-amylase 2 [Nicotiana sylvestris]
evm.TU.Hic_asm_0_50.57	turquoise	Molecular Function:guanyl-nucleotide exchange factor activity (GO:0005085)	hypothetical protein; K10418 dynein light chain LC8-type (A)	PF03759: PRONE (Plant-specific Rop nucleotide exchanger)	PREDICTED: rop guanine nucleotide exchange factor 1-like [Solanum lycopersicum]
evm.TU.Hic_asm_0_50.58	turquoise	Molecular Function:serine-type endopeptidase activity (GO:0004252);Biological Process:proteolysis (GO:0006508);Molecular Function:serine-type peptidase activity (GO:0008236)	prolyl endopeptidase-like; K01322 prolyl oligopeptidase [EC:3.4.21.26] (A)	PF02897: Prolyl oligopeptidase, N-terminal beta-propeller domain	PREDICTED: prolyl endopeptidase-like isoform X1 [Solanum tuberosum]
evm.TU.Hic_asm_0_50.6	purple	Molecular Function:protein kinase activity (GO:0004672);Molecular Function:protein binding (GO:0005515);Biological Process:protein phosphorylation (GO:0006468)	receptor protein kinase CLAVATA1; K00924 [EC:2.7.1.-] (A)	PF07714: Protein tyrosine and serine/threonine kinase	PREDICTED: receptor protein kinase CLAVATA1 [Solanum lycopersicum]
evm.TU.Hic_asm_0_50.60	turquoise	Molecular Function:copper ion binding (GO:0005507);Molecular Function:oxidoreductase activity (GO:0016491);Biological Process:oxidation-reduction process (GO:0055114)	L-ascorbate oxidase homolog; K19791 iron transport multicopper oxidase (A)	PF07731: Multicopper oxidase	PREDICTED: L-ascorbate oxidase homolog [Nicotiana sylvestris]
evm.TU.Hic_asm_0_50.66	turquoise	Biological Process:oxidation-reduction process (GO:0055114)	alcohol dehydrogenase-like 7; K00121 S-(hydroxymethyl)glutathione dehydrogenase / alcohol dehydrogenase [EC:1.1.1.284 1.1.1.1] (A)	PF08240: Alcohol dehydrogenase GroES-like domain	PREDICTED: alcohol dehydrogenase-like 7 [Nicotiana sylvestris]
evm.TU.Hic_asm_0_50.67	turquoise	Biological Process:oxidation-reduction process (GO:0055114)	alcohol dehydrogenase-like 7; K00121 S-(hydroxymethyl)glutathione dehydrogenase / alcohol dehydrogenase [EC:1.1.1.284 1.1.1.1] (A)	PF08240: Alcohol dehydrogenase GroES-like domain	PREDICTED: alcohol dehydrogenase-like 7 [Nicotiana sylvestris]
evm.TU.Hic_asm_0_50.68	blue	NA	neutral ceramidase-like; K12349 neutral ceramidase [EC:3.5.1.23] (A)	PF17048: Neutral/alkaline non-lysosomal ceramidase, C-terminal	PREDICTED: neutral ceramidase-like [Solanum tuberosum]
evm.TU.Hic_asm_0_50.69	brown	Biological Process:response to water (GO:0009415)	NA	PF00257: Dehydrin	dehydrin-like protein [Capsicum annuum]
evm.TU.Hic_asm_0_50.7	turquoise	NA	NA	NA	PREDICTED: uncharacterized protein LOC104229567 [Nicotiana sylvestris]
evm.TU.Hic_asm_0_50.78	turquoise	NA	lysine histidine transporter-like 8; K14209 solute carrier family 36 (proton-coupled amino acid transporter) (A)	PF01490: Transmembrane amino acid transporter protein	PREDICTED: lysine histidine transporter-like 8 [Nicotiana sylvestris]
evm.TU.Hic_asm_0_50.8	yellow	NA	NA	NA	PREDICTED: muscle M-line assembly protein unc-89-like [Solanum tuberosum]
evm.TU.Hic_asm_0_50.9	blue	Molecular Function:protein binding (GO:0005515);Biological Process:glutathione metabolic process (GO:0006749)	prostaglandin E synthase 2; K05309 microsomal prostaglandin-E synthase 2 [EC:5.3.99.3] (A)	PF13417: Glutathione S-transferase, N-terminal domain	PREDICTED: prostaglandin E synthase 2 [Solanum lycopersicum]
evm.TU.Hic_asm_0_50.91	red	NA	NA	PF03087: Arabidopsis protein of unknown function	PREDICTED: uncharacterized protein LOC104227164 [Nicotiana sylvestris]
evm.TU.Hic_asm_0_50.93	turquoise	NA	NA	NA	PREDICTED: uncharacterized protein LOC102592187 [Solanum tuberosum]
evm.TU.Hic_asm_0_50.94	turquoise	NA	NA	NA	PREDICTED: uncharacterized protein LOC101255492 [Solanum lycopersicum]
evm.TU.Hic_asm_0_50.96	red	NA	NA	PF05542: Protein of unknown function (DUF760)	PREDICTED: uncharacterized protein LOC104227169 [Nicotiana sylvestris]
evm.TU.Hic_asm_0_50.98	turquoise	Molecular Function:metallocarboxypeptidase activity (GO:0004181);Biological Process:proteolysis (GO:0006508);Molecular Function:transferase activity, transferring acyl groups other than amino-acyl groups (GO:0016747)	Anthranilate N-benzoyltransferase protein, putative (EC:2.3.1.150); K13065 shikimate O-hydroxycinnamoyltransferase [EC:2.3.1.133] (A)	PF00246: Zinc carboxypeptidase	PREDICTED: mast cell carboxypeptidase A [Solanum lycopersicum]
evm.TU.Hic_asm_0_50.99	blue	NA	NA	NA	PREDICTED: uncharacterized protein LOC102595822 [Solanum tuberosum]
evm.TU.Hic_asm_0_51.1	blue	NA	G2/mitotic-specific cyclin-2; K05868 cyclin B (A)	PF02984: Cyclin, C-terminal domain	PREDICTED: G2/mitotic-specific cyclin-2 [Solanum lycopersicum]
evm.TU.Hic_asm_0_51.2	yellow	Molecular Function:ubiquitin-protein transferase activity (GO:0004842);Molecular Function:protein binding (GO:0005515);Biological Process:protein ubiquitination (GO:0016567)	U-box domain-containing protein 14-like; K08332 vacuolar protein 8 (A)	PF04564: U-box domain	PREDICTED: U-box domain-containing protein 15-like [Solanum tuberosum]
evm.TU.Hic_asm_0_51.4	turquoise	Molecular Function:catalase activity (GO:0004096);Molecular Function:heme binding (GO:0020037)	catalase isozyme 3; K03781 catalase [EC:1.11.1.6] (A)	PF06628: Catalase-related immune-responsive	PREDICTED: catalase isozyme 3 [Nicotiana sylvestris]
evm.TU.Hic_asm_0_52.10	red	NA	hypothetical protein; K19562 bifunctional dethiobiotin synthetase / adenosylmethionine---8-amino-7-oxononanoate aminotransferase [EC:6.3.3.3 2.6.1.62] (A)	PF05742: Transport and Golgi organisation 2	PREDICTED: transport and Golgi organization 2 homolog [Solanum lycopersicum]
evm.TU.Hic_asm_0_52.11	brown	Molecular Function:catalytic activity (GO:0003824);Biological Process:trehalose biosynthetic process (GO:0005992);Biological Process:proteolysis (GO:0006508);Molecular Function:cysteine-type peptidase activity (GO:0008234)	probable trehalose-phosphate phosphatase 6; K01087 trehalose 6-phosphate phosphatase [EC:3.1.3.12] (A)	PF00112: Papain family cysteine protease	PREDICTED: probable trehalose-phosphate phosphatase 6 [Nicotiana sylvestris]
evm.TU.Hic_asm_0_52.17	brown	NA	PAN2; PAN2 poly(A) specific ribonuclease subunit; K12571 PAB-dependent poly(A)-specific ribonuclease subunit 2 [EC:3.1.13.4] (A)	PF11938: TLR4 regulator and MIR-interacting MSAP	PREDICTED: protein canopy homolog 1 isoform X2 [Nicotiana tomentosiformis]
evm.TU.Hic_asm_0_52.2	yellow	NA	hypothetical protein; K14833 nucleolar complex protein 2 (A)	NA	PREDICTED: protein NLP4 isoform X1 [Solanum lycopersicum]
evm.TU.Hic_asm_0_52.20	turquoise	Molecular Function:ligand-gated ion channel activity (GO:0015276);Cellular Component:membrane (GO:0016020)	glutamate receptor 3.3; K05387 glutamate receptor, ionotropic, plant (A)	PF00060: Ligand-gated ion channel	PREDICTED: glutamate receptor 3.3-like isoform X1 [Solanum tuberosum]
evm.TU.Hic_asm_0_52.25	turquoise	Molecular Function:oxidoreductase activity, acting on the aldehyde or oxo group of donors, NAD or NADP as acceptor (GO:0016620);Molecular Function:NAD binding (GO:0051287);Biological Process:oxidation-reduction process (GO:0055114)	GAPDH; glyceraldehyde-3-phosphate dehydrogenase B, chloroplastic; K05298 glyceraldehyde-3-phosphate dehydrogenase (NADP+) (phosphorylating) [EC:1.2.1.13] (A)	PF00044: Glyceraldehyde 3-phosphate dehydrogenase, NAD binding domain	PREDICTED: glyceraldehyde-3-phosphate dehydrogenase B, chloroplastic-like [Nicotiana sylvestris]
evm.TU.Hic_asm_0_52.26	green	NA	NA	NA	PREDICTED: uncharacterized protein LOC104092087 [Nicotiana tomentosiformis]
evm.TU.Hic_asm_0_52.27	turquoise	Molecular Function:palmitoyltransferase activity (GO:0016409)	protein S-acyltransferase 21; K20027 palmitoyltransferase ZDHHC1/11 [EC:2.3.1.225] (A)	PF01529: DHHC palmitoyltransferase	PREDICTED: protein S-acyltransferase 21-like isoform X2 [Solanum tuberosum]
evm.TU.Hic_asm_0_52.28	turquoise	Molecular Function:peptidyl-prolyl cis-trans isomerase activity (GO:0003755)	peptidyl-prolyl cis-trans isomerase FKBP18, chloroplastic; K01802 peptidylprolyl isomerase [EC:5.2.1.8] (A)	PF00254: FKBP-type peptidyl-prolyl cis-trans isomerase	PREDICTED: peptidyl-prolyl cis-trans isomerase FKBP18, chloroplastic isoform X1 [Solanum lycopersicum]
evm.TU.Hic_asm_0_52.31	turquoise	NA	hypothetical protein; K19040 E3 ubiquitin-protein ligase ATL10/75/76/77/78 [EC:2.3.2.27] (A)	PF13639: Ring finger domain	PREDICTED: RING-H2 finger protein ATL8-like [Nicotiana sylvestris]
evm.TU.Hic_asm_0_52.32	brown	Cellular Component:integral component of membrane (GO:0016021);Molecular Function:transmembrane transporter activity (GO:0022857)	probable inositol transporter 2; K08150 MFS transporter, SP family, solute carrier family 2 (myo-inositol transporter), member 13 (A)	PF00083: Sugar (and other) transporter	PREDICTED: monosaccharide-sensing protein 2-like isoform X1 [Solanum tuberosum]
evm.TU.Hic_asm_0_52.34	turquoise	Biological Process:proteolysis (GO:0006508);Molecular Function:cysteine-type peptidase activity (GO:0008234)	xylem cysteine proteinase 1; K16290 xylem cysteine proteinase [EC:3.4.22.-] (A)	PF08246: Cathepsin propeptide inhibitor domain (I29)	PREDICTED: xylem cysteine proteinase 1-like [Solanum tuberosum]
evm.TU.Hic_asm_0_52.35	turquoise	Cellular Component:integral component of membrane (GO:0016021);Molecular Function:transmembrane transporter activity (GO:0022857)	probable inorganic phosphate transporter 1-9; K08176 MFS transporter, PHS family, inorganic phosphate transporter (A)	PF00083: Sugar (and other) transporter	PREDICTED: probable inorganic phosphate transporter 1-9-like [Solanum tuberosum]
evm.TU.Hic_asm_0_52.4	turquoise	Cellular Component:integral component of membrane (GO:0016021)	Niemann-Pick C1 protein-like; K12385 Niemann-Pick C1 protein (A)	PF16414: Niemann-Pick C1 N terminus	PREDICTED: niemann-Pick C1 protein-like [Solanum tuberosum]
evm.TU.Hic_asm_0_52.41	turquoise	NA	NA	NA	PREDICTED: uncharacterized protein LOC104095526 [Nicotiana tomentosiformis]
evm.TU.Hic_asm_0_52.44	green	Molecular Function:3-beta-hydroxy-delta5-steroid dehydrogenase activity (GO:0003854);Biological Process:steroid biosynthetic process (GO:0006694)	3beta-hydroxysteroid-dehydrogenase/decarboxylase isoform 1-like; K07748 sterol-4alpha-carboxylate 3-dehydrogenase (decarboxylating) [EC:1.1.1.170] (A)	PF14934: Domain of unknown function (DUF4499)	3-beta-hydroxy-delta5-steroid dehydrogenase [Solanum tuberosum]
evm.TU.Hic_asm_0_52.50	yellow	Molecular Function:nucleic acid binding (GO:0003676)	hypothetical protein; K12741 heterogeneous nuclear ribonucleoprotein A1/A3 (A)	PF00076: RNA recognition motif. (a.k.a. RRM, RBD, or RNP domain)	PREDICTED: RNA-binding protein 24-B-like [Solanum tuberosum]
evm.TU.Hic_asm_0_52.51	brown	Molecular Function:catalytic activity (GO:0003824)	cinnamoyl-CoA reductase 1; K09753 cinnamoyl-CoA reductase [EC:1.2.1.44] (A)	PF01370: NAD dependent epimerase/dehydratase family	PREDICTED: cinnamoyl-CoA reductase 2-like [Nicotiana tomentosiformis]
evm.TU.Hic_asm_0_52.53	yellow	Molecular Function:hydroxymethylglutaryl-CoA reductase (NADPH) activity (GO:0004420);Molecular Function:protein binding (GO:0005515);Biological Process:coenzyme A metabolic process (GO:0015936)	3-hydroxy-3-methylglutaryl-coenzyme A reductase 1-like; K00021 hydroxymethylglutaryl-CoA reductase (NADPH) [EC:1.1.1.34] (A)	PF00368: Hydroxymethylglutaryl-coenzyme A reductase	PREDICTED: 3-hydroxy-3-methylglutaryl-coenzyme A reductase 1-like [Solanum tuberosum]
evm.TU.Hic_asm_0_52.58	yellow	Cellular Component:integral component of membrane (GO:0016021);Biological Process:transmembrane transport (GO:0055085)	uncharacterized LOC104419566; K07088 uncharacterized protein (A)	PF03547: Membrane transport protein	PREDICTED: uncharacterized transporter YBR287W-like isoform X1 [Nicotiana tomentosiformis]
evm.TU.Hic_asm_0_52.59	blue	Molecular Function:protein kinase activity (GO:0004672);Molecular Function:ATP binding (GO:0005524)	cell division control protein 2 homolog D; K07760 cyclin-dependent kinase [EC:2.7.11.22] (A)	PF00069: Protein kinase domain	B2-type cyclin dependent kinase [Solanum lycopersicum]
evm.TU.Hic_asm_0_52.6	pink	Molecular Function:protein kinase activity (GO:0004672);Molecular Function:ATP binding (GO:0005524)	serine/threonine-protein kinase CDL1-like; K04733 interleukin-1 receptor-associated kinase 4 [EC:2.7.11.1] (A)	PF00069: Protein kinase domain	PREDICTED: serine/threonine-protein kinase PBS1-like [Nicotiana sylvestris]
evm.TU.Hic_asm_0_52.65	turquoise	Molecular Function:zinc ion binding (GO:0008270)	uncharacterized LOC100250295; K03452 magnesium/proton exchanger (A)	PF14432: DYW family of nucleic acid deaminases	PREDICTED: pentatricopeptide repeat-containing protein At1g25360 [Nicotiana tomentosiformis]
evm.TU.Hic_asm_0_52.66	red	Molecular Function:6-phosphofructokinase activity (GO:0003872);Biological Process:glycolytic process (GO:0006096)	pyrophosphate--fructose 6-phosphate 1-phosphotransferase subunit alpha; K00895 pyrophosphate--fructose-6-phosphate 1-phosphotransferase [EC:2.7.1.90] (A)	PF00365: Phosphofructokinase	PREDICTED: pyrophosphate--fructose 6-phosphate 1-phosphotransferase subunit alpha {ECO:0000255|HAMAP-Rule:MF_03185} [Nicotiana tomentosiformis]
evm.TU.Hic_asm_0_52.68	blue	NA	mitotic spindle checkpoint protein BUBR1; K02178 checkpoint serine/threonine-protein kinase [EC:2.7.11.1] (A)	PF08311: Mad3/BUB1 homology region 1	PREDICTED: mitotic spindle checkpoint protein BUBR1-like [Solanum tuberosum]
evm.TU.Hic_asm_0_52.69	blue	NA	NA	PF02672: CP12 domain	PREDICTED: calvin cycle protein CP12-3, chloroplastic-like [Solanum tuberosum]
evm.TU.Hic_asm_0_52.70	brown	NA	chlorophyll a-b binding protein of LHCII type 1; K14172 light-harvesting complex II chlorophyll a/b binding protein 7 (A)	PF00504: Chlorophyll A-B binding protein	PREDICTED: chlorophyll a-b binding protein of LHCII type I, chloroplastic-like [Solanum tuberosum]
evm.TU.Hic_asm_0_52.71	yellow	NA	Cysteine/Histidine-rich C1 domain family protein, putative; K16219 protein N-terminal methyltransferase [EC:2.1.1.244] (A)	PF03107: C1 domain	PREDICTED: uncharacterized protein LOC102590059 isoform X1 [Solanum tuberosum]
evm.TU.Hic_asm_0_52.74	purple	NA	NA	NA	NA
evm.TU.Hic_asm_0_52.75	brown	NA	NA	PF04640: PLATZ transcription factor	PREDICTED: uncharacterized protein LOC104092137 isoform X1 [Nicotiana tomentosiformis]
evm.TU.Hic_asm_0_52.77	blue	NA	NA	PF14009: Domain of unknown function (DUF4228)	PREDICTED: uncharacterized protein LOC104235934 [Nicotiana sylvestris]
evm.TU.Hic_asm_0_52.84	turquoise	NA	phosphatidylinositol-3,4,5-trisphosphate 3-phosphatase and dual-specificity protein phosphatase PTEN, putative (EC:3.1.3.67); K01110 phosphatidylinositol-3,4,5-trisphosphate 3-phosphatase and dual-specificity protein phosphatase PTEN [EC:3.1.3.16 3.1.3.48 3.1.3.67] (A)	PF04784: Protein of unknown function, DUF547	PREDICTED: uncharacterized protein LOC104102698 isoform X1 [Nicotiana tomentosiformis]
evm.TU.Hic_asm_0_52.9	yellow	Molecular Function:protein binding (GO:0005515)	uncharacterized LOC102600883; K11723 bromodomain-containing protein 7/9 (A)	PF00439: Bromodomain	PREDICTED: bromodomain-containing protein 9-like [Nicotiana sylvestris]
evm.TU.Hic_asm_0_52.91	brown	NA	ABC1 family protein; K08869 aarF domain-containing kinase (A)	PF03109: ABC1 family	PREDICTED: uncharacterized aarF domain-containing protein kinase At1g79600, chloroplastic [Solanum lycopersicum]
evm.TU.Hic_asm_0_53.7	brown	NA	NA	PF05623: Protein of unknown function (DUF789)	PREDICTED: uncharacterized protein LOC102598403 isoform X1 [Solanum tuberosum]
evm.TU.Hic_asm_0_53.9	green	NA	NA	NA	PREDICTED: DNA-binding protein RHL1-like isoform X1 [Solanum tuberosum]
evm.TU.Hic_asm_0_6.100	turquoise	Molecular Function:TBP-class protein binding (GO:0017025)	transcription factor IIIB 60 kDa subunit-like; K15196 transcription factor IIIB 90 kDa subunit (A)	PF00382: Transcription factor TFIIB repeat	PREDICTED: transcription factor IIIB 90 kDa subunit-like [Solanum tuberosum]
evm.TU.Hic_asm_0_6.108	turquoise	NA	uncharacterized LOC105157796; K15199 general transcription factor 3C polypeptide 1 (A)	PF04182: B-block binding subunit of TFIIIC	PREDICTED: uncharacterized protein LOC104213479 isoform X3 [Nicotiana sylvestris]
evm.TU.Hic_asm_0_6.111	brown	Cellular Component:nucleus (GO:0005634)	ETHYLENE INSENSITIVE 3-like 3 protein; K14514 ethylene-insensitive protein 3 (A)	PF04873: Ethylene insensitive 3	PREDICTED: ETHYLENE INSENSITIVE 3-like 3 protein [Solanum lycopersicum]
evm.TU.Hic_asm_0_6.112	green	Molecular Function:catalase activity (GO:0004096);Biological Process:lipid biosynthetic process (GO:0008610);Molecular Function:heme binding (GO:0020037)	hypothetical protein; K00665 fatty acid synthase, animal type [EC:2.3.1.85] (A)	PF00132: Bacterial transferase hexapeptide (six repeats)	PREDICTED: uncharacterized protein LOC102582076 [Solanum tuberosum]
evm.TU.Hic_asm_0_6.114	brown	Molecular Function:oxidoreductase activity (GO:0016491)	NAD-binding Rossmann fold oxidoreductase; K00118 glucose-fructose oxidoreductase [EC:1.1.99.28] (A)	PF02894: Oxidoreductase family, C-terminal alpha/beta domain	PREDICTED: uncharacterized protein LOC104223588 [Nicotiana sylvestris]
evm.TU.Hic_asm_0_6.125	turquoise	Molecular Function:protein binding (GO:0005515);Molecular Function:oxidoreductase activity, acting on single donors with incorporation of molecular oxygen, incorporation of two atoms of oxygen (GO:0016702);Molecular Function:metal ion binding (GO:0046872)	LOX-H1, LOX2.1; linoleate 13S-lipoxygenase 2-1, chloroplastic-like (EC:1.13.11.12); K00454 lipoxygenase [EC:1.13.11.12] (A)	PF01477: PLAT/LH2 domain	lipoxygenase, partial [Nicotiana attenuata]
evm.TU.Hic_asm_0_6.127	turquoise	Molecular Function:protein binding (GO:0005515);Molecular Function:oxidoreductase activity, acting on single donors with incorporation of molecular oxygen, incorporation of two atoms of oxygen (GO:0016702);Molecular Function:metal ion binding (GO:0046872)	LOX-H1, LOX2.1; linoleate 13S-lipoxygenase 2-1, chloroplastic-like (EC:1.13.11.12); K00454 lipoxygenase [EC:1.13.11.12] (A)	PF01477: PLAT/LH2 domain	lipoxygenase, partial [Nicotiana attenuata]
evm.TU.Hic_asm_0_6.130	brown	Molecular Function:protein binding (GO:0005515);Molecular Function:oxidoreductase activity, acting on single donors with incorporation of molecular oxygen, incorporation of two atoms of oxygen (GO:0016702);Molecular Function:metal ion binding (GO:0046872)	LOX-H1, LOX2.1; linoleate 13S-lipoxygenase 2-1, chloroplastic-like (EC:1.13.11.12); K00454 lipoxygenase [EC:1.13.11.12] (A)	PF00305: Lipoxygenase	lipoxygenase, partial [Nicotiana attenuata]
evm.TU.Hic_asm_0_6.133	turquoise	NA	NA	PF02977: Carboxypeptidase A inhibitor	fruit-specific protein [Solanum lycopersicum]
evm.TU.Hic_asm_0_6.135	brown	Molecular Function:protein kinase activity (GO:0004672);Molecular Function:ATP binding (GO:0005524);Biological Process:recognition of pollen (GO:0048544)	uncharacterized LOC101254423; K00276 primary-amine oxidase [EC:1.4.3.21] (A)	PF00954: S-locus glycoprotein domain	PREDICTED: G-type lectin S-receptor-like serine/threonine-protein kinase RLK1 [Solanum lycopersicum]
evm.TU.Hic_asm_0_6.137	turquoise	Biological Process:oxidation-reduction process (GO:0055114)	sorbitol dehydrogenase; K00008 L-iditol 2-dehydrogenase [EC:1.1.1.14] (A)	PF08240: Alcohol dehydrogenase GroES-like domain	PREDICTED: sorbitol dehydrogenase-like [Solanum tuberosum]
evm.TU.Hic_asm_0_6.14	yellow	Molecular Function:DNA binding (GO:0003677);Biological Process:regulation of transcription, DNA-templated (GO:0006355)	homeobox protein BEL1 homolog; K16670 homeobox protein Meis2 (A)	PF05920: Homeobox KN domain	PREDICTED: BEL1-like homeodomain protein 1-like isoform X1 [Solanum tuberosum]
evm.TU.Hic_asm_0_6.141	yellow	NA	Crumbs complex protein; MAGUK homolog; cell polarity protein; serine/threonine kinase; K06103 calcium/calmodulin-dependent serine protein kinase [EC:2.7.11.1] (A)	PF02696: Uncharacterized ACR, YdiU/UPF0061 family	PREDICTED: selenoprotein O-like [Nicotiana sylvestris]
evm.TU.Hic_asm_0_6.142	brown	NA	hypothetical protein; K17964 leucine-rich PPR motif-containing protein, mitochondrial (A)	PF13041: PPR repeat family	PREDICTED: pentatricopeptide repeat-containing protein At5g48730, chloroplastic [Solanum lycopersicum]
evm.TU.Hic_asm_0_6.150	blue	Molecular Function:FAD binding (GO:0071949)	uncharacterized LOC103503469; K00480 salicylate hydroxylase [EC:1.14.13.1] (A)	PF01494: FAD binding domain	PREDICTED: zeaxanthin epoxidase, chloroplastic-like [Solanum tuberosum]
evm.TU.Hic_asm_0_6.164	blue	Biological Process:lipid metabolic process (GO:0006629);Molecular Function:oxidoreductase activity, acting on paired donors, with oxidation of a pair of donors resulting in the reduction of molecular oxygen to two molecules of water (GO:0016717);Biological Process:oxidation-reduction process (GO:0055114)	delta(12)-acyl-lipid-desaturase-like; K10256 omega-6 fatty acid desaturase / acyl-lipid omega-6 desaturase (Delta-12 desaturase) [EC:1.14.19.6 1.14.19.22] (A)	PF00487: Fatty acid desaturase	PREDICTED: omega-6 fatty acid desaturase, endoplasmic reticulum isozyme 2-like [Solanum tuberosum]
evm.TU.Hic_asm_0_6.165	turquoise	NA	NA	NA	Hop-interacting protein THI101 precursor [Solanum lycopersicum]
evm.TU.Hic_asm_0_6.167	turquoise	NA	NA	NA	Hop-interacting protein THI101 precursor [Solanum lycopersicum]
evm.TU.Hic_asm_0_6.170	turquoise	Cellular Component:1,3-beta-D-glucan synthase complex (GO:0000148);Molecular Function:1,3-beta-D-glucan synthase activity (GO:0003843)	callose synthase 3-like; K11000 callose synthase [EC:2.4.1.-] (A)	PF02364: 1,3-beta-glucan synthase component	PREDICTED: callose synthase 3-like isoform X1 [Solanum tuberosum]
evm.TU.Hic_asm_0_6.175	brown	NA	PEPN; aminopeptidase N (EC:3.4.11.2); K01256 aminopeptidase N [EC:3.4.11.2] (A)	PF04755: PAP_fibrillin	PREDICTED: probable plastid-lipid-associated protein 12, chloroplastic-like [Solanum tuberosum]
evm.TU.Hic_asm_0_6.18	brown	Molecular Function:ubiquitin-protein transferase activity (GO:0004842);Biological Process:protein ubiquitination (GO:0016567)	uncharacterized LOC104440434; K01876 aspartyl-tRNA synthetase [EC:6.1.1.12] (A)	PF04564: U-box domain	PREDICTED: E3 ubiquitin-protein ligase PUB24-like [Solanum tuberosum]
evm.TU.Hic_asm_0_6.187	turquoise	Molecular Function:peroxidase activity (GO:0004601);Biological Process:response to oxidative stress (GO:0006979);Biological Process:hydrogen peroxide catabolic process (GO:0042744)	CEVI-1; peroxidase (EC:1.11.1.7); K00430 peroxidase [EC:1.11.1.7] (A)	PF00141: Peroxidase	peroxidase precursor [Solanum lycopersicum]
evm.TU.Hic_asm_0_6.189	turquoise	Molecular Function:peroxidase activity (GO:0004601);Biological Process:response to oxidative stress (GO:0006979);Biological Process:hydrogen peroxide catabolic process (GO:0042744)	lignin-forming anionic peroxidase-like; K00430 peroxidase [EC:1.11.1.7] (A)	PF00141: Peroxidase	PREDICTED: lignin-forming anionic peroxidase-like [Solanum tuberosum]
evm.TU.Hic_asm_0_6.19	brown	Molecular Function:ubiquitin-protein transferase activity (GO:0004842);Biological Process:protein ubiquitination (GO:0016567)	uncharacterized LOC104440434; K01876 aspartyl-tRNA synthetase [EC:6.1.1.12] (A)	PF04564: U-box domain	PREDICTED: E3 ubiquitin-protein ligase PUB22-like [Solanum tuberosum]
evm.TU.Hic_asm_0_6.191	turquoise	NA	probable serine/threonine-protein kinase pats1; K04427 mitogen-activated protein kinase kinase kinase 7 [EC:2.7.11.25] (A)	PF14416: PMR5 N terminal Domain	PREDICTED: protein trichome birefringence-like [Nicotiana tomentosiformis]
evm.TU.Hic_asm_0_6.197	brown	Molecular Function:protein binding (GO:0005515)	NA	PF00646: F-box domain	hypothetical protein CISIN_1g012220mg [Citrus sinensis]
evm.TU.Hic_asm_0_6.199	brown	NA	NA	PF01419: Jacalin-like lectin domain	PREDICTED: inactive protein RESTRICTED TEV MOVEMENT 1-like [Solanum lycopersicum]
evm.TU.Hic_asm_0_6.20	brown	Molecular Function:ubiquitin-protein transferase activity (GO:0004842);Biological Process:protein ubiquitination (GO:0016567)	uncharacterized LOC104440434; K01876 aspartyl-tRNA synthetase [EC:6.1.1.12] (A)	PF04564: U-box domain	PREDICTED: E3 ubiquitin-protein ligase PUB22-like [Solanum tuberosum]
evm.TU.Hic_asm_0_6.202	brown	Molecular Function:protein binding (GO:0005515)	histone-lysine N-methyltransferase ASHH3-like; K11423 histone-lysine N-methyltransferase SETD2 [EC:2.1.1.43] (A)	PF00856: SET domain	PREDICTED: histone-lysine N-methyltransferase ASHH3-like isoform X1 [Nicotiana tomentosiformis]
evm.TU.Hic_asm_0_6.21	blue	Molecular Function:ubiquitin-protein transferase activity (GO:0004842);Biological Process:protein ubiquitination (GO:0016567)	uncharacterized LOC104440434; K01876 aspartyl-tRNA synthetase [EC:6.1.1.12] (A)	PF04564: U-box domain	PREDICTED: E3 ubiquitin-protein ligase PUB22-like [Solanum tuberosum]
evm.TU.Hic_asm_0_6.214	red	NA	60S acidic ribosomal protein P1-like; K02942 large subunit ribosomal protein LP1 (A)	PF00428: 60s Acidic ribosomal protein	PREDICTED: 60S acidic ribosomal protein P1-like [Populus euphratica]
evm.TU.Hic_asm_0_6.217	green	Biological Process:cation transport (GO:0006812);Molecular Function:cation transmembrane transporter activity (GO:0008324)	NA	PF01545: Cation efflux family	PREDICTED: metal tolerance protein 4-like [Solanum tuberosum]
evm.TU.Hic_asm_0_6.218	greenyellow	NA	NA	NA	PREDICTED: uncharacterized protein LOC104121092 [Nicotiana tomentosiformis]
evm.TU.Hic_asm_0_6.219	brown	NA	CDT1-like protein a, chloroplastic; K10727 chromatin licensing and DNA replication factor 1 (A)	PF16679: DNA replication factor Cdt1 C-terminal domain	PREDICTED: CDT1-like protein a, chloroplastic [Solanum lycopersicum]
evm.TU.Hic_asm_0_6.22	blue	NA	NA	NA	PREDICTED: LOW QUALITY PROTEIN: E3 ubiquitin-protein ligase PUB22-like [Solanum lycopersicum]
evm.TU.Hic_asm_0_6.220	green	NA	hypothetical protein; K12603 CCR4-NOT transcription complex subunit 6 [EC:3.1.13.4] (A)	NA	PREDICTED: uncharacterized protein LOC102581658 [Solanum tuberosum]
evm.TU.Hic_asm_0_6.223	brown	Molecular Function:chromatin binding (GO:0003682);Molecular Function:methyltransferase activity (GO:0008168);Biological Process:transmembrane transport (GO:0055085)	DNA (cytosine-5)-methyltransferase 1; K00558 DNA (cytosine-5)-methyltransferase 1 [EC:2.1.1.37] (A)	PF03169: OPT oligopeptide transporter protein	PREDICTED: DNA (cytosine-5)-methyltransferase 1-like [Solanum tuberosum]
evm.TU.Hic_asm_0_6.224	red	NA	probable rRNA-processing protein EBP2 homolog; K14823 rRNA-processing protein EBP2 (A)	PF05890: Eukaryotic rRNA processing protein EBP2	PREDICTED: probable rRNA-processing protein EBP2 homolog [Solanum lycopersicum]
evm.TU.Hic_asm_0_6.23	brown	Molecular Function:ubiquitin-protein transferase activity (GO:0004842);Biological Process:protein ubiquitination (GO:0016567)	uncharacterized LOC104440434; K01876 aspartyl-tRNA synthetase [EC:6.1.1.12] (A)	PF04564: U-box domain	PREDICTED: E3 ubiquitin-protein ligase PUB22-like [Solanum tuberosum]
evm.TU.Hic_asm_0_6.243	blue	NA	hypothetical protein; K03695 ATP-dependent Clp protease ATP-binding subunit ClpB (A)	PF04819: Family of unknown function (DUF716)	PREDICTED: transmembrane protein 45A-like [Solanum lycopersicum]
evm.TU.Hic_asm_0_6.25	blue	Molecular Function:ubiquitin-protein transferase activity (GO:0004842);Biological Process:protein ubiquitination (GO:0016567)	uncharacterized LOC104440434; K01876 aspartyl-tRNA synthetase [EC:6.1.1.12] (A)	PF04564: U-box domain	PREDICTED: LOW QUALITY PROTEIN: E3 ubiquitin-protein ligase PUB22-like [Solanum lycopersicum]
evm.TU.Hic_asm_0_6.260	turquoise	NA	NA	PF14368: Probable lipid transfer	PREDICTED: protein YLS3 [Solanum lycopersicum]
evm.TU.Hic_asm_0_6.261	blue	NA	NA	PF04398: Protein of unknown function, DUF538	PREDICTED: uncharacterized protein LOC104098797 [Nicotiana tomentosiformis]
evm.TU.Hic_asm_0_6.263	brown	Molecular Function:nucleic acid binding (GO:0003676);Molecular Function:ATP binding (GO:0005524)	DEAD-box ATP-dependent RNA helicase 11-like; K11594 ATP-dependent RNA helicase DDX3X [EC:3.6.4.13] (A)	PF00271: Helicase conserved C-terminal domain	PREDICTED: DEAD-box ATP-dependent RNA helicase 11-like isoform X1 [Solanum tuberosum]
evm.TU.Hic_asm_0_6.265	blue	Molecular Function:farnesyl-diphosphate farnesyltransferase activity (GO:0004310);Molecular Function:squalene synthase activity (GO:0051996)	phytoene synthase 2, chloroplastic-like; K02291 phytoene synthase [EC:2.5.1.32] (A)	PF00494: Squalene/phytoene synthase	PREDICTED: phytoene synthase, chloroplastic-like [Solanum tuberosum]
evm.TU.Hic_asm_0_6.266	brown	NA	NA	NA	PREDICTED: uncharacterized protein LOC104084697 [Nicotiana tomentosiformis]
evm.TU.Hic_asm_0_6.268	turquoise	Cellular Component:membrane (GO:0016020);Molecular Function:transmembrane transporter activity (GO:0022857)	hypothetical protein; K11584 serine/threonine-protein phosphatase 2A regulatory subunit B' (A)	PF13520: Amino acid permease	PREDICTED: probable polyamine transporter At3g13620 [Nicotiana sylvestris]
evm.TU.Hic_asm_0_6.269	yellow	NA	uncharacterized LOC104451052; K09775 uncharacterized protein (A)	PF02681: Divergent PAP2 family	PREDICTED: uncharacterized protein LOC102603084 [Solanum tuberosum]
evm.TU.Hic_asm_0_6.28	turquoise	Molecular Function:ubiquitin-protein transferase activity (GO:0004842);Biological Process:protein ubiquitination (GO:0016567)	uncharacterized LOC104440434; K01876 aspartyl-tRNA synthetase [EC:6.1.1.12] (A)	PF04564: U-box domain	PREDICTED: E3 ubiquitin-protein ligase PUB22-like [Solanum tuberosum]
evm.TU.Hic_asm_0_6.282	brown	Molecular Function:hydrolase activity, hydrolyzing O-glycosyl compounds (GO:0004553);Biological Process:carbohydrate metabolic process (GO:0005975)	glucan endo-1,3-beta-glucosidase 4; K19892 glucan endo-1,3-beta-glucosidase 4 [EC:3.2.1.39] (A)	PF00332: Glycosyl hydrolases family 17	PREDICTED: glucan endo-1,3-beta-glucosidase 4 [Nicotiana tomentosiformis]
evm.TU.Hic_asm_0_6.29	blue	Molecular Function:ubiquitin-protein transferase activity (GO:0004842);Biological Process:protein ubiquitination (GO:0016567)	uncharacterized LOC104440434; K01876 aspartyl-tRNA synthetase [EC:6.1.1.12] (A)	PF04564: U-box domain	PREDICTED: LOW QUALITY PROTEIN: E3 ubiquitin-protein ligase PUB22-like [Solanum lycopersicum]
evm.TU.Hic_asm_0_6.302	brown	NA	NA	NA	PREDICTED: CLAVATA3/ESR (CLE)-related protein 25-like [Nicotiana tomentosiformis]
evm.TU.Hic_asm_0_6.303	yellow	NA	phospholipid-transporting ATPase 3-like; K14802 phospholipid-transporting ATPase [EC:3.6.3.1] (A)	PF16212: Phospholipid-translocating P-type ATPase C-terminal	PREDICTED: phospholipid-transporting ATPase 3-like [Solanum tuberosum]
evm.TU.Hic_asm_0_6.304	black	NA	phospholipid-transporting ATPase 3-like; K14802 phospholipid-transporting ATPase [EC:3.6.3.1] (A)	PF16209: Phospholipid-translocating ATPase N-terminal	PREDICTED: phospholipid-transporting ATPase 3-like [Solanum tuberosum]
evm.TU.Hic_asm_0_6.307	blue	NA	rnf182; ring finger protein 182; K11983 E3 ubiquitin-protein ligase RNF182 [EC:2.3.2.27] (A)	PF13445: RING-type zinc-finger	PREDICTED: E3 ubiquitin-protein ligase RNF182-like [Solanum lycopersicum]
evm.TU.Hic_asm_0_6.308	turquoise	NA	NA	PF05904: Plant protein of unknown function (DUF863)	PREDICTED: uncharacterized protein LOC104244336 [Nicotiana sylvestris]
evm.TU.Hic_asm_0_6.313	red	Molecular Function:RNA binding (GO:0003723);Molecular Function:translation elongation factor activity (GO:0003746)	eukaryotic translation initiation factor 5A-3; K03263 translation initiation factor 5A (A)	PF01287: Eukaryotic elongation factor 5A hypusine, DNA-binding OB fold	eukaryotic translation initiation factor 5A-3 [Solanum lycopersicum]
evm.TU.Hic_asm_0_6.316	turquoise	NA	NA	NA	PREDICTED: uncharacterized protein LOC102587208 [Solanum tuberosum]
evm.TU.Hic_asm_0_6.317	yellow	Molecular Function:nucleic acid binding (GO:0003676);Molecular Function:protein binding (GO:0005515)	AGO7; argonaute 7; K11593 eukaryotic translation initiation factor 2C (A)	PF16486: N-terminal domain of argonaute	argonaute 7 [Solanum lycopersicum]
evm.TU.Hic_asm_0_6.318	brown	Molecular Function:protein kinase activity (GO:0004672);Biological Process:protein phosphorylation (GO:0006468)	protein kinase, putative (EC:2.7.10.2); K17535 serine/threonine-protein kinase TNNI3K [EC:2.7.11.1] (A)	PF07714: Protein tyrosine and serine/threonine kinase	PREDICTED: dual specificity protein kinase splA-like isoform X1 [Solanum tuberosum]
evm.TU.Hic_asm_0_6.322	turquoise	NA	uncharacterized LOC103446271; K13506 glycerol-3-phosphate O-acyltransferase 3/4 [EC:2.3.1.15] (A)	PF10250: GDP-fucose protein O-fucosyltransferase	PREDICTED: uncharacterized protein At1g04910-like [Solanum tuberosum]
evm.TU.Hic_asm_0_6.329	turquoise	Molecular Function:iron ion binding (GO:0005506);Molecular Function:oxidoreductase activity, acting on paired donors, with incorporation or reduction of molecular oxygen (GO:0016705)	trans-cinnamate 4-monooxygenase-like; K00487 trans-cinnamate 4-monooxygenase [EC:1.14.13.11] (A)	PF00067: Cytochrome P450	candidate cinnamic acid 4-hydroxylase [Capsicum annuum]
evm.TU.Hic_asm_0_6.33	red	NA	malonyl CoA-acyl carrier protein transacylase; K00645 [acyl-carrier-protein] S-malonyltransferase [EC:2.3.1.39] (A)	PF00698: Acyl transferase domain	putative acyl-carrier-protein S-malonyltransferase/ transferase [Capsicum annuum]
evm.TU.Hic_asm_0_6.333	turquoise	Molecular Function:methyltransferase activity (GO:0008168)	probable methyltransferase PMT28; K16302 metal transporter CNNM (A)	PF03141: Putative S-adenosyl-L-methionine-dependent methyltransferase	PREDICTED: probable methyltransferase PMT2-like isoform X1 [Solanum tuberosum]
evm.TU.Hic_asm_0_6.334	turquoise	Molecular Function:iron ion binding (GO:0005506);Biological Process:lipid biosynthetic process (GO:0008610)	sphinganine C4-monooxygenase 1-like; K04713 sphinganine C4-monooxygenase [EC:1.14.18.5] (A)	PF04116: Fatty acid hydroxylase superfamily	PREDICTED: sphinganine C(4)-monooxygenase 1-like [Solanum lycopersicum]
evm.TU.Hic_asm_0_6.336	magenta	NA	hypothetical protein; K17495 CUB and sushi domain-containing protein (A)	PF04603: Ran-interacting Mog1 protein	PREDICTED: ran guanine nucleotide release factor isoform X1 [Nicotiana sylvestris]
evm.TU.Hic_asm_0_6.347	brown	NA	midasin; K14572 midasin (A)	NA	PREDICTED: uncharacterized protein LOC104099852 [Nicotiana tomentosiformis]
evm.TU.Hic_asm_0_6.349	red	Molecular Function:RNA binding (GO:0003723);Molecular Function:rRNA binding (GO:0019843)	40S ribosomal protein S9-2; K02997 small subunit ribosomal protein S9e (A)	PF01479: S4 domain	PREDICTED: 40S ribosomal protein S9-2-like [Solanum tuberosum]
evm.TU.Hic_asm_0_6.350	red	Molecular Function:RNA binding (GO:0003723);Molecular Function:rRNA binding (GO:0019843)	40S ribosomal protein S9-2; K02997 small subunit ribosomal protein S9e (A)	PF01479: S4 domain	PREDICTED: 40S ribosomal protein S9-2-like [Solanum tuberosum]
evm.TU.Hic_asm_0_6.351	red	Molecular Function:RNA binding (GO:0003723);Molecular Function:rRNA binding (GO:0019843)	40S ribosomal protein S9-2; K02997 small subunit ribosomal protein S9e (A)	PF01479: S4 domain	PREDICTED: 40S ribosomal protein S9-2 [Phoenix dactylifera]
evm.TU.Hic_asm_0_6.353	brown	Molecular Function:DNA binding (GO:0003677);Biological Process:regulation of transcription, DNA-templated (GO:0006355);Molecular Function:sequence-specific DNA binding (GO:0043565)	homeobox-leucine zipper protein ATHB-13; K09338 homeobox-leucine zipper protein (A)	PF00046: Homeodomain	PREDICTED: homeobox-leucine zipper protein ATHB-13-like [Solanum tuberosum]
evm.TU.Hic_asm_0_6.358	blue	Biological Process:transmembrane transport (GO:0055085)	UDP-galactose/UDP-glucose transporter 3; K15275 solute carrier family 35 (UDP-galactose transporter), member B1 (A)	PF08449: UAA transporter family	PREDICTED: UDP-galactose/UDP-glucose transporter 3 [Nicotiana sylvestris]
evm.TU.Hic_asm_0_6.363	pink	Molecular Function:protein kinase activity (GO:0004672);Biological Process:protein phosphorylation (GO:0006468)	protein kinase 2B, chloroplastic-like; K04733 interleukin-1 receptor-associated kinase 4 [EC:2.7.11.1] (A)	PF07714: Protein tyrosine and serine/threonine kinase	PREDICTED: protein kinase 2B, chloroplastic-like [Solanum tuberosum]
evm.TU.Hic_asm_0_6.373	yellow	NA	NA	NA	PREDICTED: carboxypeptidase Y-like [Solanum tuberosum]
evm.TU.Hic_asm_0_6.375	yellow	NA	similar to membrane associated protein SLP-2; K11293 protein HIRA/HIR1 (A)	PF01145: SPFH domain / Band 7 family	PREDICTED: hypersensitive-induced response protein 2-like [Nicotiana tomentosiformis]
evm.TU.Hic_asm_0_6.376	brown	Molecular Function:protein kinase activity (GO:0004672);Biological Process:protein phosphorylation (GO:0006468)	probable receptor-like protein kinase At5g15080; K04730 interleukin-1 receptor-associated kinase 1 [EC:2.7.11.1] (A)	PF07714: Protein tyrosine and serine/threonine kinase	PREDICTED: probable receptor-like protein kinase At5g15080-like [Solanum tuberosum]
evm.TU.Hic_asm_0_6.378	magenta	NA	NA	NA	PREDICTED: importin-5-like isoform X1 [Nicotiana sylvestris]
evm.TU.Hic_asm_0_6.379	turquoise	NA	transportin-1; K18752 transportin-1 (A)	PF18808: Importin repeat	PREDICTED: importin-5-like isoform X5 [Nicotiana tomentosiformis]
evm.TU.Hic_asm_0_6.382	brown	NA	hypothetical protein; K04079 molecular chaperone HtpG (A)	NA	PREDICTED: F-box/kelch-repeat protein At3g23880-like [Solanum lycopersicum]
evm.TU.Hic_asm_0_6.385	turquoise	NA	putative blue light receptor (ISS); K08282 non-specific serine/threonine protein kinase [EC:2.7.11.1] (A)	PF13426: PAS domain	PREDICTED: protein TWIN LOV 1-like isoform X3 [Solanum tuberosum]
evm.TU.Hic_asm_0_6.386	turquoise	NA	Prkab1b protein; K07199 5'-AMP-activated protein kinase, regulatory beta subunit (A)	PF16561: Glycogen recognition site of AMP-activated protein kinase	PREDICTED: uncharacterized protein LOC102605406 isoform X1 [Solanum tuberosum]
evm.TU.Hic_asm_0_6.389	yellow	NA	uncharacterized LOC104446249; K03094 S-phase kinase-associated protein 1 (A)	PF04601: Domain of unknown function (DUF569)	PREDICTED: uncharacterized protein LOC102599795 [Solanum tuberosum]
evm.TU.Hic_asm_0_6.390	black	Molecular Function:protein binding (GO:0005515);Biological Process:glutathione metabolic process (GO:0006749)	glutathione S-transferase U17-like; K00799 glutathione S-transferase [EC:2.5.1.18] (A)	PF00043: Glutathione S-transferase, C-terminal domain	PREDICTED: glutathione S-transferase U17-like [Nicotiana tomentosiformis]
evm.TU.Hic_asm_0_6.393	pink	Molecular Function:hydrolase activity, hydrolyzing O-glycosyl compounds (GO:0004553);Biological Process:carbohydrate metabolic process (GO:0005975)	beta-glucosidase 40-like; K01188 beta-glucosidase [EC:3.2.1.21] (A)	PF00232: Glycosyl hydrolase family 1	PREDICTED: beta-glucosidase 40-like [Nicotiana sylvestris]
evm.TU.Hic_asm_0_6.40	turquoise	Cellular Component:membrane (GO:0016020)	syntaxin-121-like; K08486 syntaxin 1B/2/3 (A)	PF00804: Syntaxin	PREDICTED: syntaxin-121-like [Solanum lycopersicum]
evm.TU.Hic_asm_0_6.400	turquoise	NA	glucan endo-1,3-beta-glucosidase 2-like; K19891 glucan endo-1,3-beta-glucosidase 1/2/3 [EC:3.2.1.39] (A)	PF07983: X8 domain	PREDICTED: PLASMODESMATA CALLOSE-BINDING PROTEIN 3-like [Nicotiana sylvestris]
evm.TU.Hic_asm_0_6.402	purple	NA	NA	NA	NA
evm.TU.Hic_asm_0_6.404	brown	Molecular Function:protein kinase activity (GO:0004672);Biological Process:protein phosphorylation (GO:0006468)	serine/threonine-protein kinase EDR1; K04424 sterile alpha motif and leucine zipper containing kinase AZK [EC:2.7.11.25] (A)	PF07714: Protein tyrosine and serine/threonine kinase	PREDICTED: serine/threonine-protein kinase EDR1 isoform X2 [Sesamum indicum]
evm.TU.Hic_asm_0_6.41	turquoise	Molecular Function:nucleic acid binding (GO:0003676)	33 kDa ribonucleoprotein, chloroplastic-like; K11294 nucleolin (A)	PF00076: RNA recognition motif. (a.k.a. RRM, RBD, or RNP domain)	PREDICTED: 33 kDa ribonucleoprotein, chloroplastic-like [Solanum tuberosum]
evm.TU.Hic_asm_0_6.411_evm.TU.Hic_asm_0_6.412	brown	NA	NA	NA	PREDICTED: homeobox-leucine zipper protein HAT3-like [Nicotiana tomentosiformis]
evm.TU.Hic_asm_0_6.415	yellow	NA	NA	NA	NA
evm.TU.Hic_asm_0_6.416	brown	Molecular Function:oxidoreductase activity (GO:0016491);Biological Process:oxidation-reduction process (GO:0055114)	NA	PF00175: Oxidoreductase NAD-binding domain	PREDICTED: fruit protein pKIWI502-like [Solanum tuberosum]
evm.TU.Hic_asm_0_6.417	brown	NA	NA	NA	NA
evm.TU.Hic_asm_0_6.419	brown	NA	NA	NA	PREDICTED: uncharacterized protein LOC104105955 [Nicotiana tomentosiformis]
evm.TU.Hic_asm_0_6.42	turquoise	Molecular Function:DNA-binding transcription factor activity (GO:0003700);Biological Process:regulation of transcription, DNA-templated (GO:0006355)	nuclear transcription factor Y subunit A-10; K08064 nuclear transcription factor Y, alpha (A)	PF02045: CCAAT-binding transcription factor (CBF-B/NF-YA) subunit B	PREDICTED: nuclear transcription factor Y subunit A-2-like [Solanum tuberosum]
evm.TU.Hic_asm_0_6.420	turquoise	NA	pheophorbidase; K13544 pheophorbidase [EC:3.1.1.82] (A)	PF12697: Alpha/beta hydrolase family	PREDICTED: putative methylesterase 11, chloroplastic [Nicotiana sylvestris]
evm.TU.Hic_asm_0_6.423	yellow	NA	NA	NA	NA
evm.TU.Hic_asm_0_6.43	turquoise	NA	LINE-1 retrotransposable element ORF2 protein; K18195 rhamnogalacturonan endolyase [EC:4.2.2.23] (A)	PF13966: zinc-binding in reverse transcriptase	PREDICTED: uncharacterized protein LOC104247998 [Nicotiana sylvestris]
evm.TU.Hic_asm_0_6.449	blue	Molecular Function:DNA binding (GO:0003677)	uncharacterized LOC103401427; K13415 protein brassinosteroid insensitive 1 [EC:2.7.10.1 2.7.11.1] (A)	PF03110: SBP domain	PREDICTED: squamosa promoter-binding-like protein 6 [Nicotiana tomentosiformis]
evm.TU.Hic_asm_0_6.450	brown	NA	NA	NA	unnamed protein product [Coffea canephora]
evm.TU.Hic_asm_0_6.5	brown	NA	NA	PF04970: Lecithin retinol acyltransferase	PREDICTED: uncharacterized protein LOC102578879 isoform X1 [Solanum tuberosum]
evm.TU.Hic_asm_0_6.52	turquoise	Molecular Function:protein disulfide oxidoreductase activity (GO:0015035)	uncharacterized protein At5g39865; K17479 glutaredoxin domain-containing cysteine-rich protein 1 (A)	PF00462: Glutaredoxin	PREDICTED: uncharacterized protein At5g39865-like [Nicotiana tomentosiformis]
evm.TU.Hic_asm_0_6.53	red	NA	NA	NA	PREDICTED: uncharacterized protein LOC104102387 [Nicotiana tomentosiformis]
evm.TU.Hic_asm_0_6.59	turquoise	NA	NA	PF06886: Targeting protein for Xklp2 (TPX2) domain	PREDICTED: rab11 family-interacting protein 1-like [Nicotiana sylvestris]
evm.TU.Hic_asm_0_6.6	brown	Molecular Function:transferase activity, transferring glycosyl groups (GO:0016757)	digalactosyldiacylglycerol synthase 1, chloroplastic-like; K09480 digalactosyldiacylglycerol synthase [EC:2.4.1.241] (A)	PF00534: Glycosyl transferases group 1	PREDICTED: digalactosyldiacylglycerol synthase 1, chloroplastic-like [Nicotiana tomentosiformis]
evm.TU.Hic_asm_0_6.60	turquoise	NA	NA	PF02469: Fasciclin domain	PREDICTED: fasciclin-like arabinogalactan protein 17 [Nicotiana sylvestris]
evm.TU.Hic_asm_0_6.61	turquoise	NA	E3 ubiquitin-protein ligase RHF2A-like; K19043 E3 ubiquitin-protein ligase RHF [EC:2.3.2.27] (A)	PF13639: Ring finger domain	PREDICTED: E3 ubiquitin-protein ligase RHF2A-like isoform X1 [Solanum tuberosum]
evm.TU.Hic_asm_0_6.63	red	NA	NA	NA	PREDICTED: uncharacterized protein LOC104228610 [Nicotiana sylvestris]
evm.TU.Hic_asm_0_6.64	purple	NA	NA	PF00929: Exonuclease	PREDICTED: uncharacterized protein LOC102593675 [Solanum tuberosum]
evm.TU.Hic_asm_0_6.66	purple	NA	NA	NA	PREDICTED: uncharacterized protein LOC104085189 isoform X2 [Nicotiana tomentosiformis]
evm.TU.Hic_asm_0_6.83	turquoise	NA	hypothetical protein; K06636 structural maintenance of chromosome 1 (A)	NA	PREDICTED: uncharacterized protein LOC102591344 [Solanum tuberosum]
evm.TU.Hic_asm_0_6.84	blue	NA	putative lysine-specific demethylase JMJD5; K10277 lysine-specific demethylase 8 [EC:1.14.11.27] (A)	PF13621: Cupin-like domain	PREDICTED: putative lysine-specific demethylase JMJD5 [Nicotiana sylvestris]
evm.TU.Hic_asm_0_6.96	turquoise	Biological Process:deadenylation-dependent decapping of nuclear-transcribed mRNA (GO:0000290);Molecular Function:enzyme activator activity (GO:0008047)	mRNA-decapping enzyme-like protein; K12611 mRNA-decapping enzyme 1B [EC:3.-.-.-] (A)	PF06058: Dcp1-like decapping family	PREDICTED: mRNA-decapping enzyme-like protein-like [Solanum tuberosum]
evm.TU.Hic_asm_0_6.99	blue	NA	UDP-glycosyltransferase 73C3-like; K13496 UDP-glucosyl transferase 73C [EC:2.4.1.-] (A)	PF00201: UDP-glucoronosyl and UDP-glucosyl transferase	PREDICTED: UDP-glycosyltransferase 92A1-like [Nicotiana sylvestris]
evm.TU.Hic_asm_0_7.3	green	Biological Process:protein peptidyl-prolyl isomerization (GO:0000413);Molecular Function:peptidyl-prolyl cis-trans isomerase activity (GO:0003755)	photosynthetic NDH subunit of lumenal location 5, chloroplastic; K03768 peptidyl-prolyl cis-trans isomerase B (cyclophilin B) [EC:5.2.1.8] (A)	PF00160: Cyclophilin type peptidyl-prolyl cis-trans isomerase/CLD	PREDICTED: peptidyl-prolyl cis-trans isomerase CYP20-2, chloroplastic-like [Solanum tuberosum]
evm.TU.Hic_asm_0_7.4	turquoise	NA	GTP-binding protein At2g22870-like; K03978 GTP-binding protein (A)	PF01842: ACT domain	PREDICTED: uncharacterized protein LOC104095244 [Nicotiana tomentosiformis]
evm.TU.Hic_asm_0_9.10	blue	NA	NA	PF05938: Plant self-incompatibility protein S1	PREDICTED: uncharacterized protein LOC102602728 [Solanum tuberosum]
evm.TU.Hic_asm_0_9.12	turquoise	Molecular Function:protein dimerization activity (GO:0046983)	hypothetical protein; K11253 histone H3 (A)	PF00010: Helix-loop-helix DNA-binding domain	PREDICTED: transcription factor bHLH49-like isoform X1 [Solanum tuberosum]
evm.TU.Hic_asm_0_9.13	turquoise	Molecular Function:ion channel activity (GO:0005216);Biological Process:ion transport (GO:0006811)	cnga2; cyclic nucleotide gated channel alpha 2; K04949 cyclic nucleotide gated channel alpha 2 (A)	PF00027: Cyclic nucleotide-binding domain	potassium channel NtKC1 [Nicotiana tabacum]
evm.TU.Hic_asm_0_9.19	brown	NA	NA	PF13966: zinc-binding in reverse transcriptase	PREDICTED: uncharacterized protein LOC104225070 [Nicotiana sylvestris]
evm.TU.Hic_asm_0_9.21	brown	Biological Process:proteolysis (GO:0006508);Molecular Function:cysteine-type peptidase activity (GO:0008234)	sentrin-specific protease 1-like; K08592 sentrin-specific protease 1 [EC:3.4.22.68] (A)	PF02902: Ulp1 protease family, C-terminal catalytic domain	PREDICTED: uncharacterized protein LOC104647970 [Solanum lycopersicum]
evm.TU.Hic_asm_0_9.22	brown	NA	NA	PF09331: Domain of unknown function (DUF1985)	PREDICTED: uncharacterized protein LOC102592741, partial [Solanum tuberosum]
evm.TU.Hic_asm_0_9.23	purple	NA	NA	NA	NA
evm.TU.Hic_asm_0_9.24	green	NA	NA	NA	PREDICTED: uncharacterized protein LOC101261845 [Solanum lycopersicum]
evm.TU.Hic_asm_0_9.25	green	NA	NA	NA	PREDICTED: uncharacterized protein LOC101261845 [Solanum lycopersicum]
evm.TU.Hic_asm_0_9.26	yellow	Molecular Function:adenosylmethionine decarboxylase activity (GO:0004014);Biological Process:spermine biosynthetic process (GO:0006597)	S-adenosylmethionine decarboxylase proenzyme-like; K01611 S-adenosylmethionine decarboxylase [EC:4.1.1.50] (A)	PF01536: Adenosylmethionine decarboxylase	PREDICTED: S-adenosylmethionine decarboxylase proenzyme-like [Solanum tuberosum]
evm.TU.Hic_asm_0_9.41	red	NA	NA	NA	PREDICTED: uncharacterized protein LOC101261845 [Solanum lycopersicum]
evm.TU.Hic_asm_0_9.42	red	NA	NA	NA	PREDICTED: uncharacterized protein LOC101261845 [Solanum lycopersicum]
evm.TU.Hic_asm_0_9.66	turquoise	Molecular Function:protein kinase activity (GO:0004672);Molecular Function:ATP binding (GO:0005524)	proline-rich receptor-like protein kinase PERK9; K04733 interleukin-1 receptor-associated kinase 4 [EC:2.7.11.1] (A)	PF00069: Protein kinase domain	PREDICTED: proline-rich receptor-like protein kinase PERK9 [Solanum lycopersicum]
evm.TU.Hic_asm_0_9.67	brown	Molecular Function:calcium ion binding (GO:0005509)	probable calcium-binding protein CML15; K13448 calcium-binding protein CML (A)	PF13499: EF-hand domain pair	PREDICTED: probable calcium-binding protein CML15 [Nicotiana tomentosiformis]
evm.TU.Hic_asm_1_1.12	blue	NA	pirin-like protein; K06911 uncharacterized protein (A)	PF02678: Pirin	PREDICTED: pirin-like protein [Nicotiana sylvestris]
evm.TU.Hic_asm_1_1.6	green	Molecular Function:hydrolase activity, acting on ester bonds (GO:0016788)	GDSL-like Lipase/Acylhydrolase superfamily protein; K01206 alpha-L-fucosidase [EC:3.2.1.51] (A)	PF00657: GDSL-like Lipase/Acylhydrolase	PREDICTED: LOW QUALITY PROTEIN: GDSL esterase/lipase At3g26430-like [Nicotiana sylvestris]
evm.TU.Hic_asm_1_1.9	black	NA	NA	NA	PREDICTED: uncharacterized protein LOC102582734 [Solanum tuberosum]
evm.TU.Hic_asm_1_10.10	turquoise	NA	F-box and associated interaction domain protein; K11649 SWI/SNF related-matrix-associated actin-dependent regulator of chromatin subfamily C (A)	PF07734: F-box associated	PREDICTED: F-box protein CPR30-like isoform X1 [Solanum tuberosum]
evm.TU.Hic_asm_1_10.14	brown	Molecular Function:single-stranded DNA binding (GO:0003697);Biological Process:cellular response to DNA damage stimulus (GO:0006974)	GB14529; protein tyrosine phosphatase 61F ortholog; K05696 tyrosine-protein phosphatase non-receptor type 1 [EC:3.1.3.48] (A)	PF02586: SOS response associated peptidase (SRAP)	PREDICTED: embryonic stem cell-specific 5-hydroxymethylcytosine-binding protein isoform X2 [Nicotiana sylvestris]
evm.TU.Hic_asm_1_10.18	brown	Molecular Function:nucleotide binding (GO:0000166);Molecular Function:aminoacyl-tRNA ligase activity (GO:0004812)	asparagine--tRNA ligase, cytoplasmic 2; K01893 asparaginyl-tRNA synthetase [EC:6.1.1.22] (A)	PF00152: tRNA synthetases class II (D, K and N)	PREDICTED: asparagine--tRNA ligase, cytoplasmic 2 isoform X1 [Nicotiana tomentosiformis]
evm.TU.Hic_asm_1_10.21	green	Molecular Function:GTPase activity (GO:0003924);Molecular Function:GTP binding (GO:0005525)	ras-related protein RABA5e; K07904 Ras-related protein Rab-11A (A)	PF00071: Ras family	PREDICTED: ras-related protein RABA5b-like [Nicotiana sylvestris]
evm.TU.Hic_asm_1_10.23	turquoise	NA	uncharacterized LOC104585983; K03189 urease accessory protein (A)	PF03188: Eukaryotic cytochrome b561	PREDICTED: cytochrome b561 and DOMON domain-containing protein At3g25290-like [Nicotiana sylvestris]
evm.TU.Hic_asm_1_10.26	turquoise	NA	NA	PF04526: Protein of unknown function (DUF568)	PREDICTED: cytochrome b561 and DOMON domain-containing protein At3g25290-like [Nicotiana tomentosiformis]
evm.TU.Hic_asm_1_10.28	brown	Molecular Function:protein kinase activity (GO:0004672);Molecular Function:ATP binding (GO:0005524)	Phototropin 1 isoform 1; K08282 non-specific serine/threonine protein kinase [EC:2.7.11.1] (A)	PF00069: Protein kinase domain	PREDICTED: serine/threonine-protein kinase OXI1-like [Nicotiana sylvestris]
evm.TU.Hic_asm_1_10.30	blue	Molecular Function:ubiquitin-protein transferase activity (GO:0004842);Molecular Function:protein binding (GO:0005515);Biological Process:protein ubiquitination (GO:0016567)	E3 ubiquitin-protein ligase CHIP; K09561 STIP1 homology and U-box containing protein 1 [EC:2.3.2.27] (A)	PF13181: Tetratricopeptide repeat	PREDICTED: E3 ubiquitin-protein ligase CHIP-like isoform X1 [Nicotiana sylvestris]
evm.TU.Hic_asm_1_10.34	brown	NA	NA	PF04720: PDDEXK-like family of unknown function	PREDICTED: uncharacterized protein LOC104111312 [Nicotiana tomentosiformis]
evm.TU.Hic_asm_1_10.37	turquoise	Molecular Function:protein dimerization activity (GO:0046983)	hypothetical protein; K11253 histone H3 (A)	PF00010: Helix-loop-helix DNA-binding domain	PREDICTED: transcription factor bHLH78-like [Solanum tuberosum]
evm.TU.Hic_asm_1_10.38	turquoise	NA	CSLA1-1; glycosyltransferase family 2 protein; K13680 beta-mannan synthase [EC:2.4.1.32] (A)	PF13632: Glycosyl transferase family group 2	PREDICTED: probable xyloglucan glycosyltransferase 6 [Solanum lycopersicum]
evm.TU.Hic_asm_1_10.39	red	NA	pco103958; uncharacterized LOC100193830; K02995 small subunit ribosomal protein S8e (A)	PF01201: Ribosomal protein S8e	uncharacterized protein LOC100193830 [Zea mays]
evm.TU.Hic_asm_1_10.4	brown	Molecular Function:hydrolase activity (GO:0016787)	endo-1,3;1,4-beta-D-glucanase-like; K01061 carboxymethylenebutenolidase [EC:3.1.1.45] (A)	PF01738: Dienelactone hydrolase family	PREDICTED: endo-1,3;1,4-beta-D-glucanase-like isoform X4 [Solanum tuberosum]
evm.TU.Hic_asm_1_10.40	blue	Molecular Function:peptidyl-prolyl cis-trans isomerase activity (GO:0003755);Molecular Function:protein binding (GO:0005515)	peptidyl-prolyl cis-trans isomerase FKBP62-like; K09571 FK506-binding protein 4/5 [EC:5.2.1.8] (A)	PF00254: FKBP-type peptidyl-prolyl cis-trans isomerase	PREDICTED: peptidyl-prolyl cis-trans isomerase FKBP62-like [Nicotiana sylvestris]
evm.TU.Hic_asm_1_10.41	brown	Molecular Function:peptidyl-prolyl cis-trans isomerase activity (GO:0003755)	peptidyl-prolyl cis-trans isomerase FKBP15-1-like; K09569 FK506-binding protein 2 [EC:5.2.1.8] (A)	PF00254: FKBP-type peptidyl-prolyl cis-trans isomerase	peptidyl-prolyl cis-trans isomerase FKBP15-1-like precursor [Solanum tuberosum]
evm.TU.Hic_asm_1_10.5	brown	Molecular Function:transferase activity, transferring acyl groups other than amino-acyl groups (GO:0016747)	acylsugar acyltransferase 3-like; K13065 shikimate O-hydroxycinnamoyltransferase [EC:2.3.1.133] (A)	PF02458: Transferase family	PREDICTED: deacetylvindoline O-acetyltransferase-like isoform X2 [Solanum tuberosum]
evm.TU.Hic_asm_1_11.1	turquoise	Molecular Function:protein kinase activity (GO:0004672);Biological Process:protein phosphorylation (GO:0006468)	probable receptor protein kinase TMK1; K00924 [EC:2.7.1.-] (A)	PF08263: Leucine rich repeat N-terminal domain	PREDICTED: probable receptor protein kinase TMK1 [Solanum lycopersicum]
evm.TU.Hic_asm_1_11.12	turquoise	NA	GTP cyclohydrolase 1; K01495 GTP cyclohydrolase I [EC:3.5.4.16] (A)	PF01227: GTP cyclohydrolase I	PREDICTED: uncharacterized protein LOC104235303 [Nicotiana sylvestris]
evm.TU.Hic_asm_1_11.13	turquoise	NA	UDP-Glycosyltransferase superfamily protein; K17193 anthocyanidin 3-O-glucoside 2'''-O-xylosyltransferase [EC:2.4.2.51] (A)	PF00201: UDP-glucoronosyl and UDP-glucosyl transferase	PREDICTED: anthocyanidin 3-O-glucosyltransferase [Nicotiana sylvestris]
evm.TU.Hic_asm_1_11.14	tan	Biological Process:oxidation-reduction process (GO:0055114)	hypothetical protein; K18980 2-methylene-furan-3-one reductase [EC:1.3.1.105] (A)	PF08240: Alcohol dehydrogenase GroES-like domain	PREDICTED: putative quinone-oxidoreductase homolog, chloroplastic [Nicotiana tomentosiformis]
evm.TU.Hic_asm_1_11.15	black	Biological Process:oxidation-reduction process (GO:0055114)	hypothetical protein; K18980 2-methylene-furan-3-one reductase [EC:1.3.1.105] (A)	PF08240: Alcohol dehydrogenase GroES-like domain	PREDICTED: putative quinone-oxidoreductase homolog, chloroplastic [Nicotiana tomentosiformis]
evm.TU.Hic_asm_1_11.16	greenyellow	Biological Process:oxidation-reduction process (GO:0055114)	hypothetical protein; K18980 2-methylene-furan-3-one reductase [EC:1.3.1.105] (A)	PF13602: Zinc-binding dehydrogenase	PREDICTED: putative quinone-oxidoreductase homolog, chloroplastic [Nicotiana tomentosiformis]
evm.TU.Hic_asm_1_11.18	brown	NA	cell division control protein 48-like; K08900 mitochondrial chaperone BCS1 (A)	PF05542: Protein of unknown function (DUF760)	PREDICTED: uncharacterized protein LOC104215037 [Nicotiana sylvestris]
evm.TU.Hic_asm_1_11.2	turquoise	Molecular Function:hydrolase activity, hydrolyzing O-glycosyl compounds (GO:0004553);Biological Process:carbohydrate metabolic process (GO:0005975)	hypothetical protein; K19891 glucan endo-1,3-beta-glucosidase 1/2/3 [EC:3.2.1.39] (A)	PF07983: X8 domain	PREDICTED: probable glucan endo-1,3-beta-glucosidase A6-like [Solanum tuberosum]
evm.TU.Hic_asm_1_11.38	brown	NA	NA	NA	PREDICTED: uncharacterized protein LOC104238943 [Nicotiana sylvestris]
evm.TU.Hic_asm_1_11.39	brown	Molecular Function:DNA-binding transcription factor activity (GO:0003700);Biological Process:regulation of transcription, DNA-templated (GO:0006355)	NA	PF00847: AP2 domain	PREDICTED: ethylene-responsive transcription factor-like protein At4g13040 isoform X2 [Nicotiana sylvestris]
evm.TU.Hic_asm_1_11.41	turquoise	NA	NA	NA	PREDICTED: uncharacterized protein LOC102595482 [Solanum tuberosum]
evm.TU.Hic_asm_1_11.45	turquoise	NA	NA	NA	NA
evm.TU.Hic_asm_1_11.46	pink	NA	E3 ubiquitin-protein ligase RING2-like; K10695 E3 ubiquitin-protein ligase RNF1/2 [EC:2.3.2.27] (A)	PF13923: Zinc finger, C3HC4 type (RING finger)	PREDICTED: E3 ubiquitin-protein ligase RNF4-like [Nicotiana tomentosiformis]
evm.TU.Hic_asm_1_11.48	midnightblue	NA	RPM1-interacting protein 4; K13456 RPM1-interacting protein 4 (A)	PF05627: Cleavage site for pathogenic type III effector avirulence factor Avr	PREDICTED: RPM1-interacting protein 4 isoform X2 [Nicotiana tomentosiformis]
evm.TU.Hic_asm_1_11.55	blue	NA	NA	NA	PREDICTED: uncharacterized protein LOC104109673 [Nicotiana tomentosiformis]
evm.TU.Hic_asm_1_11.58	turquoise	NA	hypothetical protein; K10604 E3 ubiquitin-protein ligase MGRN1 [EC:2.3.2.27] (A)	PF13920: Zinc finger, C3HC4 type (RING finger)	PREDICTED: E3 ubiquitin-protein ligase BRE1-like [Nicotiana sylvestris]
evm.TU.Hic_asm_1_11.6	green	Biological Process:oxidation-reduction process (GO:0055114)	hypothetical protein; K18980 2-methylene-furan-3-one reductase [EC:1.3.1.105] (A)	PF08240: Alcohol dehydrogenase GroES-like domain	PREDICTED: putative quinone-oxidoreductase homolog, chloroplastic [Nicotiana tomentosiformis]
evm.TU.Hic_asm_1_11.63	purple	NA	NA	NA	NA
evm.TU.Hic_asm_1_11.66	brown	NA	NA	PF09335: SNARE associated Golgi protein	PREDICTED: uncharacterized protein LOC102592262 [Solanum tuberosum]
evm.TU.Hic_asm_1_11.67	turquoise	Molecular Function:protein kinase activity (GO:0004672);Molecular Function:protein binding (GO:0005515);Molecular Function:ATP binding (GO:0005524)	hypothetical protein; K16224 senescence-induced receptor-like serine/threonine-protein kinase (A)	PF00069: Protein kinase domain	PREDICTED: probable LRR receptor-like serine/threonine-protein kinase At5g48740-like [Solanum tuberosum]
evm.TU.Hic_asm_1_11.8	turquoise	Molecular Function:iron ion binding (GO:0005506);Molecular Function:oxidoreductase activity, acting on paired donors, with incorporation or reduction of molecular oxygen (GO:0016705)	cytochrome P450 82C4-like; K17961 cytochrome P450, family 82, subfamily G, polypeptide 1 [EC:1.14.-.-] (A)	PF00067: Cytochrome P450	PREDICTED: cytochrome P450 82C4-like [Nicotiana sylvestris]
evm.TU.Hic_asm_1_12.10	purple	Molecular Function:cyclin-dependent protein serine/threonine kinase inhibitor activity (GO:0004861);Cellular Component:nucleus (GO:0005634)	NA	PF02234: Cyclin-dependent kinase inhibitor	KRP [Lycium chinense]
evm.TU.Hic_asm_1_12.12	blue	Molecular Function:peptidase activity (GO:0008233)	endo-beta-N-acetylglucosaminidase (EC:3.2.1.96); K01227 mannosyl-glycoprotein endo-beta-N-acetylglucosaminidase [EC:3.2.1.96] (A)	PF05903: PPPDE putative peptidase domain	PREDICTED: desumoylating isopeptidase 1 [Solanum lycopersicum]
evm.TU.Hic_asm_1_12.26	green	NA	NA	NA	PREDICTED: uncharacterized protein At4g13200, chloroplastic [Nicotiana tomentosiformis]
evm.TU.Hic_asm_1_12.27	red	Cellular Component:integral component of membrane (GO:0016021);Biological Process:vesicle-mediated transport (GO:0016192)	vesicle-associated membrane protein 722; K08511 vesicle-associated membrane protein 72 (A)	PF13774: Regulated-SNARE-like domain	PREDICTED: vesicle-associated membrane protein 722 [Solanum lycopersicum]
evm.TU.Hic_asm_1_12.28	brown	Molecular Function:pantoate-beta-alanine ligase activity (GO:0004592);Biological Process:pantothenate biosynthetic process (GO:0015940)	pantoate--beta-alanine ligase; K01918 pantoate--beta-alanine ligase [EC:6.3.2.1] (A)	PF02569: Pantoate-beta-alanine ligase	PREDICTED: pantoate--beta-alanine ligase-like [Nicotiana tomentosiformis]
evm.TU.Hic_asm_1_12.30	green	NA	NA	PF14559: Tetratricopeptide repeat	PREDICTED: protein SULFUR DEFICIENCY-INDUCED 1 [Solanum lycopersicum]
evm.TU.Hic_asm_1_12.32	yellow	NA	NA	NA	PREDICTED: uncharacterized protein LOC104118834 [Nicotiana tomentosiformis]
evm.TU.Hic_asm_1_12.37	turquoise	Molecular Function:transferase activity, transferring acyl groups other than amino-acyl groups (GO:0016747)	3-ketoacyl-CoA thiolase 2, peroxisomal-like; K07513 acetyl-CoA acyltransferase 1 [EC:2.3.1.16] (A)	PF02803: Thiolase, C-terminal domain	PREDICTED: 3-ketoacyl-CoA thiolase 2, peroxisomal-like [Nicotiana tomentosiformis]
evm.TU.Hic_asm_1_12.39	yellow	Molecular Function:protein kinase activity (GO:0004672);Molecular Function:protein binding (GO:0005515);Biological Process:protein phosphorylation (GO:0006468)	serine/threonine protein kinase, putative (EC:2.7.10.2); K04422 mitogen-activated protein kinase kinase kinase 13 [EC:2.7.11.25] (A)	PF00564: PB1 domain	PREDICTED: uncharacterized protein LOC102589343 isoform X1 [Solanum tuberosum]
evm.TU.Hic_asm_1_12.41	turquoise	NA	sterol 3-beta-glucosyltransferase UGT80A2-like; K05841 sterol 3beta-glucosyltransferase [EC:2.4.1.173] (A)	NA	PREDICTED: sterol 3-beta-glucosyltransferase UGT80A2-like isoform X3 [Solanum lycopersicum]
evm.TU.Hic_asm_1_12.45	turquoise	NA	probable pectate lyase 8; K01728 pectate lyase [EC:4.2.2.2] (A)	PF00544: Pectate lyase	PREDICTED: probable pectate lyase 20-like [Solanum tuberosum]
evm.TU.Hic_asm_1_12.46	turquoise	Molecular Function:protein kinase activity (GO:0004672);Molecular Function:protein binding (GO:0005515);Biological Process:protein phosphorylation (GO:0006468)	hypothetical protein; K00924 [EC:2.7.1.-] (A)	PF07714: Protein tyrosine and serine/threonine kinase	PREDICTED: putative kinase-like protein TMKL1-like [Solanum tuberosum]
evm.TU.Hic_asm_1_12.47	blue	NA	NA	NA	PREDICTED: uncharacterized protein LOC104649544 [Solanum lycopersicum]
evm.TU.Hic_asm_1_12.5	turquoise	Molecular Function:protein binding (GO:0005515)	uncharacterized LOC100839967; K15095 (+)-neomenthol dehydrogenase [EC:1.1.1.208] (A)	PF00651: BTB/POZ domain	PREDICTED: BTB/POZ domain-containing protein At5g48800-like [Solanum tuberosum]
evm.TU.Hic_asm_1_12.54	black	NA	NA	NA	NA
evm.TU.Hic_asm_1_12.60	blue	Molecular Function:DNA binding (GO:0003677)	AP2/ERF and B3 domain-containing protein Os01g0141000-like; K09287 RAV-like factor (A)	PF02362: B3 DNA binding domain	PREDICTED: B3 domain-containing transcription factor ABI3-like [Nicotiana tomentosiformis]
evm.TU.Hic_asm_1_12.68	turquoise	NA	NA	NA	PREDICTED: glycine-rich cell wall structural protein-like [Nicotiana sylvestris]
evm.TU.Hic_asm_1_12.69	brown	Molecular Function:ATP binding (GO:0005524);Molecular Function:ATPase activity (GO:0016887)	26S proteasome regulatory subunit 4 homolog A; K03062 26S proteasome regulatory subunit T2 (A)	PF17862: AAA+ lid domain	PREDICTED: 26S proteasome regulatory subunit 4 homolog A-like [Nicotiana sylvestris]
evm.TU.Hic_asm_1_12.70	blue	Molecular Function:protein dimerization activity (GO:0046983)	transcription factor PIF4-like; K16189 phytochrome-interacting factor 4 (A)	PF00010: Helix-loop-helix DNA-binding domain	PREDICTED: transcription factor PIF1-like [Nicotiana tomentosiformis]
evm.TU.Hic_asm_1_12.73	turquoise	Molecular Function:protein binding (GO:0005515)	CLIP-associated protein-like; K16578 CLIP-associating protein 1/2 (A)	PF12348: CLASP N terminal	PREDICTED: CLIP-associated protein-like [Solanum tuberosum]
evm.TU.Hic_asm_1_12.74	turquoise	Molecular Function:hydrolase activity, acting on ester bonds (GO:0016788)	hypothetical protein; K00679 phospholipid:diacylglycerol acyltransferase [EC:2.3.1.158] (A)	PF00657: GDSL-like Lipase/Acylhydrolase	PREDICTED: GDSL esterase/lipase At4g28780-like [Nicotiana sylvestris]
evm.TU.Hic_asm_1_12.75	brown	Cellular Component:integral component of membrane (GO:0016021)	tetraspanin-19; K17345 tetraspanin-5 (A)	PF00335: Tetraspanin family	PREDICTED: tetraspanin-20-like [Nicotiana tomentosiformis]
evm.TU.Hic_asm_1_12.77	yellow	NA	homeobox-leucine zipper protein HAT5-like; K09338 homeobox-leucine zipper protein (A)	PF14383: DUF761-associated sequence motif	PREDICTED: uncharacterized protein LOC104089467 isoform X2 [Nicotiana tomentosiformis]
evm.TU.Hic_asm_1_12.79	brown	Cellular Component:photosystem I (GO:0009522);Cellular Component:photosystem I reaction center (GO:0009538)	photosystem I reaction center subunit IV B, chloroplastic; K02693 photosystem I subunit IV (A)	PF02427: Photosystem I reaction centre subunit IV / PsaE	PREDICTED: photosystem I reaction center subunit IV B, chloroplastic [Solanum lycopersicum]
evm.TU.Hic_asm_1_12.89	yellow	Molecular Function:motor activity (GO:0003774);Molecular Function:protein binding (GO:0005515);Molecular Function:ATP binding (GO:0005524);Biological Process:actin filament organization (GO:0007015)	myosin-6; K10357 myosin V (A)	PF00063: Myosin head (motor domain)	PREDICTED: myosin-6-like [Solanum lycopersicum]
evm.TU.Hic_asm_1_12.94	turquoise	Molecular Function:protein kinase activity (GO:0004672);Biological Process:protein phosphorylation (GO:0006468)	serine/threonine-protein kinase PBS1-like; K13430 serine/threonine-protein kinase PBS1 [EC:2.7.11.1] (A)	PF07714: Protein tyrosine and serine/threonine kinase	PREDICTED: receptor-like serine/threonine-protein kinase ALE2 [Nicotiana tomentosiformis]
evm.TU.Hic_asm_1_13.124	turquoise	Molecular Function:DNA-binding transcription factor activity (GO:0003700);Biological Process:regulation of transcription, DNA-templated (GO:0006355)	ethylene-responsive transcription factor 1B; K14516 ethylene-responsive transcription factor 1 (A)	PF00847: AP2 domain	PREDICTED: ethylene-responsive transcription factor 1B-like [Nicotiana tomentosiformis]
evm.TU.Hic_asm_1_13.131	brown	NA	2'-deoxymugineic-acid 2'-dioxygenase-like; K18054 2'-deoxymugineic-acid 2'-dioxygenase / mugineic-acid 3-dioxygenase [EC:1.14.11.24 1.14.11.25] (A)	PF14226: non-haem dioxygenase in morphine synthesis N-terminal	PREDICTED: hyoscyamine 6-dioxygenase-like [Nicotiana tomentosiformis]
evm.TU.Hic_asm_1_13.132	turquoise	Molecular Function:oxidoreductase activity (GO:0016491);Biological Process:oxidation-reduction process (GO:0055114)	Os07g0169600; K18054 2'-deoxymugineic-acid 2'-dioxygenase / mugineic-acid 3-dioxygenase [EC:1.14.11.24 1.14.11.25] (A)	PF14226: non-haem dioxygenase in morphine synthesis N-terminal	PREDICTED: hyoscyamine 6-dioxygenase-like [Nicotiana tomentosiformis]
evm.TU.Hic_asm_1_13.135	yellow	Molecular Function:protein binding (GO:0005515)	nephrocystin-3-like; K19360 nephrocystin-3 (A)	PF13424: Tetratricopeptide repeat	PREDICTED: uncharacterized protein LOC104238333 [Nicotiana sylvestris]
evm.TU.Hic_asm_1_13.142	brown	Molecular Function:DNA binding (GO:0003677);Molecular Function:NAD+ ADP-ribosyltransferase activity (GO:0003950);Biological Process:protein ADP-ribosylation (GO:0006471);Molecular Function:zinc ion binding (GO:0008270)	poly [ADP-ribose] polymerase 1; K10798 poly [ADP-ribose] polymerase [EC:2.4.2.30] (A)	PF00644: Poly(ADP-ribose) polymerase catalytic domain	PREDICTED: poly [ADP-ribose] polymerase 1-like [Solanum tuberosum]
evm.TU.Hic_asm_1_13.145	blue	Molecular Function:protein binding (GO:0005515)	KLHL34; kelch-like family member 34; K10469 kelch-like protein 34 (A)	PF01344: Kelch motif	PREDICTED: F-box/kelch-repeat protein OR23 [Nicotiana sylvestris]
evm.TU.Hic_asm_1_13.15_evm.TU.Hic_asm_1_13.16	turquoise	NA	NA	NA	PREDICTED: uncharacterized protein LOC102584432 [Solanum tuberosum]
evm.TU.Hic_asm_1_13.152	blue	Molecular Function:iron ion binding (GO:0005506);Molecular Function:oxidoreductase activity, acting on paired donors, with incorporation or reduction of molecular oxygen (GO:0016705)	cytochrome P450 94A2-like; K13407 fatty acid omega-hydroxylase [EC:1.14.-.-] (A)	PF00067: Cytochrome P450	PREDICTED: cytochrome P450 94A2-like [Nicotiana tomentosiformis]
evm.TU.Hic_asm_1_13.155	turquoise	NA	uncharacterized LOC105650214; K13407 fatty acid omega-hydroxylase [EC:1.14.-.-] (A)	PF04576: Zein-binding	PREDICTED: uncharacterized protein LOC104104974 isoform X1 [Nicotiana tomentosiformis]
evm.TU.Hic_asm_1_13.158	brown	NA	NA	NA	PREDICTED: uncharacterized protein LOC104088254 [Nicotiana tomentosiformis]
evm.TU.Hic_asm_1_13.162	blue	Molecular Function:RNA binding (GO:0003723)	flowering locus K homology domain-like; K13162 poly(rC)-binding protein 2/3/4 (A)	PF00013: KH domain	PREDICTED: poly(rC)-binding protein 3-like isoform X1 [Nicotiana tomentosiformis]
evm.TU.Hic_asm_1_13.169	black	Molecular Function:DNA-binding transcription factor activity (GO:0003700);Biological Process:regulation of transcription, DNA-templated (GO:0006355)	WRKY transcription factor, putative; K13425 WRKY transcription factor 22 (A)	PF10533: Plant zinc cluster domain	PREDICTED: probable WRKY transcription factor 21 [Nicotiana tomentosiformis]
evm.TU.Hic_asm_1_13.170	blue	NA	NA	NA	NA
evm.TU.Hic_asm_1_13.173	brown	NA	E3 ubiquitin protein ligase DRIP2; K16277 E3 ubiquitin-protein ligase DRIP [EC:2.3.2.27] (A)	PF13923: Zinc finger, C3HC4 type (RING finger)	PREDICTED: E3 ubiquitin protein ligase DRIP2-like [Nicotiana tomentosiformis]
evm.TU.Hic_asm_1_13.174	turquoise	Cellular Component:membrane (GO:0016020);Biological Process:metal ion transport (GO:0030001)	magnesium transporter MRS2-I-like; K16075 magnesium transporter (A)	PF01544: CorA-like Mg2+ transporter protein	PREDICTED: magnesium transporter MRS2-I-like [Solanum tuberosum]
evm.TU.Hic_asm_1_13.180	brown	Cellular Component:chloroplast (GO:0009507);Cellular Component:photosystem II (GO:0009523)	photosystem II reaction center W protein, chloroplastic; K02721 photosystem II PsbW protein (A)	PF07123: Photosystem II reaction centre W protein (PsbW)	PREDICTED: photosystem II reaction center W protein, chloroplastic-like [Solanum tuberosum]
evm.TU.Hic_asm_1_13.181	brown	Molecular Function:oxidoreductase activity (GO:0016491);Biological Process:cell redox homeostasis (GO:0045454);Biological Process:oxidation-reduction process (GO:0055114)	GR; glutathione reductase, chloroplastic (EC:1.8.1.7); K00383 glutathione reductase (NADPH) [EC:1.8.1.7] (A)	PF07992: Pyridine nucleotide-disulphide oxidoreductase	chloroplast glutathione reductase [Solanum lycopersicum]
evm.TU.Hic_asm_1_13.185	brown	Molecular Function:protein binding (GO:0005515)	F-box/LRR-repeat protein 17-like; K10268 F-box and leucine-rich repeat protein 2/20 (A)	PF00646: F-box domain	PREDICTED: F-box/LRR-repeat protein 17-like [Solanum tuberosum]
evm.TU.Hic_asm_1_13.19	turquoise	Molecular Function:protein binding (GO:0005515);Cellular Component:nucleus (GO:0005634);Molecular Function:zinc ion binding (GO:0008270);Molecular Function:histone-lysine N-methyltransferase activity (GO:0018024)	Ehmt1; euchromatic histone-lysine N-methyltransferase 1; K11420 euchromatic histone-lysine N-methyltransferase [EC:2.1.1.43] (A)	PF05033: Pre-SET motif	PREDICTED: histone-lysine N-methyltransferase SUVR2-like [Solanum tuberosum]
evm.TU.Hic_asm_1_13.193	brown	NA	auxin-induced protein 22D-like; K14484 auxin-responsive protein IAA (A)	PF02309: AUX/IAA family	PREDICTED: auxin-induced protein 22D-like [Nicotiana tomentosiformis]
evm.TU.Hic_asm_1_13.196	brown	Molecular Function:protein dimerization activity (GO:0046983)	PIF3; hypothetical protein; K12126 phytochrome-interacting factor 3 (A)	PF00010: Helix-loop-helix DNA-binding domain	PREDICTED: transcription factor UNE12-like [Solanum tuberosum]
evm.TU.Hic_asm_1_13.21	red	Molecular Function:structural constituent of ribosome (GO:0003735);Cellular Component:ribosome (GO:0005840)	60S ribosomal protein L23; K02894 large subunit ribosomal protein L23e (A)	PF00238: Ribosomal protein L14p/L23e	PREDICTED: 60S ribosomal protein L23-like [Solanum tuberosum]
evm.TU.Hic_asm_1_13.222	blue	Molecular Function:methyltransferase activity (GO:0008168)	2-methyl-6-phytyl-1,4-hydroquinone methyltransferase, chloroplastic; K12502 MPBQ/MSBQ methyltransferase [EC:2.1.1.295] (A)	PF08241: Methyltransferase domain	2-methyl-6-phytyl-1,4-benzoquinone methyltransferase 1 [Solanum pennellii]
evm.TU.Hic_asm_1_13.224	turquoise	Biological Process:nucleoside triphosphate catabolic process (GO:0009143);Molecular Function:nucleoside-triphosphate diphosphatase activity (GO:0047429)	dCTP pyrophosphatase 1-like; K16904 dCTP diphosphatase [EC:3.6.1.12] (A)	PF03819: MazG nucleotide pyrophosphohydrolase domain	PREDICTED: dCTP pyrophosphatase 1-like [Solanum lycopersicum]
evm.TU.Hic_asm_1_13.231	green	Molecular Function:protein binding (GO:0005515)	protein FAN-like; K18953 factor associated with neutral sphingomyelinase activation (A)	PF14844: PH domain associated with Beige/BEACH	PREDICTED: BEACH domain-containing protein lvsA-like [Solanum tuberosum]
evm.TU.Hic_asm_1_13.235	blue	NA	Beta-galactosidase 17; K12309 beta-galactosidase [EC:3.2.1.23] (A)	NA	PREDICTED: zinc finger protein NUTCRACKER-like [Nicotiana sylvestris]
evm.TU.Hic_asm_1_13.237	pink	Molecular Function:DNA-binding transcription factor activity (GO:0003700);Biological Process:regulation of transcription, DNA-templated (GO:0006355)	heat stress transcription factor A-7a-like; K09419 heat shock transcription factor, other eukaryote (A)	PF00447: HSF-type DNA-binding	PREDICTED: heat stress transcription factor A-7a-like isoform X1 [Nicotiana tomentosiformis]
evm.TU.Hic_asm_1_13.239	green	NA	NA	NA	NA
evm.TU.Hic_asm_1_13.24	turquoise	NA	Os03g0332500; K02866 large subunit ribosomal protein L10e (A)	PF03767: HAD superfamily, subfamily IIIB (Acid phosphatase)	PREDICTED: acid phosphatase 1-like [Sesamum indicum]
evm.TU.Hic_asm_1_13.240	purple	NA	probable glycosyltransferase At3g42180; K18789 xylogalacturonan beta-1,3-xylosyltransferase [EC:2.4.2.41] (A)	NA	Transposon MuDR mudrA-like protein, putative [Solanum demissum]
evm.TU.Hic_asm_1_13.248	magenta	NA	serine/threonine-protein phosphatase 5-like; K04460 serine/threonine-protein phosphatase 5 [EC:3.1.3.16] (A)	NA	PREDICTED: serine/threonine-protein phosphatase 5-like isoform X1 [Solanum tuberosum]
evm.TU.Hic_asm_1_13.254	turquoise	NA	chlorophyllase-2, chloroplastic; K08099 chlorophyllase [EC:3.1.1.14] (A)	PF12740: Chlorophyllase enzyme	PREDICTED: chlorophyllase-2, chloroplastic-like [Nicotiana sylvestris]
evm.TU.Hic_asm_1_13.259	magenta	NA	BI1-like protein; K06890 uncharacterized protein (A)	PF01027: Inhibitor of apoptosis-promoting Bax1	PREDICTED: BI1-like protein-like [Solanum tuberosum]
evm.TU.Hic_asm_1_13.26	brown	NA	uncharacterized protein LOC103984394; K14317 nuclear pore complex protein Nup214 (A)	PF00249: Myb-like DNA-binding domain	PREDICTED: protein PHR1-LIKE 1-like isoform X1 [Nicotiana sylvestris]
evm.TU.Hic_asm_1_13.261	turquoise	NA	NA	PF05703: Auxin canalisation	PREDICTED: putative GPI-anchored protein PB15E9.01c [Nicotiana tomentosiformis]
evm.TU.Hic_asm_1_13.263	pink	NA	NA	NA	NA
evm.TU.Hic_asm_1_13.264	magenta	NA	NA	NA	PREDICTED: uncharacterized protein LOC102597865 [Solanum tuberosum]
evm.TU.Hic_asm_1_13.267	green	Biological Process:sulfate transport (GO:0008272);Molecular Function:sulfate transmembrane transporter activity (GO:0015116)	sulfate transporter 3.1; K17471 sulfate transporter 3 (A)	PF01740: STAS domain	PREDICTED: sulfate transporter 3.1-like [Solanum tuberosum]
evm.TU.Hic_asm_1_13.268	blue	Molecular Function:actin binding (GO:0003779)	nuclear-pore anchor; K09291 nucleoprotein TPR (A)	PF07765: KIP1-like protein	PREDICTED: centromere-associated protein E-like [Solanum tuberosum]
evm.TU.Hic_asm_1_13.27	blue	Cellular Component:membrane (GO:0016020);Molecular Function:cellulose synthase (UDP-forming) activity (GO:0016760)	cellulose synthase A catalytic subunit 4 [UDP-forming]; K10999 cellulose synthase A [EC:2.4.1.12] (A)	PF03552: Cellulose synthase	PREDICTED: cellulose synthase A catalytic subunit 4 [UDP-forming]-like [Solanum tuberosum]
evm.TU.Hic_asm_1_13.273	greenyellow	Molecular Function:GTPase activity (GO:0003924);Molecular Function:GTP binding (GO:0005525)	dynamin-related protein 4C-like; K14754 interferon-induced GTP-binding protein Mx1 (A)	PF02212: Dynamin GTPase effector domain	PREDICTED: dynamin-related protein 4C-like isoform X1 [Solanum tuberosum]
evm.TU.Hic_asm_1_13.277	turquoise	NA	hypothetical protein; K01099 phosphatidylinositol-bisphosphatase [EC:3.1.3.36] (A)	PF03372: Endonuclease/Exonuclease/phosphatase family	PREDICTED: type I inositol 1,4,5-trisphosphate 5-phosphatase CVP2-like [Solanum tuberosum]
evm.TU.Hic_asm_1_13.278	blue	NA	NA	NA	NA
evm.TU.Hic_asm_1_13.28	turquoise	Molecular Function:protein kinase activity (GO:0004672);Molecular Function:protein binding (GO:0005515);Molecular Function:ATP binding (GO:0005524)	Leucine-rich receptor-like protein kinase family protein; K13420 LRR receptor-like serine/threonine-protein kinase FLS2 [EC:2.7.11.1] (A)	PF13855: Leucine rich repeat	PREDICTED: probable LRR receptor-like serine/threonine-protein kinase At4g08850 [Nicotiana tomentosiformis]
evm.TU.Hic_asm_1_13.282	lightcyan	NA	NA	PF00190: Cupin	PREDICTED: vicilin-like antimicrobial peptides 2-2 [Nicotiana tomentosiformis]
evm.TU.Hic_asm_1_13.29	blue	NA	NA	NA	PREDICTED: uncharacterized protein LOC101246864 [Solanum lycopersicum]
evm.TU.Hic_asm_1_13.3	yellow	NA	NA	NA	PREDICTED: uncharacterized protein LOC102587631 [Solanum tuberosum]
evm.TU.Hic_asm_1_13.302	turquoise	NA	hypothetical protein; K13691 pathogen-inducible salicylic acid glucosyltransferase [EC:2.4.1.-] (A)	PF00201: UDP-glucoronosyl and UDP-glucosyl transferase	PREDICTED: UDP-glycosyltransferase 87A2-like [Solanum tuberosum]
evm.TU.Hic_asm_1_13.336	yellow	NA	NA	NA	PREDICTED: uncharacterized protein LOC102591801 [Solanum tuberosum]
evm.TU.Hic_asm_1_13.339	greenyellow	NA	NA	PF04927: Seed maturation protein	unnamed protein product [Vitis vinifera]
evm.TU.Hic_asm_1_13.342	brown	NA	hypothetical protein; K01870 isoleucyl-tRNA synthetase [EC:6.1.1.5] (A)	PF04844: Transcriptional repressor, ovate	PREDICTED: transcription repressor OFP12-like [Nicotiana tomentosiformis]
evm.TU.Hic_asm_1_13.344	red	Molecular Function:structural constituent of ribosome (GO:0003735);Cellular Component:ribosome (GO:0005840)	40S ribosomal protein S24-1; K02974 small subunit ribosomal protein S24e (A)	PF01282: Ribosomal protein S24e	PREDICTED: 40S ribosomal protein S24-1 [Nicotiana tomentosiformis]
evm.TU.Hic_asm_1_13.347	brown	Molecular Function:protein binding (GO:0005515)	WD repeat-containing protein 5; K14963 COMPASS component SWD3 (A)	PF00400: WD domain, G-beta repeat	PREDICTED: WD repeat-containing protein 5 [Nicotiana tomentosiformis]
evm.TU.Hic_asm_1_13.355	pink	Biological Process:translation (GO:0006412)	ribosome-recycling factor, chloroplastic; K02838 ribosome recycling factor (A)	PF01765: Ribosome recycling factor	PREDICTED: ribosome-recycling factor, chloroplastic-like [Solanum tuberosum]
evm.TU.Hic_asm_1_13.356	blue	Molecular Function:electron transfer activity (GO:0009055)	NA	PF02298: Plastocyanin-like domain	PREDICTED: blue copper protein-like [Nicotiana tomentosiformis]
evm.TU.Hic_asm_1_13.357	brown	Molecular Function:electron transfer activity (GO:0009055)	NA	PF02298: Plastocyanin-like domain	PREDICTED: mavicyanin-like [Nicotiana sylvestris]
evm.TU.Hic_asm_1_13.358	blue	Biological Process:lipid metabolic process (GO:0006629)	calcium-independent phospholipase A2-gamma-like; K16815 calcium-independent phospholipase A2-gamma (A)	PF01734: Patatin-like phospholipase	PREDICTED: probable inactive patatin-like protein 9 [Solanum lycopersicum]
evm.TU.Hic_asm_1_13.365	turquoise	Molecular Function:catalytic activity (GO:0003824)	NA	PF01370: NAD dependent epimerase/dehydratase family	PREDICTED: chloroplast stem-loop binding protein of 41 kDa a, chloroplastic-like [Solanum tuberosum]
evm.TU.Hic_asm_1_13.38	brown	NA	exocyst complex component EXO84A-like; K19986 exocyst complex component 8 (A)	PF08700: Vps51/Vps67	PREDICTED: uncharacterized protein LOC102595433 [Solanum tuberosum]
evm.TU.Hic_asm_1_13.382	turquoise	Molecular Function:protein dimerization activity (GO:0046983)	transcription factor MYC4-like; K13422 transcription factor MYC2 (A)	PF14215: bHLH-MYC and R2R3-MYB transcription factors N-terminal	transcription factor TT8-like [Solanum tuberosum]
evm.TU.Hic_asm_1_13.384	brown	NA	NA	PF01657: Salt stress response/antifungal	hypothetical protein PHAVU_001G150100g [Phaseolus vulgaris]
evm.TU.Hic_asm_1_13.385	yellow	NA	probable serine/threonine-protein kinase pats1; K04427 mitogen-activated protein kinase kinase kinase 7 [EC:2.7.11.25] (A)	PF14416: PMR5 N terminal Domain	PREDICTED: protein trichome birefringence-like 10 [Nicotiana tomentosiformis]
evm.TU.Hic_asm_1_13.390	tan	NA	replication protein A 70 kDa DNA-binding subunit D-like; K07466 replication factor A1 (A)	NA	PREDICTED: uncharacterized protein LOC104246617 isoform X4 [Nicotiana sylvestris]
evm.TU.Hic_asm_1_13.396	turquoise	NA	aspartyl protease family protein; K00924 [EC:2.7.1.-] (A)	PF14543: Xylanase inhibitor N-terminal	PREDICTED: basic 7S globulin-like [Nicotiana tomentosiformis]
evm.TU.Hic_asm_1_13.413	red	NA	SLOW growth protein; K19589 release factor glutamine methyltransferase [EC:2.1.1.297] (A)	PF12854: PPR repeat	PREDICTED: pentatricopeptide repeat-containing protein At1g05750, chloroplastic-like [Solanum tuberosum]
evm.TU.Hic_asm_1_13.417	green	NA	hypothetical protein; K12126 phytochrome-interacting factor 3 (A)	NA	PREDICTED: uncharacterized protein LOC102578458 isoform X2 [Solanum tuberosum]
evm.TU.Hic_asm_1_13.419	blue	NA	NA	NA	PREDICTED: uncharacterized protein LOC104118150 [Nicotiana tomentosiformis]
evm.TU.Hic_asm_1_13.423	blue	NA	putative DUF21 domain-containing protein At1g03270; K16302 metal transporter CNNM (A)	PF01595: Cyclin M transmembrane N-terminal domain	PREDICTED: DUF21 domain-containing protein At4g14240-like [Nicotiana tomentosiformis]
evm.TU.Hic_asm_1_13.435	turquoise	Molecular Function:catalytic activity (GO:0003824);Molecular Function:hydrolase activity, hydrolyzing O-glycosyl compounds (GO:0004553);Biological Process:carbohydrate metabolic process (GO:0005975)	hypothetical protein; K01214 isoamylase [EC:3.2.1.68] (A)	PF00128: Alpha amylase, catalytic domain	PREDICTED: isoamylase 2, chloroplastic [Solanum tuberosum]
evm.TU.Hic_asm_1_13.436	green	NA	NA	NA	PREDICTED: protein PALE CRESS, chloroplastic isoform X1 [Nicotiana sylvestris]
evm.TU.Hic_asm_1_13.437	black	NA	NA	NA	PREDICTED: mediator of RNA polymerase II transcription subunit 33A-like [Nicotiana tomentosiformis]
evm.TU.Hic_asm_1_13.439	turquoise	Biological Process:rRNA processing (GO:0006364);Molecular Function:3'-5' exonuclease activity (GO:0008408)	RNA exonuclease 4; K18327 RNA exonuclease 4 [EC:3.1.-.-] (A)	PF00929: Exonuclease	PREDICTED: RNA exonuclease 4 [Solanum lycopersicum]
evm.TU.Hic_asm_1_13.443	green	Molecular Function:hydrolase activity (GO:0016787)	endo-1,3;1,4-beta-D-glucanase-like; K01061 carboxymethylenebutenolidase [EC:3.1.1.45] (A)	PF01738: Dienelactone hydrolase family	PREDICTED: endo-1,3;1,4-beta-D-glucanase-like isoform X2 [Solanum lycopersicum]
evm.TU.Hic_asm_1_13.445	turquoise	NA	Phenylalanyl-tRNA synthetase class IIc family protein; K01889 phenylalanyl-tRNA synthetase alpha chain [EC:6.1.1.20] (A)	NA	PREDICTED: F-box/kelch-repeat protein At3g23880-like [Nicotiana sylvestris]
evm.TU.Hic_asm_1_13.45	yellow	Molecular Function:protein binding (GO:0005515)	F-box and associated interaction domain protein; K11649 SWI/SNF related-matrix-associated actin-dependent regulator of chromatin subfamily C (A)	PF00646: F-box domain	PREDICTED: putative F-box protein At1g32660-like isoform X1 [Solanum tuberosum]
evm.TU.Hic_asm_1_13.47	turquoise	NA	ATP-dependent RNA helicase DHX36; K14442 ATP-dependent RNA helicase DHX36 [EC:3.6.4.13] (A)	NA	PREDICTED: tetratricopeptide repeat protein 7A-like isoform X2 [Solanum tuberosum]
evm.TU.Hic_asm_1_13.5	purple	Biological Process:proteolysis (GO:0006508);Molecular Function:serine-type peptidase activity (GO:0008236)	peptidase, putative (EC:3.4.21.25); K18443 golgi-specific brefeldin A-resistance guanine nucleotide exchange factor 1 (A)	PF17766: Fibronectin type-III domain	PREDICTED: subtilisin-like protease SDD1-like [Solanum tuberosum]
evm.TU.Hic_asm_1_13.52	brown	Molecular Function:oxidoreductase activity, acting on CH-OH group of donors (GO:0016614);Molecular Function:flavin adenine dinucleotide binding (GO:0050660);Biological Process:oxidation-reduction process (GO:0055114)	long-chain-alcohol oxidase FAO2; K17756 long-chain-alcohol oxidase [EC:1.1.3.20] (A)	PF00732: GMC oxidoreductase	PREDICTED: long-chain-alcohol oxidase FAO2 [Nicotiana tomentosiformis]
evm.TU.Hic_asm_1_13.54	blue	Molecular Function:protein binding (GO:0005515)	putative receptor-like protein kinase At3g47110; K13420 LRR receptor-like serine/threonine-protein kinase FLS2 [EC:2.7.11.1] (A)	PF13516: Leucine Rich repeat	PREDICTED: piriformospora indica-insensitive protein 2 [Nicotiana tomentosiformis]
evm.TU.Hic_asm_1_13.56	turquoise	NA	uncharacterized LOC100831005; K12840 splicing factor 45 (A)	PF00566: Rab-GTPase-TBC domain	PREDICTED: TBC1 domain family member 15-like isoform X1 [Nicotiana tomentosiformis]
evm.TU.Hic_asm_1_13.57	red	Molecular Function:structural constituent of ribosome (GO:0003735);Cellular Component:ribosome (GO:0005840)	probable 60S ribosomal protein L14; K02875 large subunit ribosomal protein L14e (A)	PF01929: Ribosomal protein L14	PREDICTED: probable 60S ribosomal protein L14 [Nicotiana tomentosiformis]
evm.TU.Hic_asm_1_13.6	pink	Cellular Component:photosystem II (GO:0009523);Cellular Component:photosystem II oxygen evolving complex (GO:0009654)	photosystem II reaction center Psb28 protein; K08903 photosystem II 13kDa protein (A)	PF03912: Psb28 protein	PREDICTED: photosystem II reaction center Psb28 protein [Nicotiana sylvestris]
evm.TU.Hic_asm_1_13.63	blue	Molecular Function:ATP binding (GO:0005524)	protein CHROMATIN REMODELING 8; K10841 DNA excision repair protein ERCC-6 (A)	PF00176: SNF2 family N-terminal domain	PREDICTED: DNA repair protein rhp26-like [Solanum tuberosum]
evm.TU.Hic_asm_1_13.7	yellow	NA	hypothetical protein; K14153 hydroxymethylpyrimidine kinase / phosphomethylpyrimidine kinase / thiamine-phosphate diphosphorylase [EC:2.7.1.49 2.7.4.7 2.5.1.3] (A)	PF03070: TENA/THI-4/PQQC family	PREDICTED: uncharacterized protein LOC102586310 [Solanum tuberosum]
evm.TU.Hic_asm_1_13.75	turquoise	Molecular Function:ubiquitin-protein transferase activity (GO:0004842);Molecular Function:protein binding (GO:0005515);Biological Process:protein ubiquitination (GO:0016567)	ubiquitin-protein ligase, PUB4; K08332 vacuolar protein 8 (A)	PF00514: Armadillo/beta-catenin-like repeat	PREDICTED: U-box domain-containing protein 3 isoform X1 [Nicotiana tomentosiformis]
evm.TU.Hic_asm_1_13.76	red	Biological Process:DNA-templated transcription, termination (GO:0006353)	NA	PF07498: Rho termination factor, N-terminal domain	PREDICTED: rho-N domain-containing protein 1, chloroplastic-like [Solanum tuberosum]
evm.TU.Hic_asm_1_13.77	green	NA	hypothetical protein; K09647 mitochondrial inner membrane protease subunit 1 [EC:3.4.21.-] (A)	NA	PREDICTED: uncharacterized protein LOC104249402 [Nicotiana sylvestris]
evm.TU.Hic_asm_1_13.78	turquoise	Biological Process:intracellular protein transport (GO:0006886)	hepatocyte growth factor-regulated tyrosine kinase substrate; K12182 hepatocyte growth factor-regulated tyrosine kinase substrate (A)	PF03127: GAT domain	PREDICTED: target of Myb protein 1-like [Solanum tuberosum]
evm.TU.Hic_asm_1_13.8	turquoise	Molecular Function:protein kinase activity (GO:0004672);Molecular Function:protein binding (GO:0005515);Molecular Function:ATP binding (GO:0005524)	hypothetical protein; K00924 [EC:2.7.1.-] (A)	PF00069: Protein kinase domain	PREDICTED: leucine-rich repeat receptor-like protein kinase PXL2 [Nicotiana sylvestris]
evm.TU.Hic_asm_1_13.80	blue	NA	NA	PF00190: Cupin	PREDICTED: 11S globulin seed storage protein 2-like [Nicotiana sylvestris]
evm.TU.Hic_asm_1_13.81	blue	NA	NA	PF00190: Cupin	PREDICTED: legumin A-like [Nicotiana tomentosiformis]
evm.TU.Hic_asm_1_13.82	blue	NA	NA	PF00190: Cupin	PREDICTED: legumin A-like [Nicotiana tomentosiformis]
evm.TU.Hic_asm_1_13.83	blue	NA	NA	PF00190: Cupin	PREDICTED: 11S globulin seed storage protein 2-like [Nicotiana sylvestris]
evm.TU.Hic_asm_1_13.88	brown	Molecular Function:actin binding (GO:0003779);Cellular Component:actin cytoskeleton (GO:0015629);Biological Process:actin filament depolymerization (GO:0030042)	actin-depolymerizing factor; K05765 cofilin (A)	PF00241: Cofilin/tropomyosin-type actin-binding protein	PREDICTED: actin-depolymerizing factor [Nicotiana sylvestris]
evm.TU.Hic_asm_1_13.9	turquoise	NA	auxin-responsive protein IAA13; K14484 auxin-responsive protein IAA (A)	PF02309: AUX/IAA family	PREDICTED: auxin-responsive protein IAA13-like [Solanum tuberosum]
evm.TU.Hic_asm_1_13.92	turquoise	Cellular Component:integral component of membrane (GO:0016021);Molecular Function:transmembrane transporter activity (GO:0022857)	inorganic phosphate transporter 1-4-like; K08176 MFS transporter, PHS family, inorganic phosphate transporter (A)	PF00083: Sugar (and other) transporter	phosphorus transporter PT7 [Lycium barbarum]
evm.TU.Hic_asm_1_14.3	turquoise	Molecular Function:GTPase activity (GO:0003924);Molecular Function:GTP binding (GO:0005525)	dynamin-related protein 4C-like; K14754 interferon-induced GTP-binding protein Mx1 (A)	PF02212: Dynamin GTPase effector domain	PREDICTED: dynamin-related protein 4C-like isoform X1 [Solanum tuberosum]
evm.TU.Hic_asm_1_15.5	blue	NA	transmembrane protein 135; K02354 frizzled 4 (A)	PF15982: N-terminal cysteine-rich region of Transmembrane protein 135	PREDICTED: uncharacterized protein LOC102599966 [Solanum tuberosum]
evm.TU.Hic_asm_1_16.21	red	NA	NA	NA	orange 1 [Lycium barbarum]
evm.TU.Hic_asm_1_16.23	salmon	NA	uncharacterized LOC105775510; K00963 UTP--glucose-1-phosphate uridylyltransferase [EC:2.7.7.9] (A)	NA	PREDICTED: uncharacterized protein LOC104234382 [Nicotiana sylvestris]
evm.TU.Hic_asm_1_16.24	blue	NA	NA	NA	PREDICTED: uncharacterized protein LOC101259618 [Solanum lycopersicum]
evm.TU.Hic_asm_1_16.28	brown	NA	NA	NA	hypothetical protein POPTR_0015s12340g [Populus trichocarpa]
evm.TU.Hic_asm_1_16.29	turquoise	Biological Process:regulation of cyclin-dependent protein serine/threonine kinase activity (GO:0000079);Molecular Function:protein kinase binding (GO:0019901)	uncharacterized LOC106363601; K01647 citrate synthase [EC:2.3.3.1] (A)	PF08613: Cyclin	PREDICTED: cyclin-U4-1-like [Nicotiana tomentosiformis]
evm.TU.Hic_asm_1_16.38	turquoise	Molecular Function:protein binding (GO:0005515);Cellular Component:nucleus (GO:0005634);Molecular Function:zinc ion binding (GO:0008270)	histone-lysine N-methyltransferase, H3 lysine-9 specific SUVH6-like; K11420 euchromatic histone-lysine N-methyltransferase [EC:2.1.1.43] (A)	PF02182: SAD/SRA domain	PREDICTED: histone-lysine N-methyltransferase, H3 lysine-9 specific SUVH6-like [Solanum lycopersicum]
evm.TU.Hic_asm_1_16.39	brown	Molecular Function:peptide-methionine (S)-S-oxide reductase activity (GO:0008113);Biological Process:oxidation-reduction process (GO:0055114)	peptide methionine sulfoxide reductase A1-like; K07304 peptide-methionine (S)-S-oxide reductase [EC:1.8.4.11] (A)	PF01625: Peptide methionine sulfoxide reductase	PREDICTED: peptide methionine sulfoxide reductase A1-like [Nicotiana sylvestris]
evm.TU.Hic_asm_1_16.52	turquoise	Molecular Function:protein binding (GO:0005515)	Phenylalanyl-tRNA synthetase class IIc family protein; K01889 phenylalanyl-tRNA synthetase alpha chain [EC:6.1.1.20] (A)	PF00646: F-box domain	PREDICTED: F-box/kelch-repeat protein At3g23880-like [Nicotiana tomentosiformis]
evm.TU.Hic_asm_1_18.1	brown	NA	transmembrane protein 135; K02354 frizzled 4 (A)	PF15982: N-terminal cysteine-rich region of Transmembrane protein 135	PREDICTED: uncharacterized protein LOC102599966 [Solanum tuberosum]
evm.TU.Hic_asm_1_18.104	turquoise	Molecular Function:protein kinase activity (GO:0004672);Molecular Function:ATP binding (GO:0005524)	probable inactive serine/threonine-protein kinase scy1; K08876 SCY1-like protein 1 (A)	PF00069: Protein kinase domain	PREDICTED: probable inactive serine/threonine-protein kinase scy1 isoform X2 [Nicotiana sylvestris]
evm.TU.Hic_asm_1_18.110	brown	Biological Process:phosphorelay signal transduction system (GO:0000160)	two-component response regulator ARR17-like; K14492 two-component response regulator ARR-A family (A)	PF00072: Response regulator receiver domain	type-A response regulator [Petunia x hybrida]
evm.TU.Hic_asm_1_18.127	turquoise	Molecular Function:protein kinase activity (GO:0004672);Molecular Function:protein binding (GO:0005515);Biological Process:protein phosphorylation (GO:0006468)	uncharacterized LOC100274594; K04730 interleukin-1 receptor-associated kinase 1 [EC:2.7.11.1] (A)	PF08263: Leucine rich repeat N-terminal domain	PREDICTED: probably inactive leucine-rich repeat receptor-like protein kinase At3g28040-like [Solanum tuberosum]
evm.TU.Hic_asm_1_18.133	turquoise	NA	NA	NA	hypothetical protein OsI_30933 [Oryza sativa Indica Group]
evm.TU.Hic_asm_1_18.134	turquoise	NA	NA	NA	PREDICTED: pleiotropic drug resistance protein 1-like [Nicotiana tomentosiformis]
evm.TU.Hic_asm_1_18.135	black	NA	NA	NA	PREDICTED: uncharacterized protein LOC104222129 [Nicotiana sylvestris]
evm.TU.Hic_asm_1_18.153	brown	NA	RING-H2 finger protein ATL74-like; K19040 E3 ubiquitin-protein ligase ATL10/75/76/77/78 [EC:2.3.2.27] (A)	PF13639: Ring finger domain	PREDICTED: RING-H2 finger protein ATL72-like [Solanum tuberosum]
evm.TU.Hic_asm_1_18.154	turquoise	NA	NA	NA	PREDICTED: uncharacterized protein LOC104102615 [Nicotiana tomentosiformis]
evm.TU.Hic_asm_1_18.155	brown	NA	shaggy-related protein kinase gamma-like; K03083 glycogen synthase kinase 3 beta [EC:2.7.11.26] (A)	NA	PREDICTED: shaggy-related protein kinase NtK-1-like [Nicotiana sylvestris]
evm.TU.Hic_asm_1_18.159	turquoise	Molecular Function:DNA-binding transcription factor activity (GO:0003700);Biological Process:regulation of transcription, DNA-templated (GO:0006355)	Os01g0211800; Similar to VirE2-interacting protein VIP1.; K04374 cyclic AMP-dependent transcription factor ATF-4 (A)	PF00170: bZIP transcription factor	PREDICTED: transcription factor RF2b-like isoform X2 [Solanum lycopersicum]
evm.TU.Hic_asm_1_18.160	green	NA	malate dehydrogenase [NADP], chloroplastic-like; K00051 malate dehydrogenase (NADP+) [EC:1.1.1.82] (A)	PF03330: Lytic transglycolase	expansin precursor [Solanum lycopersicum]
evm.TU.Hic_asm_1_18.179	green	Molecular Function:superoxide dismutase activity (GO:0004784);Biological Process:superoxide metabolic process (GO:0006801)	superoxide dismutase [Mn], mitochondrial; K04564 superoxide dismutase, Fe-Mn family [EC:1.15.1.1] (A)	PF02777: Iron/manganese superoxide dismutases, C-terminal domain	RecName: Full=Superoxide dismutase [Mn], mitochondrial; Flags: Precursor [Nicotiana plumbaginifolia]
evm.TU.Hic_asm_1_18.205	green	NA	NA	NA	NA
evm.TU.Hic_asm_1_18.206	brown	NA	NA	NA	PREDICTED: extensin-1-like [Nicotiana tomentosiformis]
evm.TU.Hic_asm_1_18.213	salmon	Molecular Function:potassium ion transmembrane transporter activity (GO:0015079);Cellular Component:membrane (GO:0016020)	potassium transporter 2; K03549 KUP system potassium uptake protein (A)	PF02705: K+ potassium transporter	PREDICTED: potassium transporter 2-like isoform X1 [Solanum tuberosum]
evm.TU.Hic_asm_1_18.214	yellow	NA	NA	NA	PREDICTED: uncharacterized protein LOC104093429 [Nicotiana tomentosiformis]
evm.TU.Hic_asm_1_18.216	green	NA	vinculin; K05700 vinculin (A)	PF09739: Mini-chromosome maintenance replisome factor	PREDICTED: mini-chromosome maintenance complex-binding protein [Nicotiana sylvestris]
evm.TU.Hic_asm_1_18.225	turquoise	NA	hypothetical protein; K14165 atypical dual specificity phosphatase [EC:3.1.3.16 3.1.3.48] (A)	PF00782: Dual specificity phosphatase, catalytic domain	PREDICTED: phosphoglucan phosphatase LSF2, chloroplastic [Nicotiana sylvestris]
evm.TU.Hic_asm_1_18.23	yellow	NA	NA	PF03407: Nucleotide-diphospho-sugar transferase	PREDICTED: uncharacterized protein At1g28695-like [Solanum tuberosum]
evm.TU.Hic_asm_1_18.230	turquoise	Cellular Component:membrane (GO:0016020);Molecular Function:transmembrane transporter activity (GO:0022857)	adenine/guanine permease AZG1; K06901 putative MFS transporter, AGZA family, xanthine/uracil permease (A)	PF00860: Permease family	PREDICTED: adenine/guanine permease AZG1-like isoform X1 [Solanum tuberosum]
evm.TU.Hic_asm_1_18.235	blue	NA	NA	NA	NA
evm.TU.Hic_asm_1_18.236	turquoise	Molecular Function:protein kinase activity (GO:0004672);Molecular Function:ATP binding (GO:0005524);Biological Process:signal transduction (GO:0007165)	CBL-interacting protein kinase 18-like; K07198 5'-AMP-activated protein kinase, catalytic alpha subunit [EC:2.7.11.11] (A)	PF00069: Protein kinase domain	PREDICTED: CBL-interacting protein kinase 18-like [Nicotiana sylvestris]
evm.TU.Hic_asm_1_18.24	turquoise	NA	NA	PF00656: Caspase domain	PREDICTED: metacaspase-1-like [Nicotiana sylvestris]
evm.TU.Hic_asm_1_18.252	turquoise	NA	NA	PF05701: Weak chloroplast movement under blue light	PREDICTED: WEB family protein At2g38370-like [Solanum lycopersicum]
evm.TU.Hic_asm_1_18.257	pink	NA	NA	NA	PREDICTED: uncharacterized protein LOC104100834 [Nicotiana tomentosiformis]
evm.TU.Hic_asm_1_18.258	blue	NA	uncharacterized LOC102704525; K01227 mannosyl-glycoprotein endo-beta-N-acetylglucosaminidase [EC:3.2.1.96] (A)	PF03195: Lateral organ boundaries (LOB) domain	PREDICTED: LOB domain-containing protein 15-like [Solanum tuberosum]
evm.TU.Hic_asm_1_18.26	pink	Biological Process:tetrahydrobiopterin biosynthetic process (GO:0006729);Molecular Function:4-alpha-hydroxytetrahydrobiopterin dehydratase activity (GO:0008124)	pterin-4-alpha-carbinolamine dehydratase; K01724 4a-hydroxytetrahydrobiopterin dehydratase [EC:4.2.1.96] (A)	PF01329: Pterin 4 alpha carbinolamine dehydratase	PREDICTED: uncharacterized protein LOC102595361 [Solanum tuberosum]
evm.TU.Hic_asm_1_18.261	brown	Molecular Function:peroxidase activity (GO:0004601);Biological Process:response to oxidative stress (GO:0006979);Biological Process:hydrogen peroxide catabolic process (GO:0042744)	peroxidase P7-like; K00430 peroxidase [EC:1.11.1.7] (A)	PF00141: Peroxidase	PREDICTED: peroxidase P7 [Nicotiana sylvestris]
evm.TU.Hic_asm_1_18.265	turquoise	Cellular Component:membrane (GO:0016020);Molecular Function:transmembrane transporter activity (GO:0022857)	protein NRT1/ PTR FAMILY 5.1; K14638 solute carrier family 15 (peptide/histidine transporter), member 3/4 (A)	PF00854: POT family	PREDICTED: protein NRT1/ PTR FAMILY 5.1 [Nicotiana sylvestris]
evm.TU.Hic_asm_1_18.294	brown	Molecular Function:DNA binding (GO:0003677)	NA	PF02362: B3 DNA binding domain	PREDICTED: B3 domain-containing protein At5g60140-like [Solanum lycopersicum]
evm.TU.Hic_asm_1_18.318	brown	NA	NA	NA	PREDICTED: uncharacterized protein LOC104090622 [Nicotiana tomentosiformis]
evm.TU.Hic_asm_1_18.33	green	NA	DEAD-box ATP-dependent RNA helicase 7-like; K16911 ATP-dependent RNA helicase DDX21 [EC:3.6.4.13] (A)	PF06232: Embryo-specific protein 3, (ATS3)	PREDICTED: uncharacterized protein LOC104239032 [Nicotiana sylvestris]
evm.TU.Hic_asm_1_18.342	turquoise	Molecular Function:protein kinase activity (GO:0004672);Biological Process:protein phosphorylation (GO:0006468)	probable serine/threonine-protein kinase At4g35230; K14500 BR-signaling kinase [EC:2.7.11.1] (A)	PF07714: Protein tyrosine and serine/threonine kinase	PREDICTED: probable serine/threonine-protein kinase At4g35230 [Nicotiana sylvestris]
evm.TU.Hic_asm_1_18.343	brown	NA	urease accessory protein UreF; K03188 urease accessory protein (A)	NA	PREDICTED: uncharacterized protein LOC104230509 isoform X1 [Nicotiana sylvestris]
evm.TU.Hic_asm_1_18.35	red	Molecular Function:superoxide dismutase activity (GO:0004784);Biological Process:superoxide metabolic process (GO:0006801)	superoxide dismutase [Fe], chloroplastic; K04564 superoxide dismutase, Fe-Mn family [EC:1.15.1.1] (A)	PF00081: Iron/manganese superoxide dismutases, alpha-hairpin domain	PREDICTED: superoxide dismutase [Fe], chloroplastic [Solanum lycopersicum]
evm.TU.Hic_asm_1_18.36	green	Biological Process:ATP synthesis coupled proton transport (GO:0015986);Cellular Component:proton-transporting ATP synthase complex, catalytic core F(1) (GO:0045261)	ATP synthase subunit delta', mitochondrial; K02134 F-type H+-transporting ATPase subunit delta (A)	PF02823: ATP synthase, Delta/Epsilon chain, beta-sandwich domain	PREDICTED: ATP synthase subunit delta', mitochondrial-like [Nicotiana tomentosiformis]
evm.TU.Hic_asm_1_18.37	yellow	NA	hypothetical protein; K17964 leucine-rich PPR motif-containing protein, mitochondrial (A)	PF01535: PPR repeat	PREDICTED: pentatricopeptide repeat-containing protein At1g02060, chloroplastic [Nicotiana sylvestris]
evm.TU.Hic_asm_1_18.383	magenta	Molecular Function:iron ion binding (GO:0005506);Biological Process:lipid biosynthetic process (GO:0008610)	protein ECERIFERUM 1-like; K15404 aldehyde decarbonylase [EC:4.1.99.5] (A)	PF12076: WAX2 C-terminal domain	PREDICTED: protein ECERIFERUM 1-like isoform X1 [Nicotiana tomentosiformis]
evm.TU.Hic_asm_1_18.390	turquoise	Molecular Function:iron ion binding (GO:0005506);Biological Process:lipid biosynthetic process (GO:0008610)	protein ECERIFERUM 1-like; K15404 aldehyde decarbonylase [EC:4.1.99.5] (A)	PF04116: Fatty acid hydroxylase superfamily	PREDICTED: protein ECERIFERUM 1-like isoform X1 [Nicotiana tomentosiformis]
evm.TU.Hic_asm_1_18.5	turquoise	Molecular Function:hydrolase activity, hydrolyzing O-glycosyl compounds (GO:0004553);Biological Process:carbohydrate metabolic process (GO:0005975)	YIC1; Alpha-glucosidase II; Alpha-xylosidase; K01811 alpha-D-xyloside xylohydrolase [EC:3.2.1.177] (A)	PF01055: Glycosyl hydrolases family 31	PREDICTED: alpha-glucosidase-like [Nicotiana tomentosiformis]
evm.TU.Hic_asm_1_18.56	green	Molecular Function:iron ion binding (GO:0005506);Molecular Function:oxidoreductase activity, acting on paired donors, with incorporation or reduction of molecular oxygen (GO:0016705)	hypothetical protein; K10717 cytokinin trans-hydroxylase (A)	PF00067: Cytochrome P450	PREDICTED: cytochrome P450 714A1-like [Nicotiana tomentosiformis]
evm.TU.Hic_asm_1_18.58	turquoise	NA	Hypothetical protein CBG08821; K13698 abhydrolase domain-containing protein 4 (A)	PF00561: alpha/beta hydrolase fold	PREDICTED: uncharacterized protein LOC102590568 isoform X1 [Solanum tuberosum]
evm.TU.Hic_asm_1_18.77	turquoise	Molecular Function:protein kinase activity (GO:0004672);Molecular Function:ATP binding (GO:0005524)	probably inactive receptor-like protein kinase At5g41680; K04730 interleukin-1 receptor-associated kinase 1 [EC:2.7.11.1] (A)	PF00069: Protein kinase domain	PREDICTED: probable inactive receptor kinase At5g58300 isoform X1 [Nicotiana sylvestris]
evm.TU.Hic_asm_1_18.79	brown	Molecular Function:protein kinase activity (GO:0004672);Molecular Function:protein serine/threonine kinase activity (GO:0004674);Molecular Function:ATP binding (GO:0005524)	serine/threonine-protein kinase AtPK2/AtPK19-like; K04688 p70 ribosomal S6 kinase [EC:2.7.11.1] (A)	PF00069: Protein kinase domain	PREDICTED: serine/threonine-protein kinase AtPK2/AtPK19-like [Solanum tuberosum]
evm.TU.Hic_asm_1_18.80	brown	NA	pheophorbidase; K13544 pheophorbidase [EC:3.1.1.82] (A)	PF12697: Alpha/beta hydrolase family	PREDICTED: methylesterase 17-like [Solanum tuberosum]
evm.TU.Hic_asm_1_18.81	blue	NA	nuclear-pore anchor; K09291 nucleoprotein TPR (A)	NA	PREDICTED: protein Hook homolog 2 [Solanum lycopersicum]
evm.TU.Hic_asm_1_18.82	brown	NA	NA	PF11331: Probable zinc-ribbon domain	PREDICTED: uncharacterized protein LOC102587704 [Solanum tuberosum]
evm.TU.Hic_asm_1_18.83	yellow	NA	uncharacterized aarF domain-containing protein kinase At5g05200, chloroplastic; K08869 aarF domain-containing kinase (A)	PF03109: ABC1 family	PREDICTED: uncharacterized aarF domain-containing protein kinase At5g05200, chloroplastic [Nicotiana sylvestris]
evm.TU.Hic_asm_1_18.84	green	Molecular Function:RNA binding (GO:0003723);Molecular Function:translation initiation factor activity (GO:0003743)	probable RNA-binding protein EIF1AD; K15025 probable RNA-binding protein EIF1AD (A)	PF01176: Translation initiation factor 1A / IF-1	PREDICTED: probable RNA-binding protein EIF1AD-like isoform X1 [Solanum tuberosum]
evm.TU.Hic_asm_1_18.88	green	Molecular Function:DNA binding (GO:0003677);Molecular Function:ATP binding (GO:0005524)	DNA replication licensing factor MCM5-like; K02209 DNA replication licensing factor MCM5 [EC:3.6.4.12] (A)	PF00493: MCM P-loop domain	minichromosome maintenance 5 protein, partial [Ceratophyllum platyacanthum subsp. oryzetorum]
evm.TU.Hic_asm_1_18.9	brown	NA	UDP-D-xylose:L-fucose alpha-1,3-D-xylosyltransferase MGP4-like; K11714 rhamnogalacturonan II specific xylosyltransferase [EC:2.4.2.-] (A)	PF03407: Nucleotide-diphospho-sugar transferase	PREDICTED: uncharacterized protein At1g28695-like [Nicotiana sylvestris]
evm.TU.Hic_asm_1_18.90	turquoise	Molecular Function:DNA-binding transcription factor activity (GO:0003700);Biological Process:regulation of transcription, DNA-templated (GO:0006355)	hypothetical protein; K16225 probable WRKY transcription factor 52 (A)	PF03106: WRKY DNA -binding domain	WRKY70 [Capsicum annuum]
evm.TU.Hic_asm_1_19.103	blue	NA	NA	NA	PREDICTED: uncharacterized protein LOC101268579 [Solanum lycopersicum]
evm.TU.Hic_asm_1_19.111	blue	NA	NA	NA	PREDICTED: uncharacterized protein LOC104112932 [Nicotiana tomentosiformis]
evm.TU.Hic_asm_1_19.120	yellow	Molecular Function:protein binding (GO:0005515);Molecular Function:phosphoric ester hydrolase activity (GO:0042578)	synj1; synaptojanin 1; K01099 phosphatidylinositol-bisphosphatase [EC:3.1.3.36] (A)	PF00397: WW domain	PREDICTED: probable phosphoinositide phosphatase SAC9-like isoform X1 [Solanum tuberosum]
evm.TU.Hic_asm_1_19.124	green	Molecular Function:structural constituent of ribosome (GO:0003735);Cellular Component:ribosome (GO:0005840)	50S ribosomal protein L3, chloroplastic; K02906 large subunit ribosomal protein L3 (A)	PF00297: Ribosomal protein L3	PREDICTED: 50S ribosomal protein L3, chloroplastic-like [Solanum tuberosum]
evm.TU.Hic_asm_1_19.128	turquoise	NA	NA	PF06219: Protein of unknown function (DUF1005)	PREDICTED: uncharacterized protein LOC104213860 [Nicotiana sylvestris]
evm.TU.Hic_asm_1_19.129	turquoise	NA	NA	NA	PREDICTED: protein PRRC2C-like [Erythranthe guttatus]
evm.TU.Hic_asm_1_19.135	brown	NA	NA	NA	NA
evm.TU.Hic_asm_1_19.136	pink	NA	NA	NA	PREDICTED: F-box protein At5g07610-like [Solanum lycopersicum]
evm.TU.Hic_asm_1_19.139	brown	Biological Process:protein folding (GO:0006457);Cellular Component:prefoldin complex (GO:0016272)	NA	PF01920: Prefoldin subunit	PREDICTED: uncharacterized protein LOC104087886 [Nicotiana tomentosiformis]
evm.TU.Hic_asm_1_19.14	yellow	NA	nuclear transcription factor Y subunit A-9-like; K08064 nuclear transcription factor Y, alpha (A)	NA	PREDICTED: protein NYNRIN-like [Nicotiana tomentosiformis]
evm.TU.Hic_asm_1_19.22	blue	Molecular Function:protein binding (GO:0005515);Molecular Function:chaperone binding (GO:0051087)	NA	PF02179: BAG domain	PREDICTED: BAG family molecular chaperone regulator 2-like isoform X1 [Nicotiana sylvestris]
evm.TU.Hic_asm_1_19.24	green	NA	NA	NA	PREDICTED: uncharacterized protein LOC101267725 [Solanum lycopersicum]
evm.TU.Hic_asm_1_19.45	blue	NA	NA	NA	NA
evm.TU.Hic_asm_1_19.46	blue	NA	NA	NA	PREDICTED: uncharacterized protein LOC102582536 [Solanum tuberosum]
evm.TU.Hic_asm_1_19.55	brown	NA	putative arp2 3 complex 34 kda subunit protein; K05758 actin related protein 2/3 complex, subunit 2 (A)	PF00565: Staphylococcal nuclease homologue	PREDICTED: staphylococcal-like nuclease CAN2 [Nicotiana sylvestris]
evm.TU.Hic_asm_1_19.68	turquoise	NA	ABC transporter B family member 21-like; K05658 ATP-binding cassette, subfamily B (MDR/TAP), member 1 [EC:3.6.3.44] (A)	NA	PREDICTED: ABC transporter B family member 21-like [Zea mays]
evm.TU.Hic_asm_1_19.72	green	NA	NA	PF07107: Wound-induced protein WI12	PREDICTED: wound-induced protein 1 [Solanum lycopersicum]
evm.TU.Hic_asm_1_19.79	yellow	NA	transmembrane amino acid transporter family protein; K14996 solute carrier family 38 (sodium-coupled neutral amino acid transporter), member 10 (A)	PF01490: Transmembrane amino acid transporter protein	PREDICTED: putative sodium-coupled neutral amino acid transporter 7 [Nicotiana tomentosiformis]
evm.TU.Hic_asm_1_19.82	yellow	NA	putative sodium-coupled neutral amino acid transporter 7; K14997 solute carrier family 38 (sodium-coupled neutral amino acid transporter), member 11 (A)	PF01490: Transmembrane amino acid transporter protein	PREDICTED: probable sodium-coupled neutral amino acid transporter 6 isoform X1 [Nicotiana sylvestris]
evm.TU.Hic_asm_1_19.83	turquoise	NA	NA	PF04525: LURP-one-related	PREDICTED: protein LURP-one-related 14-like [Solanum tuberosum]
evm.TU.Hic_asm_1_19.85	salmon	NA	NA	PF04525: LURP-one-related	PREDICTED: protein LURP-one-related 14-like [Nicotiana sylvestris]
evm.TU.Hic_asm_1_19.96	midnightblue	NA	protein PHOTOPERIOD-INDEPENDENT EARLY FLOWERING 1; K11320 E1A-binding protein p400 [EC:3.6.4.-] (A)	PF03004: Plant transposase (Ptta/En/Spm family)	PREDICTED: uncharacterized protein LOC104096429 isoform X1 [Nicotiana tomentosiformis]
evm.TU.Hic_asm_1_2.103	blue	NA	dCTP pyrophosphatase 1-like; K16904 dCTP diphosphatase [EC:3.6.1.12] (A)	NA	PREDICTED: dCTP pyrophosphatase 1-like [Solanum tuberosum]
evm.TU.Hic_asm_1_2.106	turquoise	Molecular Function:double-stranded DNA binding (GO:0003690);Biological Process:regulation of transcription, DNA-templated (GO:0006355)	hypothetical protein; K15032 mTERF domain-containing protein, mitochondrial (A)	PF02536: mTERF	PREDICTED: uncharacterized protein LOC102600859 isoform X1 [Solanum tuberosum]
evm.TU.Hic_asm_1_2.107	brown	Molecular Function:nucleic acid binding (GO:0003676)	30S ribosomal protein S1, chloroplastic; K02945 small subunit ribosomal protein S1 (A)	PF00575: S1 RNA binding domain	PREDICTED: uncharacterized protein LOC102601873 [Solanum tuberosum]
evm.TU.Hic_asm_1_2.109	brown	NA	uncharacterized LOC104585983; K03189 urease accessory protein (A)	PF03188: Eukaryotic cytochrome b561	PREDICTED: cytochrome b561 and DOMON domain-containing protein At3g25290-like [Nicotiana tomentosiformis]
evm.TU.Hic_asm_1_2.117	magenta	NA	replication protein A 70 kDa DNA-binding subunit B-like; K07466 replication factor A1 (A)	NA	PREDICTED: uncharacterized protein LOC104228044 [Nicotiana sylvestris]
evm.TU.Hic_asm_1_2.119	brown	NA	NA	NA	PREDICTED: uncharacterized protein LOC104223871 [Nicotiana sylvestris]
evm.TU.Hic_asm_1_2.121	brown	NA	NA	NA	PREDICTED: uncharacterized protein LOC104223871 [Nicotiana sylvestris]
evm.TU.Hic_asm_1_2.123	blue	Molecular Function:ATP binding (GO:0005524);Biological Process:microtubule-based movement (GO:0007018)	kinesin-like protein KIN12B; K10400 kinesin family member 15 (A)	PF00225: Kinesin motor domain	PREDICTED: kinesin-like protein KIN12B-like [Solanum tuberosum]
evm.TU.Hic_asm_1_2.124	blue	Molecular Function:protein dimerization activity (GO:0046983)	hypothetical protein; K11253 histone H3 (A)	PF00010: Helix-loop-helix DNA-binding domain	PREDICTED: transcription factor bHLH62-like [Nicotiana tomentosiformis]
evm.TU.Hic_asm_1_2.13	turquoise	Molecular Function:structural constituent of cell wall (GO:0005199);Biological Process:plant-type cell wall organization (GO:0009664)	DNA-directed RNA polymerase II subunit RPB1-like; K03006 DNA-directed RNA polymerase II subunit RPB1 [EC:2.7.7.6] (A)	PF01190: Pollen protein Ole e 1 like	PREDICTED: extensin-2-like [Camelina sativa]
evm.TU.Hic_asm_1_2.130	yellow	Molecular Function:protein binding (GO:0005515)	probable UDP-N-acetylglucosamine--peptide N-acetylglucosaminyltransferase SEC; K09667 protein O-GlcNAc transferase [EC:2.4.1.255] (A)	PF00515: Tetratricopeptide repeat	PREDICTED: probable UDP-N-acetylglucosamine--peptide N-acetylglucosaminyltransferase SEC-like [Solanum tuberosum]
evm.TU.Hic_asm_1_2.135	brown	NA	pentatricopeptide repeat-containing protein At5g61990, mitochondrial-like; K17964 leucine-rich PPR motif-containing protein, mitochondrial (A)	PF13041: PPR repeat family	PREDICTED: pentatricopeptide repeat-containing protein At5g18390, mitochondrial-like isoform X1 [Solanum tuberosum]
evm.TU.Hic_asm_1_2.137	red	NA	hypothetical protein; K12844 U4/U6 small nuclear ribonucleoprotein PRP31 (A)	PF08268: F-box associated domain	PREDICTED: putative F-box protein At1g19160 isoform X2 [Solanum lycopersicum]
evm.TU.Hic_asm_1_2.141	yellow	NA	NA	NA	NA
evm.TU.Hic_asm_1_2.142	yellow	NA	cytochrome P450 family 71 protein; K17854 cytochrome P450, family 2, subfamily K (A)	NA	Cytochrome P450 CYPI [Withania somnifera]
evm.TU.Hic_asm_1_2.145	blue	NA	uncharacterized LOC101912737; K14168 cytoplasmic tRNA 2-thiolation protein 1 [EC:2.7.7.-] (A)	PF07172: Glycine rich protein family	PREDICTED: glycine-rich protein-like [Nicotiana tomentosiformis]
evm.TU.Hic_asm_1_2.146	brown	NA	NA	PF07172: Glycine rich protein family	glycine-rich protein isoform 2 precursor [Solanum lycopersicum]
evm.TU.Hic_asm_1_2.149	blue	NA	DNA-directed RNA polymerase II subunit RPB1-like; K03006 DNA-directed RNA polymerase II subunit RPB1 [EC:2.7.7.6] (A)	PF07172: Glycine rich protein family	PREDICTED: glycine-rich cell wall structural protein-like [Solanum tuberosum]
evm.TU.Hic_asm_1_2.15	yellow	Biological Process:vesicle-mediated transport (GO:0016192)	polyadenylate-binding protein 2; K14396 polyadenylate-binding protein 2 (A)	PF04178: Got1/Sft2-like family	PREDICTED: vesicle transport protein GOT1B-like [Solanum tuberosum]
evm.TU.Hic_asm_1_2.150	turquoise	NA	DNA-directed RNA polymerase II subunit RPB1-like; K03006 DNA-directed RNA polymerase II subunit RPB1 [EC:2.7.7.6] (A)	PF07172: Glycine rich protein family	PREDICTED: glycine-rich protein-like [Nicotiana tomentosiformis]
evm.TU.Hic_asm_1_2.16	pink	Molecular Function:protein binding (GO:0005515)	clathrin interactor EPSIN 2; K12471 epsin (A)	PF01417: ENTH domain	PREDICTED: clathrin interactor EPSIN 2-like isoform X1 [Nicotiana tomentosiformis]
evm.TU.Hic_asm_1_2.160	salmon	Molecular Function:DNA binding (GO:0003677)	histone H2B.3-like; K11252 histone H2B (A)	PF00125: Core histone H2A/H2B/H3/H4	histone h2b, putative [Ricinus communis]
evm.TU.Hic_asm_1_2.168	green	NA	DNA-directed RNA polymerase II subunit RPB1-like; K03006 DNA-directed RNA polymerase II subunit RPB1 [EC:2.7.7.6] (A)	PF07172: Glycine rich protein family	PREDICTED: glycine-rich protein-like isoform X1 [Nicotiana sylvestris]
evm.TU.Hic_asm_1_2.178	blue	Molecular Function:peptidyl-prolyl cis-trans isomerase activity (GO:0003755);Molecular Function:protein binding (GO:0005515)	peptidyl-prolyl cis-trans isomerase FKBP62-like; K09571 FK506-binding protein 4/5 [EC:5.2.1.8] (A)	PF00254: FKBP-type peptidyl-prolyl cis-trans isomerase	PREDICTED: peptidyl-prolyl cis-trans isomerase FKBP65-like [Solanum tuberosum]
evm.TU.Hic_asm_1_2.185	turquoise	NA	NA	NA	PREDICTED: uncharacterized protein LOC102605120 [Solanum tuberosum]
evm.TU.Hic_asm_1_2.186	turquoise	Biological Process:proteolysis (GO:0006508);Molecular Function:cysteine-type peptidase activity (GO:0008234)	sentrin-specific protease 1-like; K08592 sentrin-specific protease 1 [EC:3.4.22.68] (A)	PF02902: Ulp1 protease family, C-terminal catalytic domain	PREDICTED: uncharacterized protein LOC104215641, partial [Nicotiana sylvestris]
evm.TU.Hic_asm_1_2.187	yellow	Molecular Function:iron ion binding (GO:0005506);Molecular Function:oxidoreductase activity, acting on paired donors, with incorporation or reduction of molecular oxygen (GO:0016705)	cytochrome P450 family 71 protein; K17854 cytochrome P450, family 2, subfamily K (A)	PF00067: Cytochrome P450	unnamed protein product [Vitis vinifera]
evm.TU.Hic_asm_1_2.194	turquoise	NA	two pore calcium channel protein 1-like; K16900 two pore calcium channel protein, plant (A)	NA	PREDICTED: uncharacterized protein LOC101252226 [Solanum lycopersicum]
evm.TU.Hic_asm_1_2.199	turquoise	Molecular Function:hydrolase activity, hydrolyzing O-glycosyl compounds (GO:0004553);Cellular Component:cell wall (GO:0005618);Biological Process:carbohydrate metabolic process (GO:0005975);Biological Process:cellular glucan metabolic process (GO:0006073)	xyloglucan endotransglucosylase/hydrolase 2; K08235 xyloglucan:xyloglucosyl transferase [EC:2.4.1.207] (A)	PF06955: Xyloglucan endo-transglycosylase (XET) C-terminus	PREDICTED: brassinosteroid-regulated protein BRU1-like [Solanum tuberosum]
evm.TU.Hic_asm_1_2.200	green	NA	NA	NA	PREDICTED: uncharacterized protein LOC102585091 [Solanum tuberosum]
evm.TU.Hic_asm_1_2.201	midnightblue	NA	crocetin glucosyltransferase, chloroplastic-like; K12338 anthocyanidin 3-O-glucoside 5-O-glucosyltransferase [EC:2.4.1.298] (A)	NA	UDP-glucose:glucosyltransferase [Lycium barbarum]
evm.TU.Hic_asm_1_2.202	turquoise	NA	crocetin glucosyltransferase, chloroplastic-like; K12338 anthocyanidin 3-O-glucoside 5-O-glucosyltransferase [EC:2.4.1.298] (A)	PF00201: UDP-glucoronosyl and UDP-glucosyl transferase	UDP-glucose:glucosyltransferase [Lycium barbarum]
evm.TU.Hic_asm_1_2.203	turquoise	NA	crocetin glucosyltransferase, chloroplastic-like; K12338 anthocyanidin 3-O-glucoside 5-O-glucosyltransferase [EC:2.4.1.298] (A)	PF00201: UDP-glucoronosyl and UDP-glucosyl transferase	putative glycosyltransferase [Lycium barbarum]
evm.TU.Hic_asm_1_2.206	turquoise	NA	crocetin glucosyltransferase, chloroplastic-like; K12338 anthocyanidin 3-O-glucoside 5-O-glucosyltransferase [EC:2.4.1.298] (A)	PF00201: UDP-glucoronosyl and UDP-glucosyl transferase	UDP-glucose:glucosyltransferase [Lycium barbarum]
evm.TU.Hic_asm_1_2.215	midnightblue	Molecular Function:magnesium ion binding (GO:0000287);Molecular Function:terpene synthase activity (GO:0010333);Molecular Function:lyase activity (GO:0016829)	SSTLE1; Germacrene C synthase; K15802 germacrene C synthase [EC:4.2.3.60] (A)	PF01397: Terpene synthase, N-terminal domain	TPS14 [Solanum lycopersicum]
evm.TU.Hic_asm_1_2.223	brown	Molecular Function:protein kinase activity (GO:0004672);Biological Process:protein phosphorylation (GO:0006468)	probable receptor protein kinase TMK1; K17285 selenium-binding protein 1 (A)	PF08263: Leucine rich repeat N-terminal domain	PREDICTED: probable receptor protein kinase TMK1-like [Solanum tuberosum]
evm.TU.Hic_asm_1_2.228	black	Molecular Function:selenium binding (GO:0008430)	selenium-binding protein 2-like; K17285 selenium-binding protein 1 (A)	PF05694: 56kDa selenium binding protein (SBP56)	PREDICTED: selenium-binding protein 1-like [Nicotiana sylvestris]
evm.TU.Hic_asm_1_2.230	turquoise	NA	NA	PF05498: Rapid ALkalinization Factor (RALF)	PREDICTED: protein RALF-like 32 isoform X1 [Nicotiana sylvestris]
evm.TU.Hic_asm_1_2.236	brown	NA	adenosylhomocysteinase; K01251 adenosylhomocysteinase [EC:3.3.1.1] (A)	PF00670: S-adenosyl-L-homocysteine hydrolase, NAD binding domain	S-adenosyl-homocysteine hydrolase protein [Capsicum annuum]
evm.TU.Hic_asm_1_2.237	turquoise	NA	adenosylhomocysteinase; K01251 adenosylhomocysteinase [EC:3.3.1.1] (A)	PF05221: S-adenosyl-L-homocysteine hydrolase	PREDICTED: adenosylhomocysteinase [Solanum lycopersicum]
evm.TU.Hic_asm_1_2.238	blue	NA	NA	PF05938: Plant self-incompatibility protein S1	PREDICTED: uncharacterized protein LOC104246751 [Nicotiana sylvestris]
evm.TU.Hic_asm_1_2.243	turquoise	NA	UDP-glucuronate 4-epimerase 6; K08679 UDP-glucuronate 4-epimerase [EC:5.1.3.6] (A)	NA	PREDICTED: UDP-glucuronate 4-epimerase 6-like [Nicotiana tomentosiformis]
evm.TU.Hic_asm_1_2.244	red	Molecular Function:nucleic acid binding (GO:0003676)	glycine-rich RNA-binding protein 4, mitochondrial; K12741 heterogeneous nuclear ribonucleoprotein A1/A3 (A)	PF00076: RNA recognition motif. (a.k.a. RRM, RBD, or RNP domain)	PREDICTED: glycine-rich RNA-binding protein 2, mitochondrial [Solanum lycopersicum]
evm.TU.Hic_asm_1_2.249	pink	Molecular Function:transferase activity, transferring acyl groups other than amino-acyl groups (GO:0016747)	BAHDb4; BAHD family acyltransferase (EC:2.3.1.-); K13065 shikimate O-hydroxycinnamoyltransferase [EC:2.3.1.133] (A)	PF02458: Transferase family	PREDICTED: protein ECERIFERUM 26-like [Solanum tuberosum]
evm.TU.Hic_asm_1_2.250	turquoise	NA	YDJ1, HSP40, MAB3, MAS5; type I HSP40 co-chaperone YDJ1; K09503 DnaJ homolog subfamily A member 2 (A)	PF00226: DnaJ domain	DnaJ-like protein isoform [Solanum phureja]
evm.TU.Hic_asm_1_2.256	brown	NA	pre-rRNA-processing protein ESF2-like; K14785 ESF2/ABP1 family protein (A)	PF13812: Pentatricopeptide repeat domain	PREDICTED: pentatricopeptide repeat-containing protein At4g35850, mitochondrial [Nicotiana tomentosiformis]
evm.TU.Hic_asm_1_2.257	yellow	NA	NA	NA	PREDICTED: pentatricopeptide repeat-containing protein At4g35850, mitochondrial [Nicotiana tomentosiformis]
evm.TU.Hic_asm_1_2.269	yellow	Molecular Function:protein binding (GO:0005515);Biological Process:signal transduction (GO:0007165);Molecular Function:ADP binding (GO:0043531)	TMV resistance protein N-like; K19613 leucine-rich repeat protein SHOC2 (A)	PF01582: TIR domain	PREDICTED: TMV resistance protein N-like [Nicotiana tomentosiformis]
[truncated: 13,815 more rows]
