# Supplementary material for: Transcriptomics and Metabolomics Reveal the Critical Genes of Carotenoid Biosynthesis and Color Formation of Goji (Lycium barbarum L.) Fruit Ripening
Source: Plants (Basel). 2023 Jul 27;12(15):2791. doi: 10.3390/plants12152791 (PMC10421014; doi:10.3390/plants12152791)
Supplement: Supplementary file 1 [file plants-12-02791-s001.zip › Table-S9.xlsx]

## Sheet: Sheet 1
Table S9 Gene expression trend analysis
gene_id	N1-M1	N1Y-M1	N1-M2	N1Y-M2	N1-M3	N1Y-M3	Cluster
evm.TU.Hic_asm_9_40.97	0.427281942525273	1.87023605559963	-0.574379499531226	-0.574379499531226	-0.574379499531226	-0.574379499531226	Cluster 1
evm.TU.Hic_asm_5_1.18	0.0652050228989999	0.272161266045699	-0.210630339388426	1.68878790021745	-1.34206793101204	-0.473455918761683	Cluster 5
evm.TU.Hic_asm_5_4.165	0.270736177562123	1.77218810139327	-0.420668872018786	-1.15795620424307	-0.515380522855751	0.0510813201622135	Cluster 4
evm.TU.Hic_asm_8_12.210	-0.914944781786714	0.274041257031392	0.940866996403197	0.912367071011404	-1.51039433141534	0.298063788756058	Cluster 5
evm.TU.Hic_asm_8_24.460	-0.584469406934309	0.591337309020153	-1.04970784563083	0.447042948314345	-0.891533028522112	1.48733002375275	Cluster 6
evm.TU.Hic_asm_6_11.109	0.770904059191677	1.47564854683421	-0.965318065308181	-0.799200471066139	0.279285528800791	-0.761319598452361	Cluster 1
Novel00602	1.22754744656175	0.907774716921081	-0.309525016446928	-1.11049248451126	-1.09394122011009	0.378636557585444	Cluster 1
evm.TU.Hic_asm_8_12.631	0.358903608172131	0.84860291339216	-0.79590675120718	0.645402020750175	0.598979387470365	-1.65598117857765	Cluster 1
evm.TU.Hic_asm_3_42.58	1.85159114825164	0.471552194421873	-0.580785835668379	-0.580785835668379	-0.580785835668379	-0.580785835668379	Cluster 3
evm.TU.Hic_asm_6_82.499	-1.04615051679654	-0.609972393027712	0.0459780422714814	-0.592638121638559	0.487370972290164	1.71541201690117	Cluster 6
evm.TU.Hic_asm_5_4.343	-0.544247522356159	2.02777942359226	-0.448617980269663	-0.283564084290515	-0.493944257153682	-0.257405579522239	Cluster 4
evm.TU.Hic_asm_9_40.34	1.86068175540386	0.432269612784045	-0.527859153233619	-0.737757273788581	-0.499942208831038	-0.527392732334663	Cluster 3
Novel00844	0.533369745744301	1.822099289525	-0.611349061916177	-0.537939671363956	-0.553548918415657	-0.652631383573507	Cluster 1
evm.TU.Hic_asm_6_83.91	2.03933619009027	-0.32147518030095	-0.429465252447329	-0.429465252447329	-0.429465252447329	-0.429465252447329	Cluster 3
evm.TU.Hic_asm_2_8.73	0.550267446186319	1.52888614738407	-0.972786231060766	-1.02814587834366	-0.459382432311858	0.381160948145896	Cluster 1
evm.TU.Hic_asm_5_40.186	-0.93897911122889	-0.212394089847918	-0.477818178597742	-0.796004940817475	0.844845318513181	1.58035100197885	Cluster 6
evm.TU.Hic_asm_4_32.22	1.15254284283615	0.49934103306496	-0.00813027282613457	0.737949291214182	-1.33475059942209	-1.04695229486707	Cluster 3
evm.TU.Hic_asm_11_4.97	1.09877871977402	1.4618428090616	-0.575015892435065	-0.671482273910614	-0.730236471701359	-0.583886890788578	Cluster 1
evm.TU.Hic_asm_3_48.833	1.4309463906265	-1.51047484380011	0.326961358949344	0.322522897090202	0.100708898572094	-0.670664701438038	Cluster 3
evm.TU.Hic_asm_8_26.66	-0.559512671087741	1.4608016762217	0.712546251102768	0.346223378184347	-1.02744408755606	-0.932614546865012	Cluster 4
evm.TU.Hic_asm_10_0.254	-1.52759596304147	-0.434680898360495	1.42303753438639	0.665260243079432	-0.0317419486132504	-0.0942789674506118	Cluster 5
Novel00592	1.75752721821673	0.249431401304548	-0.589795012918211	0.192377978912516	-0.514337881842957	-1.09520370367263	Cluster 3
evm.TU.Hic_asm_10_21.324	-1.26072098701851	-1.01357888586008	0.0595102774749877	0.117119501248683	1.33682122068294	0.760848873471985	Cluster 2
evm.TU.Hic_asm_3_44.28	1.81142025458323	0.553242316241119	-0.592656942955968	-0.659368928416846	-0.494311283486936	-0.618325415964598	Cluster 3
evm.TU.Hic_asm_9_40.722	-0.0143686813991933	1.92872947104944	-0.217265831199626	-0.144816636410626	-0.71767603428863	-0.834602287751362	Cluster 4
evm.TU.Hic_asm_3_43.164	1.84822987027429	-0.0079480695597954	-0.707098125652236	-0.832582603524894	-0.566005432130429	0.265404360593068	Cluster 3
evm.TU.Hic_asm_6_9.256	0.294356745415041	1.91913571462058	-0.513551484065191	-0.530244581986997	-0.55952089220647	-0.610175501776964	Cluster 4
evm.TU.Hic_asm_7_40.49	-0.619349198532974	-0.849583645612735	1.01790080838952	1.39963380049252	-0.000172885856498528	-0.948428878879831	Cluster 5
evm.TU.Hic_asm_8_2.166	1.8243379979406	0.522613015299532	-0.613428468405148	-0.655461214067968	-0.615301564371	-0.462759766396011	Cluster 3
evm.TU.Hic_asm_6_6.4	1.6041109159023	0.519240042497439	-1.40717755532985	-0.263162940582533	-0.277521418227402	-0.175489044259952	Cluster 3
evm.TU.Hic_asm_5_32.138	1.97402109480379	-0.702097173890447	-0.331854595957284	-0.573184163536939	0.0449543946014353	-0.411839556020554	Cluster 3
evm.TU.Hic_asm_9_35.3	0.0814858608821534	1.86658892343734	-0.0704578760967088	-0.157587181162224	-0.851163806513846	-0.868865920546711	Cluster 4
evm.TU.Hic_asm_1_3.103	-0.457141666644255	1.87014449466859	-0.0198381447778592	-0.277713942463609	-0.0127724814665977	-1.10267825931627	Cluster 4
evm.TU.Hic_asm_2_58.309	0.613918741119192	1.78457191627371	-0.604833083611953	-0.599184513183788	-0.606690863505843	-0.587782197091319	Cluster 1
evm.TU.Hic_asm_0_46.165	-1.7070559640173	-0.256391431806032	0.256851873723335	-0.047842039523137	0.422831256328634	1.3316063052945	Cluster 2
evm.TU.Hic_asm_2_59.379	1.06101506992442	1.4963831279045	-0.636898039974718	-0.641938620927094	-0.639753896293454	-0.638807640633657	Cluster 1
evm.TU.Hic_asm_3_48.453	-0.596723619018849	0.590516450110688	-0.596723619018849	-0.596723619018849	1.79637802596471	-0.596723619018849	Cluster 6
evm.TU.Hic_asm_9_10.45	-0.149247244658394	2.02045956044178	-0.454640549874841	-0.447065886068423	-0.387460435115271	-0.582045444724848	Cluster 4
evm.TU.Hic_asm_7_2.101	-1.27285932560972	0.937653501628733	-0.479919319144919	-0.691158568807012	1.32679986277481	0.179483849158102	Cluster 6
evm.TU.Hic_asm_5_16.71	-0.445852755143787	1.81026856945474	-0.836396599901821	0.351008631495784	-0.836396599901821	-0.0426312460030982	Cluster 4
evm.TU.contig_8.6	-1.74723516108227	0.968135797933519	0.223307595291649	0.921197637493339	-0.0332869476934366	-0.332118921942799	Cluster 5
evm.TU.Hic_asm_9_37.563	-0.671884347994584	0.363039661470866	0.759748380686919	1.41838446722342	-1.13542058971748	-0.733867571669137	Cluster 5
evm.TU.Hic_asm_9_21.21	-1.36217899759408	-1.15833020552492	0.85150389073671	0.640316102409382	0.77756996582803	0.251119244144878	Cluster 2
evm.TU.Hic_asm_3_42.74	-1.33279860945967	-0.416879501780506	-0.536688559271865	0.366255887780761	0.333849094028345	1.58626168870293	Cluster 6
evm.TU.Hic_asm_8_12.287	-0.408248290463863	2.04124145231932	-0.408248290463863	-0.408248290463863	-0.408248290463863	-0.408248290463863	Cluster 4
evm.TU.Hic_asm_11_23.124	-1.15405656530517	-0.19679858418463	0.22583318361175	1.77439310164833	-0.655677123182095	0.00630598741180755	Cluster 5
evm.TU.Hic_asm_0_9.73	0.503431536105619	1.42197820304993	-0.0196150236480001	0.166639975045804	-1.56009150705828	-0.512343183495077	Cluster 1
evm.TU.Hic_asm_11_23.74	0.0810243744543233	1.91648031067991	-0.440309243759418	-0.963730836900187	-0.192356071691121	-0.401108532783511	Cluster 4
Novel03634	-1.47981421001753	-0.772370256177119	0.255172628151809	0.0763030423045221	1.34642286832937	0.574285927408951	Cluster 2
Novel03397	1.38389213054215	-0.609434768118883	-0.945182263920892	-0.86772021307614	0.00544253323533758	1.03300258133843	Cluster 3
evm.TU.Hic_asm_4_40.31	0.377929285221893	1.88913524328923	-0.537935765987139	-0.595896843814292	-0.536932122448425	-0.596299796261268	Cluster 1
evm.TU.Hic_asm_5_32.1	0.0846223047961061	1.93313205090877	-0.0887795945576686	-0.574797408347197	-0.695357650229199	-0.658819702570812	Cluster 4
evm.TU.Hic_asm_4_42.238	0.488762178193034	1.82028905852711	-0.533130246504324	-0.784026897217735	-0.664479380805532	-0.327414712192559	Cluster 1
Novel00144	-0.635747129834419	-0.607686765221907	-0.380400835200983	-0.394211147759867	0.0368653964902427	1.98118048152693	Cluster 6
evm.TU.Hic_asm_0_3.98	1.28970983503841	1.29227821082158	-0.645497011464997	-0.645497011464997	-0.645497011464997	-0.645497011464997	Cluster 1
evm.TU.Hic_asm_2_57.378	-1.0765203199822	1.72154663218787	0.590201709364977	-0.414593108732423	-0.309236151921767	-0.511398760916455	Cluster 4
evm.TU.Hic_asm_3_5.213	0.752080034350734	1.33192736072445	-0.783590249816583	0.202517142387075	-1.41324978133528	-0.0896845063103955	Cluster 1
evm.TU.Hic_asm_9_7.47	-0.912785473201645	0.294698684607958	-0.712179460499285	-0.139935380448985	1.84695679797879	-0.376755168436834	Cluster 2
evm.TU.Hic_asm_3_42.172	0.571346566793457	1.72173808933728	-0.197654524581779	-0.328312680620952	-0.905609601946008	-0.861507848981993	Cluster 1
evm.TU.Hic_asm_3_40.113	-0.0981206322419356	2.00765345389409	-0.310254679977547	-0.563186494288968	-0.587038598339818	-0.449053049045817	Cluster 4
evm.TU.Hic_asm_2_6.71	-1.19254764044254	-1.03382141116391	1.02894787331608	1.10098958292233	-0.293458097350582	0.389889692718625	Cluster 5
Novel03064	-0.939943798598391	1.11383378297674	0.248488343061002	1.17582830913804	-0.521228289212236	-1.07697834736516	Cluster 5
evm.TU.Hic_asm_11_3.230	1.56218806846777	0.842007758439673	-0.141365882661975	-0.469504864577344	-0.863762523584919	-0.929562556083209	Cluster 1
evm.TU.Hic_asm_9_40.496	1.14623058757774	-1.180378336991	1.03812535972246	0.132844461802641	-1.09344831869055	-0.0433737534212875	Cluster 3
evm.TU.Hic_asm_0_46.13	-1.48753927285553	1.24303968784748	0.72822648933035	0.485659072444098	-0.42971069230919	-0.539675284457213	Cluster 5
evm.TU.Hic_asm_0_47.151	0.999415401970845	0.232374339229328	0.214401239966349	0.979437360275409	-1.21869468794534	-1.20693365349659	Cluster 3
evm.TU.Hic_asm_10_9.61	-1.68128172831551	-0.764034575248096	0.47341960499	0.446710935034672	0.799810682204894	0.725375081334043	Cluster 2
evm.TU.Hic_asm_9_14.227	-0.994347445584313	-1.09340391215084	0.172661258126494	0.368229529663287	1.62605779284276	-0.0791972228973826	Cluster 2
evm.TU.Hic_asm_5_11.359	-0.435868791754	2.04032835038439	-0.416460056996376	-0.435868791754	-0.396161796438664	-0.355968913441346	Cluster 4
evm.TU.Hic_asm_10_3.861	0.705167570506411	1.72908414640732	-0.665315478487342	-0.478198934095187	-0.711271653873613	-0.579465650457589	Cluster 1
evm.TU.Hic_asm_4_11.302	1.64325286990679	0.509487974071528	0.128047881936416	-0.699923899012364	-1.16745063905439	-0.413414187847982	Cluster 3
evm.TU.contig_106.305	1.12604573878809	1.18688603084071	-0.206386091057733	0.0100266229950881	-1.2009179114871	-0.915654390079054	Cluster 1
Novel03097	-0.902035572704404	-0.991215020077422	0.517738479037083	0.00434099702636308	-0.31333824177688	1.68450935849526	Cluster 6
evm.TU.Hic_asm_11_3.124	-0.856274484960806	-0.249104511213626	-0.636637743312195	0.402402094222738	1.84032476982162	-0.500710124557735	Cluster 2
evm.TU.Hic_asm_3_48.47	0.442866994348159	1.86341287545371	-0.566590951079504	-0.556427064586904	-0.612494641194572	-0.570767212940891	Cluster 1
evm.TU.Hic_asm_10_3.197	-1.49064320178345	-0.882620967045503	0.284741657981262	0.265057773227229	0.607497415281102	1.21596732233936	Cluster 2
evm.TU.Hic_asm_8_29.269	1.30587519441954	0.703224910687733	0.656725802077861	-0.888608635728378	-0.888608635728378	-0.888608635728378	Cluster 1
evm.TU.Hic_asm_6_7.129	-0.13777685348658	2.01066785379538	-0.591695427098051	-0.357401905236407	-0.591695427098051	-0.332098240876287	Cluster 4
evm.TU.Hic_asm_9_24.212	-1.05430210304273	0.273790523622787	0.350144649212311	1.66259489791877	-0.905483879086356	-0.326744088624781	Cluster 5
evm.TU.Hic_asm_8_12.1257	-0.481202872550709	-1.05660928659544	-0.341119494317388	-0.000357635432418069	-0.00104495843473322	1.88033424733068	Cluster 6
evm.TU.Hic_asm_10_3.1436	0.838600653414744	1.51666899225543	-0.217451657894879	-0.198170233889401	-0.849843165316182	-1.08980458856972	Cluster 1
evm.TU.contig_74.58	1.79329476779327	-0.597501229021598	-0.597501229021598	-0.597501229021598	0.596710148293121	-0.597501229021598	Cluster 3
evm.TU.Hic_asm_9_35.213	-1.18390409042422	-1.1884906429495	1.02572566313566	0.874130873983376	0.595432711242888	-0.122894514988203	Cluster 2
Novel03650	1.7540521672691	0.651884230141297	-0.413877969359012	-0.685088846258701	-0.696037701120857	-0.610931880671831	Cluster 3
evm.TU.Hic_asm_1_4.101	-0.507666081078079	1.53817804557857	-0.614794500057608	-1.02100966832853	0.924201048853843	-0.318908844968203	Cluster 4
evm.TU.Hic_asm_1_8.213	-1.42112217813914	-0.233946259881883	0.000922712927716357	-0.571715756470524	0.866362822007224	1.35949865955661	Cluster 6
evm.TU.Hic_asm_1_2.123	1.55842923991576	0.975473809010407	-0.657312867073915	-0.529541895370982	-0.675070894714775	-0.671977391766491	Cluster 1
Novel02286	1.73125147802009	-1.05406960791627	-0.67680677966826	-0.537527023013458	0.253798200730868	0.283353731847023	Cluster 3
evm.TU.Hic_asm_4_3.86	0.242071493721984	1.92342775033999	-0.386165921170949	-0.464314114133428	-0.578523510060812	-0.736495698696782	Cluster 4
evm.TU.Hic_asm_9_39.222	1.50334879293009	1.04823266332201	-0.67571144903178	-0.588682842229991	-0.574340999893643	-0.712846165096685	Cluster 1
evm.TU.Hic_asm_6_82.274	-0.185579795544658	-0.112994469514899	-0.0673833295836067	0.206027407111433	-1.48416657449545	1.64409676202718	Cluster 6
evm.TU.Hic_asm_10_12.191	0.425138454922181	1.8710406080753	-0.569821050143661	-0.590065087718055	-0.570458852270103	-0.56583407286566	Cluster 1
evm.TU.Hic_asm_11_15.154	-1.22872074771687	0.929719224605676	-0.689404060273285	-0.650984730450749	1.25730691943034	0.382083394404893	Cluster 6
evm.TU.Hic_asm_1_18.89	-0.713250759790424	-1.33676871700662	1.09984184127849	0.655724412755402	0.861840080112319	-0.567386857349174	Cluster 2
evm.TU.Hic_asm_1_30.300	0.627383868089923	1.77771368000932	-0.601274387024811	-0.601274387024811	-0.601274387024811	-0.601274387024811	Cluster 1
evm.TU.Hic_asm_11_4.426	1.44592201166713	1.12176273671811	-0.615151034199363	-0.667928362282416	-0.61667698962105	-0.667928362282416	Cluster 1
evm.TU.Hic_asm_11_51.17	-0.923245940552233	-1.4743292100039	0.286166620000055	0.408159662714171	1.22240490550188	0.48084396234003	Cluster 2
evm.TU.Hic_asm_10_3.369	-1.14750117898659	-1.10644740356498	0.235810142117569	-0.142008685823845	1.23838416582781	0.921762960430035	Cluster 2
evm.TU.Hic_asm_7_34.328	-0.684904486272212	-0.630558474615253	0.356242887625342	1.89011745334241	-0.482240149798967	-0.448657230281321	Cluster 5
evm.TU.Hic_asm_2_59.137	1.29966004871827	1.21080523090215	-0.86950052720137	-0.253079197858895	-0.86950052720137	-0.518385027358792	Cluster 1
evm.TU.Hic_asm_4_48.460	0.707942570485015	1.73281449766963	-0.606118407492552	-0.544097641903029	-0.64610871741191	-0.644432301347158	Cluster 1
evm.TU.Hic_asm_6_51.31	0.430674983720962	1.86842521383216	-0.575854156430704	-0.601011462893118	-0.539000932961365	-0.583233645267936	Cluster 1
evm.TU.Hic_asm_6_7.187	-1.25927557426386	0.174781852731139	0.398849302600191	-1.04419556944093	0.30008462617867	1.42975536219479	Cluster 6
evm.TU.Hic_asm_11_15.110	0.313737956908771	1.90463111949433	-0.450093397319723	-0.517489773300044	-0.728679859647676	-0.522106046135653	Cluster 4
evm.TU.Hic_asm_0_3.204	-0.882513667339104	0.466992311307686	1.36054992535296	-0.0847878795851901	-1.37213831234482	0.511897622608474	Cluster 5
evm.TU.Hic_asm_1_4.52	-1.44780321915379	0.819488487766819	0.557206660518392	0.927592965833897	0.16108483704739	-1.01756973201271	Cluster 5
evm.TU.Hic_asm_6_7.107	-0.597139179216291	1.79473552082584	0.59382119603932	-0.597139179216291	-0.597139179216291	-0.597139179216291	Cluster 4
evm.TU.Hic_asm_4_11.519	0.676341522176775	1.75074679561019	-0.658407616516166	-0.564150256383487	-0.613102783193269	-0.59142766169404	Cluster 1
evm.TU.Hic_asm_6_73.4	0.878280533395361	1.61615602253983	-0.831438489139667	-0.521085772187289	-0.601458835541503	-0.540453459066728	Cluster 1
Novel02572	-0.319857735343599	-0.256761477938857	-0.00622188494661403	0.236777151230526	-1.36251065268931	1.70857459968786	Cluster 6
evm.TU.Hic_asm_5_4.420	1.29372033739174	1.25463197405275	-0.712033896395592	-0.719713615201336	-0.330483171960305	-0.786121627887254	Cluster 1
evm.TU.Hic_asm_1_3.62	-0.408248290463863	2.04124145231932	-0.408248290463863	-0.408248290463863	-0.408248290463863	-0.408248290463863	Cluster 4
evm.TU.Hic_asm_9_8.5	1.64081330531428	-0.674236041819787	-0.737824548893177	0.736527352551439	-0.0950854909712508	-0.870194576181505	Cluster 3
evm.TU.Hic_asm_0_6.303	-0.134837778027417	-0.540583425478862	-0.627893809946214	-1.05761945082747	0.739007708477645	1.62192675580232	Cluster 6
evm.TU.Hic_asm_5_10.50	-0.252607581137775	2.03514788750091	-0.445635076590784	-0.445635076590784	-0.445635076590784	-0.445635076590784	Cluster 4
evm.TU.Hic_asm_11_40.44	-0.141592057099425	1.68124421255693	0.192217204409263	0.285300715623547	-1.02498745185323	-0.992182623637086	Cluster 4
evm.TU.Hic_asm_0_41.280	-1.59993849170934	-0.906831593448536	0.730610756832705	0.476722061203798	0.570571060507475	0.728866206613901	Cluster 2
evm.TU.Hic_asm_10_36.171	-0.430377632259947	1.15363835730704	-0.51185387375688	-1.277000321073	1.24813745953872	-0.182543989755934	Cluster 4
evm.TU.Hic_asm_11_55.48	0.223424116480559	1.92309603001319	-0.498893420246463	-0.320154876607543	-0.565504621386008	-0.761967228253729	Cluster 4
evm.TU.Hic_asm_3_35.21	-1.07749451469502	-0.386465616274341	0.883460720974423	-0.432969398715182	1.55747819791209	-0.544009389201973	Cluster 2
evm.TU.Hic_asm_7_40.553	0.504939444304032	1.66119734105359	0.127654097463543	-0.390112559471476	-0.901936282950107	-1.00174204039959	Cluster 1
evm.TU.Hic_asm_7_18.133	1.33252850676491	1.24854976545756	-0.645269568055619	-0.645269568055619	-0.645269568055619	-0.645269568055619	Cluster 1
evm.TU.Hic_asm_1_35.57	2.02969865044913	-0.193547515471755	-0.459037783744344	-0.459037783744344	-0.459037783744344	-0.459037783744344	Cluster 3
evm.TU.Hic_asm_9_3.151	-0.101043618191995	1.9087080450025	-0.225206981707682	0.0129793773388224	-0.905021277254483	-0.690415545187161	Cluster 4
evm.TU.Hic_asm_11_11.158	0.498167073810021	1.82595923702224	-0.413522894253024	-0.512062555113285	-0.756432114968256	-0.642108746497694	Cluster 1
evm.TU.Hic_asm_4_23.57	0.8612039066492	1.6406661664105	-0.651585949056668	-0.613743975585377	-0.638027043463346	-0.598513104954305	Cluster 1
evm.TU.Hic_asm_3_39.50	-0.22569867863709	-0.656457171187969	-0.228377173223549	-0.228688512889422	-0.656457171187969	1.995678707126	Cluster 6
evm.TU.Hic_asm_6_4.184	-1.34225027497273	-0.749856842514871	0.752300982811166	-0.156746857473816	0.0679393958645899	1.42861359628566	Cluster 2
evm.TU.Hic_asm_9_40.508	-0.799577387220631	0.669145648750282	1.08170125805543	-0.858781229016509	-1.04650917258156	0.954020882012992	Cluster 6
evm.TU.Hic_asm_11_51.189	1.27294352660042	1.17856192264275	-0.619879899394285	-0.858898331434135	-0.0416445864262402	-0.931082631988519	Cluster 1
evm.TU.Hic_asm_8_12.806	1.67697443581065	0.775790952419009	-0.37315301877191	-0.738507489116991	-0.70207626326492	-0.639028617075837	Cluster 3
evm.TU.Hic_asm_6_4.455	0.30622660511015	0.0874892585266635	1.19781552271626	0.753213192642001	-0.900742775663183	-1.44400180333189	Cluster 5
evm.TU.Hic_asm_7_38.28	-1.21145793287586	1.55481006731114	-0.27368782913154	0.0240461479156826	0.672540791552206	-0.766251244771633	Cluster 4
evm.TU.Hic_asm_6_4.147	-0.408248290463863	-0.408248290463863	2.04124145231931	-0.408248290463863	-0.408248290463863	-0.408248290463863	Cluster 5
evm.TU.Hic_asm_0_47.45	-1.30363469787238	-0.980278233703678	0.724793044800038	0.256753680198791	-0.0197359979921061	1.32210220456934	Cluster 2
evm.TU.Hic_asm_4_3.98	-0.595146671095669	1.80250461234443	0.578082072038245	-0.595146671095669	-0.595146671095669	-0.595146671095669	Cluster 4
evm.TU.Hic_asm_11_59.68	0.133425331438557	-0.867965287592309	-0.536861822646069	1.4972237109829	-1.02763406916525	0.801812136982171	Cluster 5
evm.TU.Hic_asm_10_36.60	1.75782991041426	0.665111275364607	-0.605735296444716	-0.605735296444716	-0.605735296444716	-0.605735296444716	Cluster 3
evm.TU.Hic_asm_1_2.428	-0.357200590266173	-0.657913958264437	1.19302638793299	1.35296882602946	-0.68200607888139	-0.848874586550447	Cluster 5
evm.TU.Hic_asm_5_33.189	-0.408248290463863	-0.408248290463863	-0.408248290463863	2.04124145231932	-0.408248290463863	-0.408248290463863	Cluster 5
evm.TU.Hic_asm_4_42.364	1.40015015519138	1.17530373178071	-0.643863471743021	-0.643863471743021	-0.643863471743021	-0.643863471743021	Cluster 1
Novel00198	0.211583899782676	1.87234104670195	-0.284749438158724	-0.202710100974801	-0.961092662205124	-0.635372745145979	Cluster 4
evm.TU.Hic_asm_9_40.320	1.59340775001166	0.864585482059505	-0.699070687536313	-0.882115748484123	-0.614926183690765	-0.261880612359962	Cluster 1
evm.TU.Hic_asm_7_6.19	-0.261746191874906	-1.14417644789747	0.318765827232741	0.358248998236962	-0.885894422093523	1.61480223639619	Cluster 6
evm.TU.Hic_asm_9_40.184	-0.410795301095135	1.73512948776494	0.510946403574768	-0.102278579474118	-0.712556597441548	-1.02044541332891	Cluster 4
evm.TU.Hic_asm_8_2.505	-0.600803608602622	1.88878705112548	-0.657482975278736	0.0644266648461799	-0.791097413947099	0.0961702818567947	Cluster 4
evm.TU.Hic_asm_8_12.315	-0.408248290463863	-0.408248290463863	-0.408248290463863	-0.408248290463863	-0.408248290463863	2.04124145231932	Cluster 6
evm.TU.Hic_asm_10_27.11	-0.40550365428349	1.35389017800934	0.261291084682111	0.111970795555873	0.351193690747933	-1.67284209471177	Cluster 4
evm.TU.Hic_asm_5_24.404	1.97076248949873	0.126857484332252	-0.524404993457745	-0.524404993457745	-0.524404993457745	-0.524404993457745	Cluster 3
evm.TU.Hic_asm_9_40.85	-1.62549646146943	-0.734051140066894	0.800010588426261	0.596999524775995	0.0574376486137758	0.905099839720289	Cluster 2
evm.TU.Hic_asm_4_42.120	0.490561229508091	1.8375414902427	-0.531896720398416	-0.570538110105854	-0.720611976061488	-0.505055913185031	Cluster 1
Novel03530	0.0829515701714351	1.93699685085298	-0.76496991683415	-0.709555984986575	-0.316131906032701	-0.229290613170994	Cluster 4
Novel00611	0.124072414482487	-0.368297807145489	0.375456785311632	1.69818306542471	-1.1892892843322	-0.640125173741136	Cluster 5
evm.TU.contig_106.228	-1.38896719875877	-1.08138492991533	1.13263057762139	0.533631608377593	0.474438746435977	0.329651196239138	Cluster 2
evm.TU.Hic_asm_0_40.335	-1.13850396004836	-1.05354378411903	1.07825874641323	1.18293413391433	0.086853569087225	-0.155998705247397	Cluster 5
evm.TU.Hic_asm_2_57.404	-1.50343161847353	0.0125110752907308	0.698607759242519	0.893610886878102	0.8001778904878	-0.901475993425625	Cluster 5
evm.TU.Hic_asm_4_8.97	1.15744948251777	-0.29911871526661	-0.633162009149636	-0.539269882812383	1.34654684124524	-1.03244571653438	Cluster 3
Novel00705	1.21816808015434	1.34580804511603	-0.70623250920302	-0.441447233539639	-0.643807319500575	-0.772489063027137	Cluster 1
evm.TU.Hic_asm_9_39.479	1.79259209978608	0.459908018865084	-0.645652446300942	-0.752768503624958	-0.76382220214356	-0.090256966581706	Cluster 3
Novel03884	2.02371023562678	-0.423553158336456	-0.620929944417149	-0.2433876905549	-0.437483354112926	-0.298356088205348	Cluster 3
Novel00914	1.74294336768047	0.692402431313654	-0.608836449748532	-0.608836449748532	-0.608836449748532	-0.608836449748532	Cluster 3
evm.TU.Hic_asm_8_25.166	2.00190004068843	-0.34231755391764	-0.614785012053766	-0.64077295398003	-0.252243839553668	-0.151780681183328	Cluster 3
evm.TU.Hic_asm_6_83.21	0.442671330590788	1.5012137706619	-0.470644296875841	0.500528115051445	-0.731460316318491	-1.2423086031098	Cluster 1
evm.TU.Hic_asm_1_38.297	0.921571205840908	1.08401876277506	-0.283173295282687	0.553167292094755	-1.14978102886585	-1.12580293656218	Cluster 1
evm.TU.Hic_asm_11_60.557	-1.02976628437081	-0.17679986245513	-0.0745275787935521	-0.993029879937431	1.54378125097586	0.730342354581062	Cluster 6
evm.TU.Hic_asm_6_85.90	0.985147260106153	1.47933457157757	-0.848341751270795	-0.946584783659261	-0.35922630816473	-0.310328988588939	Cluster 1
evm.TU.Hic_asm_2_25.108	-1.5475451498642	-0.973566383022831	0.483960207027171	0.699490152044934	0.529009550900614	0.80865162291431	Cluster 2
evm.TU.Hic_asm_8_12.1527	-1.73042627596825	-0.654600204622899	0.886713441064744	0.571713467316644	0.33155557055713	0.595044001652624	Cluster 2
evm.TU.Hic_asm_2_59.497	-1.47814957205223	0.505902073224733	1.25553221633458	0.598817992610209	-0.0981663854093118	-0.783936324707982	Cluster 5
evm.TU.Hic_asm_1_30.494	0.628999119758804	1.77493307300759	-0.552406047432964	-0.583457330372821	-0.587138051852334	-0.68093076310828	Cluster 1
evm.TU.Hic_asm_4_1.116	-0.2614613225516	-0.223054474907849	-0.567817250303234	-0.877125439675067	-0.0172876054220306	1.94674609285978	Cluster 6
evm.TU.Hic_asm_4_42.287	-0.408248290463863	2.04124145231932	-0.408248290463863	-0.408248290463863	-0.408248290463863	-0.408248290463863	Cluster 4
evm.TU.Hic_asm_2_57.95	-1.56682258129397	-0.714746238126381	-0.0681860728549568	1.11439944391891	0.506732217731517	0.728623230624885	Cluster 2
evm.TU.Hic_asm_0_49.24	-0.918548330459656	1.48633030690998	-0.343316911177657	0.267322453706429	-1.15055831215608	0.658770793176979	Cluster 4
evm.TU.Hic_asm_8_7.108	2.03242044048268	-0.374039838163753	-0.29373589232145	-0.35016043671603	-0.561459644550403	-0.453024628731047	Cluster 3
evm.TU.Hic_asm_2_56.416	-1.3084762890517	1.12018547821022	0.629036572393608	0.875780092814969	-0.614809777653126	-0.701716076713971	Cluster 5
Novel03395	-0.482115649113869	-1.0684174428157	0.545895671233266	1.65366936210545	0.112978597972884	-0.762010539382025	Cluster 5
evm.TU.Hic_asm_9_40.288	-0.866200182343086	0.444561556495252	0.867412288106812	1.30646615627305	-0.706366881715463	-1.04587293681657	Cluster 5
evm.TU.Hic_asm_7_30.226	-0.0865034289621957	1.93950807359178	-0.826492655394187	-0.44871770582443	-0.588450795779352	0.0106565123683853	Cluster 4
evm.TU.Hic_asm_10_5.67	-1.5201455417424	-0.956257143353758	0.92841276818847	0.453015940872607	0.779943535342544	0.315030440692533	Cluster 2
evm.TU.Hic_asm_10_3.940	0.886153949612582	0.157215600967716	0.0246524565946515	-0.561366115290472	1.11523419678188	-1.62189008866636	Cluster 3
evm.TU.Hic_asm_1_2.368	1.91721465905944	0.303081964345629	-0.555074155851267	-0.555074155851267	-0.555074155851267	-0.555074155851267	Cluster 3
evm.TU.Hic_asm_6_79.33	0.0908326976304278	1.91706189364234	-0.0837140907537604	-0.420308145145245	-0.719224555205437	-0.784647800168327	Cluster 4
evm.TU.Hic_asm_9_40.594	1.37073955033243	1.20531868477122	-0.652941684929198	-0.621217074615949	-0.716391824212489	-0.585507651346019	Cluster 1
Novel00208	-0.111999441394131	2.00117964105353	-0.681720481742494	-0.261306115180776	-0.440602593780174	-0.505551008955951	Cluster 4
Novel03459	-1.20557734351155	-1.20232246074614	0.637672138004121	0.273153880389153	0.248961968082388	1.24811181778202	Cluster 2
evm.TU.Hic_asm_9_40.178	-1.12043774375008	0.566933363900989	-1.23099301668766	-0.135348304894595	1.11263024060288	0.80721546082846	Cluster 6
evm.TU.Hic_asm_1_13.231	-1.62455667194974	-0.554761046560251	1.19317743105106	0.777609317793705	0.0657649322456205	0.142766037419598	Cluster 2
Novel03227	-0.76589108760956	0.217366750292414	-1.26130473431305	-0.305182235096877	0.58554151564933	1.52946979107774	Cluster 6
evm.TU.Hic_asm_3_48.817	-1.33993484553134	-0.821953286263847	1.38904910610752	0.655976700956702	0.343366376128234	-0.226504051397272	Cluster 5
evm.TU.Hic_asm_2_58.297	-1.02588447047623	-0.488368349362623	-0.265211025621444	1.81438819109934	0.39853431605116	-0.433458661690206	Cluster 5
evm.TU.Hic_asm_1_16.53	2.04124145231932	-0.408248290463863	-0.408248290463863	-0.408248290463863	-0.408248290463863	-0.408248290463863	Cluster 3
evm.TU.Hic_asm_9_37.565	0.741855039063868	-0.251950129842519	1.67880884065339	-0.722904583291579	-0.722904583291579	-0.722904583291579	Cluster 3
evm.TU.Hic_asm_4_48.10	0.339258364555661	1.14355063065216	-0.331219533621	-1.68322299408164	-0.23063694937991	0.762270481874731	Cluster 1
evm.TU.Hic_asm_1_8.225	-1.76722593452388	-0.540675394625547	0.389529376080942	0.366363714036423	0.558906997024223	0.993101242007837	Cluster 2
evm.TU.Hic_asm_11_58.18	-0.0944849653550836	-0.598609837035462	-1.07093878542769	-0.575249826942452	0.712042995893761	1.62724041886693	Cluster 6
evm.TU.Hic_asm_0_43.150	1.99644958712297	0.00110247770702167	-0.585814654902924	-0.50962610919397	-0.404216296757451	-0.497895003975646	Cluster 3
evm.TU.Hic_asm_9_35.31	1.71161043558673	0.688997225069084	-0.928479320493091	-0.459480898276173	-0.436507621818379	-0.57613982006817	Cluster 3
Novel02884	1.53849090172933	0.977787468485461	-0.695370700492387	-0.364610753618499	-0.735063842511708	-0.721233073592201	Cluster 1
evm.TU.Hic_asm_3_36.84	-0.315548239331684	1.3190318538074	-1.10162567830887	-1.08578959226995	0.775294795134422	0.408636860968677	Cluster 4
evm.TU.Hic_asm_3_46.11	1.79055555795613	0.170895275415242	-0.909097628676781	-0.909097628676781	0.153680358483353	-0.296935934501166	Cluster 3
evm.TU.Hic_asm_11_48.69	-0.914768051263425	1.76029162938459	0.106060318535015	-0.322240730603143	-0.927635081919413	0.298291915866376	Cluster 4
evm.TU.Hic_asm_10_12.132	-0.489497155328228	-0.343681878690551	0.0127108285039655	1.14799028586664	1.11502680051951	-1.44254888087133	Cluster 5
Novel00484	1.80959307442323	-0.140128028536534	-0.685475564089111	0.452222193839518	-0.716803832540441	-0.71940784309666	Cluster 3
evm.TU.Hic_asm_10_11.34	-1.2791982044784	1.39201376302495	0.030345784736886	0.917123002264503	-0.425708647104782	-0.634575698443153	Cluster 4
evm.TU.Hic_asm_7_40.263	-1.48174472828775	-0.804183356463297	0.937135916765068	1.04173777201097	0.424764341654842	-0.117709945679832	Cluster 2
evm.TU.Hic_asm_1_13.248	1.43408270157586	-1.04722514619851	-0.680436629635789	-0.375998610293195	-0.378720162044764	1.04829784659641	Cluster 3
evm.TU.Hic_asm_2_49.399	1.42543625894085	1.14648748004697	-0.642980934746955	-0.642980934746955	-0.642980934746955	-0.642980934746955	Cluster 1
Novel03929	-0.953736832125311	-0.778049238505844	0.173540139681506	1.73565522981192	0.373179075651549	-0.550588374513817	Cluster 5
evm.TU.Hic_asm_8_29.315	-0.401832099305571	-0.278476968941687	-0.520558367855839	-0.75029701340494	-0.0302839603212171	1.98144840982925	Cluster 6
evm.TU.Hic_asm_0_6.268	0.875971494063497	1.57665639111806	-0.577577904611881	-0.970367979588481	-0.275714908450653	-0.628967092530538	Cluster 1
evm.TU.Hic_asm_3_48.116	-1.9020966560524	-0.113287390884732	0.544702584508095	0.905472653330505	0.067102493118848	0.498106315979685	Cluster 2
evm.TU.Hic_asm_0_9.71	-0.0702068646052678	1.99122409348653	-0.710954025911422	-0.543375150204914	-0.393130918806422	-0.273557133958504	Cluster 4
evm.TU.Hic_asm_2_18.148	-0.556117097121694	0.309487256701025	1.91498113178575	-0.556117097121694	-0.556117097121694	-0.556117097121694	Cluster 5
evm.TU.Hic_asm_2_33.37	1.75673967579004	0.664398804446994	-0.66099445329477	-0.56164689817577	-0.568578132312206	-0.629918996454283	Cluster 3
evm.TU.Hic_asm_8_25.24	0.322897131931629	1.89065923716591	-0.447313745645989	-0.490341194117168	-0.45538731646166	-0.820514112872721	Cluster 4
evm.TU.Hic_asm_5_24.751	-0.158819512427833	1.34726506904768	-0.412092767899153	-1.60241834372646	0.614149718543171	0.2119158364626	Cluster 4
Novel00941	1.70929382674417	0.730596291391069	-0.784550610095966	-0.651216461675978	-0.522181003557621	-0.481942042805674	Cluster 3
evm.TU.Hic_asm_11_40.53	-1.08111563439235	-0.677366274008077	-0.165795737057815	-0.29092780826928	0.472516473373014	1.74268898035451	Cluster 6
evm.TU.Hic_asm_9_40.696	-1.28702659009674	-0.962831400349789	-0.103231442891249	0.189011327334686	1.20145264892184	0.962625457081253	Cluster 2
evm.TU.Hic_asm_10_21.447	-0.082072161718645	-0.0963861090650961	-0.998732643935428	-1.13433357065118	1.03697333022221	1.27455115514814	Cluster 6
evm.TU.Hic_asm_0_3.23	-0.18391120068694	1.66263836406683	-0.484153675817763	-0.149201215991902	-1.31370168479754	0.468329413227314	Cluster 4
evm.TU.Hic_asm_8_29.37	0.598845103663069	1.79068110268875	-0.564101960223707	-0.54638524251981	-0.647503521620238	-0.631535481988064	Cluster 1
Novel03995	-0.646092063775909	0.987280036214442	-1.22630314886877	-0.808218794241326	0.754157053942811	0.939176916728755	Cluster 6
evm.TU.Hic_asm_9_40.744	0.623164043130386	1.54080644531049	-0.282970860843744	0.171146838863307	-0.919852319572723	-1.13229414688772	Cluster 1
evm.TU.Hic_asm_0_45.102	-0.745537105292652	1.15907278881501	-0.581432069153969	-1.00912110114896	1.31364699398187	-0.136629507201306	Cluster 4
Novel01596	-1.59394125111635	1.38967685181256	0.344985626894373	-0.519340241510573	0.0052660508699218	0.373352963050066	Cluster 4
Novel02342	1.83192558511504	-0.185501586363182	0.287052129811307	-1.0535666651865	-0.562665442236266	-0.3172440211404	Cluster 3
evm.TU.Hic_asm_11_4.288	-0.834880017693884	1.69596093189894	0.38177477005416	-1.12725370299349	-0.0999737219245858	-0.0156282593411435	Cluster 4
Novel02964	1.65120959517815	-0.419373426561309	0.306628373279502	0.258887361777096	-1.29952021316438	-0.497831690509064	Cluster 3
evm.TU.Hic_asm_4_1.204	0.384662869337433	1.88606266573687	-0.605447657853615	-0.534830296553009	-0.605447657853615	-0.524999922814067	Cluster 1
evm.TU.Hic_asm_7_37.26	-0.709660388040367	-0.46780313592785	0.368407478517019	1.86171221193538	-0.27954535800865	-0.773110808475533	Cluster 5
evm.TU.Hic_asm_7_2.8	-0.592802980470833	-0.925119957974802	0.071943248673949	1.11822038978466	-0.950443449286423	1.27820274927345	Cluster 2
evm.TU.Hic_asm_0_52.48	-0.372067235372735	1.64898157971946	-0.684316549468975	-1.09577387672317	-0.164839088747838	0.668015170593252	Cluster 4
evm.TU.Hic_asm_3_48.402	0.808377965674394	1.61807468347744	-0.505863534777499	-0.93214197296656	-0.73407658198303	-0.254370559424742	Cluster 1
evm.TU.Hic_asm_4_21.105	0.541129074727568	1.756424446028	-0.428192612973655	-0.574726380297502	-1.01504942441575	-0.279585103068658	Cluster 1
evm.TU.Hic_asm_5_30.111	-0.408248290463863	2.04124145231932	-0.408248290463863	-0.408248290463863	-0.408248290463863	-0.408248290463863	Cluster 4
evm.TU.Hic_asm_9_35.236	-1.06714427214058	-1.23880984901224	0.406008484422049	1.36155499005017	-0.0162395517696388	0.554630198450231	Cluster 2
evm.TU.Hic_asm_7_41.134	-0.672318914891165	-0.672318914891165	-0.16867209682979	-0.294858516976811	-0.178931514905838	1.98709995849477	Cluster 6
evm.TU.Hic_asm_9_39.359	1.60389113148	0.916328037864607	-0.630054792336152	-0.630054792336152	-0.630054792336152	-0.630054792336152	Cluster 1
evm.TU.Hic_asm_8_2.558	-1.06281898650093	-0.818776682954765	1.05825985269331	1.25792733353673	0.231753548412943	-0.66634506518728	Cluster 5
evm.TU.Hic_asm_4_48.359	0.225506458900684	1.87008886645004	-0.34775476879597	-1.02128831916054	-0.47284842739851	-0.253703809995706	Cluster 4
Novel02865	-0.608637013715992	-0.754344646227252	-0.497617816365999	-0.666307383565914	0.966546895450903	1.56035996442425	Cluster 6
evm.TU.Hic_asm_1_8.180	-0.592264272744808	1.62366551470562	0.270502895778317	0.519747152375154	-0.838653291722359	-0.98299799839192	Cluster 4
evm.TU.Hic_asm_0_43.18	-0.198672392282158	-1.94493622232241	0.447444868355006	0.675459290285675	0.524161923496514	0.49654253246737	Cluster 2
evm.TU.Hic_asm_3_42.414	-0.410991276533793	-0.0220714350797415	0.0236529640471739	0.70342695838933	1.31791579771304	-1.61193300853601	Cluster 5
evm.TU.Hic_asm_10_3.1942	-0.284436388323516	-0.0937794050347243	-0.870287322948495	-1.125586588128	1.00291825177785	1.37117145265688	Cluster 6
evm.TU.Hic_asm_10_21.520	-0.838649082112349	1.59876876989859	-0.845378561671164	0.803430805698445	-0.111543339710569	-0.606628592102954	Cluster 4
evm.TU.Hic_asm_11_58.15	1.93376537635399	0.253660393080654	-0.546856442358661	-0.546856442358661	-0.546856442358661	-0.546856442358661	Cluster 3
evm.TU.Hic_asm_8_12.497	0.273526559690019	1.65077910044164	-0.723715711114666	-0.998441701789736	-0.675107817473897	0.472959570246642	Cluster 4
evm.TU.Hic_asm_10_3.1389	0.300176842076257	1.91797826062022	-0.569597464113698	-0.569597464113698	-0.551587605037456	-0.52737256943162	Cluster 4
evm.TU.Hic_asm_1_38.276	-1.44581081870453	-1.11319972284573	0.766049521546958	0.583775352637829	0.528019559355629	0.681166108009842	Cluster 2
evm.TU.Hic_asm_6_82.172	0.531905522892449	1.41874806285226	-1.04300589688086	-0.727180509911443	-0.822112490868582	0.641645311916172	Cluster 1
evm.TU.Hic_asm_10_3.1765	-0.297513988998633	1.98117781350457	-0.791654226361877	-0.33875546931356	-0.490990249205584	-0.062263879624914	Cluster 4
evm.TU.Hic_asm_8_12.84	1.10792270549616	-0.0461224849924722	1.34627316822151	-0.857965566102803	-0.876065069247621	-0.674042753374779	Cluster 3
evm.TU.Hic_asm_3_42.536	-1.0405974949377	-1.13120066871663	0.325977491460606	1.03978709648789	1.15310955114297	-0.347075975437131	Cluster 2
evm.TU.Hic_asm_9_3.36	0.838674847708599	1.65511300289211	-0.618124891317113	-0.662934575742439	-0.593919345956975	-0.618809037584182	Cluster 1
evm.TU.Hic_asm_5_10.124	-0.307019562769631	2.02193985205463	-0.587894492129415	-0.495866759140492	-0.43136721355967	-0.199791824455418	Cluster 4
evm.TU.Hic_asm_3_6.86	-1.58648463079395	-0.874612733454058	0.87403612911767	0.301155868639705	0.778431029726861	0.507474336763777	Cluster 2
evm.TU.Hic_asm_5_30.3	2.04076167076602	-0.36479185667648	-0.418992453522384	-0.418992453522384	-0.418992453522384	-0.418992453522384	Cluster 3
evm.TU.Hic_asm_10_3.1714	0.63614100663916	-1.64868307481735	0.0985057102200402	-0.488831193947049	1.2691003784875	0.133767173417699	Cluster 2
evm.TU.Hic_asm_5_24.590	1.76421899967356	0.480391520165971	-0.909398223729193	-0.840729471552174	-0.228972545404929	-0.265510279153235	Cluster 3
evm.TU.Hic_asm_4_3.114	2.03802754648755	-0.295418295375417	-0.435652312778034	-0.435652312778034	-0.435652312778034	-0.435652312778034	Cluster 3
evm.TU.Hic_asm_3_48.284	1.58925001701377	0.846001507146925	-0.416156816155145	-0.285179541382487	-0.887219176888963	-0.846695989734103	Cluster 1
evm.TU.Hic_asm_1_38.81	-1.89742538817281	0.935310288102648	0.1466873412979	0.699790847918717	0.117237336192453	-0.0016004253389087	Cluster 5
evm.TU.Hic_asm_5_33.177	-0.293700532068991	1.71131245957252	-1.26050373005717	-0.547554869479711	0.0946266841233869	0.295819987909965	Cluster 4
evm.TU.Hic_asm_9_37.571	-0.515937761934943	0.490699628726312	1.07413908817893	-1.05349398916592	1.05808702336155	-1.05349398916592	Cluster 4
evm.TU.Hic_asm_9_37.92	-0.388395338710141	-0.810414289040153	-0.663501890681324	-0.609892648729497	0.833437696645594	1.63876647051552	Cluster 6
evm.TU.Hic_asm_10_3.1513	0.565176417391636	1.77994993417773	-0.735355959843212	-0.761638859670357	-0.550256417374404	-0.297875114681389	Cluster 1
evm.TU.Hic_asm_9_14.332	1.3345132380547	-0.191762336190665	-1.38447559178985	-0.606450728293744	0.942761837888937	-0.0945864196693786	Cluster 3
evm.TU.Hic_asm_5_24.749	1.6071033739661	0.15107987217299	0.424161025226463	-1.37166782973359	-0.452297036043795	-0.358379405588167	Cluster 3
evm.TU.Hic_asm_1_38.383	1.58818517888244	-0.0512097503702876	0.00639028917446248	0.00524161726872206	-1.57301661646469	0.0244092815093573	Cluster 3
evm.TU.Hic_asm_10_36.284	-1.44537260569644	1.13909271728527	0.0842556754883555	-0.395474363957943	1.10222725741782	-0.484728680537068	Cluster 4
evm.TU.Hic_asm_8_4.96	0.235622677280811	1.93807905464702	-0.536573037640635	-0.480508223555309	-0.56031999350665	-0.596300477225242	Cluster 4
evm.TU.Hic_asm_6_82.14	1.82395183792813	-0.730194852582862	-0.730194852582862	-0.730194852582862	0.126587403099871	0.240045316720582	Cluster 3
evm.TU.Hic_asm_4_44.148	-0.489899661816659	-0.511555929361264	-0.635512195639206	-0.8451195845004	1.62823041719019	0.853856954127333	Cluster 6
evm.TU.Hic_asm_10_36.349	-1.5708714418831	-0.780017399125508	0.721023873607121	1.01995911106601	0.00683283593688777	0.603073020398583	Cluster 2
evm.TU.Hic_asm_5_22.472	0.300524591774332	1.88887402308246	-0.572967811180674	-0.389293568780446	-0.380046238770258	-0.847090996125414	Cluster 4
evm.TU.Hic_asm_0_21.29	-0.897811317324876	1.11641002114914	0.109432853374521	-1.45164319705018	0.247904224185409	0.875707415665987	Cluster 6
evm.TU.Hic_asm_9_31.52	-0.852213890740067	-0.401433176059328	-0.39244709265681	1.48529815126449	1.01300989893178	-0.852213890740067	Cluster 5
evm.TU.Hic_asm_6_10.115	0.054840125083498	-0.790031721685275	0.0991795064032235	-1.44189726401192	0.788870188583178	1.2890391656273	Cluster 6
evm.TU.Hic_asm_11_15.229	1.27204762264791	1.26821496902294	-0.82795326354389	-0.82795326354389	-0.366449568839602	-0.517906495743462	Cluster 1
evm.TU.Hic_asm_7_14.20	0.916234514604807	1.31476245400626	-0.016856065227637	-0.239690590288354	-0.526274357473507	-1.44817595562157	Cluster 1
evm.TU.Hic_asm_9_40.33	1.79505668949399	0.00153730572179689	-1.10028173505736	-0.513312804842567	-0.470257424447611	0.287257969131748	Cluster 3
evm.TU.Hic_asm_4_30.160	0.359057098297079	1.31117126404349	0.204390565427649	0.511772226419026	-1.21307309137209	-1.17331806281516	Cluster 1
evm.TU.Hic_asm_2_49.615	0.491099745906783	1.83997516330678	-0.642223015621062	-0.504664636094388	-0.541964241877054	-0.642223015621062	Cluster 1
evm.TU.Hic_asm_2_20.106	0.0943233271547347	-0.817847650049397	-0.970220799108617	-0.591663332927267	0.684834961311954	1.60057349361859	Cluster 6
evm.TU.Hic_asm_5_30.222	0.0521821041166967	0.566992431117251	-0.243914942598717	-1.57546868620362	-0.240713387281352	1.44092248084974	Cluster 6
evm.TU.Hic_asm_5_24.162	2.04124145231932	-0.408248290463863	-0.408248290463863	-0.408248290463863	-0.408248290463863	-0.408248290463863	Cluster 3
evm.TU.Hic_asm_0_6.33	-0.428198071754995	-0.541661800143732	1.11670635621933	1.40248069108031	-0.541150865864282	-1.00817630953664	Cluster 5
evm.TU.Hic_asm_1_18.154	0.373201921711637	1.83735389290444	-0.291704533896915	-0.319010768448086	-0.895436642232116	-0.704403870038959	Cluster 1
evm.TU.Hic_asm_10_21.531	-0.608635214507297	0.357261819127862	-0.637055517263326	0.146966494520133	1.74906444651222	-1.00760202838959	Cluster 2
evm.TU.Hic_asm_0_9.82	-1.88325148563864	-0.0892400954937916	-0.00307137495563098	0.438052551066844	0.579636914683135	0.95787349033808	Cluster 2
evm.TU.Hic_asm_3_48.1024	1.34459335299618	1.03869667793007	-0.0940791771238228	-0.516442019049283	-1.25125426060256	-0.521514574150592	Cluster 1
evm.TU.Hic_asm_4_1.214	0.944651712298909	1.564637070524	-0.799928540946958	-0.727764494208946	-0.555031994132202	-0.426563753534807	Cluster 1
evm.TU.Hic_asm_1_32.306	-1.62767846730718	1.03290938786267	0.534805089123849	-0.600386961910147	-0.127671838002076	0.788022790232885	Cluster 6
evm.TU.Hic_asm_1_13.335	-0.977529118605364	0.994265279772598	-0.705375191424194	-1.02516072395623	0.717598214647806	0.996201539565383	Cluster 6
evm.TU.Hic_asm_10_21.519	-1.11447886519645	-0.371471200217147	-0.485157034354663	-0.206545977491394	1.7855405958975	0.392112481362153	Cluster 2
evm.TU.Hic_asm_1_13.439	0.797102363852197	1.66589173743892	-0.491590682142229	-0.550685202623159	-0.843206434417297	-0.577511782108437	Cluster 1
evm.TU.Hic_asm_9_35.424	-0.0549215622104615	1.95682302982465	-0.241813095630848	-0.257761395712579	-0.873865930830386	-0.52846104544037	Cluster 4
Novel02709	-0.0648198704316727	2.01195533200195	-0.48678386539257	-0.48678386539257	-0.48678386539257	-0.48678386539257	Cluster 4
evm.TU.Hic_asm_10_3.1905	-1.92109847827541	0.719099153379972	-0.0196166646393233	0.104042196352807	0.278981731682382	0.838592061499576	Cluster 6
evm.TU.Hic_asm_2_8.68	0.715077089429475	-0.492396840398745	0.788934668796472	1.12514073204307	-0.874743923486123	-1.26201172638415	Cluster 5
Novel00231	-1.08323204806791	0.0228418149799799	-0.26335409558099	-0.323333453596332	-0.247851343384497	1.89492912564975	Cluster 6
Novel00023	1.98116687503347	0.0854082975459744	-0.51664379314486	-0.51664379314486	-0.51664379314486	-0.51664379314486	Cluster 3
evm.TU.Hic_asm_4_1.400	1.12506033957046	1.3405520878821	-0.878652230895111	-0.922113987847044	-0.54901620436315	-0.115830004347257	Cluster 1
evm.TU.Hic_asm_9_39.422	-1.06521518565007	-1.27065429212951	1.04789382567852	-0.17647892057993	0.575360462049989	0.889094110631002	Cluster 2
evm.TU.Hic_asm_7_34.374	0.437170664735248	1.86429833223315	-0.603855933909561	-0.509054699653049	-0.634024436514597	-0.554533926891186	Cluster 1
evm.TU.Hic_asm_10_3.1353	0.564162099302109	1.80886752214233	-0.601954660525354	-0.556091624990202	-0.611955469305131	-0.603027866623754	Cluster 1
evm.TU.Hic_asm_7_1.21	1.44666897894454	0.606828084399027	-0.796036069701119	-0.557696681324767	-1.17127563139516	0.471511319077478	Cluster 3
evm.TU.Hic_asm_6_70.280	0.392877214093269	1.87695076506252	-0.473217530346521	-0.64326089257346	-0.476984473170009	-0.676365083065797	Cluster 1
evm.TU.Hic_asm_10_3.1139	-0.79311307520782	-1.21729599411288	-0.163682702087307	-0.193053771780014	1.29176545982337	1.07538008336465	Cluster 6
evm.TU.Hic_asm_0_41.182	1.81011416408748	0.548534870657792	-0.581786456786306	-0.507617890869322	-0.736978990517802	-0.532265696571841	Cluster 3
evm.TU.Hic_asm_2_4.74	0.691234933128582	0.933768570645451	-0.941857510768503	-0.855163445626183	-0.918251058896703	1.09026851151736	Cluster 1
evm.TU.Hic_asm_10_3.2155	-0.802503388548905	-0.250535195864266	0.213266452079595	0.764279591648539	-1.31517002258882	1.39066256327386	Cluster 6
evm.TU.Hic_asm_0_47.503	0.59667136804771	1.77600347305684	-0.611838577560531	-0.353267112670727	-0.707347377074477	-0.700221773798817	Cluster 1
evm.TU.Hic_asm_5_15.97	-0.811752869031438	0.793140061805804	1.5441858254779	-0.811752869031438	-0.811752869031438	0.0979327198106097	Cluster 4
evm.TU.Hic_asm_3_42.634	0.243378466095151	1.9290856151478	-0.585402832057888	-0.634962132224729	-0.375362264664389	-0.576736852295949	Cluster 4
evm.TU.Hic_asm_10_3.2112	-1.47740150960308	-0.981699769534544	0.895299531965073	0.909785288899891	0.399157568139141	0.254858890133511	Cluster 2
evm.TU.Hic_asm_2_58.132	-1.28926673035166	-0.999721467931004	0.539892739063954	0.988147883265864	1.00533668053573	-0.244389104582878	Cluster 2
evm.TU.Hic_asm_10_3.1179	0.346187904386055	0.137546496028771	0.521552120650372	1.32109668608982	-0.900615505590492	-1.42576770156452	Cluster 5
evm.TU.Hic_asm_6_82.453	0.161131332335094	1.96100183870126	-0.514442551854253	-0.532533615743067	-0.503785009198978	-0.57137199424006	Cluster 4
evm.TU.Hic_asm_1_7.68	-0.216334490245006	1.54243047521025	0.926664262569695	-0.768802377500142	-0.849864027315401	-0.634093842719396	Cluster 4
evm.TU.Hic_asm_4_23.22	-1.65194506860188	0.0798752801176425	1.05373164176051	0.999107470936704	-0.0979737301751426	-0.382795594037828	Cluster 5
evm.TU.Hic_asm_4_42.380	-0.119080072053388	1.86513582009898	-1.11712308151301	-0.443007699555699	0.0580084760303202	-0.243933443007209	Cluster 4
evm.TU.Hic_asm_6_4.22	-1.07727398721407	-0.760291231013582	1.66098331668747	0.250873164444913	-0.504518866507098	0.430227603602373	Cluster 2
evm.TU.Hic_asm_3_48.195	-1.95995749957257	0.39898173846158	0.0987392374824998	0.888920865963521	0.154171966157327	0.41914369150764	Cluster 2
evm.TU.Hic_asm_1_3.139	-0.338539663678102	0.88525916722382	-0.48016598508469	-1.15109435004395	-0.447177692838338	1.53171852442126	Cluster 6
Novel02171	2.04084011065047	-0.378524576664521	-0.421868270090768	-0.424737053820416	-0.390180094237137	-0.425530115837631	Cluster 3
evm.TU.Hic_asm_5_10.116	-0.734541612768192	-1.42480408066552	0.316974868077221	-0.27318515039915	1.15129326513754	0.964262710618102	Cluster 2
evm.TU.Hic_asm_4_2.39	1.65208938696684	0.772008431981207	-0.237710119768627	-0.600558757403629	-0.792914470887893	-0.792914470887893	Cluster 3
evm.TU.Hic_asm_2_4.72	0.630336706671332	-0.601630731612959	-0.601630731612959	-0.601630731612959	1.77618621978051	-0.601630731612959	Cluster 3
evm.TU.Hic_asm_5_15.111	1.56521077925768	0.189382423840097	-0.605328757899818	-1.44368286956992	0.247870219286594	0.0465482050853708	Cluster 3
Novel00738	0.76951447529632	1.5838724504694	-0.293663830833305	-0.208452270939079	-1.09282229286602	-0.758448531127318	Cluster 1
evm.TU.Hic_asm_7_33.145	-1.56956151832435	-0.824981949678266	0.817407410533796	0.977553817212451	0.461602200006515	0.137980040249854	Cluster 2
evm.TU.Hic_asm_0_47.58	1.12748340872322	1.39730546701479	-0.592803885007352	-0.381699845220517	-0.578272868650324	-0.972012276859816	Cluster 1
evm.TU.Hic_asm_11_15.463	0.0481948794198108	1.26042746066302	-0.788595848101223	-1.20999052166724	-0.391568803060209	1.08153283274583	Cluster 4
evm.TU.Hic_asm_11_18.135	-0.945213636189607	-0.886744965939105	0.153791482420727	-0.634384762684999	1.48809712479629	0.824454757596691	Cluster 2
evm.TU.Hic_asm_10_36.216	0.186637996784613	1.95289396461721	-0.481142751224145	-0.54568644430031	-0.517327954247381	-0.595374811629992	Cluster 4
evm.TU.Hic_asm_1_8.7	0.0994199416070064	1.97774236517978	-0.519290576696697	-0.519290576696697	-0.519290576696697	-0.519290576696697	Cluster 4
evm.TU.Hic_asm_9_39.87	0.231776104297369	0.770094757455183	-1.02521310862535	-1.32087663920294	0.100272630176849	1.24394625589889	Cluster 6
Novel03426	2.02851586131416	-0.417994887821566	-0.49758295823035	-0.421464940829482	-0.193890116202412	-0.49758295823035	Cluster 3
evm.TU.Hic_asm_2_59.321	-0.824810754058804	-1.07886858101682	-0.214169039290143	-0.126166590287469	0.585285096826145	1.65872986782709	Cluster 6
evm.TU.Hic_asm_6_4.195	-0.915077256160456	1.93304500391141	-0.397052335393401	-0.219393590357168	0.063413876601275	-0.464935698601663	Cluster 4
evm.TU.Hic_asm_4_48.44	1.79404423151679	-1.25418617225521	-0.163228532270777	-0.424410907476805	0.00788071847456591	0.0399006620114356	Cluster 3
evm.TU.Hic_asm_2_15.63	0.635423966896817	1.75975509447581	-0.491418170325466	-0.472211135419207	-0.643817029734742	-0.787732725893212	Cluster 1
evm.TU.Hic_asm_5_4.145	1.51755936967764	1.03407289613456	-0.637908066453051	-0.637908066453051	-0.637908066453051	-0.637908066453051	Cluster 1
evm.TU.Hic_asm_2_3.65	1.99936168237429	-0.00483496824717066	-0.421299760458114	-0.522543976054052	-0.528207787653095	-0.522475189961859	Cluster 3
evm.TU.Hic_asm_6_2.15	0.986301170587159	-1.21843580581759	0.229642218845472	0.970998412201801	0.24992981000074	-1.21843580581759	Cluster 5
evm.TU.Hic_asm_2_57.100	0.500043734017997	1.83905236969236	-0.58477402592759	-0.58477402592759	-0.58477402592759	-0.58477402592759	Cluster 1
evm.TU.Hic_asm_7_33.66	-0.650180100293552	1.93078026514836	-0.650180100293552	-0.0330725708471389	-0.650180100293552	0.0528326065794318	Cluster 4
evm.TU.contig_69.266	-0.912574706965087	0.949548799365591	0.869656123950234	0.918519197579438	-0.912574706965087	-0.912574706965087	Cluster 5
evm.TU.Hic_asm_6_83.201	-1.02018610822049	-0.616984760985744	-0.352011812570562	-0.378114749836939	0.678862392592126	1.68843503902161	Cluster 6
evm.TU.Hic_asm_1_4.24	1.3622982842753	0.769737299724973	-0.74431982811649	-0.848187371374018	-1.0223160548335	0.482787670323733	Cluster 1
evm.TU.Hic_asm_4_14.430	-0.0515016363821127	2.00926642661195	-0.502303496710677	-0.502303496710677	-0.502303496710677	-0.45085430009781	Cluster 4
evm.TU.Hic_asm_2_59.434	0.669686283131824	1.57962238340187	-0.584704875907998	-0.258634834509135	-0.128890720155028	-1.27707823596154	Cluster 1
evm.TU.Hic_asm_11_60.20	-0.808343153606929	-0.836245896237688	-0.342658381509511	-0.0712459402728435	1.86772325558221	0.19077011604476	Cluster 2
evm.TU.Hic_asm_11_61.18	-1.04344051033764	-0.757514089132022	0.878974906522266	1.45985309321193	-0.649056726400591	0.111183326136053	Cluster 5
evm.TU.Hic_asm_4_4.27	0.839466180054108	1.65514945993559	-0.623653909997424	-0.623653909997424	-0.623653909997424	-0.623653909997424	Cluster 1
evm.TU.Hic_asm_2_52.99	1.69559092849908	-0.839552468152543	-1.07329107986355	0.351176004173886	-0.327611833235202	0.19368844857833	Cluster 3
evm.TU.Hic_asm_3_40.140	0.598266985904128	1.79042375378908	-0.595147389498424	-0.6784142609473	-0.56889211979624	-0.546236969451246	Cluster 1
evm.TU.Hic_asm_5_24.132	-0.592428861031169	-1.2996721091477	1.56596851769457	0.0950896317021134	0.601263432629037	-0.370220611846849	Cluster 2
evm.TU.Hic_asm_0_6.21	1.2847123779903	1.29033620105386	-0.692148223942197	-0.748160533256957	-0.536418214536829	-0.59832160730818	Cluster 1
evm.TU.Hic_asm_11_58.13	-0.866315943029657	1.56634645763236	-0.880109758928924	-0.675490923109521	0.743359267426642	0.112210900009103	Cluster 4
evm.TU.Hic_asm_9_2.5	0.434776467371752	0.794915295876438	-1.85138580719464	-0.124971585366456	-0.104724195841261	0.85138982515417	Cluster 1
Novel01178	-0.748562401087135	-0.852804609698164	-0.173084138964912	-0.640752206990645	1.62905956014835	0.786143796592507	Cluster 6
evm.TU.Hic_asm_1_2.328	0.747405954729358	0.695316053496304	0.18071590754731	0.883990005015115	-1.24308458119497	-1.26434333959312	Cluster 1
evm.TU.Hic_asm_11_15.302	-0.408248290463863	2.04124145231932	-0.408248290463863	-0.408248290463863	-0.408248290463863	-0.408248290463863	Cluster 4
evm.TU.Hic_asm_4_37.1070	-1.89563415447717	-0.0995898661868527	0.0794439127998623	0.32308576406613	0.890207782184239	0.702486561613794	Cluster 2
evm.TU.Hic_asm_2_12.182	1.75074689724513	0.444323181467526	-1.01313748891601	-0.779248981001266	-0.307898413677326	-0.0947851951180523	Cluster 3
evm.TU.Hic_asm_9_8.205	0.853472291511566	1.58111891128098	-0.824436842137875	-0.839888932902298	-0.597128109027027	-0.173137318725352	Cluster 1
evm.TU.Hic_asm_1_12.60	1.70855576478982	0.744738005944719	-0.492179887382306	-0.617543200283642	-0.674105378607465	-0.669465304461125	Cluster 3
evm.TU.Hic_asm_5_24.740	-0.401074541173274	2.04117259821457	-0.413706727096963	-0.413649954080552	-0.416854583773249	-0.395886792090533	Cluster 4
evm.TU.Hic_asm_4_43.3	1.07681603885042	1.48215184037705	-0.670493296521203	-0.572558394323088	-0.64228873671791	-0.673627451665264	Cluster 1
Novel02878	1.39009380499165	1.17663485857124	-0.512180744831814	-0.63477844509808	-0.780680760896933	-0.639088712736067	Cluster 1
evm.TU.Hic_asm_6_83.271	0.538782771500986	1.02926701223496	-0.554307088866028	0.021729108703753	0.666851180644921	-1.7023229842186	Cluster 1
evm.TU.Hic_asm_4_11.360	0.809380201081604	1.41924924576837	-0.813134778172434	0.342487309077299	-0.820257578134197	-0.937724399620642	Cluster 1
evm.TU.Hic_asm_8_7.44	-0.683217537113354	0.907856836415209	-1.14380237698159	0.925757486145165	0.875246254482013	-0.881840662947438	Cluster 4
evm.TU.Hic_asm_1_4.132	-1.20744639128444	-0.292107730625375	0.283608579988794	1.29880460513985	0.876717037498319	-0.959576100717144	Cluster 5
evm.TU.Hic_asm_10_3.1285	-0.643652059130903	-0.651547817675251	-0.81667896485047	-0.445785796886556	1.38992632922948	1.1677383093137	Cluster 6
evm.TU.Hic_asm_3_48.223	1.64540137358599	0.741204562692417	-0.798452797308252	-0.870818026119479	-0.14637721298382	-0.570957899866855	Cluster 3
Novel03770	0.988904038961658	1.0695041869711	-0.842081967241814	-0.828890997448699	-1.03247094052349	0.645035679281235	Cluster 1
evm.TU.Hic_asm_5_22.343	0.354810792367651	1.8625882427692	-0.437436282985956	-0.331471012839265	-0.559038959895503	-0.889452779416128	Cluster 1
evm.TU.Hic_asm_3_43.146	1.3834355914786	1.15071446599316	-0.682868147071225	-0.456686124580645	-0.457879476322966	-0.936716309496929	Cluster 1
evm.TU.Hic_asm_1_38.45	1.22385263620448	1.35526851250693	-0.604645563356993	-0.643620598647562	-0.666041395061754	-0.664813591645098	Cluster 1
evm.TU.Hic_asm_3_48.265	-0.879687168240867	1.48883399337239	-0.281976978170643	-1.11548219656469	-0.0388531200586065	0.827165469662417	Cluster 4
evm.TU.Hic_asm_6_79.340	-1.50029531994397	1.01530383373337	-0.559031913684427	-0.137849930714465	1.17759692024022	0.00427641036926975	Cluster 6
evm.TU.Hic_asm_8_19.145	1.75893316668625	-0.0994287677313727	0.367073567850978	-0.229892277907642	-1.11586852026264	-0.680817168635577	Cluster 3
evm.TU.Hic_asm_5_33.179	-0.239035137958599	1.35389378950592	-0.766294784037792	-1.33728047536413	0.143982235679902	0.844734372174699	Cluster 4
evm.TU.Hic_asm_1_35.3	0.588667053983481	1.79134904052035	-0.483002185917754	-0.544094807710804	-0.67377660005918	-0.679142500816093	Cluster 1
evm.TU.Hic_asm_5_22.560	0.51784539892336	1.79425395726115	-0.699143933828019	-0.21466755470045	-0.699143933828019	-0.699143933828019	Cluster 1
evm.TU.Hic_asm_8_19.238	0.843427161694424	-0.205184581062889	-1.09322274587993	-1.25724315092286	0.905504247298074	0.806719068873175	Cluster 6
evm.TU.Hic_asm_11_3.344	1.85746568189022	0.172955286833022	-1.09794940351037	-0.419844122764147	-0.198209152159394	-0.314418290289332	Cluster 3
evm.TU.Hic_asm_2_6.25	0.932853433750125	1.52291665594769	-0.406505809348268	-0.280232718956374	-0.852927430252585	-0.91610413114059	Cluster 1
Novel02128	1.25168703477523	-0.481788104309847	-0.853824509294755	-0.58525879768007	-0.641551185360191	1.31073556186963	Cluster 3
evm.TU.Hic_asm_7_11.10	-0.596026166364015	2.00254695959969	-0.0592682601747136	-0.3174096500166	-0.512837078179876	-0.517005804864487	Cluster 4
evm.TU.Hic_asm_0_47.309	1.29772649657954	-0.645491353065034	-0.645491353065034	1.2842389156806	-0.645491353065034	-0.645491353065034	Cluster 3
Novel01574	1.89949308949151	-0.278214062360432	-0.571753473749246	0.226349578311463	-0.885382606508315	-0.39049252518498	Cluster 3
evm.TU.Hic_asm_9_40.191	-1.40259952917576	-0.995611707584879	0.909012511787893	1.01945191752788	0.415918837502652	0.0538279699422064	Cluster 2
evm.TU.Hic_asm_6_13.9	0.464579995900486	1.82200467535112	-0.402038764035702	-0.34695619917899	-0.755386585278959	-0.782203122757951	Cluster 1
evm.TU.Hic_asm_2_57.15	0.835196236536642	1.65788523239478	-0.623270367232857	-0.623270367232857	-0.623270367232857	-0.623270367232857	Cluster 1
evm.TU.Hic_asm_4_11.436	0.819041690519535	1.65523113503784	-0.591901547052763	-0.627318305941616	-0.797711559730548	-0.457341412832452	Cluster 1
evm.TU.Hic_asm_9_30.106	1.71106259219261	0.0138295988083194	0.433467444676634	-0.313808948305965	-1.12784752933237	-0.716703158039224	Cluster 3
evm.TU.Hic_asm_1_38.165	-0.64533675184762	1.25541927999676	-0.64533675184762	1.32592772739372	-0.64533675184762	-0.64533675184762	Cluster 4
evm.TU.Hic_asm_4_45.85	2.00059832245941	-0.620419912108179	-0.557140511732175	-0.0689237383661464	-0.295861729392063	-0.458252430860843	Cluster 3
evm.TU.Hic_asm_11_4.260	0.109916315070334	1.80017841802709	-0.54871720402712	0.220041448485493	-0.51930180040386	-1.06211717715194	Cluster 4
evm.TU.Hic_asm_6_79.568	-0.654325771487066	1.94357912537283	-0.431291052466007	-0.675516177540299	0.168950530174862	-0.351396654054323	Cluster 4
evm.TU.Hic_asm_10_36.452	-0.645137660284561	-0.815626485411351	0.321194521763958	1.88054947906942	-0.323623101994063	-0.4173567531434	Cluster 5
evm.TU.Hic_asm_7_34.295	1.11965815195684	1.41607354444792	-0.564943306299698	-0.483348120230282	-0.946298165071147	-0.541142104803631	Cluster 1
evm.TU.Hic_asm_6_4.490	0.127244665515765	1.94552709469314	-0.577469982206751	-0.486061315257449	-0.749286106140785	-0.259954356603922	Cluster 4
evm.TU.Hic_asm_11_54.28	-1.18949276253178	-0.708792355925006	0.678739854998951	1.44175915861399	0.398144264622365	-0.620358159778521	Cluster 5
evm.TU.Hic_asm_2_59.30	2.04124145231932	-0.408248290463863	-0.408248290463863	-0.408248290463863	-0.408248290463863	-0.408248290463863	Cluster 3
evm.TU.Hic_asm_6_4.71	0.104218515091123	0.327387361392454	0.629770513013891	1.29953013642516	-1.24983168216244	-1.11107484376018	Cluster 5
evm.TU.Hic_asm_5_24.799	1.55393444018867	0.789313413943108	-0.537155215875459	-0.505291820476978	-1.18536543420168	-0.115435383577658	Cluster 3
evm.TU.Hic_asm_6_4.300	2.02650240966089	-0.165391198466364	-0.46527780279863	-0.46527780279863	-0.46527780279863	-0.46527780279863	Cluster 3
evm.TU.Hic_asm_8_2.328	-0.387412352819851	1.75182001902659	0.506851083612082	-0.149284355638429	-0.959110952921019	-0.762863441259369	Cluster 4
Novel01857	-0.814600329932007	-1.03296336935813	-0.182682110415338	-0.436390256277792	1.19174262082135	1.27489344516192	Cluster 6
evm.TU.Hic_asm_5_30.297	1.14803546340326	0.0965621665551411	-0.894374711031512	-1.06604628589767	-0.502358032649911	1.21818139962069	Cluster 3
Novel00667	1.99418604323019	-0.628583362515809	-0.514556890380264	-0.541575318207274	-0.259964452695333	-0.0495060194315057	Cluster 3
evm.TU.Hic_asm_10_0.188	1.64819329965284	0.843103509743139	-0.726781216862657	-0.584458986366886	-0.647322622306002	-0.53273398386043	Cluster 3
Novel03495	0.119921058030609	1.89263303737098	-0.335267389189783	-0.587343956962013	-0.125332016760496	-0.964610732489296	Cluster 4
evm.TU.Hic_asm_1_6.28	-1.25208071418787	-0.164910381054307	-0.0942384796075747	-0.145631126234776	-0.172173328246948	1.82903402933148	Cluster 6
evm.TU.Hic_asm_1_12.9	-0.310647668206545	1.77873150508265	-1.2676438829512	0.157539983732029	-0.326972367653345	-0.0310075700035835	Cluster 4
evm.TU.Hic_asm_6_7.93	-0.502321827180244	1.92854541381233	0.159198113508414	-0.848469235701138	-0.444607100151854	-0.292345364287504	Cluster 4
Novel01658	-0.0807299235699768	0.531552989576948	-0.918783134070908	-0.793443752903542	-0.474207330689876	1.73561115165735	Cluster 6
evm.TU.Hic_asm_4_44.92	-0.999080365825079	-0.906965922963535	0.421344741412895	0.899259864220993	-0.712684688669799	1.29812637182452	Cluster 2
evm.TU.Hic_asm_2_56.521	0.18498745795172	0.40691055885886	0.798571388592179	0.516392209338701	0.0658252085690266	-1.97268682331049	Cluster 5
evm.TU.Hic_asm_5_30.151	-0.528756380850356	-0.0956682271730849	-1.28155075440016	-0.0150393003444021	0.178357378984754	1.74265728378325	Cluster 6
evm.TU.Hic_asm_7_31.437	-1.17098524214528	-1.32170803944256	0.723212167161049	0.65693637448345	0.948956901825053	0.16358783811829	Cluster 2
evm.TU.Hic_asm_2_56.301	0.890416885466567	1.62127583376646	-0.60344426638161	-0.626567675402603	-0.624445285923338	-0.657235491525479	Cluster 1
evm.TU.Hic_asm_3_40.252	0.85056620083834	1.61129590857841	-0.55966366994737	-0.954033487594295	-0.534708073243729	-0.413456878631359	Cluster 1
evm.TU.Hic_asm_1_30.459	-0.447971780170778	-0.447971780170778	-0.447971780170778	-0.447971780170778	-0.24244464454452	2.03433176522763	Cluster 6
evm.TU.Hic_asm_8_12.660	-1.59921791382906	-0.906323856745556	0.470564326010694	0.790980878655919	0.632811873325376	0.611184692582629	Cluster 2
evm.TU.Hic_asm_8_4.45	-0.828064474129988	-1.24504832219332	0.386889375587184	-0.225141729894644	0.348585653447747	1.56277949718303	Cluster 6
evm.TU.Hic_asm_3_48.1037	-0.243871379205424	2.00681726122272	-0.219864890025277	-0.393597288398092	-0.731737779688152	-0.417745923905773	Cluster 4
evm.TU.Hic_asm_10_3.1797	1.27074260269339	-0.645444820370406	-0.645444820370406	1.31103667878823	-0.645444820370406	-0.645444820370406	Cluster 3
evm.TU.Hic_asm_5_22.514	-1.01683535343072	0.769085893356493	-0.0359976525481506	1.41365645622714	-1.17178445973683	0.0418751161320627	Cluster 5
evm.TU.Hic_asm_8_7.211	1.22070914128147	1.35294482285607	-0.510694379038627	-0.687653195032972	-0.687653195032972	-0.687653195032972	Cluster 1
evm.TU.Hic_asm_2_56.437	0.933777932793815	1.58862789305237	-0.664374475867562	-0.664374475867562	-0.664374475867562	-0.529282398243501	Cluster 1
evm.TU.Hic_asm_4_45.60	0.947488566518464	1.55592286422837	-0.748434831169254	-0.832225197638143	-0.499329000604834	-0.423422401334602	Cluster 1
evm.TU.Hic_asm_8_12.159	0.100470908819757	0.592883236180151	-0.571583092641034	-1.73454886312938	0.841757966046475	0.771019844724033	Cluster 6
evm.TU.Hic_asm_0_47.480	0.652867971950226	1.24791922650066	-0.838713209566666	-1.33269164141127	-0.364859745026638	0.635477397553689	Cluster 1
evm.TU.Hic_asm_6_4.402	1.83785086750249	0.494894812000582	-0.655676930308443	-0.535882701731156	-0.502961635090052	-0.638224412373422	Cluster 3
evm.TU.Hic_asm_10_18.6	1.62211464523254	0.889552609493626	-0.636197163851116	-0.636197163851116	-0.614743803010503	-0.624529124013427	Cluster 1
Novel00385	-0.836994428945916	-1.00911481118453	0.938479447216596	1.45947198406848	-0.0329596000028252	-0.518882591151813	Cluster 5
Novel01106	-0.981674773336675	-0.919744537170015	-0.686385176273363	0.492095891272949	0.672951383198602	1.4227572123085	Cluster 6
evm.TU.Hic_asm_5_41.13	1.64778823091153	0.719255396754681	-0.387824913375678	-0.741648610134219	-1.00687326022748	-0.230696843928837	Cluster 3
evm.TU.Hic_asm_1_13.88	-1.19008134139081	-1.21321026639317	0.36875135797189	1.14114831729395	0.817206176495221	0.0761857560229217	Cluster 2
evm.TU.Hic_asm_9_7.41	-0.406809029892025	2.03449391377046	-0.280312470016796	-0.404067909336435	-0.537162853305803	-0.406141651219395	Cluster 4
evm.TU.Hic_asm_7_40.533	2.04124145231932	-0.408248290463863	-0.408248290463863	-0.408248290463863	-0.408248290463863	-0.408248290463863	Cluster 3
Novel02813	-1.10771965935598	-0.181534854312396	0.85372828850473	1.53892074011597	-0.682337010576617	-0.421057504375711	Cluster 5
evm.TU.Hic_asm_2_49.545	0.0494771736347001	1.91968446323888	-0.324116591802973	-0.644832923742405	-0.881740940122381	-0.118471181205826	Cluster 4
evm.TU.Hic_asm_3_41.2	1.54541142501716	0.459096452841565	-1.08088189121625	-0.69479238680094	-0.715960415417908	0.487126815576371	Cluster 3
evm.TU.Hic_asm_11_61.17	-0.983414916786557	-0.922765391930497	-0.511787049502084	0.647597389835837	0.202182108260639	1.56818786012266	Cluster 6
evm.TU.Hic_asm_2_57.210	-0.128362204079632	-0.622914299785625	-0.618758598755019	-0.911724414610795	0.517107339892789	1.76465217733828	Cluster 6
evm.TU.Hic_asm_3_48.761	0.407299018674153	1.87747907679895	-0.558813044195287	-0.528649736311355	-0.61675851074719	-0.580556804219267	Cluster 1
Novel00553	-0.76750164998757	-0.76750164998757	-0.632104225847465	-0.361604801364162	1.48158373205066	1.04712859513611	Cluster 6
evm.TU.Hic_asm_0_41.19	1.16691105779332	1.40635765987639	-0.704395009854687	-0.626717394104717	-0.626252124380315	-0.615904189329991	Cluster 1
evm.TU.Hic_asm_11_4.138	-0.297909555724703	1.25161623025481	0.577322151069834	0.576370891175063	-1.53257126875209	-0.574828448022916	Cluster 4
evm.TU.Hic_asm_4_37.644	0.558919016447371	1.79253139055196	-0.821418762450138	-0.604750150855919	-0.517029612381585	-0.40825188131169	Cluster 1
evm.TU.Hic_asm_4_1.384	-1.42610192599224	-1.09634631173718	0.919030918021613	0.615940654375681	0.331408019505832	0.656068645826293	Cluster 2
evm.TU.Hic_asm_8_26.36	0.536288441945914	1.72068514011776	-0.0244059536442148	-0.601210022706225	-0.987324360297302	-0.64403324541593	Cluster 1
evm.TU.Hic_asm_3_42.68	0.337164543732914	1.46708846617003	-1.01452706802868	-1.06295051078258	-0.381806807698534	0.655031376606854	Cluster 1
evm.TU.Hic_asm_6_10.116	-0.659404465642631	0.542521930092434	-0.369182755642487	-1.19296942331872	0.0327320798259074	1.6463026346855	Cluster 6
evm.TU.Hic_asm_9_12.95	0.459697261518905	1.85592721400879	-0.608721373379741	-0.599669162748673	-0.530332955722667	-0.576900983676612	Cluster 1
evm.TU.Hic_asm_0_22.52	-0.571155042044512	-0.108553937278376	-0.263025745432215	0.967196690485952	-1.36446002890711	1.33999806317626	Cluster 6
evm.TU.Hic_asm_4_42.309	0.0807289297684318	-0.247628690634311	0.380982327447136	-0.603961091407192	-1.27921196891511	1.66909049374104	Cluster 6
evm.TU.Hic_asm_3_44.90	1.12164409855747	1.44644088220875	-0.631869831834147	-0.622324624701471	-0.660240161425343	-0.653650362805265	Cluster 1
evm.TU.Hic_asm_10_3.69	-1.71285750562398	0.0656081613084748	0.501313405627911	-0.516355729688686	1.11598751738789	0.546304150988382	Cluster 2
evm.TU.Hic_asm_7_41.168	-1.42325881649446	-0.133092039429971	1.39216090793257	0.868739339027543	-0.440608990548573	-0.263940400487108	Cluster 5
evm.TU.Hic_asm_3_36.172	1.11015382562977	1.4563184667391	-0.641618073092217	-0.641618073092217	-0.641618073092217	-0.641618073092217	Cluster 1
evm.TU.Hic_asm_7_34.314	-1.23013447456893	1.35996775900804	-0.642267412338962	-0.62078169417866	0.25252951441571	0.8806863076628	Cluster 4
evm.TU.Hic_asm_0_41.185	-0.959142330996578	-0.0503647420539401	-0.190649245397775	-1.11804927290443	0.930969623662857	1.38723596768987	Cluster 6
evm.TU.Hic_asm_11_15.89	-0.291471555783145	1.01501507327238	1.36228716580075	-0.118387380411388	-1.18313361726907	-0.784309685609523	Cluster 4
evm.TU.Hic_asm_5_24.172	1.95418184890366	-0.842925815561367	-0.453552986294154	0.0441642136517815	-0.442256562603173	-0.259610698096747	Cluster 3
evm.TU.Hic_asm_8_2.124	0.550310980626262	1.8121897343924	-0.612133765604854	-0.682340271820191	-0.569295810350549	-0.498730867243073	Cluster 1
evm.TU.Hic_asm_1_28.19	0.603426031008807	1.75377886715134	-0.799753382698263	-0.784338609278546	-0.329581018743251	-0.443531887440086	Cluster 1
evm.TU.Hic_asm_8_12.1234	-0.694498356134991	-0.209359611092281	-0.694498356134991	-0.184278118580471	-0.196952372949891	1.97958681489263	Cluster 6
evm.TU.Hic_asm_3_42.7	0.198428227515169	1.90546911308469	-0.636404040176803	-0.693490817175971	-0.118361929805283	-0.655640553441798	Cluster 4
evm.TU.Hic_asm_3_42.91	-0.880055274667842	-0.431994224704158	-0.732480497223867	-0.318800948439865	0.630278402516071	1.73305254251966	Cluster 6
evm.TU.Hic_asm_6_84.9	-1.20929466558705	0.770184398628274	1.02212167353349	-0.107674577648389	-1.17977332455726	0.70443649563093	Cluster 5
evm.TU.Hic_asm_7_34.521	-0.937236378379121	-0.926228666386683	1.15086329704923	1.30863849606266	-0.141433757999112	-0.454602990346976	Cluster 5
evm.TU.Hic_asm_4_48.28	-0.526546239777833	1.94830370813066	-0.368426888157855	0.12495778471914	-0.790796312292797	-0.387492052621313	Cluster 4
evm.TU.Hic_asm_10_3.1057	0.0820627681812592	1.24553162361962	-0.401633418780078	-1.32076860858624	-0.656481719506594	1.05128935507203	Cluster 4
evm.TU.Hic_asm_3_40.48	0.489330695475428	1.83416532356838	-0.47529963142299	-0.475885618801552	-0.651530600199433	-0.720780168619833	Cluster 1
evm.TU.Hic_asm_4_48.154	-1.57595706139926	-0.23327423836251	1.16822996003234	1.00118220069285	-0.0577174237794874	-0.302463437183928	Cluster 5
Novel04013	-0.573136089808191	-0.573136089808191	-0.573136089808191	-0.284634205993179	1.98320300344281	0.0208394719749471	Cluster 2
evm.TU.contig_68.127	1.67160865120353	-1.11591687984413	0.428731583299424	0.0635949180413082	-0.85824543032834	-0.189772842371786	Cluster 3
Novel03745	-0.250761059191339	-1.54285040468357	0.500037159334299	1.10600262513395	-0.636235045266735	0.8238067246734	Cluster 5
evm.TU.Hic_asm_2_57.505	-1.75884048628939	-0.536509461759514	1.04226538486787	0.352695534992273	0.486085092894526	0.414303935294238	Cluster 2
evm.TU.Hic_asm_4_46.86	1.74877337458755	-1.23576684457618	-0.557037169326111	-0.213128963614452	0.242360503581269	0.0147990993479299	Cluster 3
evm.TU.Hic_asm_9_40.276	0.905802983817004	1.12708996836132	0.144416858417717	0.207253347581309	-1.15830915659481	-1.22625400158255	Cluster 1
evm.TU.Hic_asm_2_59.542	-1.25435189559422	1.75122973483748	0.313557001573625	-0.340921256664903	-0.367099034966911	-0.102414549185081	Cluster 4
evm.TU.Hic_asm_4_46.100	-0.174993039512955	0.17637337498316	-0.907846459586279	-1.28070188286059	1.29611229336649	0.891055713610171	Cluster 6
evm.TU.Hic_asm_3_48.1053	-1.37911067495738	-1.0830534572363	0.460071288994887	0.737679273422572	0.202182474019918	1.0622310957563	Cluster 2
evm.TU.Hic_asm_6_7.8	-1.64778455883143	-0.695068349997514	0.862264795269601	0.931842013435199	0.414542198135757	0.134203901988391	Cluster 2
evm.TU.Hic_asm_11_3.236	0.866139178481002	1.56631908504768	-0.791999851580139	-0.848585837436835	-0.135595480060364	-0.656277094451349	Cluster 1
evm.TU.Hic_asm_6_83.72	0.392423727644899	1.83196973729	-0.680478826548885	-0.228423414074266	-0.423861848786534	-0.891629375525209	Cluster 1
evm.TU.Hic_asm_11_4.255	2.04124145231931	-0.408248290463863	-0.408248290463863	-0.408248290463863	-0.408248290463863	-0.408248290463863	Cluster 3
evm.TU.Hic_asm_4_3.1	1.94312945296557	0.0342552524852017	-0.311060850497843	-0.18959013967392	-0.738366857639506	-0.738366857639506	Cluster 3
evm.TU.Hic_asm_10_21.508	1.99456300023391	-0.61612694549016	-0.58098645533562	-0.506413761500767	-0.199159957248458	-0.0918758806589071	Cluster 3
evm.TU.Hic_asm_10_11.33	0.065308054179581	1.98488744120901	-0.547069866437395	-0.515761520671192	-0.453573590810322	-0.533790517469684	Cluster 4
Novel00915	-1.11105321842419	-1.38568138793557	0.353893201114608	0.868225291389431	0.359757013239962	0.914859100615756	Cluster 2
evm.TU.Hic_asm_8_24.547	1.03273788570958	1.51859426080744	-0.637833036629257	-0.637833036629257	-0.637833036629257	-0.637833036629257	Cluster 1
evm.TU.Hic_asm_5_24.324	0.0438915249599824	1.8104720252905	-0.617303490817799	-0.986120241182957	-0.534910047386267	0.283970229136543	Cluster 4
evm.TU.Hic_asm_0_39.173	-1.12471271962145	1.73317354334606	0.140891228856804	-0.1588333685924	-0.801073651573501	0.210554967584493	Cluster 4
evm.TU.Hic_asm_5_10.125	0.795415671303591	1.62828132072769	-0.705603004953869	-0.932378726541839	-0.534515536483779	-0.251199724051793	Cluster 1
evm.TU.Hic_asm_3_48.429	-1.17653872960538	-0.739010382251418	0.0929194029592246	-0.0529058412820114	0.131737245524868	1.74379830465471	Cluster 6
evm.TU.Hic_asm_7_31.2	-0.964643151319571	0.159749602072846	-0.610037817057742	-0.78229547722272	0.530322826043461	1.66690401748373	Cluster 6
evm.TU.Hic_asm_8_26.44	1.33631330730876	1.18814064018303	-0.45609751867494	-0.354755199943325	-0.872576856516201	-0.841024372357322	Cluster 1
Novel00585	-1.6594436670007	-0.410018273518893	0.165583170855128	1.34386280171316	0.0703203914089208	0.489695576542381	Cluster 2
evm.TU.Hic_asm_10_3.1885	-0.383460593092399	0.546665136262861	-1.28944736261563	-0.768666151022775	0.444834824617993	1.45007414584995	Cluster 6
evm.TU.Hic_asm_1_7.1	0.0470814540419488	1.87315810285989	-0.939774020010409	-0.731454997920181	-0.265674160264208	0.0166636212929566	Cluster 4
evm.TU.Hic_asm_6_12.57	-0.408248290463863	-0.408248290463863	-0.408248290463863	-0.408248290463863	-0.408248290463863	2.04124145231932	Cluster 6
evm.TU.Hic_asm_9_37.547	-0.32617443242294	2.03652982240099	-0.328301347045737	-0.427182225633861	-0.477435908649226	-0.477435908649226	Cluster 4
Novel03775	-0.408106537335457	-0.0882587720349225	-0.679399961223939	-0.827391287079888	0.0869251487327034	1.9162314089415	Cluster 6
evm.TU.Hic_asm_3_42.136	-0.285141136188697	1.52597472905001	-0.121013137946407	0.793134564352832	-0.714929803004127	-1.19802521626361	Cluster 4
evm.TU.Hic_asm_10_11.9	0.10285987865382	0.71467572829321	0.0872532275232246	1.37135807030282	-1.13807345238653	-1.13807345238653	Cluster 5
evm.TU.Hic_asm_3_48.451	-0.140761006341035	-1.04102486132392	-0.534133796459991	-0.588352878139174	0.59979598609585	1.70447655616827	Cluster 6
evm.TU.Hic_asm_9_8.225	0.675829102074635	1.22054529518161	0.0840396491156759	0.404903795974912	-1.32985195319685	-1.05546588914998	Cluster 1
evm.TU.Hic_asm_8_26.40	-0.892577999453286	1.95207671519263	-0.161608152802618	-0.439042440655702	-0.41456556578647	-0.0442825564945507	Cluster 4
evm.TU.Hic_asm_8_12.42	2.04059164226487	-0.452010947219497	-0.394011178777294	-0.397614351620321	-0.417985327801369	-0.378969836846384	Cluster 3
evm.TU.Hic_asm_5_1.17	-1.24299212712675	-0.799739927779213	1.262634485856	0.116407437992432	-0.37077424401668	1.03446437507421	Cluster 2
Novel00063	0.664758299428647	-0.304185613109187	-0.770902581947188	-1.37277531877322	0.446000956647798	1.33710425775315	Cluster 6
evm.TU.Hic_asm_3_39.35	-0.186080069241937	2.02883678664368	-0.469786906200826	-0.466019417906297	-0.458066380598537	-0.448884012696086	Cluster 4
evm.TU.Hic_asm_0_47.195	-0.434714681336325	-0.133467237363264	0.790432912886021	1.56744727381452	-0.660302175827489	-1.12939609217347	Cluster 5
Novel03674	-1.29623934958923	-1.13108115118771	0.314762951735796	1.24844115333076	0.50057599197229	0.363540403738103	Cluster 2
evm.TU.Hic_asm_11_3.250	1.87308349064131	0.195528168796546	-0.457292872435582	-0.788356731653113	-0.788356731653113	-0.0346053236960436	Cluster 3
evm.TU.Hic_asm_1_12.14	-0.211178017909459	2.02617311470209	-0.535039233047409	-0.367875801558871	-0.377040829138938	-0.535039233047409	Cluster 4
evm.TU.Hic_asm_10_36.62	0.0430737653200055	1.99053283588025	-0.474059782938045	-0.504505359785235	-0.520134775684599	-0.534906682792373	Cluster 4
evm.TU.Hic_asm_2_57.340	-1.28612831739556	-0.782084087597614	1.16533962759225	1.0746267378813	-0.407303213024071	0.235549252543696	Cluster 5
evm.TU.Hic_asm_5_32.161	-0.408248290463863	-0.408248290463863	2.04124145231932	-0.408248290463863	-0.408248290463863	-0.408248290463863	Cluster 5
evm.TU.Hic_asm_6_79.611	1.65039787808341	-0.810540687718293	0.397774878549577	-0.810540687718293	0.383449306521893	-0.810540687718293	Cluster 3
evm.TU.Hic_asm_4_11.80	1.98350939758467	0.075358001582465	-0.524845071582033	-0.514809598270844	-0.501761753227663	-0.517450976086594	Cluster 3
evm.TU.Hic_asm_11_3.362	-0.408248290463863	2.04124145231932	-0.408248290463863	-0.408248290463863	-0.408248290463863	-0.408248290463863	Cluster 4
evm.TU.Hic_asm_8_29.249	0.464806146501258	1.84245412386791	-0.367431044543535	-0.646609741941878	-0.646609741941878	-0.646609741941878	Cluster 1
evm.TU.Hic_asm_2_59.277	-0.210604923868985	1.52022053819038	0.453620142814388	0.373603776977438	-1.15837105357579	-0.978468480537439	Cluster 4
evm.TU.Hic_asm_7_9.91	1.76317909893431	-0.165652431647398	-0.700260944229214	0.494239592016943	-0.979457655466622	-0.412047659608024	Cluster 3
Novel02636	1.43356103033644	0.33341307332491	-0.614585479645496	-0.980076564503147	0.774258808513719	-0.946570868026427	Cluster 3
Novel01289	-0.154039372522936	0.139450767102213	0.410794885949193	1.13892345569728	0.307752439821304	-1.84288217604706	Cluster 5
evm.TU.Hic_asm_9_1.121	0.553975567215998	1.81414297077941	-0.592029634498852	-0.592029634498852	-0.592029634498852	-0.592029634498852	Cluster 1
evm.TU.Hic_asm_2_49.581	1.75201750605547	0.557754661909541	-0.114639739861003	-0.731710809368003	-0.731710809368003	-0.731710809368003	Cluster 3
evm.TU.Hic_asm_2_21.133	0.882860889606699	-0.783301377045102	-0.45785745751375	-0.783301377045102	-0.461715858896378	1.60331518089363	Cluster 6
Novel02832	-1.14274689939386	-1.32334236797885	0.296397553886526	0.300200161518679	0.841408959364722	1.02808259260278	Cluster 2
evm.TU.Hic_asm_11_20.108	-1.80585128905131	0.971567977652918	0.255448104525738	-0.443740090057296	0.440691380661332	0.581883916268618	Cluster 6
evm.TU.Hic_asm_7_40.214	0.426325142760299	1.66164987914237	0.0823681586899843	-0.278903419731111	-0.642551003227911	-1.24888875763363	Cluster 1
evm.TU.Hic_asm_10_3.580	-1.07182476263896	0.292289765487629	1.00455457488822	-0.486425296730305	1.24556886781248	-0.984163148819064	Cluster 2
evm.TU.Hic_asm_2_12.166	1.15719717358103	-0.64332981101476	-0.64332981101476	-0.64332981101476	-0.64332981101476	1.41612207047801	Cluster 3
evm.TU.Hic_asm_6_7.431	-1.42982793027777	-1.05245996864768	0.44462130352699	0.321357847342217	0.665666354574878	1.05064239348136	Cluster 2
evm.TU.Hic_asm_10_5.50	-0.190114778758264	2.02191642581333	-0.364967381665399	-0.362157467555466	-0.576789401978582	-0.527887395855623	Cluster 4
evm.TU.Hic_asm_1_13.7	-0.979260663473608	-0.93310733388438	0.221711608402875	-0.497895736668706	0.605183611814819	1.583368513809	Cluster 6
evm.TU.Hic_asm_11_23.163	0.619824979303671	1.37459473001206	-0.972572262575123	-0.972572262575123	0.620846214649076	-0.670121398814565	Cluster 1
evm.TU.Hic_asm_11_55.14	1.1533760149977	1.41413940725841	-0.634149914059272	-0.593217343439628	-0.764631004538866	-0.575517160218346	Cluster 1
evm.TU.Hic_asm_8_12.609	0.372292069642928	1.65843332415018	0.236016211493699	-0.788759612679622	-1.15186916254108	-0.326112830066106	Cluster 1
Novel02402	1.43963221786247	-0.0964695797635784	-1.25824205428736	-0.935993846549447	0.645459686371427	0.205613576366493	Cluster 3
evm.TU.Hic_asm_8_12.1426	-1.01065567558861	-0.281948771554709	1.58751893426098	0.525716442825455	-1.02909179335505	0.208460863411941	Cluster 5
evm.TU.Hic_asm_2_59.454	0.0623159401865084	-0.825453284688263	-0.882887433356539	-0.7487536226396	1.42884070408461	0.965937696413284	Cluster 6
evm.TU.Hic_asm_0_39.154	-1.03070460720718	1.82025714453412	-0.0107713043598109	-0.736910311603796	-0.221288305783583	0.179417384420253	Cluster 4
evm.TU.Hic_asm_9_5.30	-1.55136316240475	1.35202412466022	-0.0777526869334079	-0.49312623704164	0.716368912339853	0.053849049379719	Cluster 4
evm.TU.Hic_asm_1_32.299	-0.457892048117441	1.38574407712765	0.857273884890638	0.248640497665291	-1.06789646765889	-0.965869943907244	Cluster 4
evm.TU.Hic_asm_8_4.21	0.209996685221657	-1.58351744033164	0.25058267329417	1.49376254537522	-0.392173324412323	0.0213488608529096	Cluster 5
evm.TU.Hic_asm_3_43.167	0.234439353888056	1.48103925035355	-1.06871636726468	-1.16441649109605	0.503324086612332	0.014330167506785	Cluster 4
evm.TU.Hic_asm_0_26.19	-1.30433255837139	1.00321825348921	-0.122391146832305	1.34708201040786	-0.327320164971896	-0.596256393721485	Cluster 5
evm.TU.Hic_asm_7_40.406	-0.145848381097198	-0.914041747278195	-0.729602677548349	-0.702956935022027	1.17330519270223	1.31914454824354	Cluster 6
evm.TU.Hic_asm_3_42.218	-1.49286399635729	-0.957450449997163	0.611636564785778	0.44037925327659	0.306088871504442	1.09220975678764	Cluster 2
evm.TU.Hic_asm_5_3.12	0.855373889717659	1.55669738700191	-0.694502258760159	-0.823968026324384	-0.0696329653106385	-0.823968026324384	Cluster 1
evm.TU.Hic_asm_3_48.862	-1.73200316377355	-0.119708579688551	0.797954689668184	0.923568409097839	-0.428692100094144	0.558880744790222	Cluster 2
evm.TU.Hic_asm_8_29.252	0.746992014917538	1.71071367793769	-0.613922126554801	-0.670324544517278	-0.56771331505271	-0.605745706730433	Cluster 1
Novel03879	-1.25809225076676	-0.0489942464372677	0.974998456976221	1.36843193109801	-0.683355451194643	-0.352988439675564	Cluster 5
evm.TU.Hic_asm_6_7.317	2.04124145231932	-0.408248290463863	-0.408248290463863	-0.408248290463863	-0.408248290463863	-0.408248290463863	Cluster 3
evm.TU.Hic_asm_6_11.261	0.39903282629589	1.76986778307093	0.0457878940966171	-0.550482360248211	-0.736127996098345	-0.92807814711688	Cluster 1
evm.TU.Hic_asm_0_3.74	0.275290365066206	0.772285784324686	0.491985711200186	0.929194459550862	-0.93860906565257	-1.53014725448937	Cluster 5
evm.TU.Hic_asm_0_13.42	0.28034807277663	1.86212057971319	-0.266398451776079	-0.251431039596571	-0.812319580558584	-0.812319580558584	Cluster 4
evm.TU.Hic_asm_7_31.173	-0.772685572797864	0.934124952570243	0.363466320989895	0.834057909358486	-1.62267218062145	0.263708570500693	Cluster 5
evm.TU.Hic_asm_11_61.204	-0.96059912306232	1.43549281382649	0.0605388595508498	-1.0224992588278	-0.407935382190164	0.895002090702955	Cluster 4
evm.TU.Hic_asm_3_48.1062	-1.82731969679809	-0.0690433500447881	0.152925706062597	-0.0401086152867523	0.749255119131865	1.03429083693517	Cluster 2
evm.TU.Hic_asm_7_40.58	-0.418323307970834	1.83476771312741	-0.626567488631115	-0.27581165721124	-0.911953470443822	0.397888211129601	Cluster 4
evm.TU.Hic_asm_9_1.57	0.583429846123085	1.77445383246845	-0.757411933269633	-0.485571355195949	-0.35748845685632	-0.757411933269633	Cluster 1
evm.TU.Hic_asm_10_3.953	1.04092393192066	1.35453666319289	-0.422219285841138	-0.331902932574786	-1.29304789268622	-0.348290484011403	Cluster 1
evm.TU.Hic_asm_5_30.320	-0.348018322879566	2.04032127931997	-0.4230757391101	-0.4230757391101	-0.4230757391101	-0.4230757391101	Cluster 4
evm.TU.Hic_asm_5_10.79	-1.18932176605321	-0.918591007826982	0.796759724241637	-0.220193365022205	1.43121141063312	0.100135004027637	Cluster 2
evm.TU.Hic_asm_7_2.221	0.0667874653892648	-0.652539553554286	1.84560292709068	-1.03542031263278	0.0697210535274794	-0.294151579820357	Cluster 5
evm.TU.Hic_asm_1_18.58	-0.48355225147894	1.59618803677189	0.705973401498231	-0.311946989166574	-1.2471104598671	-0.259551737757506	Cluster 4
evm.TU.Hic_asm_11_3.221	-0.13897992812757	2.00352742208546	-0.415510853305856	-0.602725657132005	-0.613567966582107	-0.232743016937925	Cluster 4
evm.TU.Hic_asm_6_6.3	-0.408248290463863	-0.408248290463863	2.04124145231931	-0.408248290463863	-0.408248290463863	-0.408248290463863	Cluster 5
evm.TU.Hic_asm_3_48.421	-0.881928865107046	-1.15665660378837	1.15449931768513	1.15757970141858	0.158285576621241	-0.431779126829528	Cluster 5
evm.TU.Hic_asm_10_11.41	0.573217803804486	-0.752013183088105	0.496923794157544	1.40229751371413	-0.406014076241959	-1.3144118523461	Cluster 5
evm.TU.Hic_asm_6_7.96	-0.209431590075017	0.936458488233038	0.0038018875719741	1.36509528399579	-0.94989199068447	-1.14603207904132	Cluster 5
evm.TU.Hic_asm_1_12.74	0.353319799647596	1.89912575650478	-0.567073684779586	-0.554356643540743	-0.563941543052457	-0.567073684779586	Cluster 4
evm.TU.Hic_asm_2_57.408	1.87150829999471	0.424170891645052	-0.573919797909941	-0.573919797909941	-0.573919797909941	-0.573919797909941	Cluster 3
evm.TU.Hic_asm_11_10.83	-0.408248290463863	2.04124145231932	-0.408248290463863	-0.408248290463863	-0.408248290463863	-0.408248290463863	Cluster 4
evm.TU.Hic_asm_6_78.7	-0.0821956192866862	2.01481699727449	-0.483155344496952	-0.483155344496952	-0.483155344496952	-0.483155344496952	Cluster 4
evm.TU.Hic_asm_8_28.2	0.648102014295163	1.68037744956756	-0.821086356599623	-0.924651509380924	-0.460690470429348	-0.122051127452825	Cluster 1
evm.TU.Hic_asm_3_48.1058	0.507222517242685	1.71414582307172	-0.0798440524363798	-0.292185551146316	-0.88823405135447	-0.961104685377234	Cluster 1
evm.TU.Hic_asm_2_12.92	-1.40147253328549	-0.914876252228629	-0.137764542793229	0.523466701560172	1.1105499052499	0.82009672149727	Cluster 2
Novel00186	0.946792864819935	1.43790226870514	-0.785154185853825	-1.00576363962283	-0.637261241530112	0.0434839334816915	Cluster 1
evm.TU.Hic_asm_3_42.635	0.409183891712237	-1.74102706034591	0.185190167991779	0.855949808034536	0.849693016573446	-0.558989823966086	Cluster 5
evm.TU.Hic_asm_11_3.133	-1.60159929518294	-0.749458390522949	0.491811078989547	0.672163459269641	0.106239426347582	1.08084372109912	Cluster 2
evm.TU.Hic_asm_9_14.395	1.40036018261633	1.16384249856746	-0.613700196099344	-0.704031733260884	-0.756142707847471	-0.490328043976088	Cluster 1
evm.TU.Hic_asm_9_40.562	-1.46799216543007	-1.05293998745597	0.439896541773654	0.568659349029192	0.561517918511425	0.950858343571764	Cluster 2
Novel01872	-0.422017974866844	-0.562636217891224	-0.428323485659224	-0.554072147239731	-0.0363382775513471	2.00338810320837	Cluster 6
evm.TU.Hic_asm_11_61.278	0.199114471758767	1.95063918517922	-0.537438414234497	-0.537438414234497	-0.537438414234497	-0.537438414234497	Cluster 4
evm.TU.Hic_asm_8_7.117	1.90227203268658	-0.348230463270354	-0.962180893025372	-0.577871444936862	0.0046529383966082	-0.0186421698505994	Cluster 3
evm.TU.Hic_asm_4_2.50	-0.64247499738597	0.416878656599422	-0.758270147873499	-0.728635883608298	-0.103233573477898	1.81573594574624	Cluster 6
evm.TU.Hic_asm_10_25.15	-1.2975799467227	-0.0414597916930778	-0.306431972418841	1.79140957608474	-0.0521169031028811	-0.0938209621472402	Cluster 5
evm.TU.Hic_asm_9_7.146	-0.408248290463863	2.04124145231931	-0.408248290463863	-0.408248290463863	-0.408248290463863	-0.408248290463863	Cluster 4
evm.TU.Hic_asm_4_44.289	-0.219826741817868	1.88212431938891	-0.407844824525521	-1.00297399191177	-0.446183788344735	0.194705027210991	Cluster 4
Novel01402	0.714572760044076	1.70519928639843	-0.879609307603732	-0.412614429268976	-0.531872996511799	-0.595675313058002	Cluster 1
evm.TU.Hic_asm_2_7.9	0.372236263185277	-0.251109268101374	0.387022368371584	1.57054776922	-0.935698177710986	-1.1429989549645	Cluster 5
evm.TU.Hic_asm_7_40.381	0.589506081349112	1.79687900006058	-0.596596270352424	-0.596596270352424	-0.596596270352424	-0.596596270352424	Cluster 1
evm.TU.Hic_asm_10_3.1554	-1.09655192971259	-0.927038914264539	0.323037813568944	-0.542086904800287	1.00897199024036	1.23366794496812	Cluster 6
evm.TU.Hic_asm_4_37.129	-1.70688144057185	0.497066412917722	-0.0288267816023624	-0.107913444158316	-0.00510239546426867	1.35165764887908	Cluster 6
evm.TU.Hic_asm_7_20.16	1.17070312063076	1.40093614218792	-0.739960882057559	-0.591990862805341	-0.634408599329593	-0.605278918626185	Cluster 1
evm.TU.Hic_asm_1_21.40	-0.339028546473421	-0.0911002829773396	-1.13728726628712	-0.589084115139065	0.403316263275624	1.75318394760132	Cluster 6
evm.TU.Hic_asm_5_5.3	0.316716300406947	-0.39896275073374	-0.959787254843277	-0.859540480411552	0.153126167045233	1.74844801853639	Cluster 6
evm.TU.Hic_asm_7_33.196	-0.221215427000466	2.03246369324589	-0.452812066561357	-0.452812066561357	-0.452812066561357	-0.452812066561357	Cluster 4
evm.TU.Hic_asm_7_2.100	1.91419740310186	-0.356665278379939	-0.380583308917415	-0.554166665605893	-0.841846082408113	0.2190639322095	Cluster 3
evm.TU.Hic_asm_8_2.31	-1.63271550973835	-0.011409346905895	0.384298654908931	1.46747409625773	-0.179273889809142	-0.0283740047132774	Cluster 5
evm.TU.Hic_asm_3_48.236	-1.25169298102131	-1.02022487428035	0.349110867723764	0.376291931361927	1.45629393344791	0.0902211227680591	Cluster 2
evm.TU.Hic_asm_10_21.10	0.727831716034749	1.71244665201292	-0.479113112411363	-0.526979944670497	-0.684793526398606	-0.749391784567197	Cluster 1
evm.TU.Hic_asm_5_16.52	0.518039012226311	1.81005128315506	-0.451438143609592	-0.462096129114723	-0.570281052431327	-0.844274970225726	Cluster 1
evm.TU.Hic_asm_6_42.2	-0.408248290463863	-0.408248290463863	2.04124145231932	-0.408248290463863	-0.408248290463863	-0.408248290463863	Cluster 5
evm.TU.Hic_asm_2_59.199	-0.978360038249774	-1.14725681297448	-0.480805005458335	0.495982594612692	0.949237760500559	1.16120150156934	Cluster 2
evm.TU.Hic_asm_6_10.68	-1.48287424564928	-0.889383530760659	0.889239845321379	0.61315629871065	-0.0472740821190418	0.917135714496955	Cluster 2
Novel04045	-1.46106886229305	-0.469261885820604	0.124885889506094	-0.386886009975184	0.900414989373414	1.29191587920933	Cluster 6
evm.TU.Hic_asm_9_14.88	0.259947893908695	1.90382644560115	-0.286895392595949	-0.441633277567035	-0.734325733303545	-0.700919936043314	Cluster 4
evm.TU.Hic_asm_6_44.28	-1.43071502333818	-0.788211296326818	0.0187847928065751	0.345449678844684	1.4234044889658	0.431287359047944	Cluster 2
evm.TU.Hic_asm_4_37.109	-0.909321877604335	-0.909321877604335	0.829537020928909	0.828272372708203	-0.909321877604335	1.07015623917589	Cluster 2
evm.TU.Hic_asm_1_8.109	-1.67050031466917	-0.63518880488923	0.216177122622201	0.427431302885406	0.518568190638712	1.14351250341208	Cluster 2
evm.TU.Hic_asm_0_41.256	-0.646160792189385	-1.26827818091588	-0.665124010585555	0.863521843285172	1.25392975510481	0.462111385300834	Cluster 2
evm.TU.Hic_asm_1_18.206	1.01454503938726	1.46621386539433	-0.634674661896164	-0.187024794305741	-0.888206537773728	-0.770852910805955	Cluster 1
evm.TU.Hic_asm_11_11.108	0.34050207811978	-1.98209058188593	0.20017022620977	0.277422483694072	0.298360097959673	0.865635695902636	Cluster 2
evm.TU.Hic_asm_3_39.253	-0.7915139637741	-0.577606750726986	-0.561875709560639	-0.577437391168953	0.904490064025528	1.60394375120515	Cluster 6
evm.TU.Hic_asm_7_30.137	-0.778200792173591	-0.196063125678384	-0.652720183911898	-0.595832286419314	1.85452550582511	0.368290882358078	Cluster 6
Novel02303	-1.30410129177705	-0.72563252925501	0.0387691013857471	0.929286952602111	-0.288953812607739	1.35063157965194	Cluster 2
Novel03175	1.92071061794369	-0.652054973295176	-0.51734476859779	-0.504932562712283	-0.531074799218064	0.284696485879626	Cluster 3
evm.TU.Hic_asm_2_58.237	1.24662315303963	1.22338223396141	-0.323236244009624	-1.0742686324918	-0.295830635392254	-0.776669875107358	Cluster 1
evm.TU.Hic_asm_4_10.20	-0.396810021184375	1.38012938598561	0.664849964452227	-1.2617540735114	-0.83705446246634	0.450639206724277	Cluster 4
evm.TU.Hic_asm_8_2.137	0.153013549150768	0.544960849391715	-0.402703397296801	-1.34596431858439	1.56309333531055	-0.512400017971843	Cluster 1
evm.TU.Hic_asm_10_36.459	0.431210425363623	1.82120338517328	-0.299541598782865	-0.907204584161949	-0.660347591775218	-0.385320035816873	Cluster 1
evm.TU.Hic_asm_5_24.206	0.609302072246857	1.48557890682528	-0.98621477974185	-0.974617796966688	0.428113338961284	-0.562161741324887	Cluster 1
evm.TU.Hic_asm_8_4.254	0.590026942011436	1.79626455589368	-0.607490123047858	-0.58200714368694	-0.572252592677947	-0.624541638492374	Cluster 1
evm.TU.Hic_asm_10_3.343	0.474100445918874	1.81015229651325	-0.414982766779802	-0.352740304504275	-0.597004347969091	-0.919525323178953	Cluster 1
evm.TU.Hic_asm_1_2.55	1.24296923004546	1.32917891209175	-0.787687282193782	-0.58763051961851	-0.542074248388354	-0.654756091936565	Cluster 1
evm.TU.Hic_asm_3_36.310	1.67417831700798	0.806700565191366	-0.664788040122787	-0.660469592418288	-0.593102842619868	-0.562518407038402	Cluster 3
evm.TU.Hic_asm_1_2.347	-0.388845571216409	-1.42924977208824	0.369780687179734	1.40053648743327	0.618305867750484	-0.570527699058836	Cluster 5
evm.TU.Hic_asm_6_7.386	0.220311197082813	1.93965072371691	-0.467979490680829	-0.531400344850159	-0.495581161580644	-0.665000923688093	Cluster 4
Novel01184	2.04109939177489	-0.384624497867676	-0.414118723476803	-0.414118723476803	-0.414118723476803	-0.414118723476803	Cluster 3
evm.TU.Hic_asm_0_9.53	2.04124145231932	-0.408248290463863	-0.408248290463863	-0.408248290463863	-0.408248290463863	-0.408248290463863	Cluster 3
evm.TU.Hic_asm_5_11.146	-0.62939398442966	-0.62939398442966	0.907818918681757	-0.62939398442966	1.60975701903688	-0.62939398442966	Cluster 2
evm.TU.Hic_asm_9_10.20	1.17174533941589	1.38710216498211	-0.69440011075368	-0.681116051047579	-0.760060032046904	-0.423271310549836	Cluster 1
evm.TU.Hic_asm_2_59.429	-0.673922363117677	-0.946800599369188	0.941918778916703	1.51564709351624	-0.178789291647275	-0.658053618298801	Cluster 5
evm.TU.Hic_asm_10_3.836	-1.57729763504023	-0.695425058821376	0.272936380410501	0.712345691214664	0.0879173655413629	1.19952325669508	Cluster 2
evm.TU.Hic_asm_8_4.9	-0.544620725402759	1.93796378041081	0.240519121200225	-0.544620725402759	-0.544620725402759	-0.544620725402759	Cluster 4
evm.TU.Hic_asm_3_36.223	0.217498529841597	1.90967472619385	-0.720879525707357	-0.273678142422167	-0.753204528067995	-0.379411059837928	Cluster 4
evm.TU.Hic_asm_5_17.64	1.82555466522141	0.248403985803791	-0.844750902288436	-0.781514716740814	0.077036982450077	-0.524730014446026	Cluster 3
evm.TU.contig_61.55	-1.40199578319882	0.449522111785625	-0.0697348396022388	-0.510581033287042	-0.0678893107426516	1.60067885504513	Cluster 6
evm.TU.Hic_asm_7_2.258	1.43698842115892	0.811133143552558	0.123900851514089	-0.833278091614235	-1.20729707233807	-0.331447252273259	Cluster 1
evm.TU.Hic_asm_11_55.36	-1.13151748260153	-0.991451711661087	-0.122297371440541	-0.0744361841898034	1.0465291055046	1.27317364438836	Cluster 6
evm.TU.Hic_asm_6_13.91	-0.901709537680288	-0.996261224734234	0.815298796456848	1.53035605734304	-0.0147115013463953	-0.432972590038971	Cluster 5
evm.TU.Hic_asm_6_4.250	-1.72415407882062	-0.0949350268233389	0.212234355054782	-0.324483329536465	0.92749961064609	1.00383846947955	Cluster 2
evm.TU.Hic_asm_1_13.304	-0.408248290463863	-0.408248290463863	-0.408248290463863	-0.408248290463863	-0.408248290463863	2.04124145231932	Cluster 6
evm.TU.Hic_asm_10_21.275	2.04124145231931	-0.408248290463863	-0.408248290463863	-0.408248290463863	-0.408248290463863	-0.408248290463863	Cluster 3
evm.TU.Hic_asm_11_4.17	-0.207464037546006	2.0308322270544	-0.457467594088843	-0.473618530565321	-0.468550683426667	-0.423731381427558	Cluster 4
evm.TU.Hic_asm_9_8.243	-1.45019275180649	-1.00276324476434	1.0524900125435	0.742172859063372	0.419080313477064	0.239212811486896	Cluster 2
evm.TU.Hic_asm_6_82.623	1.92140574555266	0.281809452956814	-0.458486642081035	-0.530711569905454	-0.60700849326149	-0.60700849326149	Cluster 3
evm.TU.Hic_asm_10_13.15	-0.278530741073076	1.0782023608779	0.350436531512434	0.485265734891183	0.198282501650491	-1.83365638785893	Cluster 4
Novel01804	1.85964776339366	0.00640411305929505	-0.364971053217358	-0.209989736228038	-1.16076953700465	-0.130321550002912	Cluster 3
evm.TU.Hic_asm_0_47.435	2.04124145231932	-0.408248290463863	-0.408248290463863	-0.408248290463863	-0.408248290463863	-0.408248290463863	Cluster 3
evm.TU.Hic_asm_3_48.878	-0.704763255863953	-0.085828519444692	1.05990119467852	1.32620634855795	-0.384906146566319	-1.21060962136151	Cluster 5
evm.TU.Hic_asm_6_82.662	-1.06611769240402	1.60009992455519	0.301826458447396	-1.05304342485651	0.307964008491604	-0.0907292742336573	Cluster 4
evm.TU.Hic_asm_11_58.20	0.0864946062877646	-1.6426322748926	1.44306306045724	0.134866837617741	-0.32187873610356	0.300086506633413	Cluster 5
evm.TU.Hic_asm_8_19.534	-0.408248290463863	2.04124145231932	-0.408248290463863	-0.408248290463863	-0.408248290463863	-0.408248290463863	Cluster 4
evm.TU.Hic_asm_10_3.358	-1.46379186361663	-0.543014382724421	0.421903011981621	-0.468989143391454	1.19316718985663	0.860725187894255	Cluster 2
evm.TU.Hic_asm_9_39.389	-0.182289555707913	2.0283543164752	-0.468350597502877	-0.441012968258659	-0.468350597502877	-0.468350597502877	Cluster 4
evm.TU.Hic_asm_11_60.529	1.97127680813917	0.124883382702561	-0.524040047710433	-0.524040047710433	-0.524040047710433	-0.524040047710433	Cluster 3
evm.TU.Hic_asm_10_3.2311	0.118899071583278	1.81331281458709	0.273057100196294	-0.749394272401424	-0.7581209648976	-0.697753749067636	Cluster 4
evm.TU.Hic_asm_10_3.1023	1.89788820361917	0.288372670969964	-0.470014390619371	-0.305223414826127	-0.654064192435961	-0.75695887670767	Cluster 3
evm.TU.Hic_asm_2_57.375	-1.34257403543663	-1.22428436565569	0.617098910925787	0.68022930406335	0.791682798707382	0.4778473873958	Cluster 2
evm.TU.contig_69.271	0.652106844674385	1.6851900877829	-0.0910955842793657	-0.888550431745881	-0.766753697399259	-0.590897219032775	Cluster 1
evm.TU.Hic_asm_3_5.756	-1.1138017474049	1.55278050693823	-0.185698901303683	-0.835854789794564	0.763243119281072	-0.180668187716148	Cluster 4
evm.TU.Hic_asm_6_79.209	1.85008341109307	0.460905470923634	-0.477508540288869	-0.507302570590865	-0.660493277249433	-0.665684493887535	Cluster 3
evm.TU.Hic_asm_10_3.110	-0.408248290463863	-0.408248290463863	2.04124145231932	-0.408248290463863	-0.408248290463863	-0.408248290463863	Cluster 5
evm.TU.Hic_asm_7_33.166	-1.8394211369716	-0.216201272831049	0.475053107748707	-0.0315295103106713	0.953843240411806	0.658255571952808	Cluster 2
evm.TU.Hic_asm_5_22.682	-0.742832337239343	-0.556149946385565	1.4284198655989	1.10211891503332	-0.36529647480083	-0.866260022206477	Cluster 5
Novel03012	0.152653236772445	1.91648439251115	-0.329403792659828	-0.510301605859627	-0.913980354794036	-0.3154518759701	Cluster 4
evm.TU.Hic_asm_7_33.33	-0.317625808048797	-1.12259678769881	-0.484925882342394	-0.553905462821538	1.12981893924095	1.34923500167059	Cluster 6
Novel00789	1.97248079261633	0.101022790639869	-0.394345049058123	-0.584713198905445	-0.50973213638719	-0.584713198905445	Cluster 3
evm.TU.Hic_asm_1_13.336	-0.267962280307636	-1.34925930197287	-0.203438967206447	-0.474612239939374	0.825990026978929	1.4692827624474	Cluster 6
evm.TU.Hic_asm_1_28.443	0.0978162337215509	1.31251992423287	-1.15531982047009	-1.09441250019259	0.857263999690294	-0.0178678369820273	Cluster 4
Novel03899	1.38089431558405	-0.389074598201291	-0.0336624430939117	0.854397142033669	-0.373385355264868	-1.43916906105765	Cluster 3
evm.TU.Hic_asm_1_3.27	1.5190547560672	1.03214329281846	-0.637799512221414	-0.637799512221414	-0.637799512221414	-0.637799512221414	Cluster 1
evm.TU.Hic_asm_9_37.610	0.15264063372673	1.9638722351324	-0.529128217214782	-0.529128217214782	-0.529128217214782	-0.529128217214782	Cluster 4
evm.TU.Hic_asm_4_44.326	-0.835162528951613	-0.835162528951613	0.112580569006849	-0.835162528951613	1.07029038405295	1.32261663379504	Cluster 6
evm.TU.Hic_asm_3_35.132	-0.786096235978918	-0.786096235978918	0.0146745240460058	-0.240415246174023	-0.12323903249371	1.92117222657956	Cluster 6
evm.TU.Hic_asm_11_41.245	0.478134296600935	1.84870029325394	-0.572102785416476	-0.582465392465933	-0.582740617332564	-0.589525794639901	Cluster 1
evm.TU.Hic_asm_3_9.15	-1.10630222033762	-0.2252415838061	-0.357970973252677	-0.674527043393631	0.764956879928683	1.59908494086134	Cluster 6
evm.TU.Hic_asm_9_35.134	1.95164124235071	0.183602832689786	-0.597715830635631	-0.520685168193768	-0.430883542273078	-0.585959533938016	Cluster 3
evm.TU.Hic_asm_9_11.26	-0.574886012210649	-0.767340211435614	-0.31100460081496	-0.84380464839842	1.52634128666624	0.970694186193398	Cluster 6
evm.TU.Hic_asm_10_3.1990	0.616766309749255	-0.0810206346204154	0.177246530576067	-0.541749040594144	1.3761349822562	-1.54737814736696	Cluster 3
evm.TU.Hic_asm_10_36.108	0.721640191359467	1.69901586888932	-0.674697564150996	-0.74697074204845	-0.70000591227316	-0.298981841776177	Cluster 1
evm.TU.Hic_asm_4_11.380	-0.375922680017527	-0.727841528162267	0.661888962015658	1.74330816469594	-0.601499223067398	-0.699933695464411	Cluster 5
evm.TU.Hic_asm_5_11.120	-1.33571333409515	-0.67879681675589	0.0883158704196881	-0.361282996782653	1.12787158051399	1.15960569670001	Cluster 6
evm.TU.Hic_asm_6_70.208	1.51985073763299	0.982733136197936	-0.529723849514385	-0.686686484081989	-0.912365850598903	-0.373807689635649	Cluster 1
Novel03682	-1.16241866994212	-1.09755441297403	1.37049735963733	0.568476108176369	0.469699315590134	-0.148699700487677	Cluster 2
evm.TU.Hic_asm_9_7.136	0.218069297362654	1.94469590236572	-0.558118322125069	-0.522765694422222	-0.523762861056014	-0.558118322125069	Cluster 4
Novel01535	1.99539850178565	0.0224050873977048	-0.504450897295838	-0.504450897295838	-0.504450897295838	-0.504450897295838	Cluster 3
evm.TU.Hic_asm_6_16.49	1.59658884562183	0.889784829517738	-0.718921687241557	-0.718921687241557	-0.718921687241557	-0.329608613414899	Cluster 1
Novel02807	1.89240011326691	0.287639963213635	-0.662138800754438	-0.621978677576682	-0.681906960615866	-0.214015637533564	Cluster 3
evm.TU.Hic_asm_2_58.1	-0.0181746030705497	-1.21208653041989	0.997937451622662	-0.503290751282463	-0.634881890718572	1.37049632386881	Cluster 6
evm.TU.Hic_asm_0_3.199	-0.559149795708687	1.00069313044657	1.42716189878912	-0.211793176963329	-1.16877833718867	-0.488133719375013	Cluster 4
evm.TU.Hic_asm_9_2.10	-0.408248290463863	2.04124145231931	-0.408248290463863	-0.408248290463863	-0.408248290463863	-0.408248290463863	Cluster 4
evm.TU.Hic_asm_4_37.1160	0.461566523381943	1.57774918390389	-1.347905912849	-0.248093045594247	-0.622281937205621	0.178965188363028	Cluster 1
evm.TU.Hic_asm_11_60.187	0.190535269110183	1.95316054916664	-0.534915449016801	-0.535492456263766	-0.536643956498128	-0.536643956498128	Cluster 4
evm.TU.Hic_asm_9_0.83	1.99583759104033	0.0176294323320055	-0.510046049261013	-0.458325484545906	-0.522547744782707	-0.522547744782707	Cluster 3
evm.TU.Hic_asm_0_38.239	-0.467047639150675	0.377754381367941	-0.509990644698301	-1.38965103907816	0.509690944350799	1.4792439972084	Cluster 6
evm.TU.Hic_asm_2_10.10	0.710681003715325	-0.826942230622384	0.68366297220193	-0.618896285279516	-1.19067073851762	1.24216527850226	Cluster 6
Novel00336	-0.214343622993305	2.03178187569099	-0.460442189670325	-0.448900203528647	-0.460442189670325	-0.447653669828391	Cluster 4
evm.TU.Hic_asm_7_20.26	-1.39667882892008	-0.885078208215781	0.430699364400416	1.3723213892413	0.442546218513464	0.0361900649806859	Cluster 2
Novel01056	-0.648038119860825	-1.19510533210526	0.407736988295033	1.56714802986844	0.444467105512521	-0.576208671709913	Cluster 5
evm.TU.Hic_asm_1_32.49	-0.944153256216776	-0.73411146747772	-0.144705693305527	-0.664767346056749	1.1651922294477	1.32254553360907	Cluster 6
evm.TU.Hic_asm_4_37.1167	1.67095396471049	0.78229862787402	-0.490117807386775	-0.635596676606738	-0.851577985569935	-0.47596012302106	Cluster 3
evm.TU.Hic_asm_8_2.409	-0.692380271882697	1.41968367946341	-0.746983139297682	-0.624788014374512	-0.499074412007958	1.14354215809943	Cluster 4
Novel02671	-1.150496747922	0.804209989127137	0.188253003576618	0.653078769097786	-1.35321633244564	0.858171318566105	Cluster 5
evm.TU.Hic_asm_4_37.759	0.374259460343984	0.542332638462024	-1.18051144054849	-0.531705573492536	-0.736422435290827	1.53204735052585	Cluster 6
Novel01141	1.67418618610718	0.809372791435011	-0.620889744385547	-0.620889744385547	-0.620889744385547	-0.620889744385547	Cluster 3
evm.TU.Hic_asm_5_40.144	2.04124145231932	-0.408248290463863	-0.408248290463863	-0.408248290463863	-0.408248290463863	-0.408248290463863	Cluster 3
evm.TU.Hic_asm_8_25.117	1.05820098021741	1.49862360175153	-0.639206145492236	-0.639206145492236	-0.639206145492236	-0.639206145492236	Cluster 1
evm.TU.Hic_asm_3_48.550	-0.397587292014442	-0.239962912071553	1.85925494931945	-0.518718904190108	0.285433029480372	-0.988418870523714	Cluster 5
evm.TU.Hic_asm_1_32.184	0.891910311927436	1.61156261917763	-0.619553393822176	-0.78486207421591	-0.5074372653784	-0.591620197688575	Cluster 1
evm.TU.Hic_asm_1_30.481	-1.48444564961138	-0.746464017318274	0.0497523577364333	0.276326983820113	1.36846287682577	0.536367448547339	Cluster 2
evm.TU.Hic_asm_7_41.109	0.409139495569407	1.87538459835013	-0.605567618314561	-0.544677469117718	-0.633687844476946	-0.500591162010314	Cluster 1
evm.TU.Hic_asm_11_15.427	-1.62619947718718	0.825854655729261	-0.0810489115982123	-0.674440895624442	0.748855274290537	0.806979354390032	Cluster 6
evm.TU.Hic_asm_9_39.44	-1.2460275763677	-1.32152604207045	0.705496544416859	0.781591096181257	0.474389163803323	0.606076814036709	Cluster 2
evm.TU.Hic_asm_5_30.290	1.09445263558389	0.949200563324456	-1.0456279270352	0.52283148887338	-0.325687912887019	-1.19516884785951	Cluster 1
evm.TU.Hic_asm_4_48.33	-0.408248290463863	-0.408248290463863	-0.408248290463863	-0.408248290463863	-0.408248290463863	2.04124145231932	Cluster 6
evm.TU.Hic_asm_4_37.430	2.04062659329846	-0.426085145210666	-0.422765437295775	-0.360576962325594	-0.422750256234993	-0.408448792231437	Cluster 3
evm.TU.Hic_asm_10_3.1097	0.410011824568455	1.63183749933778	-0.816881095916113	-0.816881095916113	0.408793963842101	-0.816881095916113	Cluster 1
Novel03285	1.44118373087876	0.387240245102593	-0.520109404164296	-1.24873661270349	-0.715865782695781	0.656287823582211	Cluster 3
evm.TU.Hic_asm_7_31.471	-1.3809436925486	-1.17336793573507	0.689881434166747	0.413263518577334	0.634652824997965	0.816513850541614	Cluster 2
Novel03247	0.147680480133152	-1.67128849101927	-0.203371879615175	0.376154134530331	1.4135754920938	-0.062749736122841	Cluster 2
evm.TU.Hic_asm_3_42.120	0.297052780847595	1.28595466815342	-1.11406756384683	-1.1985019099912	0.761263356120498	-0.0317013312834802	Cluster 1
evm.TU.Hic_asm_0_40.88	-0.66653012267672	-0.701870715626286	-0.559260199273014	-0.572486683829017	1.63558184118734	0.864565880217699	Cluster 6
evm.TU.Hic_asm_0_40.160	-0.408248290463863	-0.408248290463863	-0.408248290463863	-0.408248290463863	-0.408248290463863	2.04124145231932	Cluster 6
evm.TU.Hic_asm_2_49.289	1.9024370914701	0.316665947416703	-0.704069432527057	-0.390626106715516	-0.560312050760701	-0.564095448883529	Cluster 3
evm.TU.Hic_asm_6_10.193	0.374479949141758	-1.31516723327121	0.252265263103529	1.60801869095208	-0.289638079422959	-0.629958590503202	Cluster 5
evm.TU.Hic_asm_1_2.358	1.11356279264913	1.4283773452563	-0.741513186238238	-0.764879506018937	-0.361802016738116	-0.673745428910141	Cluster 1
evm.TU.Hic_asm_6_67.16	0.32995664719628	0.226782673010928	1.22045785091087	0.131516896424217	-0.0850787485019703	-1.82363531904033	Cluster 5
Novel01677	2.03358987417233	-0.258742045407549	-0.405510679103336	-0.528357301160373	-0.433545119640056	-0.407434728861017	Cluster 3
evm.TU.Hic_asm_1_38.302	-1.43107594819216	-1.12458507739926	0.582559363618416	0.550130723922206	0.839718973589413	0.583251964461393	Cluster 2
evm.TU.Hic_asm_2_56.282	-0.188623122082545	1.89027048336587	-0.428362474515069	-0.309528851508294	-1.05090501623939	0.0871489809794297	Cluster 4
evm.TU.Hic_asm_5_32.134	1.84121792205085	-0.488728616599358	0.0787194515190953	-1.08739305200711	0.0764224535071192	-0.420238158470603	Cluster 3
evm.TU.Hic_asm_0_47.124	1.10346711634525	1.46167695307899	-0.649799652286889	-0.649799652286889	-0.649799652286889	-0.615745112563574	Cluster 1
evm.TU.contig_106.429	1.53492324240002	0.707395573561811	-0.623415177100148	-0.838436298372977	-1.00155011783612	0.221082777347415	Cluster 3
evm.TU.Hic_asm_8_24.520	1.93401276853254	-0.494895555680641	0.159114848159179	-0.748913223396353	-0.608796874359463	-0.240521963255261	Cluster 3
evm.TU.Hic_asm_8_24.62	-0.722727657060043	0.184960357228106	-0.722727657060043	0.145385007700749	1.83783760625127	-0.722727657060043	Cluster 2
evm.TU.Hic_asm_8_25.40	-1.25588987084409	1.46916687757605	0.18998359931972	0.333792267202196	-1.01858597370962	0.281533100455738	Cluster 4
evm.TU.Hic_asm_5_40.168	1.1433316548663	-0.29115124757494	-1.23052621750192	-0.927175280292101	0.215735233170724	1.08978585733193	Cluster 3
evm.TU.Hic_asm_9_40.576	0.677861274446477	-0.52923791021855	-0.831206243273771	-0.468859766339822	1.73476574480042	-0.583323099414751	Cluster 3
evm.TU.Hic_asm_2_49.410	-0.408248290463863	-0.408248290463863	2.04124145231932	-0.408248290463863	-0.408248290463863	-0.408248290463863	Cluster 5
evm.TU.Hic_asm_5_35.144	0.827420531366087	1.59634326682953	-0.811805299651961	-0.911633611981454	-0.47612330687638	-0.224201579685825	Cluster 1
evm.TU.Hic_asm_4_48.401	-0.609282494160677	1.97823354525615	-0.40003516217386	-0.0165398183541276	-0.701526776150877	-0.250849294416614	Cluster 4
evm.TU.Hic_asm_8_2.194	-0.53220130951046	1.91417787240266	0.304637204485185	-0.498186329061785	-0.541718452380315	-0.646708985935286	Cluster 4
evm.TU.Hic_asm_5_4.64	-1.17825358736593	-0.413709625474697	-0.46107330058655	0.0239326198829191	0.250101109424684	1.77900278411958	Cluster 6
evm.TU.Hic_asm_11_38.101	-0.243266274972552	2.03439962819592	-0.447783338305841	-0.447783338305841	-0.447783338305841	-0.447783338305841	Cluster 4
evm.TU.Hic_asm_7_38.165	1.54833233436956	0.987942161258572	-0.690180466699839	-0.519250876451133	-0.677745392183018	-0.649097760294139	Cluster 1
evm.TU.Hic_asm_10_9.117	-0.566539304337527	1.60835959490534	0.895044821759376	-0.810190046718142	-0.564090402209325	-0.562584663399723	Cluster 4
Novel02694	-0.163052362162571	0.054664794438985	0.746022482102174	-0.156757362165198	-1.70223247956418	1.22135492735079	Cluster 6
Novel03288	0.73924720710471	1.54551876664561	-0.605289909901883	-1.04257113155668	-0.770520449396688	0.133615517104931	Cluster 1
evm.TU.Hic_asm_11_10.10	0.344151944930011	1.45065116240305	-0.293295465080112	-1.57437708420284	-0.287471309329304	0.360340751279191	Cluster 1
evm.TU.Hic_asm_2_57.115	-1.34623203110159	-0.192712057168829	0.627694866181182	-0.284333765151918	-0.392401797290823	1.58798478453198	Cluster 6
evm.TU.Hic_asm_6_10.152	1.79433867093187	0.544033335521289	-0.456867572042928	-0.626207860765614	-0.408984782015259	-0.846311791629363	Cluster 3
evm.TU.Hic_asm_11_61.321	1.0214423580851	1.46044066389903	-1.02813505119883	-0.361691916375527	-0.405328635809332	-0.686727418600448	Cluster 1
Novel00885	-0.645118323758347	-1.43675262076126	0.122222556247981	-0.161347227910782	0.721911207688822	1.39908440849359	Cluster 6
Novel02110	-0.793351044114741	-0.588306989689275	-0.238820530163679	-0.820314129801806	0.823027499008277	1.61776519476122	Cluster 6
evm.TU.Hic_asm_7_40.244	1.29309675572515	1.25191405226145	-0.523142034363453	-0.641795030539295	-0.442315487154315	-0.937758255929532	Cluster 1
evm.TU.Hic_asm_4_42.145	-0.355309520571567	2.04053009091184	-0.421305142585069	-0.421305142585069	-0.421305142585069	-0.421305142585069	Cluster 4
Novel00577	1.9774604026903	0.0901699007405243	-0.426603531183875	-0.564676610672638	-0.564676610672638	-0.511673550901675	Cluster 3
evm.TU.Hic_asm_2_3.3	-1.28169149107689	-0.843441552725733	-0.103596810258583	-0.0639338741700105	1.18441036264849	1.10825336558273	Cluster 2
evm.TU.Hic_asm_9_39.168	-1.40123919241041	0.180496192269285	-0.131840436884513	-0.540407843921113	1.61836590949475	0.274625371452001	Cluster 2
evm.TU.Hic_asm_4_30.68	-1.58659740581294	-0.091335092018917	-0.251044758370352	-0.239457242392162	1.04581644300907	1.1226180555853	Cluster 6
evm.TU.Hic_asm_1_12.99	-0.689544932816885	-1.64949441774566	0.873006785429379	0.95379924496172	0.238359728900567	0.27387359127088	Cluster 2
evm.TU.Hic_asm_11_9.19	0.416240749672807	1.87472883991474	-0.572742397396888	-0.572742397396888	-0.572742397396888	-0.572742397396888	Cluster 1
evm.TU.Hic_asm_2_49.446	0.556857619752815	1.75226945772377	-0.299811384030389	-0.744528927284055	-0.928542304542287	-0.336244461619849	Cluster 1
evm.TU.Hic_asm_0_10.122	1.86331969373145	0.216984007002509	0.017589913179224	-0.644766791715616	-0.65897917396545	-0.794147648232113	Cluster 3
evm.TU.Hic_asm_0_3.15	-0.837787858465305	1.10964655718801	-0.837787858465305	0.119703762862925	-0.837787858465305	1.28401325534498	Cluster 4
evm.TU.contig_73.29	2.04124145231931	-0.408248290463863	-0.408248290463863	-0.408248290463863	-0.408248290463863	-0.408248290463863	Cluster 3
evm.TU.Hic_asm_10_3.1305	2.04124145231931	-0.408248290463863	-0.408248290463863	-0.408248290463863	-0.408248290463863	-0.408248290463863	Cluster 3
evm.TU.Hic_asm_8_2.570	1.26640474303673	-0.896030571776808	-0.363921060175211	-0.633080579287532	1.27866022407073	-0.652032755867909	Cluster 3
evm.TU.Hic_asm_1_1.10	-1.45407784134341	-0.698406064769477	0.589266399044664	-0.29616051967769	1.27195888816163	0.587419138584278	Cluster 2
evm.TU.Hic_asm_4_17.66	-1.6330535404994	-0.580337854406581	0.711854736552419	0.302096537275408	1.18239334926667	0.0170467718114953	Cluster 2
evm.TU.Hic_asm_9_39.169	-0.807775135485807	-0.0678957818910949	1.64246115814529	0.713679124986402	-0.881617447678744	-0.59885191807605	Cluster 5
evm.TU.Hic_asm_9_32.215	1.7392752824304	-1.01117921019193	-0.554154833992349	-0.543293299522186	-0.190805283727302	0.560157345003364	Cluster 3
evm.TU.Hic_asm_0_40.200	0.176643010859056	1.82108005417924	0.0843658692452747	-0.352713136723698	-0.75161667856614	-0.977759118993734	Cluster 4
evm.TU.Hic_asm_8_7.183	-0.345810495417101	-0.106821562138736	-0.805983317440157	-1.07265662375999	0.746477110326503	1.58479488842948	Cluster 6
evm.TU.Hic_asm_9_32.363	-0.345043873867313	-0.689987589897418	-0.237163163130836	-0.631163038859963	-0.082454500264016	1.98581216601954	Cluster 6
Novel00761	1.80644994585153	0.401614536327896	-0.466273109783242	-0.109028977812289	-0.735171875629585	-0.897590518954314	Cluster 3
evm.TU.Hic_asm_6_83.115	2.04124145231932	-0.408248290463863	-0.408248290463863	-0.408248290463863	-0.408248290463863	-0.408248290463863	Cluster 3
evm.TU.Hic_asm_3_40.109	-1.30154079554499	-1.13893929138878	0.218558692594685	0.290212050037434	0.891465773327895	1.04024357097375	Cluster 2
evm.TU.Hic_asm_11_61.225	0.519272686990339	1.82148619541507	-0.48209609112655	-0.485963238714869	-0.656225241499318	-0.71647431106467	Cluster 1
evm.TU.Hic_asm_8_4.261	-0.768360645652599	-1.28201547199357	0.908700980556927	1.03133715929084	0.714933039492245	-0.604595061693845	Cluster 5
evm.TU.Hic_asm_3_35.30	-0.53718348162914	-0.53718348162914	-0.53718348162914	-0.53718348162914	0.197666648219686	1.95106727829687	Cluster 6
evm.TU.Hic_asm_0_47.405	-0.704129724518812	1.90820849478815	0.160727522632399	-0.0944544403402389	-0.532001852544578	-0.738350000016924	Cluster 4
evm.TU.Hic_asm_9_40.44	-0.0248023451439647	-0.521192847766584	0.735466334247153	-1.72181324675046	0.611001613699248	0.92134049171461	Cluster 6
Novel03093	-0.617988794952153	0.231221778943262	0.468049351357643	1.67449778015049	-0.867133194140686	-0.888646921358557	Cluster 5
evm.TU.Hic_asm_4_42.39	-0.342846211504344	2.0401441273281	-0.417430937366264	-0.426622326152497	-0.426622326152497	-0.426622326152497	Cluster 4
evm.TU.Hic_asm_4_23.4	0.840343832222096	-1.63783222307579	-0.115187235073241	-0.544051113128401	1.07552453076366	0.381202208291679	Cluster 6
Novel01047	0.00254239406779763	1.99891549655959	-0.520256502287411	-0.503021587023925	-0.522368773915666	-0.455811027400381	Cluster 4
Novel02810	-0.816470244760591	0.787818913690204	0.645663170047693	1.18521961545039	-1.2665415917773	-0.535689862650399	Cluster 5
Novel03031	-0.55049817079765	2.00800440395335	-0.561590038218241	-0.290793751082619	-0.504847053029476	-0.100275390825365	Cluster 4
evm.TU.Hic_asm_4_1.208	-0.408248290463863	2.04124145231931	-0.408248290463863	-0.408248290463863	-0.408248290463863	-0.408248290463863	Cluster 4
evm.TU.Hic_asm_3_40.175	-0.186126683315096	2.02889362818342	-0.460691736217081	-0.460691736217081	-0.460691736217081	-0.460691736217081	Cluster 4
evm.TU.Hic_asm_2_28.8	0.590903117217733	1.37470367686387	0.62981793359071	-1.13537362068666	-0.798599605986055	-0.661451500999596	Cluster 1
evm.TU.Hic_asm_5_4.484	-1.3699381176916	-0.610911291128898	0.164272691795777	0.149802176872848	1.64319034945755	0.0235841906943214	Cluster 2
Novel03348	-1.41138167015845	-0.564028583736589	-0.21486557933831	0.541645019399075	0.120278755356053	1.52835205847822	Cluster 6
evm.TU.Hic_asm_4_40.36	0.102495183554024	-1.19924896842011	0.341314875697401	-1.15693793945808	1.32204550254195	0.590331346084803	Cluster 6
evm.TU.Hic_asm_6_13.38	1.09186019449827	1.47129733603905	-0.629112444678597	-0.628730582895295	-0.644980178670472	-0.660334324292962	Cluster 1
evm.TU.Hic_asm_4_30.134	1.64207284914073	0.79070376303469	-0.273775632338493	-0.537697258195173	-0.810651860820875	-0.810651860820875	Cluster 3
evm.TU.Hic_asm_3_6.275	-0.570421870752072	1.78986207662317	0.106826746086759	0.241929659472698	-0.491309630925181	-1.07688698050538	Cluster 4
evm.TU.Hic_asm_0_38.103	-0.635698950602212	1.84899176613765	-0.654300532495633	0.42302091820706	-0.28138140511722	-0.700631796129648	Cluster 4
evm.TU.Hic_asm_11_3.117	-0.611745062228588	-0.611745062228588	-0.611745062228588	-0.611745062228588	0.71890329046956	1.72807695844479	Cluster 6
evm.TU.Hic_asm_11_15.477	-0.572055279531692	1.81140265427658	-0.278892686304772	0.47302658277615	-0.539817452717092	-0.893663818499176	Cluster 4
evm.TU.Hic_asm_7_9.113	0.213685334075003	-1.57772775714203	0.539990553997148	1.40931106831958	-0.382357107941425	-0.202902091308267	Cluster 5
evm.TU.Hic_asm_0_47.400	2.04124145231931	-0.408248290463863	-0.408248290463863	-0.408248290463863	-0.408248290463863	-0.408248290463863	Cluster 3
evm.TU.Hic_asm_1_18.310	-0.408248290463863	-0.408248290463863	-0.408248290463863	-0.408248290463863	-0.408248290463863	2.04124145231932	Cluster 6
evm.TU.Hic_asm_2_49.577	-0.520342622356116	-0.520342622356116	-0.0799037327840111	2.01105762794048	-0.520342622356116	-0.370126028088117	Cluster 5
Novel02954	-0.476265127451867	-1.69404808233038	0.185994650690744	0.236705333236391	1.25174391240066	0.495869313454456	Cluster 2
evm.TU.Hic_asm_0_47.46	-0.408248290463863	2.04124145231931	-0.408248290463863	-0.408248290463863	-0.408248290463863	-0.408248290463863	Cluster 4
evm.TU.Hic_asm_0_39.177	-1.15131719590011	1.27107603506779	1.00295779145262	0.25277423513694	-0.834421472547117	-0.541069393210116	Cluster 4
evm.TU.Hic_asm_11_43.17	-0.408248290463863	-0.408248290463863	-0.408248290463863	-0.408248290463863	2.04124145231932	-0.408248290463863	Cluster 2
evm.TU.Hic_asm_5_33.101	-0.066551707234968	2.00149289392604	-0.354476812916687	-0.503821117052043	-0.414775714180034	-0.661867542542306	Cluster 4
evm.TU.Hic_asm_3_43.121	-1.12638401189486	-1.15656711636354	0.848258294362419	0.745284044155552	1.00839818080654	-0.318989391066106	Cluster 2
Novel02825	0.301058216477385	1.67289319624092	-0.693086632895041	-0.873750878177574	-0.829700609255892	0.422586707610202	Cluster 4
evm.TU.Hic_asm_6_82.389	-0.334392837664975	2.03985960467289	-0.42636669175198	-0.42636669175198	-0.42636669175198	-0.42636669175198	Cluster 4
evm.TU.Hic_asm_8_12.514	1.60789558947938	0.910054364653211	-0.648460640772275	-0.647511584579772	-0.604447186669998	-0.617530542110541	Cluster 1
evm.TU.Hic_asm_11_60.152	1.4780483241961	0.968907779810294	-0.301045850381232	-0.313537270420756	-0.849623488361567	-0.982749494842838	Cluster 1
evm.TU.Hic_asm_10_3.934	-1.59595020064746	-0.585446316636363	0.265081042824741	-0.0967151145785925	0.959463628573093	1.05356696046459	Cluster 2
evm.TU.Hic_asm_11_61.133	-0.444498486601715	2.03848107676542	-0.31153047312664	-0.444498486601715	-0.444498486601715	-0.393455143833635	Cluster 4
evm.TU.Hic_asm_10_3.772	-1.33467485854948	-1.22334487219147	0.439236966650503	0.697335384463219	0.838411331771285	0.583036047855939	Cluster 2
evm.TU.Hic_asm_4_48.443	-0.26263641279954	1.06666134345098	-0.937504714956033	-1.29394188690807	0.381078394257512	1.04634327695516	Cluster 6
evm.TU.Hic_asm_9_40.810	-0.771547808220443	-0.425212289050376	-0.718441854286212	-0.605237172865336	1.54756174977076	0.972877374651612	Cluster 6
evm.TU.Hic_asm_7_2.260	-0.645373049695872	-1.23819055852633	-0.262870887200737	-0.197245507018882	0.858828102722771	1.48485189971905	Cluster 6
evm.TU.Hic_asm_1_4.136	2.01869459996764	-0.107297985608544	-0.477849153589773	-0.477849153589773	-0.477849153589773	-0.477849153589773	Cluster 3
evm.TU.Hic_asm_10_0.26	-0.279412902866539	-0.00696509104322744	-0.428667553151386	-0.395967160636795	-0.852357175662628	1.96336988336058	Cluster 6
evm.TU.Hic_asm_8_6.1_evm.TU.Hic_asm_8_6.4	0.0460572898913992	1.88042622242662	-1.08421687735965	-0.293655904912881	-0.116779091252339	-0.431831638793155	Cluster 4
evm.TU.Hic_asm_8_7.25	-0.892944809699178	-0.131205862158896	-0.455990749412168	-0.869198426225664	1.65545171486933	0.693888132626579	Cluster 6
evm.TU.Hic_asm_2_57.303	-1.42213389990937	-1.11472290769073	0.554650950528434	0.392446462441369	0.72556649299725	0.864192901633041	Cluster 2
Novel01598	-0.53250758414023	-0.820616393082944	-0.344808392397621	-0.324917886783047	1.95285976950761	0.0699904868962338	Cluster 2
evm.TU.Hic_asm_11_51.130	1.85484908413655	-0.711837122561103	-0.711837122561103	0.137786617578112	0.142875665968653	-0.711837122561103	Cluster 3
evm.TU.Hic_asm_8_2.193	1.19177785698539	1.38536820992022	-0.644286516726402	-0.644286516726402	-0.644286516726402	-0.644286516726402	Cluster 1
Novel00783	-1.25436555150574	0.193597134771862	-1.14824469715646	0.411655243509111	0.520582630370862	1.27677524001036	Cluster 6
evm.TU.Hic_asm_0_45.59	0.512361550906968	0.449766883559557	1.08345619911679	-1.25435791401893	0.463131194454539	-1.25435791401893	Cluster 1
evm.TU.Hic_asm_2_56.209	-0.408248290463863	-0.408248290463863	-0.408248290463863	-0.408248290463863	2.04124145231932	-0.408248290463863	Cluster 2
evm.TU.Hic_asm_8_2.62	-0.155114080588392	-0.394864648464338	-0.921357295397119	-0.975498670731161	1.10934588699272	1.33748880818829	Cluster 6
Novel00948	-0.115137554706973	0.825490395652179	1.35951993481205	-1.16399401051234	0.135203572729938	-1.04108233797486	Cluster 4
evm.TU.Hic_asm_8_12.573	1.80476183029761	-0.507071623510214	0.214313316788562	-0.916663146940456	0.161838516601737	-0.757178893237242	Cluster 3
evm.TU.Hic_asm_2_57.319	1.18172409060883	1.39260358646605	-0.625033993814538	-0.606381138719305	-0.626119782135448	-0.716792762405583	Cluster 1
evm.TU.Hic_asm_2_57.387	0.645914605120515	1.01404097314466	-0.677013942841078	0.726024306118595	-0.109911362017979	-1.59905457952472	Cluster 1
evm.TU.Hic_asm_8_24.234	0.580720575105661	1.80121163420826	-0.595483052328479	-0.595483052328479	-0.595483052328479	-0.595483052328479	Cluster 1
evm.TU.Hic_asm_8_4.271	0.582095939338363	1.77778125708749	-0.542350032830025	-0.70461417310753	-0.769465610190761	-0.343447380297536	Cluster 1
evm.TU.Hic_asm_10_3.378	1.2001146788771	1.37754739836913	-0.64337991649293	-0.623591802419269	-0.642522112367362	-0.668168245966671	Cluster 1
evm.TU.Hic_asm_3_48.389	1.19901993494224	1.32470543970819	-0.36499339189211	-0.481791457049475	-0.70412230785403	-0.972818217854808	Cluster 1
Novel00182	0.877840578865229	0.796753346239435	0.0610719750093627	-1.02516973241755	0.714208519946773	-1.42470468764325	Cluster 1
evm.TU.Hic_asm_6_83.237	-0.130680655092823	0.858815084729735	0.766342864137424	-0.500686328738274	0.710080240173141	-1.7038712052092	Cluster 4
evm.TU.Hic_asm_2_3.12	-0.579547634969898	-0.364699829205629	1.16691716212202	1.37509524078032	-0.831360070831417	-0.766404867895399	Cluster 5
evm.TU.Hic_asm_9_7.82	-1.06361376449245	-0.462924895340587	-0.282156997834443	-0.232569407885808	0.172887386396954	1.86837767915634	Cluster 6
evm.TU.Hic_asm_11_10.148	0.5548514733232	1.54099799915253	-0.0712134129603515	-0.598061325904271	-1.39781588123806	-0.0287588523730506	Cluster 1
evm.TU.contig_77.20	1.58190987627921	-0.0297737736357263	-0.785357681036378	0.803936940465649	-0.785357681036378	-0.785357681036378	Cluster 3
evm.TU.Hic_asm_8_12.129	1.99438961857711	-0.0891425576060642	-0.647661403371445	-0.611418917054913	-0.401821988156306	-0.244344752388382	Cluster 3
evm.TU.Hic_asm_0_45.131	-0.625704153185246	-0.722424491478654	-0.77497293790093	-0.437452044609205	1.18963360598182	1.37092002119221	Cluster 6
evm.TU.Hic_asm_2_58.219	-0.336833754990633	-0.320835283351063	0.63809159729494	-1.3402103029637	-0.229988495492614	1.58977623950307	Cluster 6
Novel03287	-0.321339770109497	1.98074475469009	-0.591207777484508	-0.744727542540151	-0.0697323643936228	-0.253737300162316	Cluster 4
evm.TU.Hic_asm_1_16.39	-1.24901867780092	-1.32271543306713	0.571409009069472	0.566246599491511	0.63060377475823	0.80347472754884	Cluster 2
evm.TU.Hic_asm_3_48.215	1.09020893314081	1.1525103545691	-0.0295570987940191	-1.10003330084477	-1.1278303711331	0.0147014830619719	Cluster 1
evm.TU.Hic_asm_9_40.510	-0.892109264468697	-0.174866197181236	-0.188341213864702	0.182444371372969	-0.791960818218858	1.86483312236052	Cluster 6
evm.TU.Hic_asm_9_40.474	-0.762751440334059	-1.30257626554778	0.190129904338553	1.3243626845208	-0.348966037106231	0.899801154128718	Cluster 2
Novel02722	-0.757715261614518	-0.659582063306759	-0.0953523033564859	-0.957775449231104	1.15492188119434	1.31550319631453	Cluster 6
Novel01036	1.65445538922314	0.840064477159445	-0.605355116498665	-0.604339111482832	-0.642412819200542	-0.642412819200542	Cluster 3
evm.TU.Hic_asm_4_2.53	-0.408248290463863	2.04124145231932	-0.408248290463863	-0.408248290463863	-0.408248290463863	-0.408248290463863	Cluster 4
evm.TU.Hic_asm_4_3.83	-0.345792216948001	2.04016589711721	-0.413689270438857	-0.430205586553292	-0.413447859020942	-0.437030964156116	Cluster 4
evm.TU.Hic_asm_1_30.186	-0.912745280893924	-1.16391446880934	1.08380125476542	1.23036245282612	0.0998551702303965	-0.337359128118673	Cluster 5
evm.TU.contig_75.152	-0.416093670519661	-1.21389151657618	-0.520033511832647	1.31943833774428	1.12135292376973	-0.290772562585526	Cluster 2
evm.TU.Hic_asm_10_3.1522	-1.10111837797568	1.35408661326632	-0.422576276324709	0.29536176788648	0.853712324352884	-0.97946605120529	Cluster 4
evm.TU.Hic_asm_9_40.468	-1.44865604253877	-0.992165616219417	0.360196320571991	0.888762315875848	0.217055222006671	0.974807800303676	Cluster 2
evm.TU.Hic_asm_2_12.37	-0.252795045609336	-0.242953610014652	2.02438971380851	-0.509547019394842	-0.509547019394842	-0.509547019394842	Cluster 5
evm.TU.Hic_asm_4_1.107	0.325417449281171	1.80855499864114	-0.772264459491422	-0.973659844460632	-0.1519780765432	-0.23607006742706	Cluster 4
evm.TU.Hic_asm_8_2.245	-0.140864472249934	2.02338312734136	-0.461596443572885	-0.473640737172847	-0.473640737172847	-0.473640737172847	Cluster 4
evm.TU.Hic_asm_8_29.77	0.0200337631741304	1.8290683076969	0.1791464489359	-0.271110022814298	-0.92728182730517	-0.829856669687461	Cluster 4
evm.TU.Hic_asm_1_35.95	1.24338871339587	1.33745753752355	-0.645211562729855	-0.645211562729855	-0.645211562729855	-0.645211562729855	Cluster 1
evm.TU.Hic_asm_1_18.236	-0.0411766919323097	1.98678274222256	-0.236866808687793	-0.486782114126603	-0.686299519859398	-0.535657607616453	Cluster 4
evm.TU.Hic_asm_4_37.786	-1.0056659856202	0.0867087214280095	-0.193684073946053	-0.44960523543585	-0.341630461022597	1.90387703459669	Cluster 6
Novel02199	-0.988405244674168	-0.330431992349695	-0.08778145220906	-0.502892410130476	-0.0018392161197929	1.91135031548319	Cluster 6
evm.TU.Hic_asm_2_27.51	-1.73067243521781	-0.631393083054453	0.534963704228685	0.237422215366119	0.791708487220122	0.797971111457334	Cluster 2
Novel01744	-0.772234989450267	-0.772234989450267	-0.0138219704767125	1.89822736535437	0.100282195963025	-0.440217611940146	Cluster 5
evm.TU.Hic_asm_11_11.102	1.19099826293131	0.701945751358799	0.26110618042285	-0.190666961762456	-1.70861255865728	-0.254770674293224	Cluster 1
evm.TU.Hic_asm_8_12.767	1.28657864329493	0.753761499696107	-0.397143575443991	0.519209476377133	-1.00617786978924	-1.15622817413493	Cluster 1
evm.TU.Hic_asm_2_58.525	-1.34167747792152	-0.600149040250718	-0.0887605855331498	-0.243714012591295	0.832007207038907	1.44229390925778	Cluster 6
evm.TU.Hic_asm_11_51.185	0.737678265632185	1.71729612088358	-0.61374359662894	-0.61374359662894	-0.61374359662894	-0.61374359662894	Cluster 1
evm.TU.Hic_asm_3_35.131	-1.13530512349153	-1.14204705118948	0.638819698115015	-0.147473961793139	0.455932209842172	1.33007422851697	Cluster 2
evm.TU.Hic_asm_11_57.37	-1.01367639116899	0.754976564177524	-0.123186401860238	0.520171639803242	-1.31556873810455	1.17728332715301	Cluster 6
evm.TU.Hic_asm_2_58.102	0.145538923866325	1.77865504915914	-0.0475618488714879	-0.0246879145803304	-0.705195818175874	-1.14674839139777	Cluster 4
evm.TU.Hic_asm_7_40.363	-1.32359223697289	-0.393532564504453	1.69504368847223	0.320664917317806	0.0413130187832233	-0.339896823095914	Cluster 5
evm.TU.Hic_asm_7_28.12	1.49290641573407	1.0449685224654	-0.473437156710631	-0.696666377902652	-0.815006125885227	-0.552765277700965	Cluster 1
evm.TU.Hic_asm_9_32.248	-0.905054211882616	-1.21292008608331	0.797198726397203	-0.518168025852454	1.15907673260788	0.679866864813298	Cluster 2
evm.TU.Hic_asm_10_3.314	-0.771124585296606	1.6424918617408	-0.0177353248370425	-0.969547640748376	-0.558699258341541	0.674614947482768	Cluster 4
evm.TU.Hic_asm_3_48.839	-1.45356073785904	0.506821365331742	1.21379951491666	0.678328631538756	-0.119159153015475	-0.826229620912641	Cluster 5
Novel00732	-0.859534390930235	-0.748553406278631	-0.410439146002946	-0.503965819315328	1.48140736855032	1.04108539397683	Cluster 6
evm.TU.Hic_asm_3_42.17	-1.20782199336111	-1.27504848353454	0.689624388397066	0.254756483863639	1.07864713105952	0.459842473575423	Cluster 2
evm.TU.Hic_asm_3_38.14	0.576650207081312	1.34774798398842	-0.620082484797373	-0.998596514982511	-0.996251708092944	0.690532516803095	Cluster 1
evm.TU.Hic_asm_11_4.185	0.0908919679423449	1.96330961898977	-0.366560990955396	-0.491565147869271	-0.749451885665407	-0.446623562442044	Cluster 4
Novel00333	1.02153177995284	1.08737800352911	-0.62285013693427	-1.22992798700479	-0.776377113099378	0.520245453556492	Cluster 1
evm.TU.Hic_asm_10_36.360	1.31533849804875	1.25400813386002	-0.677422023101813	-0.80317890833951	-0.526101569000753	-0.562644131466695	Cluster 1
evm.TU.Hic_asm_10_11.506	1.05249440482277	1.00895313248284	-0.527684654158262	0.582880358068403	-1.14770616323581	-0.968937077979936	Cluster 1
evm.TU.Hic_asm_6_79.474	2.02456015674278	-0.51800814506329	-0.382499377967508	-0.521165438209036	-0.430222594482085	-0.172664601020862	Cluster 3
evm.TU.Hic_asm_8_12.984	-0.453000437135755	-0.33580567627266	-0.93938344062693	-0.790081636697479	1.21164867332589	1.30662251740694	Cluster 6
evm.TU.Hic_asm_9_40.396	-1.59656430630766	-0.76747345334441	0.987333738294731	0.785592594174491	0.513818078379786	0.0772933488030614	Cluster 2
evm.TU.Hic_asm_6_80.6	-0.408248290463863	-0.408248290463863	-0.408248290463863	-0.408248290463863	2.04124145231932	-0.408248290463863	Cluster 2
evm.TU.Hic_asm_2_3.6	1.4234275478635	0.72924944232128	-0.110214205870043	0.11534232457584	-0.868501984262879	-1.28930312462769	Cluster 1
evm.TU.Hic_asm_2_12.115	1.22234547808186	1.35524303532649	-0.58603186643838	-0.705162339082755	-0.666600324537207	-0.619793983350002	Cluster 1
evm.TU.Hic_asm_2_47.149	-0.909184040294483	1.09927646231294	0.548261886196104	0.70737700864449	0.025109204714582	-1.47084052157364	Cluster 5
evm.TU.Hic_asm_1_21.78	-1.64418118993734	0.532064697227807	1.38572051246841	-0.207415084790255	-0.188243636012054	0.122054701043439	Cluster 2
evm.TU.Hic_asm_8_2.646	-0.51129897306659	-0.723172898466263	-0.358980699687648	-0.363066672423095	-0.0319200632636048	1.9884393069072	Cluster 6
evm.TU.Hic_asm_1_30.555	-1.07183613133628	-1.11339976366756	1.11031603448089	1.16599474708588	0.0411098581440303	-0.132184744706961	Cluster 5
evm.TU.Hic_asm_9_22.179	-1.62058910216173	-0.608465081717151	1.25078429117705	0.348399678580461	0.0707535313053896	0.559116682815976	Cluster 2
evm.TU.Hic_asm_5_4.378	-0.161514917990541	2.00405841083744	-0.252312578675917	-0.387579299872398	-0.702809829248962	-0.499841785049623	Cluster 4
evm.TU.Hic_asm_7_40.33	-1.8527729904354	0.537351697164565	0.49673671198864	-0.18140776738479	0.000678119973037017	0.999414228693945	Cluster 2
evm.TU.Hic_asm_3_36.411	-0.711920857224919	1.90294028672834	-0.257577869248364	-0.888278911799898	-0.11084610177702	0.0656834533218567	Cluster 4
evm.TU.contig_106.320	-0.408248290463863	-0.408248290463863	-0.408248290463863	-0.408248290463863	2.04124145231932	-0.408248290463863	Cluster 2
evm.TU.Hic_asm_7_31.178	-1.34259603325228	-0.602613445873324	0.312890701560754	-0.327539269477006	0.38470277246262	1.57515527457924	Cluster 6
evm.TU.Hic_asm_11_56.4	0.162931083481475	1.08027721186636	-0.96749609026004	1.24531117653493	-0.475161088249384	-1.04586229337335	Cluster 1
evm.TU.Hic_asm_11_10.120	-0.260935923620519	1.83341514646347	-0.787839414950026	-0.855085752982508	-0.293530308952441	0.363976254042024	Cluster 4
evm.TU.Hic_asm_9_14.197	-0.822482166266025	-1.4127987750822	0.109101527459231	-0.0138212885742189	0.95680354757257	1.18319715489065	Cluster 2
evm.TU.Hic_asm_4_3.64	-0.00520155758640799	2.0010137550003	-0.490923630052278	-0.498551700523597	-0.503435529789444	-0.502901337048568	Cluster 4
Novel02782	-1.40433870815572	0.40217967595212	-0.824961487672141	-0.150275953491733	1.31110448371024	0.666291989657235	Cluster 6
evm.TU.Hic_asm_4_37.1268	-0.335831547987501	0.721612089429332	-0.954461834032264	-1.22503195583958	1.31284272345193	0.480870524978078	Cluster 6
evm.TU.Hic_asm_9_32.131	-0.0407203765462332	2.00007477624445	-0.561025261890853	-0.513533867462406	-0.323770008454101	-0.561025261890853	Cluster 4
evm.TU.Hic_asm_9_39.440	-0.902960465296401	-0.787429639348687	-0.13899103162898	-0.197015422323221	0.160748318499493	1.8656482400978	Cluster 6
evm.TU.Hic_asm_6_82.552	-1.67125583325743	-0.642583412191219	0.480203617594478	0.455826710244739	0.238106118449363	1.13970279916007	Cluster 2
evm.TU.Hic_asm_2_58.51	-1.31971668251786	-1.21982249479861	0.635106935577558	0.858383986108607	0.319199944648243	0.726848310982066	Cluster 2
Novel02072	1.70024045194834	-0.701602518566977	-0.60162724013309	-0.751448725592901	-0.382911606471844	0.737349638816473	Cluster 3
evm.TU.Hic_asm_3_48.835	-1.26468072301099	-1.00635973083913	0.457812560406944	0.0557829917027576	1.4403328082504	0.317112093490026	Cluster 2
evm.TU.Hic_asm_3_42.308	1.46020352522271	0.857753379414512	-0.821080255433199	-0.931302548970935	-0.74680782013709	0.181233719904005	Cluster 1
evm.TU.Hic_asm_1_18.165	-0.0318694818676707	-0.590422438810931	1.13197335301125	0.663999304116087	0.471309832957966	-1.6449905694067	Cluster 5
evm.TU.Hic_asm_10_3.707	-0.408248290463863	2.04124145231932	-0.408248290463863	-0.408248290463863	-0.408248290463863	-0.408248290463863	Cluster 4
Novel01157	0.28869229619427	1.64719801387329	-0.722333383886659	0.420814348056152	-1.10784049874765	-0.526530775489399	Cluster 4
evm.TU.Hic_asm_6_7.243	0.452241303651824	1.54779316429169	-0.79159493516674	-1.2608308692385	0.327961036993374	-0.275569700531647	Cluster 1
evm.TU.Hic_asm_0_47.238	-1.14944476866312	-0.797933599927948	0.84838744959654	1.31787347851559	0.420451226536769	-0.639333786057833	Cluster 5
evm.TU.Hic_asm_8_4.81	-0.113062302885293	1.696369928257	-0.820603334779482	-1.13543443216938	-0.0104608931294885	0.383191034706647	Cluster 4
evm.TU.Hic_asm_11_23.202	-1.26728085849668	-0.916303955393789	0.424706528511428	0.115835092411145	0.11060760167008	1.53243559129781	Cluster 2
evm.TU.Hic_asm_10_3.144	-1.38702480829878	-0.715719071103521	0.10501573819437	0.725249128446665	1.41639730127931	-0.143918288518045	Cluster 2
evm.TU.Hic_asm_5_24.572	-0.276448223847769	-0.144826535521553	1.01788855592842	1.09818813691123	-1.62980449463821	-0.0649974388321184	Cluster 5
evm.TU.Hic_asm_3_36.217	2.04124145231932	-0.408248290463863	-0.408248290463863	-0.408248290463863	-0.408248290463863	-0.408248290463863	Cluster 3
evm.TU.Hic_asm_2_57.548	1.21343938193388	1.25150013724114	-0.808226755611378	-0.808226755611378	-0.808226755611378	-0.0402592523408852	Cluster 1
evm.TU.Hic_asm_0_38.153	-0.473079450048254	0.751513808903464	-0.518707180847102	-0.774627118019733	-0.681521765027815	1.69642170503944	Cluster 6
evm.TU.Hic_asm_5_10.130	-0.206987998447712	-0.643621278499505	-0.643621278499505	0.22358406714756	1.91426776679867	-0.643621278499505	Cluster 2
evm.TU.Hic_asm_4_1.102	1.5241825798407	0.554586478319459	-0.344817262531564	0.321465029886941	-0.896001487941349	-1.15941533757419	Cluster 3
evm.TU.Hic_asm_5_11.561	-1.20228567798046	-0.904107324349973	-0.0678175322946045	-0.047881098147659	0.749547776893582	1.47254385587911	Cluster 6
evm.TU.Hic_asm_4_8.217	-0.409886987942303	2.04123046004338	-0.401682508274169	-0.409886987942303	-0.409886987942303	-0.409886987942303	Cluster 4
evm.TU.Hic_asm_4_42.206	0.419831552215155	1.86438798156984	-0.400381942754129	-0.573434218939347	-0.648571466819527	-0.661831905271995	Cluster 1
evm.TU.Hic_asm_3_48.752	-0.604483926659416	0.654355290837165	1.7635804158005	-0.604483926659416	-0.604483926659416	-0.604483926659416	Cluster 5
evm.TU.Hic_asm_0_19.6	-1.84325455651407	-0.177993109417224	1.03945794450058	0.0406977961617815	0.319259879353308	0.62183204591563	Cluster 2
evm.TU.Hic_asm_6_4.462	0.345227182672022	1.89489275847605	-0.396718544617565	-0.621321267841889	-0.615162213991883	-0.606917914696736	Cluster 4
Novel00003	1.70101539788933	-0.826513252236878	-0.139952995196727	-0.573524759832706	0.648164873706985	-0.809189264330005	Cluster 3
evm.TU.Hic_asm_2_54.16	-0.979562406375854	1.57540301967882	0.271421406557484	-0.255313783939598	-1.09097978280351	0.479031546882658	Cluster 4
evm.TU.Hic_asm_3_48.521	-0.16142280685661	1.86980801508647	-0.33516100721267	0.24304869729576	-0.817781479520795	-0.798491418792161	Cluster 4
evm.TU.Hic_asm_5_40.281	0.0402184991883355	1.74239644231715	0.387901537853534	-0.335809552346801	-1.00714961485391	-0.827557312158314	Cluster 4
evm.TU.Hic_asm_9_37.388	0.0140932692194424	1.54718036910214	-0.0521009858225191	0.458507754213605	-0.505715052193204	-1.46196535451946	Cluster 4
evm.TU.Hic_asm_0_4.19	-0.408248290463863	-0.408248290463863	-0.408248290463863	-0.408248290463863	2.04124145231931	-0.408248290463863	Cluster 2
evm.TU.Hic_asm_7_28.126	1.57917010747979	-0.145680208171389	-0.67116945072422	-1.35092301749779	0.429043864461762	0.159558704451849	Cluster 3
evm.TU.Hic_asm_5_24.698	-0.0701512070289337	2.0128488064152	-0.485674399846567	-0.485674399846567	-0.485674399846567	-0.485674399846567	Cluster 4
evm.TU.Hic_asm_0_52.74	-0.439634102496305	0.387045563300435	-1.06372128337112	-0.755116237274384	1.71163066041792	0.159795399423449	Cluster 6
evm.TU.Hic_asm_7_30.89	0.140082734480526	1.89255293313961	-0.920521359117696	-0.551291512482421	-0.492634410629062	-0.0681883853909597	Cluster 4
evm.TU.Hic_asm_1_3.164	-1.42348711601051	-1.14051870374857	0.58265457546048	0.538461199501642	0.756862945762739	0.686027099034226	Cluster 2
evm.TU.Hic_asm_8_4.263	1.32388748039816	1.25715160656696	-0.664183951273949	-0.663751915659073	-0.631601889847026	-0.621501330185074	Cluster 1
evm.TU.Hic_asm_2_25.23	-0.269866385676954	1.97589675201767	-0.785366403423735	-0.422412542354026	-0.476770363893692	-0.0214810566692644	Cluster 4
evm.TU.Hic_asm_4_8.185	1.08775521977147	1.17179962605149	-1.10486839940636	-1.10486839940636	-0.0468742156055487	-0.00294383140468809	Cluster 1
evm.TU.Hic_asm_0_45.38	-0.0486439928700802	1.95623029302829	-0.199455557694125	-0.761323803782372	-0.246270623491257	-0.700536315190451	Cluster 4
evm.TU.Hic_asm_11_61.265	-0.846784546540104	-0.845633159961051	-0.224096101355309	-0.534614380621205	1.56306534885177	0.888062839625904	Cluster 6
evm.TU.Hic_asm_1_28.245	0.484494332930516	-0.461264202391828	0.632041838686178	1.38869287795371	-0.761540843220492	-1.28242400395809	Cluster 5
evm.TU.Hic_asm_3_35.233	-1.308812901523	-0.996379579350014	-0.0768106747816547	0.906008876066744	0.303137965634688	1.17285631395323	Cluster 2
Novel02212	-0.253186155687142	-1.19190129633422	1.01443770519092	-0.690352040183012	-0.270545365742307	1.39154715275576	Cluster 6
evm.TU.Hic_asm_9_40.818	-1.43225996726404	-0.693519960389487	-0.31675411766772	0.594518221068361	0.532667190294512	1.31534863395838	Cluster 2
evm.TU.Hic_asm_11_15.247	-1.29171157506329	-0.121172209329027	-0.234268572781135	-0.509752099192164	0.497095573982826	1.65980888238279	Cluster 6
evm.TU.Hic_asm_1_13.372	1.62117690798959	0.447293666519669	-0.820167581686215	0.392032170549384	-0.820167581686215	-0.820167581686215	Cluster 3
evm.TU.Hic_asm_10_13.146	-0.408248290463863	2.04124145231932	-0.408248290463863	-0.408248290463863	-0.408248290463863	-0.408248290463863	Cluster 4
evm.TU.Hic_asm_0_47.59	0.930272698692645	1.59409991934956	-0.628400424027407	-0.635234410875017	-0.642584140261305	-0.618153642878472	Cluster 1
evm.TU.Hic_asm_8_4.40	1.44172341910007	0.259313279308912	0.107282228287331	0.4277490778549	-0.83544649778221	-1.40062150676901	Cluster 3
evm.TU.Hic_asm_7_34.164	-1.35225032527355	1.68431225051541	-0.513188686323755	-0.122800767758056	0.222258404454822	0.0816691243851315	Cluster 4
evm.TU.Hic_asm_7_15.51	2.04124145231932	-0.408248290463863	-0.408248290463863	-0.408248290463863	-0.408248290463863	-0.408248290463863	Cluster 3
evm.TU.Hic_asm_8_19.374	0.404065019124706	0.365414255306386	-0.808485290326473	-0.808485290326473	-0.808485290326473	1.65597659654833	Cluster 6
evm.TU.Hic_asm_8_26.48	-0.943113856652612	0.930080571275429	-0.306959310356355	-1.31378612909936	0.604037404192949	1.02974132063995	Cluster 6
evm.TU.Hic_asm_0_40.274	1.97262959922972	0.0640966302554197	-0.614213024249252	-0.512395683074147	-0.614213024249252	-0.295904497912491	Cluster 3
evm.TU.Hic_asm_5_35.27	0.134039995193375	-0.115923018677124	-0.757366679794718	1.89845275660378	-0.335683387433339	-0.823519665891979	Cluster 5
evm.TU.Hic_asm_2_59.475	0.613250976300805	-1.63753627389873	0.764851294470338	-0.856769307709923	0.544099389834637	0.572103921002872	Cluster 6
evm.TU.Hic_asm_10_3.959	-0.272278530441438	1.68007934050125	-0.663118512890795	-0.283946638820661	0.628907238021601	-1.08964289636996	Cluster 4
evm.TU.Hic_asm_2_4.10	1.25480902531244	1.2942694023532	-0.729639887027049	-0.80721076399723	-0.341713605518651	-0.670514171122701	Cluster 1
evm.TU.Hic_asm_11_41.21	-0.39545551926524	0.994823912480696	0.273674268500739	1.12068659940669	-0.479358073703789	-1.51437118741909	Cluster 5
evm.TU.Hic_asm_3_44.62	1.79224017916291	-1.24574513571697	-0.080680624856791	0.159725325263918	-0.377278277207569	-0.248261466645492	Cluster 3
evm.TU.Hic_asm_8_24.404	-1.05962416081077	-0.915147612445985	-0.36067783764844	0.117104854042595	0.642603677327421	1.57574107953517	Cluster 6
evm.TU.Hic_asm_11_60.586	0.253204368500126	0.641195667411528	-0.956486199892415	-0.220057312634541	-1.18589135871847	1.46803483533377	Cluster 6
evm.TU.Hic_asm_4_11.491	-1.71460639666163	-0.734143171554446	0.611783650398092	0.495691981712465	0.641818165852103	0.699455770253414	Cluster 2
evm.TU.Hic_asm_3_42.576	-1.35853284904263	-1.10204839379847	0.955107178087174	0.543372978069648	0.848184490539117	0.113916596145163	Cluster 2
evm.TU.Hic_asm_5_4.291	1.19549924501473	-0.227593178765642	1.31267149600908	-0.568490259099319	-0.91551550292169	-0.796571800237161	Cluster 3
evm.TU.Hic_asm_0_6.150	1.30553678374297	1.27121932653221	-0.693100536555129	-0.693803527095661	-0.665457915862824	-0.524394130761566	Cluster 1
evm.TU.Hic_asm_11_60.190	-1.32327496178402	-1.11081463152874	0.728096985908691	1.09563214597715	0.526798442141016	0.0835620192859012	Cluster 2
evm.TU.Hic_asm_5_40.215	0.564182654434112	1.74256595943735	-0.667451314651354	-0.891444298413118	-0.624281807352219	-0.123571193454771	Cluster 1
evm.TU.Hic_asm_11_4.131	1.89549333372135	-0.564641926684037	-0.564641926684037	-0.564641926684037	-0.564641926684037	0.363074373014801	Cluster 3
evm.TU.Hic_asm_5_5.4	-0.238389932272917	-0.566966383935901	-0.834829364326027	-0.825768258148766	0.914840471816049	1.55111346686756	Cluster 6
evm.TU.Hic_asm_3_48.43	0.126620729367938	1.97052952810747	-0.535358431331273	-0.535358431331273	-0.491074963481589	-0.535358431331273	Cluster 4
evm.TU.Hic_asm_11_3.1	-1.69098492936307	-0.399063998010995	0.37216169006906	1.05393983436531	-0.173798638227675	0.837746041167373	Cluster 2
evm.TU.Hic_asm_2_26.2	-0.408248290463863	-0.408248290463863	2.04124145231932	-0.408248290463863	-0.408248290463863	-0.408248290463863	Cluster 5
evm.TU.Hic_asm_0_47.188	-0.460470480512989	0.573404736368394	-0.721354598884806	-0.464069621546652	1.79090499835882	-0.71841503378277	Cluster 4
evm.TU.Hic_asm_2_51.73	-1.27276624457116	-1.30129465382288	0.788786573651556	0.576977315348989	0.575684510271367	0.632612499122128	Cluster 2
evm.TU.Hic_asm_7_15.11	0.815839707154897	1.55184903709682	-1.02178202718696	-0.84266061158049	-0.402332043112732	-0.100914062371532	Cluster 1
Novel03019	0.448932260868852	1.85482112221192	-0.641044001813175	-0.627672503779816	-0.611160247264416	-0.423876630223366	Cluster 1
evm.TU.Hic_asm_3_39.358	-1.29461735874339	0.116382328696695	1.5625985806968	0.567879662743204	-0.260673418577528	-0.69156979481578	Cluster 5
evm.TU.Hic_asm_7_41.20	0.291764024535796	1.68869922090382	-1.01988693693465	-0.907277417608205	0.288332008599576	-0.341630899496343	Cluster 4
evm.TU.Hic_asm_10_3.2301	-1.38708442750803	1.00245323537318	0.862588283752515	0.477343494103239	0.089301794482654	-1.04460238020356	Cluster 5
evm.TU.Hic_asm_5_24.666	0.908103333721288	-0.33838752868474	0.836958485168858	0.803150679519406	-0.735028383151716	-1.4747965865731	Cluster 5
evm.TU.Hic_asm_8_2.435	0.87680354261056	0.0750598193415469	0.564368793163492	0.83929638022012	-0.714950221722757	-1.64057831361296	Cluster 5
evm.TU.Hic_asm_2_58.77	1.21784597229204	1.09698517467299	-0.242780850462354	0.00251835543934392	-0.810780148256686	-1.26378850368534	Cluster 1
evm.TU.Hic_asm_5_33.228	-1.03916808267187	-1.37642272915549	0.398990097336236	0.369802360386881	1.25564382627286	0.391154527831381	Cluster 2
evm.TU.Hic_asm_0_38.74	-0.408248290463863	2.04124145231932	-0.408248290463863	-0.408248290463863	-0.408248290463863	-0.408248290463863	Cluster 4
evm.TU.Hic_asm_2_56.275	-1.40029512549012	1.04444621688201	0.478435566039397	0.790337627040999	0.125799023999248	-1.03872330847154	Cluster 5
evm.TU.contig_74.44	-0.624804013774755	-0.624804013774755	-0.25451877418997	2.00699286277357	-0.252571765063982	-0.250294295970107	Cluster 5
evm.TU.Hic_asm_9_2.16	-1.65585722465407	-0.497962203266376	0.831628566226535	0.639519882896579	-0.24028247380781	0.922953452605143	Cluster 2
evm.TU.Hic_asm_11_15.212	-1.23217768020017	-0.234251266478169	-0.125428886982266	-0.393640057208074	0.191163431930158	1.79433445893852	Cluster 6
evm.TU.Hic_asm_9_39.432	1.44157048777083	0.552297311189137	-0.538983533385184	-1.50279818184868	-0.158784269459618	0.206698185733507	Cluster 3
evm.TU.Hic_asm_11_57.66	-1.82858325714523	-0.217364730940767	0.72113698901549	-0.0398273525551457	0.402772976474048	0.961865375151607	Cluster 2
evm.TU.Hic_asm_8_29.192	1.61405190579307	-0.0393219522230382	-0.683927232233358	0.610539764698274	-0.289281854309782	-1.21206063172517	Cluster 3
evm.TU.Hic_asm_1_28.275	2.0304233459715	-0.490000308144338	-0.284874091195081	-0.275548330343405	-0.490000308144338	-0.490000308144338	Cluster 3
evm.TU.Hic_asm_2_57.88	0.742606380744992	1.69901815011227	-0.563041796283301	-0.45782569654435	-0.824346443301226	-0.596410594728388	Cluster 1
evm.TU.Hic_asm_5_24.565	0.755091360204634	1.68850369588552	-0.703967366939987	-0.361933103582501	-0.728881627977039	-0.64881295759063	Cluster 1
evm.TU.Hic_asm_6_7.216	-1.15452801893403	-0.322301971982416	0.382092160442053	-0.46717927998247	-0.213813545221554	1.77573065567841	Cluster 6
evm.TU.Hic_asm_6_59.8	-1.02664300947871	0.093857832809239	-0.439172910806789	-0.433876282691089	1.88412931245514	-0.0782949422877873	Cluster 2
evm.TU.Hic_asm_6_7.163	-0.613194079966147	-0.984558894208689	1.12723559661324	1.26992933699128	0.075544718583616	-0.874956678013292	Cluster 5
evm.TU.Hic_asm_0_13.54	-0.313047912676278	1.78921032357705	0.470566928194579	-1.01583056345855	-0.38149645586751	-0.549402319769285	Cluster 4
evm.TU.Hic_asm_2_57.621	0.372534422716768	1.75197511878424	-0.403424631435887	0.0798300880025751	-0.877768341713868	-0.923146656353826	Cluster 1
evm.TU.Hic_asm_2_56.3	-0.668738132922731	-1.57423189625715	0.952734402072525	1.0663541846556	0.160457255621402	0.0634241868303531	Cluster 5
evm.TU.Hic_asm_4_48.110	1.69852323002897	0.747411310674773	-0.465982713204004	-0.54955386571421	-0.799539554939002	-0.630858406846524	Cluster 3
evm.TU.Hic_asm_3_48.99	-0.361230279363599	1.6574635104195	0.382435405897301	0.252833264713752	-1.11871516134948	-0.81278674031748	Cluster 4
evm.TU.Hic_asm_7_40.456	-1.43831966252229	-1.11349343776575	0.725831657073179	0.791236491979594	0.477789810528105	0.556955140707159	Cluster 2
evm.TU.Hic_asm_7_31.196	-0.772831977340588	-0.183465646048839	0.543015596784683	1.72407310852349	-1.00374194858802	-0.307049133330727	Cluster 5
evm.TU.Hic_asm_5_33.216	-1.50050013298446	-0.929310166748004	0.783477301698964	1.02554642995243	0.195042035517165	0.425744532563911	Cluster 2
evm.TU.Hic_asm_2_27.12	2.0145106394573	-0.483554548876825	-0.483554548876825	-0.483554548876825	-0.0802924439500012	-0.483554548876825	Cluster 3
evm.TU.Hic_asm_9_35.174	-0.565565809497994	1.98064053087898	-0.396920483053606	-0.735538437359833	-0.238003025456032	-0.0446127755115143	Cluster 4
evm.TU.Hic_asm_10_21.276	-1.07706197382986	0.859328284524136	0.0473125307760814	-0.306588541454843	-0.963886157061417	1.44089585704591	Cluster 6
evm.TU.Hic_asm_10_21.244	1.78920379334623	0.604859638374376	-0.596190143527294	-0.5980096813159	-0.599931803438707	-0.599931803438707	Cluster 3
evm.TU.Hic_asm_3_43.190	-1.25224541875114	0.0491499814928238	0.357065037710348	0.64159476646314	1.30001359233031	-1.09557795924549	Cluster 5
Novel00987	1.39457290519292	1.09185415534103	-0.713691711746504	-1.03687720446331	-0.430407527372314	-0.305450616951823	Cluster 1
evm.TU.Hic_asm_6_71.3	0.545168708446357	-0.44545247533311	1.69956522947229	-0.0187711385800168	-1.01350356915399	-0.767006754851533	Cluster 5
evm.TU.Hic_asm_6_84.43	-1.17759639937308	1.77325513326169	0.104044947604177	-0.391906804513666	0.2046034438343	-0.512400320813422	Cluster 4
evm.TU.Hic_asm_9_39.182	-0.433537958674848	2.03851478913442	-0.304362954435032	-0.433537958674848	-0.433537958674848	-0.433537958674848	Cluster 4
evm.TU.Hic_asm_9_40.228	0.198442051056621	1.66822529436098	-0.797048297080302	0.349367586870245	-1.16421294855437	-0.254773686653177	Cluster 4
evm.TU.Hic_asm_0_41.310	0.960079168819216	1.3305421672268	-1.05666232489463	-1.07906746153416	0.00912205803330514	-0.164013607650526	Cluster 1
evm.TU.Hic_asm_4_39.10	1.29702438755064	-0.645492515600152	1.28494567484996	-0.645492515600152	-0.645492515600152	-0.645492515600152	Cluster 3
evm.TU.Hic_asm_7_15.15	1.37463247628893	1.17931983933089	-0.733548846846948	-0.761791069084701	-0.386406546839145	-0.672205852849025	Cluster 1
evm.TU.Hic_asm_10_3.1435	-1.42909696852556	-0.578769742660233	1.38502898758319	0.263506534542088	0.713710067221502	-0.354378878160987	Cluster 2
Novel01865	0.0565562543452624	-1.50096334228011	1.20302094314016	0.784888578062818	-0.7879408707992	0.244438437531072	Cluster 5
evm.TU.Hic_asm_1_5.36	0.31481157710678	1.68313786462756	-0.790648559648435	-1.20097373370932	0.0119613925779583	-0.0182885409545402	Cluster 4
evm.TU.Hic_asm_10_4.4	0.915202039941809	1.43223167512172	-1.31535810428479	-0.212874496135964	-0.402895032152363	-0.416306082490405	Cluster 1
Novel02678	-1.33809434082545	0.296052419210631	-0.429561199372819	-0.71678553826032	0.973716725269181	1.21467193397878	Cluster 6
evm.TU.Hic_asm_8_12.666	-0.711640619506256	0.679937690959476	0.517520044290962	1.0881743483363	0.0317158752923684	-1.60570733937285	Cluster 5
evm.TU.Hic_asm_10_3.1152	0.225379753478362	1.81838765197503	-0.378550405706723	0.0602272468371163	-0.922570510529566	-0.802873736054223	Cluster 4
Novel02635	0.998219722305127	1.30342844912132	-0.354686428778648	-0.310474477508366	-0.208575888795851	-1.42791137634359	Cluster 1
Novel03127	-1.18935124881002	-0.984880143303968	-0.217615216380249	1.40244826165737	0.731112642674995	0.258285704161877	Cluster 2
evm.TU.Hic_asm_0_6.434	0.0535259217626278	-0.335482014565638	-0.423617623704625	-0.511866696473596	-0.75180300315164	1.96924341613287	Cluster 6
evm.TU.Hic_asm_2_59.256	1.86647935043526	-0.40765940253874	-1.01025609264721	-0.50214286671487	0.221556622262075	-0.167977610796523	Cluster 3
Novel00074	-1.73265776889055	0.0933351198598775	-0.0826804476245525	-0.133736417026755	0.579602937918271	1.27613657576371	Cluster 6
evm.TU.Hic_asm_0_48.3	-0.274272131308262	-0.671419502711088	-0.362752175004918	-0.904236583427744	0.372596218221368	1.84008417423064	Cluster 6
evm.TU.Hic_asm_9_39.28	0.563734440809366	1.80946936945212	-0.593300952565371	-0.593300952565371	-0.593300952565371	-0.593300952565371	Cluster 1
evm.TU.Hic_asm_6_82.362	-1.50873673704012	-0.832507975458892	0.469339890547551	0.06354487928902	1.19679166235428	0.611568280308163	Cluster 2
evm.TU.Hic_asm_10_3.1020	1.64617895534247	0.835357162576234	-0.613024611056251	-0.766218402570881	-0.446603738340038	-0.655689365951534	Cluster 3
Novel00957	-1.32728118697642	-0.0674111654727915	-0.200882314760474	1.50126633996154	-0.636651008661441	0.730959335909587	Cluster 5
evm.TU.Hic_asm_4_11.94	-0.563321886608814	1.89866107380416	-0.563321886608814	-0.563321886608814	-0.563321886608814	0.354626472631091	Cluster 4
evm.TU.Hic_asm_0_43.152	1.46976383239267	0.55148895390196	0.0605854971964347	0.136393515763435	-0.946167657093405	-1.2720641421611	Cluster 3
evm.TU.Hic_asm_5_32.144	-0.804173291573577	1.69149013738578	-0.75226815287004	-0.641506408131344	-0.186361223112969	0.692818938302149	Cluster 4
evm.TU.Hic_asm_9_30.1	1.10673457071572	1.19767256845194	-1.29627055359694	-0.721026744479606	-0.366384523558	0.0792746824668839	Cluster 1
evm.TU.Hic_asm_8_4.276	0.50573941702787	1.81619737455368	-0.555458594809024	-0.33457788664193	-0.713843395041688	-0.718056915088907	Cluster 1
evm.TU.Hic_asm_11_57.105	-0.641104798396121	0.00538940476437103	-0.641104798396121	-0.02279784527092	-0.641104798396121	1.94072283569491	Cluster 6
Novel02169	0.92620034647863	-0.892577631563553	-0.838591998996885	-0.885063235469187	0.380915161045628	1.30911735850537	Cluster 6
evm.TU.Hic_asm_11_15.331_evm.TU.Hic_asm_11_15.332	0.117917942750074	1.86042482358428	-0.462552626395344	-0.823242001402408	0.0972465319530383	-0.789794670489637	Cluster 4
evm.TU.Hic_asm_1_1.7	-1.16161717567097	0.405488295611844	-0.407468535121414	-0.938489850630768	0.711893565889588	1.39019369992172	Cluster 6
evm.TU.Hic_asm_7_30.381	-0.627719030998834	-0.435371230264312	-0.498122135364238	-0.506453837545447	0.0919791659064939	1.97568706826634	Cluster 6
evm.TU.Hic_asm_10_3.1104	-0.110816375434516	2.00513969621579	-0.507991035298815	-0.30917091280876	-0.667721448558002	-0.409439924115693	Cluster 4
evm.TU.Hic_asm_9_24.213	-0.8732477803044	0.900322570144029	-0.601811464693841	1.56778691072945	-0.734905446305141	-0.258144789570097	Cluster 5
evm.TU.Hic_asm_8_2.196	1.67611636295004	0.522175352339064	-0.886470572962387	-0.434450595479984	0.089755784965571	-0.967126331812307	Cluster 3
evm.TU.Hic_asm_1_10.33	0.916903549961136	1.60349263886771	-0.630099047207211	-0.630099047207211	-0.630099047207211	-0.630099047207211	Cluster 1
Novel01131	-0.906044954957844	1.02684678835004	0.285921829869148	1.03444521076091	-0.0370801706515598	-1.40408870337069	Cluster 5
evm.TU.Hic_asm_10_1.3	0.748256355969131	1.57702045125311	-0.798824307843695	-1.10745113785121	-0.189884946384491	-0.229116415142838	Cluster 1
evm.TU.Hic_asm_11_51.50	-1.44106280106995	-0.202438386714812	-0.137084561837483	-0.368734721391858	0.617598977280938	1.53172149373317	Cluster 6
evm.TU.Hic_asm_5_30.113	2.04124145231931	-0.408248290463863	-0.408248290463863	-0.408248290463863	-0.408248290463863	-0.408248290463863	Cluster 3
evm.TU.Hic_asm_2_6.206	-0.43478767897998	2.03823187090258	-0.43478767897998	-0.43478767897998	-0.299081154982661	-0.43478767897998	Cluster 4
evm.TU.Hic_asm_7_33.113	-0.98174728241891	1.68723733744791	-0.00820179841816239	0.487434771094601	-0.94588533824627	-0.238837689459163	Cluster 4
evm.TU.Hic_asm_7_33.23	-0.0140300752994873	1.81305499452893	0.316594324920975	-0.829064856054374	-0.864006830616823	-0.422547557479218	Cluster 4
evm.TU.Hic_asm_2_58.282	0.353768422144482	1.85980665156107	-0.605528209977588	-0.183389152978073	-0.73289984701829	-0.691757863731598	Cluster 1
evm.TU.Hic_asm_2_59.114	2.04124145231931	-0.408248290463863	-0.408248290463863	-0.408248290463863	-0.408248290463863	-0.408248290463863	Cluster 3
evm.TU.Hic_asm_9_39.313	-1.77220301872529	-0.444836707351361	0.511338268523349	0.118067764710153	0.543098308048069	1.04453538479508	Cluster 2
Novel03005	-0.529435120403677	-1.04098231954966	-0.578462366842227	0.344687349378401	0.0203165018795324	1.78387595553763	Cluster 6
evm.TU.Hic_asm_3_40.166	1.33313853383699	1.226337271915	-0.400736500827617	-0.725724255663001	-0.765533237542812	-0.667481811718557	Cluster 1
evm.TU.contig_71.262	-0.807788704799244	0.191992432466402	0.180178734976279	-1.3072942861743	0.146796414218163	1.5961154093127	Cluster 6
evm.TU.Hic_asm_4_42.289	-1.38956280584641	-1.08064068946455	0.953646250250158	0.847430206973265	0.49249750212691	0.176629535960623	Cluster 2
Novel03223	-0.52448048670862	0.127266167979275	1.97065577885521	-0.52448048670862	-0.52448048670862	-0.52448048670862	Cluster 5
evm.TU.Hic_asm_7_15.88	-0.87332201905736	0.692284325916814	-0.617289865680246	-1.03505813217113	0.357672540897198	1.47571315009472	Cluster 6
evm.TU.Hic_asm_0_6.78	1.98501478737786	0.0691811715287977	-0.513548989726666	-0.513548989726666	-0.513548989726666	-0.513548989726666	Cluster 3
evm.TU.Hic_asm_4_42.291	-1.38278247864043	-0.502380085454613	0.00289521682428056	-0.420077169087433	1.21696937146052	1.08537514489768	Cluster 6
evm.TU.Hic_asm_8_19.216	0.264846906160118	1.30615557500569	-0.733464320415345	-1.14716925017482	-0.658176099322658	0.967807188747012	Cluster 4
evm.TU.Hic_asm_6_7.75	-0.371024632755734	1.97617095127281	-0.633915513486456	-0.458222328920307	0.0703624503619602	-0.58337092647227	Cluster 4
evm.TU.Hic_asm_10_34.14	0.0808403475763763	1.97803358194072	-0.570488743881062	-0.598932305555655	-0.468257913045817	-0.421194967034566	Cluster 4
evm.TU.Hic_asm_11_5.13	-0.232667182468659	1.68264404086531	0.727818035737968	-0.723910335728031	-0.771211862647449	-0.682672695759142	Cluster 4
evm.TU.Hic_asm_8_4.32	1.20839152700076	-0.175202902267575	0.304816489779026	0.919915447153294	-1.02689729351261	-1.23102326815289	Cluster 3
evm.TU.Hic_asm_4_1.70	0.0169942716712941	1.60601261047762	-0.68960783601016	-1.34364234980885	0.0387618400900276	0.371481463580066	Cluster 4
Novel03308	-0.535343641552374	-0.611579840800113	-0.705669871604371	-0.674360899113948	0.95211255302379	1.57484170004701	Cluster 6
evm.TU.Hic_asm_1_13.78	1.05192627095153	1.50172512936986	-0.606918017112079	-0.705634401642664	-0.650881215110586	-0.590217766456064	Cluster 1
evm.TU.Hic_asm_2_56.514	-0.780628566552904	-1.0798425138364	0.667775650522498	1.50203422696696	0.332507572522228	-0.641846369622381	Cluster 5
evm.TU.Hic_asm_8_2.609	1.57235724548351	0.959660274923141	-0.589791538683796	-0.678573578589558	-0.634987741921094	-0.628664661212206	Cluster 1
evm.TU.Hic_asm_3_39.417	-1.60081506695652	-0.42624375415868	0.207045370210083	0.0210560748106445	0.354376670379207	1.44458070571526	Cluster 6
evm.TU.Hic_asm_6_84.68	1.8176552204631	0.525981573864263	-0.431057799173019	-0.584658523122259	-0.592720926045538	-0.735199545986552	Cluster 3
evm.TU.Hic_asm_6_82.10	-0.741771196693925	1.49159979712888	0.0178144872126489	0.902278206980874	-0.745061667658563	-0.924859626969913	Cluster 4
evm.TU.Hic_asm_10_19.420	-1.78943536442162	0.513579027251674	0.439330131796812	0.115055903922326	-0.369897840472896	1.0913681419237	Cluster 2
evm.TU.Hic_asm_6_82.209	0.876925697492499	1.4571674215606	-0.115001865843279	-0.201441249009508	-0.912896250036455	-1.10475375416386	Cluster 1
evm.TU.Hic_asm_2_58.447	0.330666662704898	1.90735479638027	-0.552391135829729	-0.54621930641415	-0.574007171373034	-0.565403845468258	Cluster 4
evm.TU.Hic_asm_6_7.290	-1.02840886308856	-1.05624458530973	0.580004486911911	1.35012726266349	0.64977079622288	-0.495249097399995	Cluster 5
evm.TU.Hic_asm_4_3.52	-1.63801359148927	-0.673958574848143	0.204103370971136	0.262369548222989	0.765807576934478	1.07969167020881	Cluster 2
evm.TU.Hic_asm_0_47.256	-1.30347945621733	-1.09434701907606	1.27904385012638	0.229772288381823	0.543064147052389	0.345946189732804	Cluster 2
evm.TU.Hic_asm_10_19.502	-0.30780653578316	-1.1825471712884	-0.261571082273653	-0.549895992843218	0.657532831043658	1.64428795114477	Cluster 6
evm.TU.Hic_asm_10_3.1571	-0.00516482345803025	-0.483536961781779	0.527923350773699	1.49524468738399	-0.0342896596501511	-1.50017659326773	Cluster 5
evm.TU.Hic_asm_10_3.1239	-0.819906164163495	-1.51368026156367	0.518996570607833	1.26079726691047	0.386931842428811	0.166860745780053	Cluster 2
evm.TU.Hic_asm_1_8.69	0.399883911959297	1.77569300303626	-0.899135837522301	0.0461320064414826	-0.691568702061061	-0.631004381853674	Cluster 1
evm.TU.Hic_asm_3_48.823	1.28820444667096	-0.442092110297364	-0.316505576741414	-0.393490711943413	-1.26822662864053	1.13211058095175	Cluster 3
evm.TU.Hic_asm_3_45.88	-0.218972437871429	-0.192892136357703	1.75863268816094	0.451987938013948	-0.899378025972877	-0.899378025972877	Cluster 5
evm.TU.Hic_asm_6_4.337	0.866093098692404	0.859209104702256	-0.815228529270783	-1.46909032351743	0.795535803642901	-0.236519154249348	Cluster 1
evm.TU.contig_61.71	-1.30397953446197	-0.143567649456108	1.39893087934511	0.778901808656366	-0.83878376181777	0.108498257734376	Cluster 5
evm.TU.Hic_asm_3_48.228	0.314084586308125	1.91336547253389	-0.556862514710503	-0.556862514710503	-0.556862514710503	-0.556862514710503	Cluster 4
evm.TU.Hic_asm_3_42.655	-1.11519274010783	1.82247843878441	-0.121415610027813	-0.643269785578986	0.0773432579653096	-0.0199435610350892	Cluster 4
evm.TU.Hic_asm_11_51.175	-1.33903412995246	0.0521739825076381	-0.179922071188412	-0.722466023419914	0.738581683241094	1.45066655881205	Cluster 6
evm.TU.Hic_asm_1_2.176	-1.7385324197092	-0.44242434225794	0.425306613450911	0.872551176330305	-0.0325826468084686	0.91568161899439	Cluster 2
evm.TU.Hic_asm_11_4.352	-0.932316107376551	1.8937745774691	-0.149525528047001	-0.637699733288239	-0.310954812430149	0.136721603672839	Cluster 4
evm.TU.Hic_asm_5_4.246	-1.3306677407438	-1.0417257944487	0.437698815829612	0.0496912059829934	1.23700314961201	0.648000363767879	Cluster 2
evm.TU.Hic_asm_7_40.539	-1.43996405358169	-0.434502790335278	0.224904705883856	-0.158991463842032	0.1878909510451	1.62066265083005	Cluster 6
evm.TU.Hic_asm_3_42.590	0.444593158563205	1.84700448689167	-0.695394617035026	-0.728449680334348	-0.443896704569858	-0.423856643515643	Cluster 1
evm.TU.Hic_asm_5_24.82	-1.13632911697873	1.33197888283835	-0.809392934348371	-0.652768666080132	0.473039771970637	0.79347206259825	Cluster 4
evm.TU.Hic_asm_9_40.773	1.08448557034752	1.47455586637314	-0.555274970972379	-0.624095811151502	-0.688316744145819	-0.691353910450963	Cluster 1
evm.TU.Hic_asm_6_79.625	0.561795574393636	1.8069869296809	-0.667053919542785	-0.545991829909408	-0.513633512726623	-0.642103241895724	Cluster 1
Novel04005	-0.300930599730565	1.08247789152736	-0.886848334376485	-0.674570009999106	1.43684485679481	-0.656973804216011	Cluster 4
evm.TU.Hic_asm_7_37.44	0.0403506336557317	0.295019018426867	-0.825784195778829	-0.964182679578686	1.78603400977829	-0.331436786503375	Cluster 6
evm.TU.Hic_asm_6_79.54	-0.403849154534684	1.60568652970101	-0.642482236036571	-0.929055652147661	-0.491318940380937	0.861019453398845	Cluster 4
evm.TU.Hic_asm_9_24.174	0.232136974506499	1.93181713578091	-0.522648868904822	-0.378916360663684	-0.613268379125016	-0.649120501593885	Cluster 4
evm.TU.Hic_asm_11_10.171	-1.37537526217566	1.44288933950242	0.487003986239094	-0.374089054149193	-0.652806908398153	0.47237789898149	Cluster 4
evm.TU.Hic_asm_0_52.17	1.15965946891401	1.02109406717871	-0.406084706227054	0.372038483193507	-1.1236689452161	-1.02303836784308	Cluster 1
evm.TU.Hic_asm_9_7.72	-0.611880940851052	-0.685812820706001	0.69224570040006	1.69784319257173	-0.232570947477454	-0.859824183937284	Cluster 5
evm.TU.Hic_asm_6_79.146	-1.01333780328263	-0.525973359370992	1.00839027105492	1.45262259181432	-0.191807938500205	-0.729893761715414	Cluster 5
evm.TU.Hic_asm_2_56.20	0.32576043595366	1.9078297245654	-0.57147962212785	-0.487900415819943	-0.591869523108098	-0.582340599463169	Cluster 4
Novel03444	0.856482978523333	1.62316280830117	-0.406321433093534	-0.587209726593971	-0.649252482257308	-0.83686214487969	Cluster 1
Novel00988	0.368291365973918	1.8656235475151	-0.422143398082281	-0.362986743417045	-0.614035767501295	-0.834749004488398	Cluster 1
evm.TU.Hic_asm_10_14.14	-0.953286101368888	-0.0832952081540395	-0.602791885045326	-0.171291747408597	-0.10767168294597	1.91833662492282	Cluster 6
evm.TU.Hic_asm_0_38.99	0.641952640487628	1.74738024883772	-0.654290417021134	-0.504258640633652	-0.833075087822201	-0.397708743848359	Cluster 1
evm.TU.Hic_asm_10_5.68	0.23630124627509	1.93609819308938	-0.487209345148525	-0.537678821868456	-0.500192784962412	-0.64731848738508	Cluster 4
evm.TU.Hic_asm_2_57.329	-0.351297033864931	0.244095109532161	1.16270218179182	1.08065023085721	-1.15683681280719	-0.979313675509072	Cluster 5
evm.TU.Hic_asm_10_3.1998	-1.5169389511874	-1.02742223811136	0.636320711434203	0.510220948621729	0.722580216938852	0.675239312303971	Cluster 2
Novel01483	-0.919690528366809	-0.278824955262578	0.899243012927376	-0.306766806204666	1.52572980527349	-0.919690528366809	Cluster 2
evm.TU.Hic_asm_1_30.86	0.0236693386378723	1.98934139450068	-0.546489460058549	-0.489759723715461	-0.603301833342328	-0.373459716022214	Cluster 4
evm.TU.Hic_asm_11_4.148	-0.398539575955167	-0.813034980141855	-0.596830336031695	-0.747210172338722	1.27415671434014	1.2814583501273	Cluster 6
evm.TU.contig_75.39	1.84586948463175	-0.231724288244534	-1.01268722751114	0.309719290615877	-0.490846544399786	-0.420330715092167	Cluster 3
evm.TU.contig_61.81	-1.06351782268719	0.283756622950333	0.864540418746778	-0.676446583750083	-0.801519216244409	1.39318658098457	Cluster 6
evm.TU.Hic_asm_5_35.51	0.544110093510914	1.76678043017664	-0.269516204547065	-0.398199917717804	-0.796910268618306	-0.846264132804383	Cluster 1
evm.TU.Hic_asm_9_0.76	-1.76691954652224	0.787986001710585	-0.29795832708705	0.249345555503599	1.05145117073262	-0.0239048543375064	Cluster 2
evm.TU.Hic_asm_9_37.632	0.969701496619284	1.54469957921854	-0.781263662629582	-0.753802463531527	-0.577538633404893	-0.401796316271822	Cluster 1
evm.TU.Hic_asm_2_58.89	-0.408248290463863	2.04124145231932	-0.408248290463863	-0.408248290463863	-0.408248290463863	-0.408248290463863	Cluster 4
Novel00423	-0.808671096893088	-0.780523962413253	-0.642257535043098	-0.270047493093255	1.49840067219315	1.00309941524955	Cluster 6
evm.TU.Hic_asm_11_11.168	-1.18146257627795	-0.547931492499116	-0.415890282838506	-0.315408076410714	1.27488083922098	1.18581158880531	Cluster 6
Novel01717	-1.32786727838595	-1.04808698424917	0.0816889721968484	0.562654698753337	0.468444536824997	1.26316605485993	Cluster 2
Novel01252	2.02510318293403	-0.423272731852325	-0.323458514078477	-0.209441498288295	-0.534465219357465	-0.534465219357465	Cluster 3
evm.TU.Hic_asm_10_3.1342	-1.47391337617652	-0.366621461250988	0.951033717332135	1.23508148184824	0.146242554243712	-0.49182291599658	Cluster 5
evm.TU.Hic_asm_4_48.264	-1.8618969008301	0.436128554066537	0.609150614623492	0.878265448407557	0.284467218003761	-0.346114934271241	Cluster 5
evm.TU.Hic_asm_10_36.355	0.705535987549355	-0.548847298475087	0.64936150928727	0.777930176049793	-1.77169498239055	0.187714607979222	Cluster 5
evm.TU.Hic_asm_9_12.79	0.178623632541972	0.737199019358405	0.654691020662098	0.928333880308304	-1.327165437231	-1.17168211563977	Cluster 5
evm.TU.Hic_asm_0_11.95	-0.811064894265805	-1.29300276792157	-0.158078235277638	-0.00788156040867044	1.32042462697626	0.949602830897426	Cluster 2
evm.TU.Hic_asm_10_0.140	-0.293656692920151	2.03022010886084	-0.536409159830208	-0.509433888471209	-0.289830598588985	-0.400889769050285	Cluster 4
evm.TU.Hic_asm_10_3.1670	2.02449246111745	-0.200562342140008	-0.483612445887841	-0.508042837995306	-0.309189303556353	-0.523085531537939	Cluster 3
Novel03623	-0.888952378319508	-0.875879495998112	-0.227497260915598	0.145691272673417	0.0110190548157058	1.8356188077441	Cluster 6
evm.TU.Hic_asm_8_12.2	-0.428102787964929	1.78277185012875	-0.84479648369877	-0.381136924437684	0.556607069812525	-0.685342723839887	Cluster 4
evm.TU.Hic_asm_5_30.20	-0.00098136055218228	1.99840529471893	-0.417887001792057	-0.530597415009375	-0.518342102355944	-0.530597415009375	Cluster 4
evm.TU.Hic_asm_6_83.89	2.01850772075687	-0.106041472937387	-0.47811656195487	-0.47811656195487	-0.47811656195487	-0.47811656195487	Cluster 3
evm.TU.Hic_asm_9_8.38	-0.792242683268848	0.411994400741877	0.761668401050933	0.102173306996348	1.08015311725213	-1.56374654277244	Cluster 5
evm.TU.Hic_asm_2_41.96	0.773081117559423	1.60932031039097	-0.810890462015389	-0.0968178097514994	-0.566822764334905	-0.907870391848597	Cluster 1
evm.TU.Hic_asm_4_45.13	1.2152184262381	1.36360570847009	-0.664534589775233	-0.646527984169532	-0.651335085903086	-0.616426474860338	Cluster 1
evm.TU.Hic_asm_2_12.6	0.0387475824581838	1.99188988829568	-0.50720167422692	-0.508195781227759	-0.508195781227759	-0.507044234071428	Cluster 4
evm.TU.Hic_asm_5_35.1	-1.07703451087329	-1.17286815558183	0.46089611938869	-0.2268849673709	0.717630728557242	1.29826078588008	Cluster 2
evm.TU.Hic_asm_2_57.5	2.04124145231931	-0.408248290463863	-0.408248290463863	-0.408248290463863	-0.408248290463863	-0.408248290463863	Cluster 3
evm.TU.Hic_asm_8_2.188	-0.544446016530824	1.51899536037434	0.40060448859394	0.539557719507072	-0.721172607955604	-1.19353894398892	Cluster 4
evm.TU.Hic_asm_10_3.1040	1.39198186384641	0.59573221049243	-0.459638542566248	0.548345614949285	-0.897184455955285	-1.1792366907666	Cluster 3
Novel00250	0.0837799042039571	-0.410562206123223	-0.914145359231542	-1.01453752736775	1.58375335146407	0.671711837054486	Cluster 6
evm.TU.Hic_asm_6_4.214	0.0731499521039962	1.80645097708622	0.305548991451418	-0.654253881949333	-0.903568045096952	-0.627327993595345	Cluster 4
evm.TU.Hic_asm_9_8.101	-0.533660749804009	2.01474450050239	-0.533660749804009	-0.533660749804009	-0.227174102625404	-0.186588148464961	Cluster 4
evm.TU.Hic_asm_2_10.14	0.802644839569013	1.67558577318643	-0.596222164298116	-0.558040953217643	-0.612800217274537	-0.711167277965148	Cluster 1
evm.TU.Hic_asm_10_36.111	-0.192505918653245	2.02942888722049	-0.434914622704416	-0.46733611528761	-0.46733611528761	-0.46733611528761	Cluster 4
evm.TU.Hic_asm_6_4.29	-1.0776758771502	-0.222930166259158	0.910646530416075	1.52030904573032	-0.496417534703282	-0.63393199803375	Cluster 5
evm.TU.Hic_asm_11_3.145	1.008989408822	1.07362203238124	-1.25662398222317	-0.529470344797866	-0.828652643724108	0.532135529541904	Cluster 1
Novel03063	-1.14227206172736	-1.21149271159903	0.107103678760005	0.152937467778101	1.06685640015543	1.02686722663285	Cluster 2
evm.TU.Hic_asm_1_13.137	-0.966533875085478	1.5500065538095	-0.275493213121104	-0.745177315687928	-0.465701896639275	0.902899746724287	Cluster 4
evm.TU.Hic_asm_1_25.13	1.0804219806237	-0.39904745343369	-0.194347432363726	-0.428912360888668	1.28433976923057	-1.34245450316819	Cluster 3
evm.TU.Hic_asm_8_19.488	-0.221337962503959	2.0147193091567	-0.407917413817237	-0.243052168022983	-0.654549504233852	-0.487862260578672	Cluster 4
evm.TU.Hic_asm_5_11.123	-0.811889588858462	-0.807531627461378	-0.154659267126093	-0.421845156704515	0.364542602030103	1.83138303812034	Cluster 6
evm.TU.Hic_asm_4_45.6	1.07366430446834	1.47664576244686	-0.72773121619337	-0.717987031810302	-0.476129612824484	-0.628462206087047	Cluster 1
Novel03324	-1.40122299259131	-0.747363266888574	0.0735370511785183	0.0544118347623516	0.54762752140674	1.47300985213228	Cluster 6
evm.TU.Hic_asm_3_39.16	0.735054912218162	1.61779949657832	-0.213005824191435	-0.485739657451822	-1.13775238559253	-0.516356541560687	Cluster 1
Novel02279	-1.20365183103936	-0.285174978218068	-0.36077566567637	0.224403413395992	-0.179556085486489	1.80475514702429	Cluster 6
evm.TU.Hic_asm_8_24.40	-1.30978617240636	0.555101283365738	0.554707058128617	1.3535360024248	-0.28419158598152	-0.869366585531273	Cluster 5
evm.TU.Hic_asm_9_3.23	0.388705402550389	1.80814194183864	-0.226217152040187	-0.2634542458761	-0.824231265848701	-0.882944680624036	Cluster 1
evm.TU.Hic_asm_6_82.497	1.0826989820622	0.0973009542956959	-0.443373912641309	-0.840685821311905	-1.15411025500519	1.2581700526005	Cluster 3
evm.TU.Hic_asm_7_30.397	0.486674151252059	1.10668733882261	0.418992481869834	-1.33154420367614	0.483632666011761	-1.16444243428012	Cluster 1
Novel01467	1.31509496354651	-0.287607718484057	0.437312276339881	0.720806115493507	-0.882365709152576	-1.30323992774326	Cluster 3
evm.TU.Hic_asm_9_37.152	-1.21901901125886	0.80828086094682	1.05183633175648	0.784495133874651	-0.465082845166813	-0.960510470152282	Cluster 5
evm.TU.Hic_asm_1_32.174	-1.32043402182158	1.25980478717638	-0.819460540495307	-0.272935031520556	0.216926752215475	0.93609805444559	Cluster 6
evm.TU.Hic_asm_4_42.7	-0.40616210167916	2.04122342627197	-0.40088081768943	-0.411393502301125	-0.411393502301125	-0.411393502301125	Cluster 4
evm.TU.Hic_asm_6_11.234	1.5628264905863	0.932859411348085	-0.524930951367958	-0.513822899487234	-0.520554142150762	-0.936377908928427	Cluster 1
evm.TU.Hic_asm_2_8.26	0.355365176162452	1.62962238943482	-1.39857727377257	-0.501775207501471	-0.100059039796859	0.0154239554736245	Cluster 1
evm.TU.Hic_asm_3_48.1056	1.86627022614982	0.25122975134352	-0.633790043587944	-0.64961931489432	-0.0412991178878204	-0.792791501123261	Cluster 3
evm.TU.Hic_asm_1_2.279	-1.42208434436678	-1.08311982752787	0.545665808114899	0.417367239233153	0.503284253931238	1.03888687061536	Cluster 2
evm.TU.Hic_asm_6_4.199	-0.58374164697318	-0.844553847007899	0.929054743722368	1.56082505741329	-0.326860434842139	-0.734723872312437	Cluster 5
evm.TU.Hic_asm_4_48.378	0.656144534464052	1.3955806800589	-1.16322824611963	-1.01421236830994	0.403592240210847	-0.277876840304224	Cluster 1
Novel02463	-1.07919184187783	-0.154338795398258	0.946974524183426	1.47314891751884	-0.735765311561781	-0.450827492864397	Cluster 5
evm.TU.Hic_asm_9_39.144	-1.05316163527575	0.242845517105994	-0.551772335570184	-0.910031106115142	0.893156863859127	1.37896269599596	Cluster 6
evm.TU.Hic_asm_6_13.33	-1.42572719866621	-0.717668058653455	0.23410141505705	0.17631683028083	0.208932898695464	1.52404411328632	Cluster 2
evm.TU.Hic_asm_8_25.74	1.31559202783993	1.14419468181827	-0.391611152023398	-1.18615278073142	-0.367743580825616	-0.514279196077767	Cluster 1
evm.TU.Hic_asm_11_61.3	-0.737987986217425	1.87963280432614	0.122673779939028	-0.285315938683221	-0.90584079960265	-0.0731618597618708	Cluster 4
Novel00674	1.66491446186317	0.291410200754318	-0.063185745627583	-1.14541577571788	-0.897132649458657	0.149409508186626	Cluster 3
evm.TU.Hic_asm_4_37.22	-0.175350901752168	1.09928544579415	0.415673780821133	-0.801360404222133	0.914304315572375	-1.45255223621335	Cluster 4
evm.TU.Hic_asm_8_12.183	0.393161725168309	1.82200652837057	-0.100755381770322	-0.644407973524933	-0.834615662877302	-0.635389235366321	Cluster 1
evm.TU.Hic_asm_5_30.137	1.92008540336084	-0.639197931131563	-0.639197931131563	0.207975315188753	-0.639197931131563	-0.210466925154905	Cluster 3
evm.TU.Hic_asm_6_82.632	1.41763706832362	1.15403138408265	-0.580785902395793	-0.663627516670158	-0.663627516670158	-0.663627516670158	Cluster 1
evm.TU.Hic_asm_6_83.109	-0.939571160487356	-1.2424775436248	0.817654375828456	1.32635029190481	0.288250674232161	-0.25020663785327	Cluster 5
evm.TU.Hic_asm_3_48.592	-0.720168851392244	1.70577456863393	-0.14102955104762	0.579441545067942	-1.02991991793677	-0.394097793325232	Cluster 4
evm.TU.Hic_asm_8_26.9	-1.28616203642436	-0.0704757369255791	0.684886693617978	1.54563013994731	-0.661601240258321	-0.212277819957027	Cluster 5
evm.TU.Hic_asm_1_38.357	-0.0443989628398508	1.94443000376638	-0.446668545141311	-0.0686456803177038	-0.527623249999228	-0.857093565468286	Cluster 4
evm.TU.Hic_asm_6_1.6	-1.68818162564261	-0.130643235556022	-0.0887143612897177	0.0827564611664228	0.436292540569198	1.38849022075273	Cluster 6
evm.TU.Hic_asm_4_3.78	0.389475750002774	1.14420738693973	-0.501480165264443	-1.35454012997737	-0.675756194694841	0.998093352994155	Cluster 1
Novel01230	-0.108516656733014	1.99579073253464	-0.485946599309705	-0.655637635333306	-0.547504605811213	-0.198185235347408	Cluster 4
evm.TU.Hic_asm_6_7.287	1.73139702014781	-0.368751602434692	-0.682480748836289	-0.682480748836289	-0.682480748836289	0.684796828795751	Cluster 3
evm.TU.Hic_asm_2_51.79	-0.408248290463863	2.04124145231932	-0.408248290463863	-0.408248290463863	-0.408248290463863	-0.408248290463863	Cluster 4
evm.TU.Hic_asm_6_82.397	-1.35592243750858	-0.629553486044302	1.44870327932102	0.0540493205839564	0.764316405325892	-0.281593081677988	Cluster 2
evm.TU.Hic_asm_10_36.374	1.33252849950776	1.24854977303652	-0.645269568136071	-0.645269568136071	-0.645269568136071	-0.645269568136071	Cluster 1
evm.TU.Hic_asm_10_3.1723	-0.412223764449398	-0.186189679915004	0.97596008644664	1.34040400294585	-0.324865417957905	-1.39308522707018	Cluster 5
evm.TU.Hic_asm_5_2.20	-0.546078057915306	-0.32732255098521	0.659201923250027	1.72908685356618	-0.650376117594046	-0.864512050321647	Cluster 5
evm.TU.Hic_asm_4_44.63	1.9923728128862	0.0365341172132461	-0.507226732524861	-0.507226732524861	-0.507226732524861	-0.507226732524861	Cluster 3
evm.TU.Hic_asm_5_22.13	-1.05326753639784	0.532925401233881	0.289861895189044	1.60524797812132	-0.667586684666467	-0.707181053479941	Cluster 5
evm.TU.Hic_asm_2_20.92	-1.49755540654599	-0.154304096207546	1.12624887163858	-0.255576823631076	-0.349215402351545	1.13040285709758	Cluster 2
evm.TU.Hic_asm_3_40.264	1.09834678508269	1.4350301584992	-0.396474905933746	-0.521162976091364	-0.797544132662239	-0.818194928894539	Cluster 1
evm.TU.Hic_asm_5_41.1	-0.194925656568805	-1.19911177461453	-0.190138044869555	1.85400464171125	-0.219310564600819	-0.0505186010575406	Cluster 5
evm.TU.Hic_asm_0_39.16	-1.15484133138737	-0.995352911757015	0.0390317964602855	-0.186288566419193	1.15982934503579	1.13762166806751	Cluster 2
evm.TU.Hic_asm_8_4.369	1.99467449588269	0.0258149480349711	-0.502018449648771	-0.506156998089631	-0.506156998089631	-0.506156998089631	Cluster 3
evm.TU.Hic_asm_5_40.163	1.48772584570439	1.07173849964549	-0.641170911438471	-0.642146188779111	-0.650735283851545	-0.62541196128076	Cluster 1
evm.TU.Hic_asm_11_60.164	-0.112258955465881	-0.933863854904757	-0.331697665083432	-0.722576186829392	0.251035184106133	1.84936147817733	Cluster 6
evm.TU.Hic_asm_8_4.240	-0.270278185122483	-1.08241304664915	0.676654529426376	1.66270397029597	-0.341462462852073	-0.645204805098638	Cluster 5
evm.TU.Hic_asm_0_40.236	1.98658364239168	0.042219678914561	-0.5736375306378	-0.5736375306378	-0.49094809540952	-0.39058016462112	Cluster 3
evm.TU.Hic_asm_1_2.338	-0.408248290463863	2.04124145231932	-0.408248290463863	-0.408248290463863	-0.408248290463863	-0.408248290463863	Cluster 4
evm.TU.Hic_asm_3_13.13	-0.408248290463863	-0.408248290463863	-0.408248290463863	-0.408248290463863	2.04124145231932	-0.408248290463863	Cluster 2
evm.TU.Hic_asm_10_12.167	-0.408248290463863	-0.408248290463863	-0.408248290463863	-0.408248290463863	2.04124145231932	-0.408248290463863	Cluster 2
Novel00325	-0.0547770273536418	0.430671933220661	0.74851426430577	-1.87444395421514	-0.102701842053959	0.852736626096309	Cluster 6
evm.TU.Hic_asm_1_30.370	-0.745721608726065	0.854126817836001	0.283725918451105	1.2896862141266	-0.31349946148993	-1.36831788019771	Cluster 5
evm.TU.Hic_asm_2_59.251	-0.739588835194918	-1.61335072554906	0.789427742260139	0.460932002704593	1.00218468207548	0.100395133703771	Cluster 2
Novel02567	0.180835633728627	-0.590115458368208	-0.676306851731836	-0.664691108137825	-0.170834537369342	1.92111232187859	Cluster 6
evm.TU.Hic_asm_8_4.67	1.69675713746092	0.772180364416479	-0.603835789844854	-0.617075030010484	-0.607158845979373	-0.640867836042692	Cluster 3
evm.TU.Hic_asm_3_42.106	1.4637558159108	1.09558413208395	-0.575290520555128	-0.599405534803002	-0.628100501254461	-0.756543391382154	Cluster 1
evm.TU.Hic_asm_11_10.147	1.9765601510435	-0.0631559135976272	-0.339020959269099	-0.211676539507713	-0.703650273556982	-0.659056465112079	Cluster 3
evm.TU.Hic_asm_6_7.28	-0.0261071281923817	1.90354516794912	-0.569686170641812	-0.99228403249905	-0.249669491652626	-0.0657983449632511	Cluster 4
evm.TU.Hic_asm_8_12.268	1.12016735745463	1.25801116913123	0.0957378498175602	-0.561507752561835	-0.887200959510801	-1.02520766433078	Cluster 1
evm.TU.Hic_asm_4_48.181	-1.97336260781554	-0.0731473940586286	0.438794826932865	0.383503463240191	0.536189741538301	0.688021970162809	Cluster 2
evm.TU.Hic_asm_9_32.31	1.06516022880669	1.20100189273446	-0.291316056717976	-0.746208887895178	0.102117289712293	-1.33075446664029	Cluster 1
evm.TU.Hic_asm_3_36.44	-0.367010668331561	1.16602859090262	-0.727806962597371	-0.727806962597371	1.38440296522105	-0.727806962597371	Cluster 4
evm.TU.Hic_asm_4_42.90	1.38979572999382	1.18687160044784	-0.644166832610414	-0.644166832610414	-0.644166832610414	-0.644166832610414	Cluster 1
evm.TU.Hic_asm_6_11.119	-1.28462294385954	0.64120586915927	-1.28462294385954	0.609114682367659	0.505287280834762	0.813638055357391	Cluster 6
evm.TU.Hic_asm_10_3.1255	1.49420373628981	1.04781041341777	-0.499897699271497	-0.649768501501044	-0.577777793660914	-0.81457015527413	Cluster 1
Novel02560	0.0153591077258132	-0.57100977276433	-0.768713602970603	-1.08545776136032	1.18309730900511	1.22672472036433	Cluster 6
evm.TU.Hic_asm_6_11.54	1.9937762101518	0.0183404241729112	-0.408628022656042	-0.550774057606139	-0.519755645617973	-0.532958908444557	Cluster 3
evm.TU.Hic_asm_8_12.578	0.0319254294183547	1.44333068904926	-1.36265986056045	0.789450143642166	-0.330898247389187	-0.571148154160146	Cluster 4
Novel03863	-0.989440960178655	-0.715946401076315	-0.178437013922949	-0.598231616176183	1.10245395325259	1.37960203810151	Cluster 6
evm.TU.Hic_asm_4_1.177	0.45897219253574	-0.455111266037282	-0.857070886723968	-0.921602775985159	0.0438081354958414	1.73100460071483	Cluster 6
evm.TU.Hic_asm_3_48.108	-0.408248290463863	2.04124145231932	-0.408248290463863	-0.408248290463863	-0.408248290463863	-0.408248290463863	Cluster 4
Novel04006	-0.222742173322287	0.683085934739806	-1.27874502746166	-0.859978923086855	0.247351051016047	1.43102913811495	Cluster 6
evm.TU.Hic_asm_2_59.121	0.777086444264818	0.961186680999749	-0.186453132500091	0.748064859018777	-0.808507327549623	-1.49137752423363	Cluster 1
evm.TU.Hic_asm_4_23.56	0.236799386892639	1.91773432817731	-0.474796200440704	-0.34254214780972	-0.789859419742293	-0.547335947077233	Cluster 4
evm.TU.Hic_asm_0_41.94	-0.932966922394871	-1.3838542606794	0.448515267613901	1.10681548610635	0.879934459528102	-0.118444030174081	Cluster 2
evm.TU.Hic_asm_4_37.1076	-1.03487661805302	0.831247945322138	-0.275379113149465	-0.855741382025159	1.54462956379708	-0.209880395891575	Cluster 6
evm.TU.Hic_asm_8_2.394	-0.891478637401613	-1.39862920251769	0.231595679502465	0.0152295289658917	1.25373153483217	0.789551096618778	Cluster 2
Novel02074	1.95355917883612	-0.79605097845669	-0.0849082575465194	-0.0344297853181354	-0.482919389288417	-0.555250768226357	Cluster 3
evm.TU.Hic_asm_8_25.208	-1.62554365215294	-0.427170170424111	0.533500823678205	0.0707876857109813	0.0774779694192692	1.37094734376859	Cluster 2
evm.TU.Hic_asm_6_7.63	-1.32439052898329	-1.19519846892309	0.588950494364767	0.51231861378772	1.02723355659413	0.391086333159763	Cluster 2
evm.TU.Hic_asm_4_37.1286	-1.0044159525141	-0.884340679907309	-0.0878645422163771	0.118492381187031	0.0743690628511958	1.78375973059956	Cluster 6
evm.TU.Hic_asm_10_3.1081	1.90582949135866	-0.338630418147621	-0.661840925317	-0.731657175477204	-0.450651079261634	0.276950106844801	Cluster 3
evm.TU.Hic_asm_10_3.594	-1.28885829876283	0.0474957110043158	-0.672492767710442	-0.404613019922752	1.03081607996411	1.2876522954276	Cluster 6
evm.TU.Hic_asm_6_82.538	-0.272572222506207	2.03484581721098	-0.445707068938562	-0.443127107096937	-0.502454975016156	-0.370984443653118	Cluster 4
evm.TU.Hic_asm_3_31.29	1.09747729411118	-0.0598828810695659	1.09579146482793	-1.13422966335993	-1.13422966335993	0.135073448850309	Cluster 3
evm.TU.Hic_asm_11_60.32	-0.408248290463863	2.04124145231932	-0.408248290463863	-0.408248290463863	-0.408248290463863	-0.408248290463863	Cluster 4
evm.TU.Hic_asm_3_39.154	-1.12381607792524	-0.907132378530567	0.917835659947982	-0.502107312718205	0.300093445014423	1.3151266642116	Cluster 2
evm.TU.Hic_asm_2_6.161	-0.60519501931629	-0.676987806310635	-0.523956486565877	-0.622685527350908	0.683581098953994	1.74524374058972	Cluster 6
evm.TU.Hic_asm_1_38.71	1.27489573412818	1.29482081236529	-0.460174991940434	-0.725156616742278	-0.725403618661868	-0.658981319148898	Cluster 1
evm.TU.Hic_asm_10_36.164	0.481716567206281	-1.87817597861462	-0.0727468614524094	0.120939101562185	1.06883194357307	0.27943522772549	Cluster 2
evm.TU.Hic_asm_6_82.276	-0.778085374396744	1.68025857351057	0.00694786763951411	0.364898429266525	-1.19672052226251	-0.0772989737573485	Cluster 4
evm.TU.Hic_asm_5_22.335	1.32209765551668	1.25938343440966	-0.645370272481586	-0.645370272481586	-0.645370272481586	-0.645370272481586	Cluster 1
evm.TU.Hic_asm_6_82.186	-0.183328593775735	1.84969126977796	-0.257048006885889	-0.341417210147425	0.0954124357245331	-1.16330989469344	Cluster 4
evm.TU.Hic_asm_9_40.465	-0.254196355259499	1.45738144103818	-0.322590326909194	-0.61511980290695	-1.20365955292999	0.938184596967454	Cluster 4
evm.TU.Hic_asm_3_45.97	-1.26570968759158	-1.24850297337201	0.910161866418461	0.588341728098576	0.780660550644852	0.235048515801705	Cluster 2
evm.TU.Hic_asm_7_38.21	1.16837552733886	-0.64366768787255	-0.64366768787255	-0.64366768787255	-0.64366768787255	1.40629522415134	Cluster 3
evm.TU.Hic_asm_2_57.382	1.89107818201694	0.117761009639191	-0.910035128044718	-0.710330561596963	-0.223955282351826	-0.164518219662624	Cluster 3
evm.TU.Hic_asm_7_33.252	-0.207780564685525	1.69805958851516	0.512671773537575	-0.948517343242642	-0.948517343242642	-0.105916110881931	Cluster 4
evm.TU.Hic_asm_7_38.46	0.991517739269308	1.54990012274425	-0.635706951874433	-0.635471316556356	-0.63573088255996	-0.634508711022807	Cluster 1
evm.TU.Hic_asm_3_42.75	0.831227767089959	1.64922120469572	-0.452459760121408	-0.665451485375367	-0.599630099364694	-0.762907626924209	Cluster 1
evm.TU.Hic_asm_10_3.240	-0.44607235474743	0.282084802113687	0.0314220678684432	0.728683445567609	-1.71435739474709	1.11823943394478	Cluster 5
evm.TU.Hic_asm_8_12.682	-0.659656794414812	1.86491963591735	0.146364500069462	0.0690166089277428	-0.870988071421449	-0.549655879078296	Cluster 4
evm.TU.Hic_asm_5_4.278	-0.712795779771111	-1.10580790020302	-0.722609616609604	0.238099921532205	1.01355446948538	1.28955890556615	Cluster 6
evm.TU.Hic_asm_3_35.124	-1.3822353202683	-1.16613258907684	0.888529271903766	0.446015242381978	0.654149518352094	0.559673876707298	Cluster 2
evm.TU.Hic_asm_9_37.641	0.326322793099706	1.76875698298164	-0.328574461455811	0.0229837931004541	-0.728330754771616	-1.06115835295437	Cluster 1
evm.TU.Hic_asm_1_13.14	-0.569056531382314	0.858873742584979	0.161264764305935	0.259614661388768	-1.69560195245345	0.984905315556073	Cluster 4
Novel03294	-1.23677132918856	-0.491842138433789	-0.166078891147711	1.73004121554932	0.394021084163767	-0.229369940943026	Cluster 5
evm.TU.Hic_asm_2_4.88	-1.11603038679297	0.184209203241768	1.11950830610542	1.15747621407499	-1.00631877331019	-0.338844563319008	Cluster 5
evm.TU.Hic_asm_11_60.545	-1.1107757264848	-1.11321901949473	0.0381872197616818	1.0704328676452	1.17315690518187	-0.0577822466092174	Cluster 2
evm.TU.Hic_asm_8_29.282	0.548687270921931	1.78762902422686	-0.775253340018466	-0.745510389928317	-0.324235051866318	-0.49131751333569	Cluster 1
evm.TU.Hic_asm_7_40.154	0.621213472070072	1.41202534563953	0.179019955753315	0.050012198935194	-1.01539028216794	-1.24688069023017	Cluster 1
evm.TU.Hic_asm_6_7.338	-0.770271278336202	-0.330463576050675	-0.770271278336202	0.0887631390279603	-0.135544028361761	1.91778702205688	Cluster 6
evm.TU.Hic_asm_6_82.627	0.910959517915953	1.60759765009333	-0.629639292002321	-0.629639292002321	-0.629639292002321	-0.629639292002321	Cluster 1
evm.TU.Hic_asm_6_4.345	-1.49001062236588	-0.391377445182533	-0.0229448705408812	-0.00563618865942486	0.321682591813451	1.58828653493527	Cluster 6
evm.TU.Hic_asm_9_40.579	0.350133022245984	1.80900803811813	-0.338118727204552	-0.798849942305188	-0.91728385817094	-0.104888532683437	Cluster 4
evm.TU.Hic_asm_2_57.631	0.835166546960662	1.65588340709507	-0.660946663655557	-0.678096899517991	-0.563320110346647	-0.588686280535532	Cluster 1
evm.TU.contig_9.3	-0.730620085272237	0.314824667571673	-0.0555277084226794	1.77580262475472	-1.07631995990204	-0.228159538729437	Cluster 5
Novel02872	-0.87907412596274	-0.87907412596274	0.289554162182117	1.60245400439235	0.563069119944954	-0.696929034593941	Cluster 5
Novel00882	-0.996840515196943	-0.996840515196943	0.759372993854627	1.50935148676236	0.107431607567331	-0.382475057790433	Cluster 5
evm.TU.Hic_asm_2_8.36	-1.41653026182015	1.68204461382524	0.137350276231548	-0.339961165148668	0.0863421974694959	-0.149245660557464	Cluster 4
evm.TU.Hic_asm_11_10.197	-0.966045339439582	-0.393724385413869	-0.388387126989638	-0.402114983424021	1.87743324637168	0.272838588895427	Cluster 2
evm.TU.Hic_asm_5_41.6	0.383186842034465	1.8429747507479	-0.882933888354374	-0.635031954094115	-0.246851737994684	-0.461344012339187	Cluster 1
evm.TU.Hic_asm_10_27.15	-1.09254680241934	1.59698165648453	-0.462606033445678	-0.714224298848545	-0.0548345757635146	0.727230053992552	Cluster 4
evm.TU.Hic_asm_10_3.1004	-0.136623676795563	-0.440031983899548	1.03864476545262	1.37998818609143	-0.688485622295054	-1.15349166855389	Cluster 5
evm.TU.Hic_asm_9_37.223	0.278978218944064	0.47707289013405	-0.747487247415529	-1.28860246172177	-0.269950400737675	1.54998900079686	Cluster 6
evm.TU.Hic_asm_9_24.140	-1.06350520616955	0.0559707522839358	-0.0789016540476507	1.82262991538391	-0.00297499886962773	-0.733218808581014	Cluster 5
evm.TU.Hic_asm_10_3.670	-0.231077368935495	1.48289367392193	-0.67267450635335	-1.3035739922971	-0.046092888440537	0.770525082104558	Cluster 4
evm.TU.Hic_asm_10_3.1608	0.854594034137321	1.47714371223879	-0.320471790804408	-0.020270048591159	-0.959650388493556	-1.03134551848699	Cluster 1
evm.TU.Hic_asm_9_40.405	0.518105385280479	0.288152124770357	-1.3031630635257	-1.1631827716019	0.49886414433346	1.16122418074331	Cluster 6
evm.TU.Hic_asm_10_19.338	-0.0182011241301645	2.00203031194348	-0.516064260863386	-0.544886303851123	-0.426314767505932	-0.49656385559287	Cluster 4
Novel03261	-0.512045181803311	-0.528138702419535	-0.438713761198338	-0.402347679459072	-0.139882737170587	2.02112806205084	Cluster 6
evm.TU.Hic_asm_3_48.593	0.201818943119599	1.94968210811773	-0.518575903221155	-0.540635889757864	-0.53490303372358	-0.557386224534731	Cluster 4
Novel01682	-1.07167295094437	-1.07408434988121	0.153491924560934	0.254290440939837	0.127584049007294	1.61039088631752	Cluster 6
evm.TU.Hic_asm_4_3.290	-0.0929572860159562	0.798898729026006	0.148295511507852	1.36420034421469	-1.04083151006246	-1.17760578867014	Cluster 5
evm.TU.Hic_asm_2_3.34	-1.94024086742673	0.411829462127918	0.262356571095355	-0.0489223536066301	0.402483690833763	0.91249349697633	Cluster 2
Novel01248	0.269160109580574	1.91048844285107	-0.506198903056685	-0.342240230352867	-0.760898418035657	-0.57031100098643	Cluster 4
evm.TU.Hic_asm_10_12.45	-0.631113003013422	-1.47511356678058	0.0663607926533708	-0.0169867390203892	0.637451257726175	1.41940125843485	Cluster 6
Novel00564	2.00039386583234	-0.0396630477613735	-0.34902700498331	-0.459053986128257	-0.576324913479699	-0.576324913479699	Cluster 3
evm.TU.Hic_asm_9_35.372	-0.333654512847082	-0.6626209548818	-1.01781149371823	1.69982190213371	0.644416911069283	-0.330151851755876	Cluster 5
evm.TU.Hic_asm_6_4.155	-0.084031249518288	-1.11656704322236	-0.355888574312423	0.982960955205175	1.40230808825379	-0.828782176405889	Cluster 5
evm.TU.Hic_asm_6_4.400	-0.476440425170585	-0.649011732466904	0.509831004566062	1.69513121110854	0.0240356385127591	-1.10354569654987	Cluster 5
evm.TU.Hic_asm_8_29.299	-1.35621048088394	1.18654850636295	0.851282039014781	-0.117458119267261	0.371822270854964	-0.935984216081497	Cluster 4
evm.TU.Hic_asm_9_8.66	-0.386828774922162	-0.56275215495901	-0.62447528153765	-0.861585463367502	1.68429668835735	0.751344986428974	Cluster 6
evm.TU.Hic_asm_10_3.170	-0.4088311570882	-0.835807669471324	0.881979868554523	1.54587872083245	-0.226473870442403	-0.956745892385044	Cluster 5
evm.TU.Hic_asm_2_6.177	1.00165932907668	1.54219347022266	-0.644525788465128	-0.622860285946031	-0.626704893389509	-0.649761831498677	Cluster 1
evm.TU.Hic_asm_10_11.496	-0.728974304390004	1.33085979879373	0.409201117316538	0.850899173068974	-1.1213060172345	-0.740679767554738	Cluster 4
evm.TU.Hic_asm_7_41.18	0.435421683233968	1.61345249088172	0.419597293465315	-0.822823822527002	-0.822823822527002	-0.822823822527002	Cluster 1
evm.TU.Hic_asm_5_32.2	-0.378064255987795	-0.254054378703553	1.82051304303927	0.396466740231349	-0.611906690991398	-0.972954457587876	Cluster 5
Novel00455	-0.672844791999553	-0.541598110018571	0.474964268310615	-0.40824274641248	1.8393775792679	-0.691656199147905	Cluster 2
evm.TU.Hic_asm_10_27.96	1.31464665250149	-0.645424102678948	-0.645424102678948	-0.645424102678948	1.2670497582143	-0.645424102678948	Cluster 3
evm.TU.Hic_asm_0_29.229	1.80730487442318	0.468425458396316	-0.205793177704104	-0.777115862918921	-0.77344083472351	-0.519380457472965	Cluster 3
evm.TU.Hic_asm_10_3.435	-0.645330280942191	1.25470265601607	1.32661846775269	-0.645330280942191	-0.645330280942191	-0.645330280942191	Cluster 4
evm.TU.Hic_asm_6_83.75	-0.295097528547234	2.01753885985488	-0.58871015936453	-0.58871015936453	-0.29214646904458	-0.25287454353401	Cluster 4
evm.TU.Hic_asm_2_57.199	0.735665488471164	0.581436659507946	-0.191590675784943	-1.31765517735484	-0.983128301440813	1.17527200660149	Cluster 1
evm.TU.Hic_asm_0_45.66	1.4647349750937	1.0346886412215	-0.372715504345399	-0.407415288142507	-0.836377363364513	-0.882915460462781	Cluster 1
evm.TU.Hic_asm_10_3.1268	0.213474029899411	0.264038095372609	0.18264176492393	1.55121698501337	-1.10568543760466	-1.10568543760466	Cluster 5
evm.TU.Hic_asm_6_27.24_evm.TU.Hic_asm_6_27.25	-0.705087487973631	1.78271403167133	0.346013120248279	-0.136292617665707	-1.06666900171397	-0.220678044566298	Cluster 4
evm.TU.Hic_asm_3_35.173	-1.40268200622135	-1.1288193565603	0.751424241821408	0.622193059663335	0.839844028805645	0.318040032491262	Cluster 2
evm.TU.Hic_asm_5_30.160	0.293592646201932	1.91887152640007	-0.576715692577646	-0.602616973307926	-0.550527949974609	-0.482603556741819	Cluster 4
evm.TU.Hic_asm_11_21.15	0.11976774224233	1.97259340856788	-0.518168747355775	-0.526346842711814	-0.523243354235838	-0.524602206506787	Cluster 4
evm.TU.Hic_asm_9_30.95	0.511504875537804	-1.25720742304466	1.05747936286355	0.591944386160081	-1.25210290578802	0.348381704271235	Cluster 5
evm.TU.Hic_asm_3_42.11	-1.53945267178599	-0.62096986242956	0.174831659007895	-0.0412104933099455	1.29469731934577	0.732104049171832	Cluster 2
evm.TU.Hic_asm_8_29.208	-0.803718519664328	-0.803718519664328	-0.293078535529483	-0.593348784744605	0.963704751836886	1.53015960776586	Cluster 6
evm.TU.Hic_asm_10_3.161	-1.178999739176	-1.24736484690398	0.312512603142601	0.170068022636031	0.833498967100051	1.11028499320129	Cluster 2
evm.TU.Hic_asm_5_33.197	-1.02528165150648	-0.204156594233504	-0.241376807002809	-0.8218325468218	1.66849695796165	0.62415064160294	Cluster 6
evm.TU.Hic_asm_4_37.704	-0.00351503954751984	1.85141907703697	-0.745266852938206	0.269840075286572	-0.653437845054111	-0.719039414783708	Cluster 4
Novel02500	-1.22097935123301	0.27355625802944	0.899949864772438	0.228523141652342	-1.22097935123301	1.03992943801181	Cluster 5
evm.TU.Hic_asm_4_1.131	-1.35661659567088	0.369229641387292	-0.593060494139771	-0.31773491346473	0.32899581737644	1.56918654451165	Cluster 6
evm.TU.Hic_asm_8_2.466	-0.448716101707525	-0.196413014351876	2.02911335336759	-0.41199654800243	-0.504071419159116	-0.467916270146643	Cluster 5
evm.TU.Hic_asm_3_43.21	0.779716172709487	0.29504018852944	0.163109386774704	1.17222691784505	-1.20492554311448	-1.2051671227442	Cluster 5
evm.TU.Hic_asm_11_3.102	0.388346580439381	1.88517930211733	-0.556578789898278	-0.540002538422271	-0.562937990469802	-0.614006563766355	Cluster 1
evm.TU.Hic_asm_2_8.39	0.260300456616527	1.93161173773356	-0.547978048587522	-0.547978048587522	-0.547978048587522	-0.547978048587522	Cluster 4
evm.TU.Hic_asm_5_1.37	-1.57572073875722	-0.940578186049579	0.635306304236114	0.500132947286911	0.802864363285957	0.577995309997818	Cluster 2
evm.TU.Hic_asm_6_83.179	1.85314293419301	-0.580275136838911	-0.580275136838911	-0.580275136838911	-0.580275136838911	0.467957613162637	Cluster 3
evm.TU.Hic_asm_9_40.316	1.35481496483589	0.970505020757368	-0.304690886332294	0.0264436576195343	-0.893522578176465	-1.15355017870403	Cluster 1
evm.TU.contig_75.175	-1.51529859502214	0.272026783891032	0.844592081916556	-0.90494648429679	0.299756988916777	1.00386922459457	Cluster 6
evm.TU.Hic_asm_1_0.12	2.04124145231932	-0.408248290463863	-0.408248290463863	-0.408248290463863	-0.408248290463863	-0.408248290463863	Cluster 3
evm.TU.Hic_asm_9_9.79	-0.439160129797467	0.256792576945347	-0.285850079141022	-1.5921828470239	1.00008048060209	1.06031999841495	Cluster 6
evm.TU.Hic_asm_10_36.308	-0.634451396381449	1.69192352185301	0.635238276736131	-0.134725323572848	-0.555913082438026	-1.00207199619682	Cluster 4
Novel01563	-1.77448802377203	-0.248268516062458	0.097480795892661	0.991543872278479	0.0420332410441065	0.891698630619243	Cluster 2
evm.TU.Hic_asm_8_2.217	-1.35925699211919	1.42705145830368	-0.236686958926657	-0.177086964351196	-0.522967584402194	0.868947041495564	Cluster 4
Novel02124	1.971040958217	0.0609039141634438	-0.52100483311706	-0.611354044657624	-0.625094123047391	-0.27449187155837	Cluster 3
evm.TU.Hic_asm_2_59.310	1.98708336626246	-0.387217603788401	-0.713605318687846	-0.0782828382105678	-0.23109061935948	-0.576886986216168	Cluster 3
evm.TU.Hic_asm_3_48.50	0.939219742991291	1.56639237726795	-0.722812347088814	-0.773814589166198	-0.634893773997776	-0.374091410006451	Cluster 1
evm.TU.Hic_asm_4_1.169	1.39954989330749	1.01750617904419	-0.158855672898552	-0.33076326648321	-1.04676932719056	-0.880667805779353	Cluster 1
Novel03872	0.910237821266127	0.00641978381228386	-0.839297876563213	-0.954730184930756	-0.603093487402124	1.48046394381768	Cluster 6
evm.TU.Hic_asm_9_40.807	0.95433256861318	1.56514480992756	-0.588717319682118	-0.460545305974082	-0.727514574164462	-0.742700178720078	Cluster 1
evm.TU.Hic_asm_9_40.824	0.607219876548552	1.78557658683882	-0.607903598410278	-0.649081022279615	-0.50826933606869	-0.627542506628795	Cluster 1
evm.TU.Hic_asm_10_12.117	-1.2592446650517	1.31071227537104	0.0159721971440894	0.00557472085740934	-0.95666606987368	0.883651541552837	Cluster 4
Novel02634	0.294062379110021	1.9190294853837	-0.550577799463086	-0.546284060419999	-0.614267704346438	-0.501962300264194	Cluster 4
evm.TU.Hic_asm_0_49.120	-1.76974428577514	-0.601590246622378	0.438980654446112	0.47349065164375	0.841360093503361	0.617503132804296	Cluster 2
evm.TU.Hic_asm_4_3.231	-1.38560666487049	-1.04570877424851	0.45383456221419	0.266221287037486	0.50524211375917	1.20601747610815	Cluster 2
evm.TU.Hic_asm_1_32.103	1.00706237735986	1.52945945377603	-0.704503390877054	-0.689442911055093	-0.465971165643239	-0.676604363560506	Cluster 1
Novel00350	-1.45302509593848	-0.669823153971066	-0.287137823871729	0.430043094817912	1.31599504668707	0.66394793227629	Cluster 2
evm.TU.Hic_asm_2_4.57	-1.26031441806167	-0.5980449429625	0.087385703970456	0.484489649572974	-0.35276572245187	1.6392497299326	Cluster 6
evm.TU.Hic_asm_2_48.20	1.95034009655132	0.132443544218154	-0.262184280332198	-0.650081468889123	-0.618647829520163	-0.551870062027988	Cluster 3
evm.TU.Hic_asm_0_47.302	-1.05846344845438	-1.13023418260534	0.86652087079423	1.25182035196178	-0.340213721410009	0.410570129713728	Cluster 5
evm.TU.Hic_asm_3_35.67	-0.554690961287527	-0.954148887494794	0.858915755741665	1.48826025391973	0.0696361849781886	-0.907972345857266	Cluster 5
evm.TU.Hic_asm_3_42.77	-1.08141341720744	-1.25907420083249	0.980123621729042	0.593209010745979	-0.181433368901506	0.948588354466421	Cluster 2
Novel03150	-0.98713191658985	-1.06502056314052	-0.109824439766627	-0.212166512133914	1.27636680503724	1.09777662659367	Cluster 6
evm.TU.Hic_asm_2_12.171	2.04124145231932	-0.408248290463863	-0.408248290463863	-0.408248290463863	-0.408248290463863	-0.408248290463863	Cluster 3
evm.TU.Hic_asm_10_3.471	-0.475010603739945	2.02618829406153	-0.475010603739945	-0.475010603739945	-0.436521644314448	-0.164634838527243	Cluster 4
evm.TU.Hic_asm_4_45.33	0.163857402532472	-0.721003469473192	0.158355256129001	-0.721003469473192	1.8407977497581	-0.721003469473192	Cluster 2
Novel03013	-0.261701387926757	-0.79767701303958	-0.671437793088983	-0.786854889032516	1.42604887644061	1.09162220664722	Cluster 6
evm.TU.Hic_asm_8_20.213	-0.858575341680322	0.00319208061668735	-0.0955833083359769	-0.0245056727994938	-0.886550684628708	1.86202292682781	Cluster 6
evm.TU.Hic_asm_2_12.96	1.8879977174718	0.32280644071786	-0.607147584659929	-0.719994410353657	-0.277802012763436	-0.605860150412639	Cluster 3
evm.TU.Hic_asm_0_13.100	0.0811675275073635	-0.678526915197077	-0.678526915197077	-0.678526915197077	0.0546151515085121	1.89979806657536	Cluster 6
evm.TU.Hic_asm_5_32.143	1.37382741793825	0.656609369688234	-1.08250647356064	-0.338153937935265	-1.08250647356064	0.472730097430053	Cluster 3
evm.TU.Hic_asm_6_10.95	-0.138718438303484	1.9856870652436	-0.26864463905805	-0.225921630787099	-0.683182607797702	-0.669219749297266	Cluster 4
evm.TU.Hic_asm_1_8.197	2.03223210248487	-0.218746195764219	-0.453371476680163	-0.453371476680163	-0.453371476680163	-0.453371476680163	Cluster 3
evm.TU.Hic_asm_6_79.71	0.0873534903163602	1.97997569645534	-0.537987485588814	-0.512427157261965	-0.469753989108435	-0.547160554812485	Cluster 4
evm.TU.Hic_asm_2_56.438	1.55867301704716	0.271382881313353	-0.926749343765694	-0.926749343765694	0.635775191600102	-0.612332402429223	Cluster 3
evm.TU.Hic_asm_7_40.448	-1.2145960405688	-1.21868511164506	0.526520614066348	0.090622921773006	0.678996041258769	1.13714157511574	Cluster 2
evm.TU.Hic_asm_9_12.226	-0.875503509411378	0.917295618723309	0.229223249393993	1.3862616127629	-0.679450155567098	-0.977826815901722	Cluster 5
evm.TU.Hic_asm_0_38.35	-0.300427685335689	2.00636841360614	-0.552974204842205	-0.674871585920773	-0.305037928019398	-0.173057009488076	Cluster 4
evm.TU.Hic_asm_2_57.475	0.653197436645287	1.75304320018528	-0.620228645059174	-0.743739551733401	-0.423221373217671	-0.619051066820323	Cluster 1
evm.TU.Hic_asm_3_39.19	-0.113022829690857	1.98197606285485	-0.183160115439874	-0.725216764583365	-0.618411812512514	-0.34216454062824	Cluster 4
evm.TU.Hic_asm_6_13.73	1.73046578216172	-0.153717143245805	-0.722039618857464	-1.03212112099754	-0.346900693194336	0.524312794133429	Cluster 3
evm.TU.Hic_asm_1_32.43	-0.907757199523693	0.614279368365917	1.27940273680501	0.768021904565809	-1.00686568537669	-0.74708112483635	Cluster 5
evm.TU.Hic_asm_0_3.59	1.10886111353136	1.45685634680443	-0.663813904540333	-0.666559536507159	-0.619754929256045	-0.615589090032258	Cluster 1
evm.TU.Hic_asm_4_8.105	-0.408248290463863	-0.408248290463863	-0.408248290463863	-0.408248290463863	-0.408248290463863	2.04124145231932	Cluster 6
evm.TU.Hic_asm_5_11.615	1.14051583777066	1.39298941488395	-0.82356190078171	-0.538034756494367	-0.814409580227652	-0.357499015150879	Cluster 1
Novel00047	-1.34198005121657	-0.698730208294063	0.863901345938385	1.36562641394268	0.107802248475748	-0.296619748846182	Cluster 5
evm.TU.Hic_asm_9_40.751	0.0900534887830563	-0.209758556144788	0.0688187021152558	1.78799431904543	-0.523981780540942	-1.21312617325801	Cluster 5
evm.TU.Hic_asm_3_5.5	0.722407933663985	1.62234553074977	-0.820179039221447	-0.877157336411804	-0.635516709464386	-0.0119003793161188	Cluster 1
evm.TU.Hic_asm_3_8.18	-0.104951474386985	2.00862711028027	-0.60987900652382	-0.458381428241059	-0.525821208352827	-0.309593992775576	Cluster 4
evm.TU.Hic_asm_5_4.590	-0.0404885854667217	-0.827926270159276	0.788743983325393	1.57466790051893	-0.53105609650171	-0.96394093171662	Cluster 5
evm.TU.Hic_asm_11_3.14	1.20752264254572	1.3407137279179	-0.876746376167049	-0.505491632560222	-0.440883595840523	-0.725114765895829	Cluster 1
evm.TU.Hic_asm_9_6.1	-0.90052069177679	1.57507798820248	-0.301892236005411	0.102360925863039	-1.10173237779922	0.626706391515895	Cluster 4
evm.TU.Hic_asm_11_60.160	0.30449510444336	0.555285299405937	-0.856731619217211	-0.833634702039707	-0.773207903879887	1.60379382128751	Cluster 6
evm.TU.Hic_asm_4_11.110	-0.541166260122587	-0.541166260122587	-0.541166260122587	-0.541166260122587	0.22045406394777	1.94421097654258	Cluster 6
evm.TU.Hic_asm_6_6.12	-1.00612425250885	-1.00612425250885	-0.148584006511931	-0.134155822495057	1.53599594221542	0.75899239180926	Cluster 2
evm.TU.Hic_asm_4_46.81	-1.07072242873053	0.915801546851638	1.36366397491211	0.249424261456173	-0.606725408475885	-0.851441946013503	Cluster 5
evm.TU.Hic_asm_11_18.343	1.8510566825644	0.466840164395429	-0.482696229141843	-0.611733539272662	-0.611733539272662	-0.611733539272662	Cluster 3
evm.TU.Hic_asm_0_22.24	0.721066070343092	0.809662862622536	-0.511142267703939	-0.0536645836332432	-1.72671759493385	0.76079551330541	Cluster 1
evm.TU.Hic_asm_11_10.135	-1.15252138871084	-1.39352419686798	0.534920290672693	0.418375428536742	0.786862406680892	0.805887459688494	Cluster 2
evm.TU.Hic_asm_0_3.105	-0.358482303648678	0.791453449945496	-0.588681553931465	-1.12370815384912	-0.31354041368224	1.592958975166	Cluster 6
evm.TU.Hic_asm_8_12.387	-1.2041974613082	-0.928347295140815	0.203012004775718	-0.31140121321425	0.980819808079299	1.26011415680824	Cluster 2
evm.TU.Hic_asm_8_4.214	0.534032143761686	1.33032784140249	0.116812812178365	-1.57779931653461	0.222922789024563	-0.626296269832499	Cluster 1
evm.TU.Hic_asm_2_49.293	0.311974338222056	1.43239576609705	0.570407845948728	-0.546090800468352	-1.46019381217903	-0.308493337620449	Cluster 1
evm.TU.Hic_asm_6_83.122	2.04124145231931	-0.408248290463863	-0.408248290463863	-0.408248290463863	-0.408248290463863	-0.408248290463863	Cluster 3
evm.TU.Hic_asm_2_58.294	-1.47510200360678	-0.104150010706937	0.391138366992935	1.28810218987378	0.655708047769054	-0.755696590322055	Cluster 5
evm.TU.Hic_asm_9_40.774	0.617375402685472	0.00807040533010649	0.499094090550101	-0.617572462661956	-1.64268921612752	1.1357217802238	Cluster 3
evm.TU.Hic_asm_0_47.355	-1.77639277135398	-0.348293023306454	0.875973087113817	0.843663814459865	0.487121449097247	-0.0820725560104959	Cluster 2
evm.TU.Hic_asm_6_11.57	2.00435464219199	-0.517710169831852	-0.521065787338251	-0.0286534310694627	-0.427881789240114	-0.509043464712306	Cluster 3
evm.TU.Hic_asm_3_48.470	-0.861978467293939	1.97836837981173	-0.322989294007842	-0.398803873582434	-0.227561935546883	-0.167034809380632	Cluster 4
evm.TU.Hic_asm_3_45.17	-1.0921840180293	-0.471045750776008	-0.650761593752969	-0.270862698336705	1.26633169745996	1.21852236343502	Cluster 6
evm.TU.Hic_asm_9_35.416	0.237136027412854	1.88585866647156	-0.153754655541805	-0.475097215346049	-0.851269177094629	-0.642873645901931	Cluster 4
evm.TU.Hic_asm_11_55.58	-0.750902942450463	-0.750902942450463	-0.139805299138509	-0.552544868662624	0.342002600753913	1.85215345194815	Cluster 6
evm.TU.Hic_asm_3_48.681	-1.37095756023338	-0.834932600839571	0.298744643376877	-0.22521879588333	1.13654645603017	0.995817857549235	Cluster 2
evm.TU.Hic_asm_3_45.112	-0.722700103708939	-1.14278743881306	1.11121187682646	0.80782685063444	0.774139980259608	-0.827691165198511	Cluster 5
Novel03801	-0.583417955645732	0.343582213265781	-0.587232153840278	-1.28115277104241	1.4622056261595	0.646015041103139	Cluster 6
evm.TU.Hic_asm_1_8.78	-1.24549086786445	-1.17245732529049	0.226564041935848	0.628615078342117	0.330560541374371	1.23220853150261	Cluster 2
evm.TU.Hic_asm_5_30.123	-1.80610442062614	-0.2837592703214	1.11929049544497	0.094205149531245	0.36146636233991	0.514901683631415	Cluster 2
evm.TU.Hic_asm_8_7.230	0.624477587291543	1.77861236623069	-0.609425024933144	-0.568134005167246	-0.639483084060812	-0.58604783936103	Cluster 1
evm.TU.Hic_asm_10_0.135	1.13438032081387	1.19150621638979	-0.732568491797836	-0.445057098967651	-1.2447683065467	0.0965073601085322	Cluster 1
evm.TU.Hic_asm_0_11.197	-0.878387770051547	-0.518692449229498	0.000288363784417376	-0.793686839165384	1.77727883696268	0.413199857699331	Cluster 6
Novel01068	-1.02240163903804	-1.10379724849268	0.00269268686042517	-0.0854470221156441	0.724160355933671	1.48479286685227	Cluster 6
evm.TU.Hic_asm_4_44.206	-1.16859586825358	-1.32646350130827	0.734801533545241	0.200584235590241	0.581821551814975	0.977852048611399	Cluster 2
Novel00448	-1.3243997108788	-1.21372843321951	0.39003514424244	0.911495867497929	0.730749293456977	0.505847838900963	Cluster 2
evm.TU.Hic_asm_2_57.326	1.94146989622175	0.0397931215158522	-0.628090619762967	-0.768262022077772	-0.483931967777692	-0.100978408119173	Cluster 3
evm.TU.Hic_asm_6_11.198	-1.60031222161516	0.558450090068504	-0.314347437179788	-0.498319123063648	0.753540864116024	1.10098782767407	Cluster 6
evm.TU.Hic_asm_1_3.181	-0.99017412280753	1.53312326436581	-0.456287577108068	-1.00302327707092	0.590420829909211	0.325940882711494	Cluster 4
Novel02497	1.01593360413244	1.52287863171283	-0.664757026969293	-0.4883875430609	-0.757090536457083	-0.628577129357994	Cluster 1
evm.TU.Hic_asm_4_11.347	-1.35460592602198	0.0565035565379508	0.442679225837223	1.53672745290791	-0.772083603917196	0.0907792946560953	Cluster 5
Novel01344	-1.58013727995032	-0.368044516929993	0.405051555253485	0.59750760724355	1.30932976397354	-0.363707129590257	Cluster 2
evm.TU.Hic_asm_3_48.720	-0.762253113234548	-0.6854832230983	1.22034835255973	-0.417467343847385	-0.696796222453334	1.34165155007384	Cluster 6
evm.TU.Hic_asm_9_37.353	0.0324569601720895	1.75111849781283	-1.06753227967388	0.324790759889799	-0.250464470461037	-0.790369467739806	Cluster 4
evm.TU.Hic_asm_10_3.34	1.60210345341077	-0.377341061786643	-0.857793844086715	-1.04664667272846	0.677934858370027	0.00174326682102666	Cluster 3
evm.TU.Hic_asm_0_6.314	-0.221150033014184	1.78417635984351	0.342515635909715	-0.479584316908225	-1.16231817026591	-0.263639475564909	Cluster 4
evm.TU.Hic_asm_3_48.828	-1.77480652456849	-0.434549935459835	0.914563071598436	0.793119739165417	0.0638536754283592	0.437819973836117	Cluster 2
evm.TU.Hic_asm_3_42.169	0.657906269455317	1.75909325170468	-0.664337094092813	-0.517456516616655	-0.637331495918126	-0.597874414532407	Cluster 1
Novel01955	2.03992956651917	-0.338483466658193	-0.431037488590808	-0.431037488590808	-0.408333634088551	-0.431037488590808	Cluster 3
evm.TU.Hic_asm_10_3.695	1.43722457128571	-0.344557468497484	0.745464556749839	-1.43387173566226	0.0451017915524518	-0.449361715428265	Cluster 3
evm.TU.Hic_asm_0_3.27	-1.03297727419998	-0.386193914717948	-0.54799688715514	-0.164484338601092	1.83539930872231	0.296253105951862	Cluster 2
Novel03000	2.02865113435763	-0.20124626862513	-0.442929283171325	-0.384187477016818	-0.500144052772178	-0.500144052772178	Cluster 3
evm.TU.Hic_asm_11_4.27	0.347557432798637	1.9012842100233	-0.562210410705483	-0.562210410705483	-0.562210410705483	-0.562210410705483	Cluster 4
evm.TU.Hic_asm_4_11.209	1.2451067330203	0.889496072582861	-1.02134138286047	0.482444423321194	-1.03181504040233	-0.563890805661554	Cluster 1
evm.TU.Hic_asm_9_39.216	0.928569906533597	1.47337914676677	-0.854151983523772	-1.05442706745362	-0.203022732436222	-0.290347269886757	Cluster 1
evm.TU.contig_69.153	0.638468191651761	-1.42303936142126	-1.0915132148389	0.261244713296968	0.763751404950572	0.851088266360866	Cluster 6
evm.TU.Hic_asm_3_44.3	-1.72222639118826	-0.464637845358247	0.494754572149043	1.17853075652656	0.418729955523446	0.0948489523474591	Cluster 2
evm.TU.Hic_asm_0_52.7	1.21137827513516	1.17112222848895	-0.844281220078172	-0.844281220078172	0.150343156610406	-0.844281220078172	Cluster 1
evm.TU.Hic_asm_3_48.1060	-0.953492933307362	1.87163519478427	0.135406067114824	-0.694290616924686	-0.0725643698438541	-0.286693341823197	Cluster 4
evm.TU.Hic_asm_9_35.343	0.260033742088597	1.81645485805766	-0.1789883050534	-0.469458243774557	-0.289289171747969	-1.13875287957033	Cluster 4
evm.TU.Hic_asm_9_38.54	-0.615282463357315	-1.6627393207666	0.820189209140899	0.917949755247795	0.58270859164048	-0.0428257719052561	Cluster 2
evm.TU.Hic_asm_6_82.691	1.0694121894114	1.35711000870169	-1.01075474621584	-0.869989512636645	-0.481654753264322	-0.0641231859962883	Cluster 1
evm.TU.Hic_asm_3_36.262	-0.988327928796811	-0.787256115922363	-0.220192593842993	-0.463376854369379	1.47094252143787	0.988210971493675	Cluster 6
evm.TU.Hic_asm_5_40.5	0.656191171623613	1.39901786849145	-0.44551956804427	-1.51927082594824	-0.270379099067898	0.179960452945352	Cluster 1
evm.TU.Hic_asm_11_3.321	0.95336797238804	-1.35237584448222	0.361686472623721	-1.0949364232574	0.184381402880367	0.94787641984749	Cluster 6
evm.TU.Hic_asm_6_82.613	-1.30279188421162	-1.20429590235446	0.601562903238261	0.505418633556032	0.343030710336405	1.05707553943538	Cluster 2
evm.TU.Hic_asm_5_33.203	1.55212434910179	0.986325392583345	-0.702935356610121	-0.636555434708323	-0.599426991189607	-0.599531959177088	Cluster 1
evm.TU.Hic_asm_4_44.124	-1.25598603476847	-0.424707490780478	0.527870874355995	1.59326283653285	-0.625185969652404	0.184745784312505	Cluster 5
evm.TU.Hic_asm_10_11.536	1.50790624855482	-0.955075963316248	-0.682782152512635	-0.123461705849465	0.933089192663918	-0.679675619540392	Cluster 3
evm.TU.Hic_asm_10_11.74	1.93214113568939	0.0721778553128533	-0.149600552434649	-0.370330702224484	-0.728187462893404	-0.756200273449701	Cluster 3
evm.TU.Hic_asm_6_82.514	-0.234174948323905	2.00795466033788	-0.14965216457382	-0.620330621453127	-0.535589641515071	-0.468207284471954	Cluster 4
evm.TU.Hic_asm_11_15.135	0.287272256286773	1.906585959236	-0.305640966202831	-0.626579669062811	-0.646965878864009	-0.614671701393119	Cluster 4
evm.TU.Hic_asm_9_35.229	1.96051239856758	-0.7208726410334	-0.553510659732627	0.053715226243284	-0.205925847134489	-0.533918476910345	Cluster 3
evm.TU.Hic_asm_9_22.174	-1.0394297067149	-0.951444321327706	0.0897806341594973	0.0275831357222833	0.146028294816968	1.72748196334385	Cluster 6
evm.TU.Hic_asm_1_35.107	1.0763954157664	1.09292329271772	-0.246583290752186	-1.56086091112637	-0.386272226853549	0.0243977202479898	Cluster 1
evm.TU.Hic_asm_6_11.61	0.701044447377758	1.69291161664619	-0.61998313398559	-0.224003046548362	-0.716559049057537	-0.83341083443246	Cluster 1
Novel02983	1.19184685350719	-1.04097379640183	-0.0778084042791556	-0.107847990867349	1.1304020813206	-1.09561874327945	Cluster 3
evm.TU.Hic_asm_5_32.156	1.29756943562668	1.26114365638357	-0.672492398735112	-0.523884588476496	-0.869780509665903	-0.49255559513274	Cluster 1
evm.TU.Hic_asm_6_7.140	-1.25259819139912	-0.929597349683098	0.859334068546783	1.30652995811476	0.254374618106578	-0.238043103685912	Cluster 5
evm.TU.Hic_asm_7_12.22	0.196493381894325	1.29145715005651	-0.709517202413692	-1.09828265456828	-0.715500244381568	1.0353495694127	Cluster 4
evm.TU.Hic_asm_2_58.386	-1.6249393822877	0.334095154976245	1.44464033929942	0.0963261214689735	-0.370425574085992	0.120303340629053	Cluster 5
Novel00853	-1.3278188053645	-0.00646017986051327	0.0766103809314425	-0.711146073926811	0.35705497453325	1.61175970368713	Cluster 6
evm.TU.Hic_asm_0_40.23	0.346950604562502	0.517058381585259	-0.439578286492113	1.53820983860559	-1.23329089169858	-0.729349646562656	Cluster 5
Novel01224	-1.62402335272195	-0.03547993808916	-0.609210494866975	0.751178324077301	0.388344942908415	1.12919051869237	Cluster 2
evm.TU.Hic_asm_4_1.35	-0.629739519251895	-0.98351672161522	0.751823853211589	1.59711974139241	-0.0146620802582949	-0.721025273478587	Cluster 5
evm.TU.Hic_asm_0_10.8	1.32209766771572	1.25938342180897	-0.645370272381172	-0.645370272381172	-0.645370272381172	-0.645370272381172	Cluster 1
evm.TU.Hic_asm_2_57.134	1.05405877018422	1.29911149629511	0.174208191855868	-0.925833120896133	-0.925833120896133	-0.675712216542934	Cluster 1
evm.TU.Hic_asm_0_10.137	-1.42812389421791	-0.858688505847826	0.426461356757552	-0.12599052690346	0.831002856346211	1.15533871386543	Cluster 2
evm.TU.Hic_asm_11_4.321	-1.53868115530271	-0.557067655259017	1.07230849942526	1.03596967441899	0.216197397209246	-0.228726760491768	Cluster 5
evm.TU.Hic_asm_6_82.227	0.896488080337197	1.56131360962182	-0.32926501417198	-0.639595855360695	-0.486945418120321	-1.00199540230602	Cluster 1
evm.TU.Hic_asm_5_18.36	-1.6198121392758	-0.874515875027464	0.484988011687234	0.527715333799554	0.748810557629939	0.73281411118654	Cluster 2
evm.TU.Hic_asm_5_11.37	-1.30973863686137	-1.06469508181181	0.462529841597426	-0.0291945158202299	0.808852835474	1.13224555742198	Cluster 2
Novel00089	-0.537203260514389	0.148528650224762	1.96464141237347	-0.536188900278398	-0.54698543055459	-0.492792471250861	Cluster 5
Novel03992	-1.35695349792406	-0.613635069298377	1.43605969032343	-0.406561991687045	0.706917077552596	0.234173791033457	Cluster 2
evm.TU.Hic_asm_0_47.416	-0.579305577058093	0.2658785860669	1.25057591030608	0.996309818727542	-0.676894141975442	-1.25656459606699	Cluster 5
evm.TU.Hic_asm_3_48.548	-0.81885203224551	-0.635840202520096	1.0593187331973	1.43258899260159	-0.844807989615969	-0.192407501417317	Cluster 5
evm.TU.Hic_asm_2_56.237	0.716301783629379	0.553935198863989	-1.13963724551847	-1.42811217841585	0.645528460719648	0.651983980721308	Cluster 1
evm.TU.Hic_asm_10_21.515	-0.642173079405027	1.12408881412724	-0.642173079405027	-0.642173079405027	-0.642173079405027	1.44460350349287	Cluster 6
evm.TU.Hic_asm_8_12.201	1.65844340624402	-1.04211347042561	-0.808401284460849	0.00667269914774312	-0.403698445087557	0.589097094582254	Cluster 3
Novel00568	-1.42293058605658	-1.00246512798625	0.415791837345394	0.629599245372617	0.216268338930539	1.16373629239428	Cluster 2
evm.TU.Hic_asm_0_6.449	1.69198150256186	0.776581893003332	-0.684396860390883	-0.605445295525171	-0.542115463134036	-0.636605776515099	Cluster 3
evm.TU.Hic_asm_3_6.274	1.83187594202244	0.512596755900498	-0.604593688439991	-0.6317978996838	-0.591797089344042	-0.516284020455102	Cluster 3
evm.TU.Hic_asm_9_40.347	-0.247451661785711	-1.13785145355639	1.4691997955926	0.947144121414443	-0.346835559677597	-0.684205241987336	Cluster 5
evm.TU.Hic_asm_7_31.456	-1.23852337375752	1.72958376215676	-0.606772443340421	0.113865388325163	0.217094599432126	-0.215247932816109	Cluster 4
Novel02624	-0.228674859534586	-0.228419613308228	1.88034415943795	0.200329114972329	-0.840963997484595	-0.782614804082872	Cluster 5
evm.TU.Hic_asm_6_79.579	1.28128738127118	-0.645485120179632	-0.645485120179632	-0.645485120179632	1.30065309944735	-0.645485120179632	Cluster 3
evm.TU.contig_75.163	-0.0115253829752221	-1.23687579389649	0.79739324439073	0.0617084329870073	-0.978931195259657	1.36823069475363	Cluster 6
evm.TU.Hic_asm_1_30.89	0.526196589700986	1.02932145089262	-1.38425051103759	-0.924932875612778	-0.17451044658897	0.928175792645732	Cluster 1
evm.TU.Hic_asm_4_37.1054	0.0307800876438492	-0.12907363948115	-1.03525441908978	-1.02418352755469	0.562248694902627	1.59548280357914	Cluster 6
evm.TU.Hic_asm_1_38.331	0.0797157710702343	1.03209996095807	-0.921900312884877	-1.2591785414373	-0.144088730273181	1.21335185256705	Cluster 6
evm.TU.Hic_asm_9_40.424	-1.74635714640673	-0.322000375774006	0.483052050963331	0.364143096393836	0.00436578684775269	1.21679658797581	Cluster 2
evm.TU.Hic_asm_7_34.377	0.0131444792585808	1.93724299450603	-0.571807672038503	-0.855435168068875	-0.101348553814146	-0.421796079843087	Cluster 4
evm.TU.Hic_asm_10_3.596	1.89366366063752	0.0980125006010249	-0.016141718265498	-0.401147218757351	-0.831376629403573	-0.743010594812124	Cluster 3
evm.TU.Hic_asm_1_2.491	-1.04721031488616	1.88402362710077	-0.336000927517891	-0.272259967053456	-0.379479255715847	0.150926838072581	Cluster 4
evm.TU.Hic_asm_2_12.389	-0.097090017639246	0.370476989113105	-0.654284859500473	-1.43265567060185	1.51020081186776	0.303352746760702	Cluster 6
evm.TU.Hic_asm_0_52.75	-1.26437916361401	-1.27219292539592	0.835802653440522	0.699702568914878	0.2841387765191	0.716928090135431	Cluster 2
evm.TU.Hic_asm_10_3.1873	-0.437116494975519	1.79807351593928	-0.366690699721519	-0.266464722067316	-1.1073884255264	0.379586826351469	Cluster 4
evm.TU.Hic_asm_7_40.390	-0.342003630950906	1.2037451130699	-1.13324673005458	-1.09849794460884	0.733121030477754	0.636882162066678	Cluster 4
evm.TU.Hic_asm_8_21.44	1.56436253418849	0.0119043616741417	-0.792055471635564	-1.11741066777671	0.723896135867837	-0.39069689231819	Cluster 3
evm.TU.Hic_asm_6_9.243	-0.764032434050767	1.92084500781216	-0.0978796335464404	-0.252027136756037	-0.808398766956582	0.00149296349766492	Cluster 4
evm.TU.Hic_asm_7_40.411	-0.408248290463863	-0.408248290463863	2.04124145231932	-0.408248290463863	-0.408248290463863	-0.408248290463863	Cluster 5
evm.TU.Hic_asm_5_33.186	0.637022665420179	1.59238648094523	-0.134600648627236	-0.0908328710644184	-1.11194307200136	-0.892032554672388	Cluster 1
evm.TU.Hic_asm_3_42.649	0.416563827121952	1.83325604675535	-0.782797649457587	-0.78940441114318	-0.34694555843684	-0.330672254839696	Cluster 1
evm.TU.Hic_asm_8_2.274	-0.869046701133537	-0.689578806649148	1.20857002777038	0.994906745548093	0.422839883332142	-1.06769114886793	Cluster 5
evm.TU.Hic_asm_10_3.63	0.349715604825173	1.36731498415447	-0.949520842916122	-1.31770729010962	0.60589155275674	-0.0556940087106352	Cluster 1
evm.TU.Hic_asm_4_1.186	1.97256078296763	-0.731107657817412	-0.431260100954585	0.0595177877255188	-0.376719959537974	-0.492990852383175	Cluster 3
Novel02101	-1.00246589120218	0.188912031979874	-0.294051046855807	-0.466572133442394	-0.312047989371055	1.88622502889156	Cluster 6
evm.TU.Hic_asm_1_30.63	-0.447683287524327	1.79076897171698	0.246020703745823	0.0938696275735699	-1.07298783060729	-0.60998818490475	Cluster 4
evm.TU.Hic_asm_3_36.235	-0.573103620670393	1.91601393927156	-0.563899299348501	-0.424700334227471	-0.645835403978524	0.291524718953332	Cluster 4
evm.TU.Hic_asm_9_8.150	-0.0114310332429676	-1.07041310397376	-0.563564293323017	1.77934098131482	-0.492088089545936	0.358155538770857	Cluster 5
evm.TU.Hic_asm_9_35.395	2.01865167753607	-0.107008936566068	-0.4779106852425	-0.4779106852425	-0.4779106852425	-0.4779106852425	Cluster 3
evm.TU.Hic_asm_7_20.144	0.631878763170554	1.55469541088225	0.21550721982781	-0.646290747857735	-0.579469520557479	-1.1763211254654	Cluster 1
Novel02801	0.54769436002396	1.78088515481896	-0.56799100188675	-0.749933916097771	-0.762963611407244	-0.247690985451152	Cluster 1
evm.TU.Hic_asm_11_48.209	-0.241101030874615	1.7151042618947	-0.716963656381842	-0.716963656381842	0.676887738125441	-0.716963656381842	Cluster 4
evm.TU.Hic_asm_4_2.11	-1.23110724395442	-1.22137548328664	0.864708197944383	1.04007459393097	0.19275174151049	0.354948193855217	Cluster 2
evm.TU.Hic_asm_4_1.275	-0.7442052027861	-0.877467044461273	0.494961318817869	-0.915600342122161	0.517478235793199	1.52483303475847	Cluster 6
evm.TU.Hic_asm_11_57.101	-0.282510705673539	2.00148863508145	-0.587909093554208	-0.465291267378177	-0.588298253223263	-0.0774793152522645	Cluster 4
evm.TU.Hic_asm_2_59.504	1.13113852478799	1.38859779077046	-0.729062159643749	-0.240764763211708	-0.804220261309203	-0.745689131393786	Cluster 1
evm.TU.Hic_asm_5_22.350	0.0290167749361258	-0.358474570336094	0.287848373424601	1.7983904895812	-0.806109449326322	-0.950671618279509	Cluster 5
evm.TU.Hic_asm_1_13.19	0.901866976057767	1.61060112665376	-0.568595114961014	-0.725919130554304	-0.626797988137725	-0.591155869058489	Cluster 1
evm.TU.Hic_asm_5_4.583	-1.65780489675591	-0.662140303912072	0.654593404666723	0.00698422024048926	0.898539138411112	0.759828437349659	Cluster 2
evm.TU.Hic_asm_11_15.77	-1.38952361845458	-0.288264212971826	1.05322692462228	0.0306445523466446	1.21878611559163	-0.624869761134145	Cluster 2
Novel03168	1.87812153469972	-0.153523237870666	-0.642400995526967	-0.878463107517332	-0.451123331732416	0.247389137947667	Cluster 3
Novel00931	0.456278530700876	1.84904853175905	-0.403332215867831	-0.651157815166869	-0.66928999516721	-0.581547036258015	Cluster 1
evm.TU.Hic_asm_7_2.66	1.9044110228251	0.332948943314271	-0.604423694927395	-0.617608210224493	-0.498997507330134	-0.516330553657347	Cluster 3
Novel02409	-1.34495354067307	-1.1320268519552	0.383709991000215	1.04856987768035	0.764407529932374	0.280292994015327	Cluster 2
evm.TU.Hic_asm_2_58.28	-0.880318549343534	0.648531454070012	0.629028475486106	-0.880318549343534	1.36339571847448	-0.880318549343534	Cluster 2
Novel02173	0.212639851048942	1.74896727998854	-1.30040311023585	-0.416521414451381	-0.0956521617263818	-0.149030444623862	Cluster 4
evm.TU.Hic_asm_0_11.69	-0.416194049953016	2.0379125480036	-0.433991226217548	-0.474049253926838	-0.411408795784003	-0.302269222122191	Cluster 4
evm.TU.Hic_asm_9_12.171	-0.182612665374421	1.90418568354847	-0.87775199290727	-0.598060668001936	-0.424877940833413	0.179117583568567	Cluster 4
evm.TU.Hic_asm_8_12.1033	1.81193444838006	0.558600522063527	-0.592633742610897	-0.592633742610897	-0.592633742610897	-0.592633742610897	Cluster 3
evm.TU.Hic_asm_0_26.94	-1.03256532923934	-1.00539388065218	0.373033144889355	-0.06045335197201	0.0590366165406197	1.66634280043356	Cluster 6
Novel01481	0.793464627567013	1.67394523444049	-0.702908420594639	-0.713389997067028	-0.605861596859589	-0.445249847486244	Cluster 1
evm.TU.Hic_asm_2_56.89	1.88528239116952	0.381050076397143	-0.455644829976145	-0.60498638729028	-0.606891197235845	-0.598810053064393	Cluster 3
evm.TU.Hic_asm_3_36.396	1.16649574564255	-0.396623041308232	-0.193286893846011	0.042606280688549	0.965375188817766	-1.58456727999462	Cluster 3
evm.TU.Hic_asm_3_43.9	-1.58211659081025	-0.330532303187361	1.2944594191228	0.724384773351503	0.248281083674317	-0.354476382151002	Cluster 5
evm.TU.Hic_asm_8_4.303	1.2623206365468	1.30284336470726	-0.608235889203843	-0.448500279193986	-0.76772533319287	-0.740702499663367	Cluster 1
evm.TU.Hic_asm_0_46.97	-0.842597447015633	-1.34644573267141	0.883652993849646	-0.43214328298106	0.866345675090805	0.871187793727653	Cluster 2
evm.TU.Hic_asm_7_34.492	-1.00764756903407	0.295810884832016	-0.452886997720236	-1.0712752925465	0.968735953514252	1.26726302095454	Cluster 6
Novel00532	-1.13060159053912	-1.13060159053912	1.49308450082314	0.217208052620089	0.188139329029734	0.362771298605272	Cluster 2
evm.TU.Hic_asm_10_11.499	0.664614720336537	1.73705629694869	-0.349389658389583	-0.737204307322218	-0.730564359679084	-0.58451269189434	Cluster 1
evm.TU.Hic_asm_2_59.120	-0.430618632144099	-0.960426290118787	0.841744141038526	1.46325635047142	0.101967292039871	-1.01592286128693	Cluster 5
evm.TU.Hic_asm_4_21.208	-0.315468468377437	1.16039036824103	0.303482044938221	1.01996034978024	-1.27213362376853	-0.896230670813522	Cluster 5
evm.TU.Hic_asm_5_11.649	-1.04232534565678	-0.973279798693743	-0.0213351667870914	-0.289522172043091	0.866758488216544	1.45970399496416	Cluster 6
Novel00898	0.469930833218555	1.6617844743085	-0.488499421352881	0.208558787061916	-0.82348079289261	-1.02829388034348	Cluster 1
evm.TU.Hic_asm_10_3.1367	-1.9749258101936	0.420441798797641	0.708626766656926	0.627095749521621	0.151615026751081	0.067146468466326	Cluster 2
evm.TU.Hic_asm_4_14.43	-0.902024379177212	0.696305577536522	-0.697064035274766	-1.06345995652615	0.707794452640817	1.25844834080078	Cluster 6
evm.TU.Hic_asm_10_36.277	1.65414589724078	0.84102802030608	-0.623793479386715	-0.623793479386715	-0.623793479386715	-0.623793479386715	Cluster 3
Novel03678	-1.33154960049036	-0.840289436513095	0.184482840543792	1.1710029431831	1.03363293840285	-0.217279685126279	Cluster 2
evm.TU.Hic_asm_7_34.447	0.731663167454091	1.64052307487608	-0.343154387939626	-0.271540644272959	-0.741858575148191	-1.0156326349694	Cluster 1
evm.TU.Hic_asm_11_61.194	-0.614736607444685	-0.434037088770649	0.43499511173359	-0.661231887648403	1.86111393588355	-0.586103463753406	Cluster 2
evm.TU.Hic_asm_11_60.2	1.18350218704204	0.685194649834237	-0.13952169403949	0.511170079491999	-0.708167541884874	-1.53217768044391	Cluster 1
evm.TU.Hic_asm_1_30.364	1.96905938168868	0.133343646566499	-0.525600757063795	-0.525600757063795	-0.525600757063795	-0.525600757063795	Cluster 3
evm.TU.Hic_asm_0_46.156	0.144733001032079	0.399182304919286	-1.68007424240317	-0.636880406016607	0.985528457022951	0.787510885445456	Cluster 6
evm.TU.Hic_asm_5_11.295	-0.435770012242983	-0.317174422759411	2.03911230103475	-0.429789532012946	-0.435770012242983	-0.420608321776431	Cluster 5
evm.TU.Hic_asm_2_57.215	1.44137196113056	1.09885919577276	-0.372858414576174	-0.795043331731308	-0.719285961980431	-0.653043448615406	Cluster 1
evm.TU.Hic_asm_10_3.1748	0.0754520078547456	1.9369624840511	-0.265722514933896	-0.282622248928022	-0.832656569110943	-0.631413158932988	Cluster 4
evm.TU.Hic_asm_3_40.36	-0.089903422806962	-0.143576757966656	0.932979793104531	1.33245630211038	-0.654737331980433	-1.37721858246086	Cluster 5
evm.TU.Hic_asm_0_10.33	-0.889696557736725	-1.08334794509823	-0.131907788387625	-0.285107765144321	1.39492703428871	0.995133022078191	Cluster 6
evm.TU.Hic_asm_10_36.287	-1.68411021539345	0.0914345295429352	0.74105777330982	0.898687865948761	0.607930863690884	-0.655000817098949	Cluster 5
evm.TU.Hic_asm_10_3.2077	0.643274751628096	1.69466866730901	-0.275204622290597	-0.388760709475728	-1.04474119210947	-0.629236895061317	Cluster 1
evm.TU.Hic_asm_9_33.10	-0.180788403279108	-0.618316767913147	-0.847793509881447	-0.842635450901826	1.07547221652678	1.41406191544874	Cluster 6
Novel01610	0.751396070085409	-0.816461107804533	-1.35749894943823	-0.299719911267038	0.441005739762796	1.2812781586616	Cluster 6
evm.TU.Hic_asm_11_4.437	-1.2395311178753	-1.2395311178753	0.606852411697156	0.629709593330995	1.0630746181048	0.179425612617639	Cluster 2
evm.TU.Hic_asm_7_40.461	-0.589990084556892	-0.0263592346564489	-1.00933322007432	-0.802047494337298	1.3592035878668	1.06852644575816	Cluster 6
Novel03161	-1.1094473373796	1.86419795934173	-0.404282087903637	-0.0734305963835401	-0.346703388795914	0.0696654511209647	Cluster 4
evm.TU.Hic_asm_9_37.475	-1.2054375999133	-1.01351689400382	0.0358366070222809	0.695201765560071	1.42519471153823	0.0627214097965426	Cluster 2
evm.TU.Hic_asm_0_12.46	-0.154210294759417	2.00128594878012	-0.560995765669998	-0.560995765669998	-0.164088357010707	-0.560995765669998	Cluster 4
evm.TU.Hic_asm_3_39.219	0.0114122532353506	1.99737875659573	-0.501071803583212	-0.518572248591786	-0.518572248591786	-0.470574709064302	Cluster 4
evm.TU.Hic_asm_2_12.57	-1.63587510753973	-0.537723486834153	0.634976642378699	-0.199074456666671	0.666183821376017	1.07151258728584	Cluster 2
evm.TU.Hic_asm_9_32.218	-0.879732496815262	-0.879732496815262	0.231318754928729	-0.385730199645586	0.114802896270256	1.79907354207712	Cluster 6
evm.TU.Hic_asm_8_24.5	-0.917774648242986	1.72475584133336	-0.924342091755298	0.379560652527758	-0.405014129780912	0.142814375918073	Cluster 4
evm.TU.Hic_asm_9_37.348	-0.311594678013511	-0.76971129411517	0.618471123587028	1.74043259280401	-0.435435722239705	-0.842162022022655	Cluster 5
evm.TU.Hic_asm_9_8.74	1.97626991763085	-0.246920529667708	-0.740315574238148	-0.00383897418334096	-0.493352927503713	-0.491841912037944	Cluster 3
evm.TU.Hic_asm_10_3.87	-0.655237372367221	-1.61068751198218	0.912108213765912	-0.0350916985896133	0.993321776246515	0.39558659292659	Cluster 2
evm.TU.Hic_asm_6_7.70	-0.408248290463863	2.04124145231932	-0.408248290463863	-0.408248290463863	-0.408248290463863	-0.408248290463863	Cluster 4
evm.TU.Hic_asm_4_37.976	1.76570381183273	0.514078457469678	-0.540602959539398	-0.242699350495231	-0.477008787100346	-1.01947117216744	Cluster 3
evm.TU.Hic_asm_2_52.23	-0.394135454130133	-1.11950963733634	-0.411817232894636	-0.38845979264122	1.70182030184965	0.612101815152674	Cluster 6
evm.TU.Hic_asm_2_52.54	-0.968891698295785	-1.07515546639892	0.0388494624333277	-0.295838327339298	0.859935325509028	1.44110070409165	Cluster 6
Novel03245	-0.887169823985039	0.181542680606361	-0.355037328773719	1.80151032545468	0.14632397068276	-0.887169823985039	Cluster 5
evm.TU.Hic_asm_7_41.144	1.60853229844073	0.672080036162798	0.120750510150724	-0.699585941717438	-0.917629669889365	-0.784147233147448	Cluster 3
evm.TU.Hic_asm_0_3.111	-0.408248290463863	2.04124145231931	-0.408248290463863	-0.408248290463863	-0.408248290463863	-0.408248290463863	Cluster 4
evm.TU.Hic_asm_6_82.117	-0.93977932931711	-1.14631681658617	0.666943499226344	1.28900872764733	0.651564379439638	-0.521420460410029	Cluster 5
evm.TU.Hic_asm_4_2.33	-0.527958998464098	-0.929753311552526	1.74254957351799	-0.39037372555232	-0.522722186539164	0.62825864859012	Cluster 2
evm.TU.Hic_asm_10_3.2263	0.92812683082527	1.55793316986047	-0.471970745948282	-0.380882505186812	-0.746194522443109	-0.88701222710754	Cluster 1
evm.TU.Hic_asm_10_5.65	-1.58747899659852	-0.729135689635854	0.182691744395082	1.01323658317054	0.921090997941407	0.199595360727349	Cluster 2
evm.TU.Hic_asm_2_59.274	-1.56821095850164	-0.431596013158067	0.561104252951543	0.666877350547629	-0.419388094585579	1.19121346274611	Cluster 2
evm.TU.Hic_asm_9_4.37	0.427810151868722	1.86955105737283	-0.532917184472597	-0.588672741587119	-0.588870644831506	-0.586900638350331	Cluster 1
evm.TU.Hic_asm_2_57.379	-0.144892618525715	-1.36453589200029	1.0602144126459	1.20594830923388	-0.0231497990201331	-0.733584412333643	Cluster 5
evm.TU.Hic_asm_10_36.408	-0.811378170282825	-0.446456544276463	-0.300414129050715	0.0170812541609299	1.96728819249787	-0.426120603048798	Cluster 2
evm.TU.Hic_asm_7_34.372	0.842702758486257	1.64962983458706	-0.668234934640943	-0.6906943532998	-0.603275728647647	-0.530127576484922	Cluster 1
evm.TU.Hic_asm_2_56.57	0.996552548061706	1.49449572618943	-0.318374625109035	-0.480076423405238	-0.77889280879969	-0.913704416937172	Cluster 1
evm.TU.Hic_asm_7_22.140	0.147603606202059	1.68804337898261	-1.21960906335817	0.367805469733678	-0.386989132770768	-0.5968542587894	Cluster 4
Novel01919	1.68788795110009	-0.216535051325372	-0.737762181413708	-0.388400624993123	0.648812481276335	-0.994002574644223	Cluster 3
evm.TU.Hic_asm_3_39.375	-1.26131146767568	-0.570179045374537	0.138777752461217	-0.520830977395631	0.692298030163459	1.52124570782117	Cluster 6
evm.TU.Hic_asm_9_8.35	0.0339560465708439	1.98250491716746	-0.479279836516384	-0.518651523462739	-0.34940330094858	-0.669126302810598	Cluster 4
evm.TU.Hic_asm_5_32.111	-0.408248290463863	-0.408248290463863	-0.408248290463863	-0.408248290463863	-0.408248290463863	2.04124145231932	Cluster 6
Novel00489	-1.48401450651974	-0.983465073425951	0.378932453392324	1.07127289504859	0.613180271551136	0.404093959953641	Cluster 2
evm.TU.Hic_asm_3_9.10	1.56820872801138	0.445371572909176	-0.242839802426327	-0.776006272003015	-1.26758154862264	0.272847322131424	Cluster 3
evm.TU.Hic_asm_5_4.215	1.17674610704464	1.3674022279457	-0.702975772213299	-0.758511799985491	-0.753329786918653	-0.329330975872899	Cluster 1
evm.TU.Hic_asm_5_32.113	-0.692362367857367	-0.63054081797524	0.773881321977702	1.62571494913936	-0.926661641583298	-0.150031443701157	Cluster 5
evm.TU.Hic_asm_5_4.408	-0.583261230035411	-0.961301801305881	-0.513874049853107	-0.48365386495327	1.21358072342675	1.32851022272092	Cluster 6
Novel03417	-0.101640642861232	2.01403106532325	-0.372601954115228	-0.504722851707524	-0.472309700227903	-0.562755916411368	Cluster 4
evm.TU.Hic_asm_5_16.120	1.31437845392479	1.25658217475322	-0.54353779510801	-0.544104052959458	-0.711570685306467	-0.77174809530407	Cluster 1
Novel01844	1.24281774558656	0.874463787674662	-0.596187272272253	-1.52179551562504	-0.0981786435254065	0.0988798981614829	Cluster 1
evm.TU.Hic_asm_2_59.473	-0.740518206114458	-0.14497370924614	1.69981659105877	-0.740518206114458	-0.740518206114458	0.666711736530745	Cluster 2
evm.TU.Hic_asm_10_3.877	0.299190163536047	1.59574509612738	-0.108604833699188	0.3183623958662	-1.18663578520062	-0.918057036629817	Cluster 1
evm.TU.Hic_asm_4_3.132	-0.320623564407571	-1.60039254137623	0.0169853157063201	-0.0635451647907814	0.538849675279734	1.42872627958853	Cluster 6
evm.TU.Hic_asm_8_24.192	0.417199770699499	1.87430140959019	-0.584232997586826	-0.57212175616083	-0.569619325326397	-0.565527101215639	Cluster 1
evm.TU.Hic_asm_6_84.52	-1.65654270608835	-0.744912625001081	0.962412263650184	0.654903650988201	0.530630118338683	0.253509298112361	Cluster 2
evm.TU.Hic_asm_9_40.755	1.45154587407891	-0.0950404470501384	0.761014714613429	0.0177036417832064	-0.955954443627755	-1.17926933979766	Cluster 3
evm.TU.Hic_asm_2_27.57	0.228416597831551	1.93566827303349	-0.390526128436231	-0.591186247476269	-0.591186247476269	-0.591186247476269	Cluster 4
evm.TU.Hic_asm_9_40.196	1.11884739092229	1.18192141917878	-0.0303849557997194	-0.132110248316109	-0.916233394860003	-1.22204021112524	Cluster 1
evm.TU.Hic_asm_7_28.243	-0.408248290463863	-0.408248290463863	-0.408248290463863	-0.408248290463863	2.04124145231931	-0.408248290463863	Cluster 2
evm.TU.Hic_asm_2_52.50	-1.72414063615378	-0.465236704515449	1.15484003635558	0.555258481428446	0.404066127236816	0.0752126956483859	Cluster 2
evm.TU.Hic_asm_10_11.422	0.386117666600004	1.84508771166772	-0.252791290518243	-0.523917337781916	-0.885979708640167	-0.568517041327399	Cluster 1
evm.TU.Hic_asm_2_57.267	0.274170391574564	1.85053744881318	-0.45450481609446	-0.251098225923258	-1.0440576948311	-0.375047103538927	Cluster 4
evm.TU.Hic_asm_10_3.1989	0.718414268234179	1.72813431771434	-0.583806543494998	-0.620914014151173	-0.620914014151173	-0.620914014151173	Cluster 1
evm.TU.Hic_asm_11_27.19	-1.75347214366597	0.00391637404957284	0.293144868474053	-0.0651807841156386	0.178766192805192	1.3428254924528	Cluster 6
evm.TU.Hic_asm_11_61.291	-1.4132630059219	-0.560900133500389	-0.162591117350516	-0.133852854053374	1.31682205651578	0.95378505431039	Cluster 2
evm.TU.Hic_asm_1_13.234	-1.79391344445126	0.0836917734356794	0.681001157212214	0.969789286094665	-0.399731920726041	0.459163148434741	Cluster 5
evm.TU.Hic_asm_3_40.215	0.85570446341484	-0.782214419700536	-1.09324741790499	-0.761591593548729	0.507205627017333	1.27414334072208	Cluster 6
evm.TU.Hic_asm_5_27.2	-0.936142095709455	0.0543952857890865	1.89821326933973	-0.559914248770542	-0.451593801809441	-0.0049584088393792	Cluster 5
evm.TU.Hic_asm_1_38.267	1.91702840877165	0.303618332937979	-0.555161685427407	-0.555161685427407	-0.555161685427407	-0.555161685427407	Cluster 3
evm.TU.contig_39.4	-0.430553776263705	-0.430553776263705	-0.416367580820416	-0.430553776263705	-0.331697777745323	2.03972668735685	Cluster 6
evm.TU.Hic_asm_8_26.54	0.559563111263473	0.768213172338235	-0.954863139023854	-0.751525279622113	-0.939523018695133	1.31813515373939	Cluster 1
evm.TU.Hic_asm_1_38.129	0.820604504632133	-0.370583723594263	0.750663822691517	0.875502513468522	-1.63138886963202	-0.44479824756589	Cluster 5
evm.TU.Hic_asm_4_14.381	-0.647729691795166	0.0190635761052491	-0.647729691795166	-0.0100087113843903	-0.647729691795166	1.93413421066464	Cluster 6
Novel03430	2.04089521250464	-0.371343430484539	-0.417387945505025	-0.417387945505025	-0.417387945505025	-0.417387945505025	Cluster 3
evm.TU.Hic_asm_7_31.276	-0.283077515570958	2.03109323703136	-0.54025519824892	-0.442831743338128	-0.466111659412486	-0.298817120460866	Cluster 4
evm.TU.Hic_asm_2_56.66	-1.17539983877505	-0.72132303279222	0.613426016894061	-0.265301713425349	1.62646507233922	-0.0778665042406664	Cluster 2
evm.TU.Hic_asm_10_1.6	-1.18390101933901	-1.01305050038467	0.58736288223358	0.0250069399566062	1.48908241714556	0.0954992803879336	Cluster 2
evm.TU.Hic_asm_2_59.334	-0.677606089529962	-1.24048371961389	0.59584291271381	1.57604511156264	0.128929342269504	-0.382727557402103	Cluster 5
evm.TU.Hic_asm_9_39.362	0.364917601783595	1.89461580745325	-0.546309174347541	-0.554079077349071	-0.579572578770116	-0.579572578770116	Cluster 4
evm.TU.Hic_asm_11_51.107	0.561772858926798	1.64651817993989	-0.185582304068695	-0.441418042827036	-1.2875650234621	-0.293725668508853	Cluster 1
evm.TU.Hic_asm_1_32.44	1.04013652831587	1.28310242529568	-0.0351661822023824	-0.207895524701615	-0.861569338342594	-1.21860790836496	Cluster 1
evm.TU.Hic_asm_7_9.40	-0.922806979038638	-1.11968483951152	0.865121876241954	1.40685801463077	-0.379994312177412	0.150506239854849	Cluster 5
evm.TU.Hic_asm_3_44.66	-0.666363275814997	1.89532704950992	0.264496403550203	-0.297459865321406	-0.810186710687028	-0.385813601236697	Cluster 4
evm.TU.Hic_asm_1_38.221	-0.408248290463863	2.04124145231932	-0.408248290463863	-0.408248290463863	-0.408248290463863	-0.408248290463863	Cluster 4
evm.TU.Hic_asm_4_2.25	-1.1219976266161	-0.783859784313284	-0.136812784282493	-0.38404463351149	1.12390151472637	1.302813313997	Cluster 6
evm.TU.Hic_asm_1_28.156	0.538686911690676	-0.590012184365351	-0.590012184365351	-0.590012184365351	-0.590012184365351	1.82136182577073	Cluster 6
evm.TU.Hic_asm_6_79.197	1.80688130086101	0.565679864646238	-0.563467635435382	-0.616070777683302	-0.539521762334335	-0.653500990054226	Cluster 3
evm.TU.Hic_asm_4_42.382	0.420313170294304	0.695776959339751	-0.0410586544778583	-1.38836165346142	1.24315242628569	-0.929822247980458	Cluster 1
Novel03304	-0.999600946802423	-1.15958552141973	0.0538470364480251	0.152972335194187	1.57784403689315	0.374523059686787	Cluster 2
evm.TU.Hic_asm_2_58.322	-1.06459416990505	-0.620065027513598	0.839756156178312	1.56655466254243	-0.1840715020445	-0.537580119257602	Cluster 5
evm.TU.Hic_asm_5_11.24	-0.667852908709403	0.051312357120044	-0.390779557627434	-0.905309654491211	0.0209088217256173	1.89172094198239	Cluster 6
evm.TU.Hic_asm_10_3.360	1.52660710583266	1.02121232442742	-0.64973455536721	-0.665520828771333	-0.58532961607601	-0.647234430045533	Cluster 1
evm.TU.Hic_asm_10_3.1479	-0.0458825440811555	1.6217819320339	0.382787764018082	0.128393852793433	-0.92788337303842	-1.15919763172583	Cluster 4
evm.TU.Hic_asm_4_14.117	2.03948667266594	-0.32498564936578	-0.42862525582504	-0.42862525582504	-0.42862525582504	-0.42862525582504	Cluster 3
evm.TU.Hic_asm_4_1.320	0.441173267871605	1.86290093630019	-0.601425262270711	-0.635448326151299	-0.532987603582206	-0.534213012167584	Cluster 1
evm.TU.Hic_asm_3_46.3	0.503197349984304	-0.442502602969059	-1.10944292696137	1.12742131770801	0.972084882894885	-1.05075802065677	Cluster 5
evm.TU.Hic_asm_3_48.437	1.83119325282684	0.50015366002866	-0.486753112098106	-0.680022824462637	-0.680022824462637	-0.484548151832119	Cluster 3
evm.TU.Hic_asm_1_6.22	-1.77544907625522	0.313467978118995	-0.198576792852322	0.0338955823277111	0.374058108293725	1.25260420036711	Cluster 6
evm.TU.Hic_asm_4_3.213	1.26267628441155	1.30648475602783	-0.575709852668515	-0.592567198680977	-0.568285859244493	-0.832598129845399	Cluster 1
evm.TU.Hic_asm_5_10.82	0.929043231999784	-0.333172979163132	-0.308517662645742	1.34387378463602	-1.44578967018203	-0.185436704644902	Cluster 3
evm.TU.Hic_asm_2_59.461	1.97155961297933	0.123514336701899	-0.529269907234467	-0.507264227977829	-0.529269907234467	-0.529269907234467	Cluster 3
evm.TU.Hic_asm_1_12.36	-0.83265893299721	1.52385896045377	-0.359669069176279	0.602906822205704	0.259103184170496	-1.19354096465648	Cluster 4
evm.TU.Hic_asm_5_4.289	1.95737415306782	0.162701157232637	-0.439864122362843	-0.49786665863662	-0.560400447762372	-0.621944081538619	Cluster 3
evm.TU.Hic_asm_10_3.2066	-1.07732741552322	-0.910704658404011	-0.013495701520274	-0.168182506165593	0.524634727703451	1.64507555390965	Cluster 6
Novel02232	1.92517320552082	-0.611313113030674	-0.648553377989408	-0.567682821879258	-0.342371074952563	0.244747182331085	Cluster 3
evm.TU.Hic_asm_0_38.183	-0.232210734164998	1.79937350157758	-0.397463484402203	0.415154345516635	-1.03953237146215	-0.545321257064863	Cluster 4
Novel03488	-0.486070070738197	-0.689467933117227	-0.700254041848184	-0.664230820165124	1.0141272106915	1.52589565517723	Cluster 6
evm.TU.Hic_asm_7_33.9	-0.599221331772191	1.58598381932477	-0.103172061384026	-0.993896253252353	0.803828810097134	-0.693522983013332	Cluster 4
evm.TU.Hic_asm_5_4.244	-0.694568939594198	1.01028944253678	0.985352999475664	0.19316102330552	-1.5754556921941	0.0812211664703343	Cluster 4
evm.TU.Hic_asm_3_5.33	0.293947980646674	-1.20517616935616	1.75970905204141	-0.19719762707257	-0.563966193671105	-0.0873170425882488	Cluster 5
evm.TU.Hic_asm_5_33.196	-1.22584381028987	-1.2474267064771	0.52947819921457	0.132318750652927	0.9422053160233	0.869268250876164	Cluster 2
evm.TU.Hic_asm_4_10.3	-1.05177013993573	-1.49774503075945	0.655480596510304	0.727010965615823	0.508120864613331	0.658902743955726	Cluster 2
evm.TU.Hic_asm_11_4.137	0.977074586890065	1.5589459552634	-0.663742402182763	-0.560947533791396	-0.654510151968645	-0.656820454210656	Cluster 1
evm.TU.Hic_asm_9_40.543	1.15734695623719	0.979807596085447	-0.583586021533205	0.200450082495683	-0.251916685679494	-1.50210192760563	Cluster 1
evm.TU.Hic_asm_8_29.132	1.30632914070583	1.27553735024475	-0.645466622737645	-0.645466622737645	-0.645466622737645	-0.645466622737645	Cluster 1
evm.TU.Hic_asm_7_31.371	0.680287318886783	0.632347596159032	-1.66722547950752	-0.818327952988846	0.595821922409287	0.577096595041269	Cluster 1
Novel00232	0.923207923649873	0.469196880584088	-0.685832054925714	-1.1884137225605	1.22294983233688	-0.741108859084632	Cluster 3
evm.TU.Hic_asm_5_11.458	1.62412019010165	0.855764980984439	-0.737593387462314	-0.674643899133052	-0.708144777102465	-0.359503107388256	Cluster 3
evm.TU.Hic_asm_9_37.474	-0.0260911043361883	2.00318522108485	-0.525302004609694	-0.55478892632177	-0.432254780876394	-0.464748404940807	Cluster 4
evm.TU.Hic_asm_1_12.37	0.552441251542495	1.79196379831263	-0.444678113724238	-0.408237185991852	-0.804936711053659	-0.686553039085376	Cluster 1
evm.TU.Hic_asm_11_15.88	0.495168845705622	1.06760547561808	0.369879468213617	-0.395939577015308	-1.80293482386762	0.26622061134561	Cluster 1
evm.TU.Hic_asm_2_58.236	-0.547115407970515	1.44413000135711	1.12084494797349	-0.646356099897238	-0.702675362438901	-0.668828079023946	Cluster 4
evm.TU.Hic_asm_9_40.285	1.86892918431825	0.430317081868671	-0.579791232799975	-0.579791232799975	-0.559872567786997	-0.579791232799975	Cluster 3
evm.TU.Hic_asm_8_7.309	1.76029960089525	0.614472667949189	-0.720026640377557	-0.664567715462474	-0.686731715877738	-0.30344619712667	Cluster 3
evm.TU.contig_90.18	-0.971014326160891	0.825155885808685	-1.01138697751015	0.710308400825457	-0.711660079256077	1.15859709629297	Cluster 6
Novel03263	-0.864108658816492	0.763587052873221	-0.41663222104717	-0.850234254545099	1.64257235955057	-0.275184278015034	Cluster 6
evm.TU.Hic_asm_2_59.406	-0.42768216705477	1.93559881353886	-0.181247959311343	0.0853903661957655	-0.835349816114643	-0.576709237253871	Cluster 4
evm.TU.Hic_asm_8_19.334	-0.408248290463863	2.04124145231932	-0.408248290463863	-0.408248290463863	-0.408248290463863	-0.408248290463863	Cluster 4
evm.TU.Hic_asm_6_38.6	-0.954521414629949	1.5215836971164	-0.105901602380489	-0.654465620394937	-0.714349417660552	0.907654357949525	Cluster 4
evm.TU.Hic_asm_0_43.80	-1.52840354799657	-0.558548832979526	0.714722109029203	0.918060559110833	-0.441947223638625	0.896116936474683	Cluster 2
evm.TU.Hic_asm_9_37.649	0.0639057016086138	1.61653782002242	-0.262324996608942	0.301381219508975	-1.46996983617169	-0.249529908359377	Cluster 4
evm.TU.Hic_asm_9_4.46	0.179069552762072	1.08532735399642	-0.412045498597366	-0.124367521355896	0.928248279414748	-1.65623216621998	Cluster 1
evm.TU.Hic_asm_0_47.251	1.33593864847699	1.24487667829823	-0.632804953111692	-0.637991620392219	-0.655009376635655	-0.655009376635655	Cluster 1
Novel03254	1.27710442618745	-0.494860711791024	-1.12525692886045	-0.642879326163483	1.1852713838799	-0.199378843252397	Cluster 3
evm.TU.Hic_asm_10_12.4	1.03020371461311	1.51772759988671	-0.700555914288249	-0.670581373892859	-0.55446192296114	-0.622332103357564	Cluster 1
evm.TU.Hic_asm_3_5.125	1.54417742314217	0.00597035871500952	-0.927249430001003	-0.928120676603829	-0.498426705624613	0.803649030372267	Cluster 3
evm.TU.Hic_asm_11_63.5	-0.463779562189648	-0.397750593185306	-0.207975366126496	-0.557263525463703	2.02782221795403	-0.401053170988877	Cluster 2
evm.TU.Hic_asm_3_8.121	-0.0702618817561051	-0.787118669716887	-0.796743231874838	-0.746883620990945	1.58809515529206	0.812912249046718	Cluster 6
Novel03529	-0.0387849387698339	-1.32640458809773	-0.439467270085567	-0.459747898256485	0.764178792702052	1.50022590250756	Cluster 6
evm.TU.Hic_asm_7_9.58	1.36911965485338	1.18652147891286	-0.639578772991703	-0.835882524815113	-0.655249176428761	-0.424930659530665	Cluster 1
evm.TU.Hic_asm_0_40.231	-1.50157970291292	-0.388764523610124	0.250653421393223	-0.268481834627636	0.388998054100048	1.51917458565741	Cluster 6
evm.TU.Hic_asm_8_12.185	1.44159694149691	1.09493457309157	-0.772279340970491	-0.36562072055175	-0.785157663766149	-0.613473789300091	Cluster 1
evm.TU.Hic_asm_9_14.205	1.81910970051107	0.125967598911412	0.0875990462970338	-0.891980716695353	-0.237875552041153	-0.902820076983014	Cluster 3
evm.TU.Hic_asm_9_39.69	-0.308721909477807	1.44265655150926	0.35319335954655	0.639313439927866	-1.18382136589798	-0.942620075607897	Cluster 4
evm.TU.Hic_asm_2_59.380	-1.10061692254315	-1.3254452894744	0.831168014163403	1.06308765656813	0.45222616567823	0.0795803756077859	Cluster 2
evm.TU.Hic_asm_10_21.191	-0.823108113047988	0.798093634273343	0.49670133442454	-1.35628489647713	-0.334895228863286	1.21949326969052	Cluster 6
evm.TU.Hic_asm_8_2.289	-1.61412206544082	0.212955215213256	0.824491263264559	0.936970055071884	0.422619410259348	-0.782913878368231	Cluster 5
evm.TU.Hic_asm_10_11.412	0.504784711009227	1.83127747580743	-0.525974131832046	-0.480001903389946	-0.665076131131709	-0.665010020462954	Cluster 1
evm.TU.Hic_asm_0_19.99	1.46881311060211	-1.61379806595667	-0.136907520353028	-0.143939309833769	-0.0195871175373325	0.445418903078687	Cluster 3
evm.TU.Hic_asm_7_34.214	0.783157154707408	1.69014741098195	-0.626828201049567	-0.606539910677201	-0.636417214390806	-0.603519239571786	Cluster 1
Novel03098	-1.05564504396914	-1.07799701057275	0.615036192383022	-0.224579616996328	0.248903950269637	1.49428152888556	Cluster 2
evm.TU.Hic_asm_0_35.9	-1.24576744803486	-1.30648464082813	0.734481520512223	0.398793963254708	0.843492624660353	0.575483980435712	Cluster 2
evm.TU.Hic_asm_7_18.192	-1.22497783990644	1.73969744036725	0.164031454732753	0.190340903951991	-0.561206378145255	-0.307885581000288	Cluster 4
evm.TU.Hic_asm_0_3.154	-0.0784195584825889	1.5033928929511	-0.725384658260978	-1.18421958739742	-0.344058012689143	0.828688923879034	Cluster 4
evm.TU.Hic_asm_10_3.1831	-0.850648729664069	-1.34095617151741	1.01281461329516	0.348960531251381	1.11718180727554	-0.287352050640603	Cluster 2
evm.TU.Hic_asm_5_33.53	-0.0733108724420959	2.01337188211044	-0.485015252417086	-0.485015252417086	-0.485015252417086	-0.485015252417086	Cluster 4
evm.TU.Hic_asm_2_57.132	1.77520433121391	0.632229916846535	-0.601858562015112	-0.601858562015112	-0.601858562015112	-0.601858562015112	Cluster 3
evm.TU.Hic_asm_10_27.195	0.273412661415072	-1.87290773187039	0.657386270780199	0.990896414419367	0.00906972264455476	-0.0578573373888021	Cluster 5
evm.TU.Hic_asm_7_40.290	1.59665318970529	0.909575857297152	-0.788387070412403	-0.47429606513287	-0.579016643439086	-0.66452926801808	Cluster 1
Novel01082	-1.52204074459088	-0.783218073789432	1.0143733018508	0.997710673966526	0.18268376517151	0.11049107739148	Cluster 2
evm.TU.Hic_asm_10_3.668	-0.619341563128855	-0.14485136170788	1.75782389400126	0.363034475175886	-1.15447591217233	-0.202189532168084	Cluster 5
evm.TU.Hic_asm_3_2.12	-0.408248290463863	2.04124145231932	-0.408248290463863	-0.408248290463863	-0.408248290463863	-0.408248290463863	Cluster 4
evm.TU.Hic_asm_10_3.1924	-1.53600014664204	-0.720735846872946	0.218925399201866	0.168909614286861	0.548193345249326	1.32070763477693	Cluster 2
evm.TU.Hic_asm_7_33.139	0.406717055290818	1.87230353102368	-0.418319475977602	-0.620233703445632	-0.620233703445632	-0.620233703445632	Cluster 1
evm.TU.Hic_asm_2_49.588	-1.22174944877542	-1.23453199469773	0.87048124970034	0.950776402070421	0.0726465679087847	0.562377223793614	Cluster 2
Novel00140	-1.17654204725416	1.64507226908036	-0.186754739483356	-0.746186420890098	-0.09181287371357	0.556223812260832	Cluster 4
evm.TU.Hic_asm_7_9.205	0.58796911328981	1.42559165487985	0.594917829498948	-0.869492865889535	-0.869492865889535	-0.869492865889535	Cluster 1
evm.TU.Hic_asm_4_11.313	-0.50883508256226	-1.05512905209583	0.291558189461814	1.83522375221509	-0.190978815342395	-0.371838991676422	Cluster 5
evm.TU.Hic_asm_9_40.175	-0.0237164451740157	1.98419073999896	-0.649052190136136	-0.649052190136136	-0.347312490215266	-0.315057424337408	Cluster 4
evm.TU.Hic_asm_8_12.254	0.690557644020884	1.73773988529299	-0.659906818663538	-0.556273743577328	-0.496836294167956	-0.715280672905056	Cluster 1
evm.TU.contig_46.1	0.417288828915951	1.00934595780221	-0.965141073182336	-1.24721301902179	-0.318257690338527	1.1039769958245	Cluster 1
evm.TU.Hic_asm_9_12.50	-1.10127866913066	-1.29409426919366	1.24060714509777	0.116238327492721	0.417729921822915	0.620797543910911	Cluster 2
evm.TU.Hic_asm_1_11.65	-0.364867169629529	-0.897723661173147	-0.106624251315011	-0.928390417595283	1.67234413412784	0.625261365585127	Cluster 6
evm.TU.Hic_asm_6_83.38	-1.02660542100184	-0.411606068873271	1.09956499666474	1.41133888800623	-0.522087375200862	-0.550605019594993	Cluster 5
evm.TU.Hic_asm_0_43.83	-1.06881623548943	1.85421551310928	-0.41970865354337	-0.0430333150949264	-0.469107468017828	0.146450159036278	Cluster 4
evm.TU.Hic_asm_0_47.143	0.255814962885413	1.93269832198877	-0.563373708240525	-0.563373708240525	-0.511100984974244	-0.550664883418885	Cluster 4
Novel00893	2.04124145231932	-0.408248290463863	-0.408248290463863	-0.408248290463863	-0.408248290463863	-0.408248290463863	Cluster 3
Novel02857	-0.550483639113496	-0.0824269876172358	-0.765484281438343	-0.971137761233026	1.60533516537976	0.764197504022342	Cluster 6
evm.TU.Hic_asm_8_19.82	0.0731906547522084	-0.462506602618813	-0.21475796317738	-1.55099519254924	1.13611048499856	1.01895861859467	Cluster 6
Novel02793	0.29993331372895	1.48314878517596	0.751930915367576	-0.877275142209649	-0.853873790424672	-0.803864081638165	Cluster 1
evm.TU.Hic_asm_2_51.122	0.842411953915108	1.6076635073671	-0.616742342662996	-0.484214833939309	-0.373839213409463	-0.975279071270438	Cluster 1
evm.TU.Hic_asm_1_5.3	1.15891374259937	1.4128780934916	-0.57358295268064	-0.677255774692834	-0.643697334024658	-0.677255774692834	Cluster 1
evm.TU.Hic_asm_6_4.354	1.43231231735745	0.897169024944391	-0.495324752562393	-0.314510468196778	-1.32755695695874	-0.192089164583926	Cluster 1
evm.TU.Hic_asm_4_1.403	-1.2549708347516	0.932378088859965	1.01836848993297	-0.749003776974352	0.718069601584435	-0.664841568651416	Cluster 4
Novel01148	-0.408248290463863	-0.408248290463863	-0.408248290463863	-0.408248290463863	2.04124145231931	-0.408248290463863	Cluster 2
Novel03029	0.540246865716559	0.0190057853786703	-1.49509495287194	-0.529107001464878	-0.0156799903380859	1.48062929357968	Cluster 6
evm.TU.Hic_asm_6_79.518	-1.43710495113013	-0.881181721018419	0.129106148807084	0.12759621946347	1.041609270341	1.019975033537	Cluster 2
evm.TU.Hic_asm_9_40.667	-1.55039308478197	1.36326876514693	0.233468925470555	-0.689046960294901	0.290102611109302	0.352599743350081	Cluster 4
Novel03413	-1.22530124188514	-1.1795042143926	0.129049263951237	0.513518801297727	0.510773524165906	1.25146386686287	Cluster 2
evm.TU.Hic_asm_2_57.613	-0.408248290463863	2.04124145231932	-0.408248290463863	-0.408248290463863	-0.408248290463863	-0.408248290463863	Cluster 4
evm.TU.Hic_asm_10_3.2308	-0.705951221059314	0.284786802453143	0.711383782952002	1.49912614074199	-0.712732364172724	-1.0766131409151	Cluster 5
evm.TU.Hic_asm_7_40.469	1.55796725010687	-0.972605500099204	-0.815598372567739	-0.674954736168473	0.233134646830712	0.672056711897829	Cluster 3
evm.TU.Hic_asm_4_48.295	0.274463776094781	0.023897279303161	0.267413276463051	1.55297592333059	-1.37266664906048	-0.746083606131106	Cluster 5
evm.TU.Hic_asm_11_61.68	-1.92170069359867	-0.196971970676296	0.826870943466067	0.504018673250114	0.293350383328091	0.494432664230698	Cluster 2
evm.TU.Hic_asm_0_38.27	-1.3499717518211	-1.2281137661124	0.679904300816287	0.60844251337879	0.695503996405715	0.594234707332707	Cluster 2
evm.TU.Hic_asm_9_12.11	1.48408409074108	1.06535251186685	-0.513241071028159	-0.742100778162578	-0.721370521548022	-0.572724231869166	Cluster 1
evm.TU.Hic_asm_11_11.65	1.7226883082036	-0.040467667209728	-0.982352226560644	-0.982352226560644	-0.0330810909488638	0.315564903076279	Cluster 3
evm.TU.Hic_asm_2_58.339	-1.18711182796855	-0.639344014934682	-0.0870792049078825	-0.357288519702011	0.651445345436913	1.61937822207621	Cluster 6
evm.TU.Hic_asm_0_6.306	-1.86154225767636	-0.0246747722172288	1.13635810364377	0.342362693115052	0.0579691140707252	0.34952711906404	Cluster 2
evm.TU.Hic_asm_8_7.42	-0.129700378579577	2.0204880394934	-0.493827206122109	-0.416372168797712	-0.452890210781182	-0.527698075212823	Cluster 4
Novel02182	-0.367571530613318	2.04002398592586	-0.404716349287706	-0.373251229021754	-0.45110933578095	-0.443375541222128	Cluster 4
evm.TU.Hic_asm_10_27.165	1.54763175473476	0.177786916519981	0.226431948723763	0.263002080460694	-1.1074263502196	-1.1074263502196	Cluster 3
evm.TU.Hic_asm_0_35.10	-0.901625906217383	-0.904640828342114	-0.213402625824456	-0.422150798388106	0.93481492410296	1.5070052346691	Cluster 6
evm.TU.Hic_asm_4_1.106	2.04124145231932	-0.408248290463863	-0.408248290463863	-0.408248290463863	-0.408248290463863	-0.408248290463863	Cluster 3
evm.TU.Hic_asm_10_3.920	-1.2402434344649	-0.741715133829693	0.251524633277512	0.735607417651191	1.44936705736193	-0.454540539996043	Cluster 2
evm.TU.Hic_asm_11_23.161	-1.6120148773896	-0.478283349927292	0.612625983007816	1.33038105707757	0.16469880127966	-0.0174076140481527	Cluster 5
evm.TU.Hic_asm_0_40.192	-0.19348876762582	-0.910727509023303	0.876046286329792	0.697972691126325	0.941567356982665	-1.41137005778966	Cluster 5
evm.TU.Hic_asm_4_8.152	-0.521269888905659	0.00257324958896123	1.99639024654486	-0.420768994247597	-0.588068092808353	-0.468856520172213	Cluster 5
evm.TU.Hic_asm_4_21.209	-0.645279862258148	1.24953051315866	-0.645279862258148	-0.645279862258148	1.33158893587393	-0.645279862258148	Cluster 4
Novel02728	-0.408248290463863	-0.408248290463863	-0.408248290463863	-0.408248290463863	-0.408248290463863	2.04124145231932	Cluster 6
evm.TU.Hic_asm_10_3.2289	-0.188570879690722	1.82226309810342	0.200365587991758	-0.298063419094868	-1.17736907535047	-0.358625311959118	Cluster 4
evm.TU.Hic_asm_5_4.586	-0.0947061420388879	1.99704534398569	-0.491465177615883	-0.446538489282158	-0.702320538829753	-0.262014996219013	Cluster 4
evm.TU.Hic_asm_7_40.492	1.01613887187278	-1.81313914737995	-0.0387706681497925	-0.265451973889165	0.52167745548466	0.579545462061471	Cluster 3
evm.TU.Hic_asm_4_45.91	-0.731097616121706	0.415016532356492	0.833623273476978	1.22806774177224	-1.40506542672896	-0.340544504755044	Cluster 5
Novel01533	0.787911621670199	1.49898900705261	-0.482982749931199	0.0841769348681987	-1.17794709408177	-0.710147719578034	Cluster 1
evm.TU.Hic_asm_6_7.365	-1.81842447362296	0.725946342245322	0.395668663948299	0.755905071671582	0.437700540668815	-0.49679614491106	Cluster 5
Novel00706	-0.848118829656969	-0.659359012502104	-0.79120612462204	0.706757395109851	1.64840445431447	-0.0564778826432114	Cluster 2
evm.TU.Hic_asm_2_8.69	0.920523310267873	-0.372325541087847	-0.135176711062704	1.48231410238473	-0.981836279721916	-0.913498880780137	Cluster 5
evm.TU.Hic_asm_8_12.1296	-0.422014909492557	1.77045058179252	-0.269509879114418	-1.20130964552684	-0.225285656341033	0.347669508682335	Cluster 4
evm.TU.Hic_asm_7_36.8	-0.394921734054532	0.156867784781527	-1.164065458082	-0.805794728297964	0.669426647712676	1.53848748794029	Cluster 6
evm.TU.Hic_asm_7_31.333	-1.17566722381055	-0.41442854162411	1.17264825815993	0.665981339697032	-1.01772535050608	0.76919151808378	Cluster 5
evm.TU.Hic_asm_4_48.315	-1.41453867387399	-0.765189023995565	0.591283998610025	-0.15910060520302	0.367965479650959	1.37957882481159	Cluster 2
evm.TU.Hic_asm_4_48.183	-1.17443905440537	-1.11953890458048	0.545527853580248	1.19454810365634	0.771610491770347	-0.21770849002108	Cluster 2
evm.TU.Hic_asm_11_61.91	-0.0609521244422487	1.9614813072509	-0.0672100253490266	-0.484600291225197	-0.674359433117211	-0.674359433117211	Cluster 4
Novel02282	1.01013157015156	1.50891751847552	-0.646003746781162	-0.360684272790758	-0.832894765052613	-0.679466304002546	Cluster 1
evm.TU.Hic_asm_0_38.185	0.780876113336563	1.00028083958597	0.535209133166408	0.127343562304919	-1.4467404792149	-0.996969169178953	Cluster 1
evm.TU.contig_75.132	-0.408248290463863	-0.408248290463863	-0.408248290463863	2.04124145231932	-0.408248290463863	-0.408248290463863	Cluster 5
Novel02475	1.38344922637997	1.19389694526292	-0.64433654291072	-0.64433654291072	-0.64433654291072	-0.64433654291072	Cluster 1
evm.TU.Hic_asm_3_48.312	1.58532681002955	-0.828729970665483	-0.828729970665483	-0.828729970665483	0.348987851521211	0.551875250445686	Cluster 3
evm.TU.Hic_asm_5_10.75	0.023302804984599	-0.49203925869386	0.812083336223059	1.31458449130527	-0.123496198807625	-1.53443517501144	Cluster 5
evm.TU.Hic_asm_0_47.67	1.14085124271458	1.41540555426602	-0.672721430889331	-0.763035108131016	-0.43267966788769	-0.68782059007257	Cluster 1
evm.TU.Hic_asm_8_25.125	-0.244825280147127	2.02574295798619	-0.438800641055815	-0.496519652805705	-0.563920650347705	-0.281676733629837	Cluster 4
evm.TU.Hic_asm_7_28.264	0.0359195653443115	0.0508673513233423	0.689955648548838	1.43010392563694	-0.96235491940676	-1.24449157144667	Cluster 5
evm.TU.Hic_asm_8_25.191	0.439924362208832	1.86283129811788	-0.579431872589655	-0.601962406080477	-0.629602395846731	-0.491758985809844	Cluster 1
evm.TU.Hic_asm_9_40.511	-0.222182577028484	1.85451616895142	0.369717428673757	-0.650155277587147	-0.537743729852782	-0.814152013156759	Cluster 4
evm.TU.Hic_asm_3_48.509	1.77659095742016	0.629555194902466	-0.601536538080656	-0.601536538080656	-0.601536538080656	-0.601536538080656	Cluster 3
evm.TU.Hic_asm_0_49.123	0.407683433744686	0.0976853252494789	0.36252738562053	1.38921488066449	-0.800201576407562	-1.45690944887162	Cluster 5
evm.TU.Hic_asm_10_3.20	2.00087853846679	-0.00441609463147435	-0.499115610958828	-0.499115610958828	-0.499115610958828	-0.499115610958828	Cluster 3
evm.TU.Hic_asm_3_36.3	0.698800736712082	1.71071803125081	-0.292957865093748	-0.666690877775991	-0.768286862923493	-0.681583162169656	Cluster 1
evm.TU.Hic_asm_2_6.62	-1.03193780831039	-1.03193780831039	-0.150149089416588	1.22225092448487	-0.160603410452527	1.15237719200502	Cluster 2
evm.TU.contig_24.18	-0.408248290463863	-0.408248290463863	-0.408248290463863	2.04124145231931	-0.408248290463863	-0.408248290463863	Cluster 5
evm.TU.Hic_asm_9_40.558	1.31324754776971	1.15009593161458	-0.716657802926168	-1.11183435515647	-0.343579880961003	-0.291271440340645	Cluster 1
evm.TU.Hic_asm_3_45.6	-0.224523478328334	1.7870929300957	-0.879233431640071	-0.210756100114406	0.40665351162718	-0.879233431640071	Cluster 4
evm.TU.Hic_asm_1_30.382	-1.22953578665645	-1.20651308156478	0.366811135835556	0.235128723658766	0.633546057103797	1.20056295162312	Cluster 2
Novel01332	-0.475172693419693	0.511396946734913	-0.503780920559013	0.507125750356012	1.39459332088658	-1.43416240399879	Cluster 5
evm.TU.Hic_asm_8_12.1174	-1.64272946362059	-0.76741002871781	0.948931599980406	0.740524337525707	0.404961773852932	0.315721780979353	Cluster 2
Novel03511	-0.954415713697674	-0.844797808961103	-0.163931441412631	-0.183134533708939	1.78438432398545	0.361895173794893	Cluster 2
evm.TU.Hic_asm_8_2.110	0.962073630961928	1.34673899937926	-0.740190610688641	0.18006671796728	-0.599166169684003	-1.14952256793582	Cluster 1
evm.TU.Hic_asm_8_7.113	0.154361966311306	-1.08312733352396	-0.883899429750876	-0.526641810722646	1.2336847868516	1.10562182083458	Cluster 6
evm.TU.Hic_asm_5_35.109	-0.644610147719729	1.20635567850017	-0.644610147719729	-0.644610147719729	-0.644610147719729	1.37208491237874	Cluster 4
evm.TU.Hic_asm_4_37.980	-0.716414023208802	-0.798450011859053	-0.179699496521835	0.711303243573717	1.6806599828995	-0.697399694883522	Cluster 2
evm.TU.Hic_asm_3_36.58	1.61102391981705	0.440383524973195	-0.823576304310516	0.4193214681413	-0.823576304310516	-0.823576304310516	Cluster 3
evm.TU.Hic_asm_6_85.93	0.549929976039795	0.847826814203591	0.950932247424628	-1.41998985531085	-1.02420774309613	0.0955085607389586	Cluster 1
evm.TU.Hic_asm_7_12.28	-0.401976340277185	1.9018134903497	-0.15771194372326	0.182622006147462	-0.74152193424451	-0.783225278252206	Cluster 4
evm.TU.Hic_asm_8_12.481	-0.54507176411482	0.24316027468294	-0.54507176411482	-0.54507176411482	-0.54507176411482	1.93712678177634	Cluster 6
evm.TU.Hic_asm_1_8.149	-0.120923180949981	1.92174642951517	-0.0419278722780498	-0.262734000356349	-0.521992528032097	-0.974168847898695	Cluster 4
evm.TU.Hic_asm_2_58.17	-0.408248290463863	2.04124145231932	-0.408248290463863	-0.408248290463863	-0.408248290463863	-0.408248290463863	Cluster 4
Novel01129	-0.595455860431477	-0.758927999882298	0.215524487045061	-0.427870994963053	-0.359572739188775	1.92630310742054	Cluster 6
evm.TU.Hic_asm_4_11.300	2.04124145231932	-0.408248290463863	-0.408248290463863	-0.408248290463863	-0.408248290463863	-0.408248290463863	Cluster 3
evm.TU.Hic_asm_10_3.1927	-1.77627799062997	-0.0696514453912834	0.131809020878509	-0.177606357945165	0.916262307322355	0.975464465765555	Cluster 2
evm.TU.Hic_asm_1_2.198	-0.850722652622634	-1.19571980704282	-0.161140136274561	0.134482078945067	0.46488573209154	1.60821478490342	Cluster 6
evm.TU.Hic_asm_9_40.454	-0.770552475168759	-1.16706319392962	-0.357318090614515	0.167951560102715	1.62308997455176	0.503892225058414	Cluster 2
evm.TU.Hic_asm_2_57.436	-1.64126605937417	-0.201105077273323	0.853586491653511	1.2118059035513	-0.259581191413591	0.0365599328562703	Cluster 5
Novel03731	0.2904426732391	1.87536968915601	-0.204439645706965	-0.456037071483513	-0.841686081658397	-0.663649563546232	Cluster 4
evm.TU.Hic_asm_4_37.410	1.0861969556038	1.29275729051086	-0.298536904916387	-0.357942487725983	-1.33465470722415	-0.387820146248146	Cluster 1
evm.TU.Hic_asm_3_36.315	0.478282753003591	1.39214438849955	0.465329846786573	-1.42791996946633	-0.166161426211015	-0.741675592612367	Cluster 1
evm.TU.Hic_asm_4_14.426	-1.26268261218302	-0.868572598804066	-0.315165035839101	0.426664511739034	1.41616350683921	0.603592228247938	Cluster 2
evm.TU.Hic_asm_10_3.1732	0.0550892165790974	0.152505854456746	-0.951713972274594	-1.20883521744466	0.385016925531008	1.5679371931524	Cluster 6
evm.TU.Hic_asm_3_35.164	0.0351807368552203	-0.914243065389502	0.663203982246793	1.48485107840359	-0.0373663932064642	-1.23162633890964	Cluster 5
evm.TU.Hic_asm_10_3.232	-1.18000014478324	-0.784239187444283	0.682896532611994	0.276003064702781	-0.483405484104613	1.48874521901736	Cluster 2
evm.TU.Hic_asm_11_6.15	-1.66927300365547	-0.00196111938155391	0.33788447001182	-0.369539531542587	0.345044244055866	1.35784494051193	Cluster 6
evm.TU.Hic_asm_5_4.534	-0.997047947103118	-0.426233691665335	0.623062830199123	-0.72408461570911	-0.173252998547806	1.69755642282625	Cluster 6
evm.TU.Hic_asm_11_60.217	-1.9534606402663	0.854452984667359	0.279052094244625	-0.0397983443850911	0.380585700155701	0.479168205583705	Cluster 2
evm.TU.Hic_asm_10_34.6	1.01376333018104	-0.592135708488164	-1.50689158510873	-0.105356425616052	1.1570256616495	0.0335947273824041	Cluster 3
evm.TU.Hic_asm_11_4.334	1.17070735949437	-1.70530567073656	-0.258548783587486	-0.196661838749419	0.243913796676001	0.745895136903092	Cluster 3
evm.TU.Hic_asm_8_8.36	-0.387624336802932	-0.524680796968166	-0.834760655462305	-0.462232238963082	0.322512660426513	1.88678536776997	Cluster 6
evm.TU.Hic_asm_1_38.261	-1.17545365813777	-1.17566662423823	0.804406817590013	0.810322468902472	-0.206821025742626	0.943212021626147	Cluster 2
evm.TU.Hic_asm_9_40.382	0.99537348205431	1.51668797016746	-0.512831608775454	-0.396945075307235	-0.849460814803875	-0.752823953335204	Cluster 1
evm.TU.Hic_asm_9_9.51	0.713004572175093	1.73133381472307	-0.594596956422524	-0.619400295404582	-0.619400295404582	-0.610940839666474	Cluster 1
evm.TU.Hic_asm_6_6.11	-1.21414450279579	0.244611093853909	-0.370424541940825	-0.650525431211091	1.67517139843367	0.315311983660127	Cluster 6
evm.TU.Hic_asm_3_5.219	-0.263974476049419	1.86008013035397	-0.511169631099757	-0.767445552919533	-0.692483100035675	0.37499262975041	Cluster 4
Novel01299	1.33414346105104	-1.25611672067186	-0.272281692307195	-0.0185352578876818	-0.772556343391776	0.985346553207467	Cluster 3
evm.TU.Hic_asm_8_12.907	-0.148036588717176	0.063072576487932	-0.622032971230407	-1.37233333816456	0.519052100590017	1.5602782210342	Cluster 6
evm.TU.Hic_asm_6_11.257	-0.429641881366528	0.998716440574025	1.17471804282834	-0.262581432472414	0.056911992409401	-1.53812316197282	Cluster 4
evm.TU.Hic_asm_2_15.51	1.74262615312748	0.656544389714205	-0.50794811858091	-0.857034999020291	-0.467538396091312	-0.566649029149169	Cluster 3
evm.TU.Hic_asm_3_42.129	-0.363340272272079	-0.25462358194349	-0.199372607866254	-0.781618285995072	1.9982571605496	-0.3993024124727	Cluster 2
evm.TU.Hic_asm_3_45.137	1.06607471479835	0.352041082256552	0.400788770313369	0.563900457710288	-1.65078063592254	-0.732024389156026	Cluster 3
evm.TU.Hic_asm_9_14.153	-0.408248290463863	-0.408248290463863	-0.408248290463863	2.04124145231932	-0.408248290463863	-0.408248290463863	Cluster 5
evm.TU.Hic_asm_8_26.59	-1.00162855033929	-1.11023914269668	1.46984675373752	-0.251041293818601	0.712856111991268	0.180206121125783	Cluster 2
evm.TU.Hic_asm_8_24.16	1.24299956279959	1.32233079101534	-0.738520464439738	-0.436020993961966	-0.652268430973489	-0.738520464439738	Cluster 1
evm.TU.Hic_asm_2_51.68	-0.408248290463863	-0.408248290463863	-0.408248290463863	-0.408248290463863	2.04124145231932	-0.408248290463863	Cluster 2
Novel02001	1.82253183296115	0.443903864514088	-0.462798390508319	-0.835369830205995	-0.708333448639817	-0.259934028121108	Cluster 3
evm.TU.Hic_asm_11_57.67	-0.626450962500594	-0.426608787462346	-0.812063872235939	0.488591111639841	-0.447509746132009	1.82404225669105	Cluster 6
evm.TU.Hic_asm_2_52.52	0.526125542211618	0.560277294779528	0.281195241841009	1.09755753207635	-1.02391315399324	-1.44124245691526	Cluster 5
evm.TU.Hic_asm_2_12.276	-0.0105195221334701	1.95598424515794	-0.660078923859689	-0.689957007740143	-0.503872576808539	-0.0915562146161017	Cluster 4
Novel02448	-1.02539533587886	-0.514387775796515	-0.0987742826003831	0.36487558770883	-0.531479770947314	1.80516157751424	Cluster 6
evm.TU.Hic_asm_1_3.132	0.866538949590279	1.6158777545874	-0.364275589310034	-0.637483767393961	-0.777705017195667	-0.702952330278012	Cluster 1
evm.TU.Hic_asm_8_2.655	0.463779276982738	1.28308457802364	-0.0898362862219231	0.597365086938943	-1.4681831453296	-0.786209510393793	Cluster 1
evm.TU.Hic_asm_0_36.93	-0.235955960546226	0.243688705599942	1.53349485058117	-0.0813187213513881	-1.58466329038907	0.124754416105578	Cluster 5
evm.TU.Hic_asm_4_48.453	1.53033390492651	1.01484614115187	-0.574575158555884	-0.640025698340114	-0.625443311742804	-0.705135877439573	Cluster 1
evm.TU.Hic_asm_2_59.466	-1.53441823984825	1.0422791604452	0.805543032379793	0.255461777510453	0.300054264844341	-0.868919995331526	Cluster 5
evm.TU.contig_106.255	-1.49829764783309	-0.202524757664724	1.26264604452538	0.765846969755689	0.325862179909101	-0.653532788692357	Cluster 5
evm.TU.Hic_asm_11_61.266	-1.05528904669712	-1.17528394400644	1.10735615292569	-0.371984118407259	0.854019215690086	0.641181740495042	Cluster 2
evm.TU.Hic_asm_5_33.162	-0.27867572530528	1.84244950031945	-0.961443088770114	-0.721834940964723	0.253608453680448	-0.134104198959778	Cluster 4
evm.TU.Hic_asm_4_46.18	-0.979182354867464	-0.650877260997751	-0.198712187902732	-0.346979777207653	1.826364699193	0.349386881782599	Cluster 2
evm.TU.Hic_asm_10_3.1308	-0.408248290463863	2.04124145231932	-0.408248290463863	-0.408248290463863	-0.408248290463863	-0.408248290463863	Cluster 4
evm.TU.Hic_asm_4_2.72	0.314192627308191	1.82427393401399	-1.03688310418267	-0.277028357972247	-0.614132408307239	-0.210422690860019	Cluster 4
evm.TU.Hic_asm_2_57.492	-1.03012757728293	1.70817662312621	0.130030840066588	-0.986519525293793	0.00284663774207492	0.175593001641849	Cluster 4
evm.TU.Hic_asm_1_35.91	-0.219658484534732	1.84916468078371	0.302598412206526	-0.29004250896668	-0.755970661843862	-0.886091437644967	Cluster 4
evm.TU.Hic_asm_4_1.408	-0.100485849922325	1.95959295673153	-0.204655218897419	-0.210513325281512	-0.618966531776251	-0.824972030854024	Cluster 4
evm.TU.Hic_asm_9_40.568	-0.887412460631242	0.304576669161194	0.504026394599931	1.56724322781186	-0.355809525480963	-1.13262430546079	Cluster 5
evm.TU.Hic_asm_4_48.194	-1.10450384616481	1.22493120823743	-0.893855966251752	-0.658449248057117	0.820685755091494	0.611192097144754	Cluster 6
evm.TU.Hic_asm_4_1.144	-0.467886467468829	1.8387619931204	-0.438411026286876	-0.999644251747909	-0.287569872708969	0.354749625092186	Cluster 4
Novel01720	-0.721749855031337	1.37335473575874	-0.301442165040319	-0.472820362027819	-1.00427546403386	1.12693311037459	Cluster 4
Novel02545	1.77254716139028	0.637334052462039	-0.602470303463079	-0.602470303463079	-0.602470303463079	-0.602470303463079	Cluster 3
Novel01448	-1.1239157634275	1.02999929071608	-0.121063941296972	1.34651677630215	-0.888230304117577	-0.243306058176188	Cluster 5
evm.TU.Hic_asm_2_57.497	0.934483225768267	1.5603771160501	-0.597409362917963	-0.456203603330315	-0.51044794813195	-0.930799427438141	Cluster 1
evm.TU.Hic_asm_8_29.17	-0.817867488364102	0.706415174354403	1.27006333347533	-0.361307542259675	0.542257381451735	-1.3395608586577	Cluster 5
evm.TU.Hic_asm_7_38.72	-0.575660332671466	-1.50788555263478	0.747966303687633	1.35311945157833	0.0379027354655096	-0.0554426054252237	Cluster 5
evm.TU.Hic_asm_5_22.144	0.199850565881978	-1.46351581219282	-0.563104455378348	0.591698617966881	-0.215617218946808	1.45068830266912	Cluster 6
evm.TU.Hic_asm_7_33.94	-0.32793103393854	-0.78884231911649	0.570399679131854	1.77959133407917	-0.523134171460737	-0.710083488695253	Cluster 5
evm.TU.Hic_asm_8_29.228	0.855359374522127	0.386576808046077	-0.739975494588828	-1.41552742245431	-0.301614617469868	1.2151813519448	Cluster 3
Novel02978	1.64359842754481	-0.186839098934129	-0.451468514579353	-0.722657461137466	-1.00667120731955	0.72403785442569	Cluster 3
Novel04084	-0.365145238901666	-0.418906046790533	-0.418906046790533	-0.418906046790533	-0.418906046790533	2.0407694260638	Cluster 6
evm.TU.Hic_asm_4_46.77	-0.408248290463863	-0.408248290463863	2.04124145231932	-0.408248290463863	-0.408248290463863	-0.408248290463863	Cluster 5
evm.TU.Hic_asm_9_8.250	-1.36460173228452	-0.00976490722979149	-0.598591467750863	0.77693488361634	1.45258502132039	-0.256561797671546	Cluster 2
evm.TU.Hic_asm_2_51.99	-1.06463949698141	-1.39362226037286	1.05158692811755	0.657240640393228	0.144789270546017	0.604644918297471	Cluster 2
evm.TU.Hic_asm_5_2.26	-1.36382594062767	-1.1175314930965	0.598230684874579	0.736554864259902	0.981572362563964	0.164999522025726	Cluster 2
evm.TU.contig_69.429	0.932634158153482	-1.24406040639232	0.897368041186104	0.248463148266677	-1.24406040639232	0.40965546517838	Cluster 3
evm.TU.Hic_asm_4_1.330	-1.39502113038359	0.044768953563281	0.381686750593654	1.63727266271549	-0.365822292030165	-0.302884944458665	Cluster 5
evm.TU.Hic_asm_4_48.332	0.858795446635773	1.40781064909961	-0.291525512706958	0.0660026386473508	-0.787962887231528	-1.25312033444425	Cluster 1
evm.TU.Hic_asm_3_48.258	1.11526862830351	0.777175749376285	-1.56132723510829	0.314977508684592	-0.773880457753738	0.127785806497639	Cluster 1
evm.TU.Hic_asm_2_51.110	0.635268434756746	1.74224533435691	-0.314443437412048	-0.533661733548557	-0.702252880055448	-0.827155718097605	Cluster 1
evm.TU.Hic_asm_11_10.108	1.1928205396929	0.29183444613309	0.691191482938248	0.253207677283288	-1.21452707302377	-1.21452707302377	Cluster 3
evm.TU.Hic_asm_1_36.11	-1.20305462827123	-0.802932537838677	0.441442423636824	1.42904416942952	0.64296331091391	-0.507462737870345	Cluster 5
evm.TU.Hic_asm_1_2.218	2.04124145231932	-0.408248290463863	-0.408248290463863	-0.408248290463863	-0.408248290463863	-0.408248290463863	Cluster 3
evm.TU.Hic_asm_0_41.97	0.436797271199171	1.80444874115573	-0.672580533522173	-0.463740292811687	-0.92349050153804	-0.181434684483	Cluster 1
evm.TU.Hic_asm_8_29.10	-0.628517452523551	0.965429027514024	-0.268646042449455	-0.66036516011837	-0.926523042812537	1.51862267038989	Cluster 6
evm.TU.Hic_asm_2_51.120	2.04124145231931	-0.408248290463863	-0.408248290463863	-0.408248290463863	-0.408248290463863	-0.408248290463863	Cluster 3
evm.TU.Hic_asm_10_3.979	0.627047516546653	1.77722033626221	-0.582638681414202	-0.648469865036342	-0.595715034419632	-0.577444271938686	Cluster 1
evm.TU.Hic_asm_6_82.267	-1.43073959278479	-0.730711801961699	0.11406028992859	0.133715480995331	1.48460561308389	0.429070010738679	Cluster 2
evm.TU.Hic_asm_3_48.983	0.288259448815413	1.75216722506507	-0.903572591758992	-0.987308758181532	-0.223790431145741	0.0742451072057849	Cluster 4
evm.TU.Hic_asm_4_48.316	-1.37048692395048	-1.18376582704858	0.566970489944857	0.894266256019108	0.515247874250227	0.577768130784864	Cluster 2
evm.TU.contig_71.53	1.40967701974404	0.160504192482214	-0.546893586102416	0.528847774844563	-1.5518622574558	-0.000273143512605412	Cluster 3
evm.TU.Hic_asm_2_49.622	-0.35836572840499	1.84903921307083	0.227194490843544	-0.650172231747129	-0.0820184654662301	-0.98567727829602	Cluster 4
evm.TU.Hic_asm_11_25.4	-1.42815194668765	-0.489785394230657	0.31642150153983	-0.452634576498587	0.636099062395177	1.41805135348188	Cluster 6
evm.TU.Hic_asm_0_49.35	0.0817667389365188	1.97943645117173	-0.469482336362182	-0.581930726208641	-0.448991347083066	-0.560798780454356	Cluster 4
evm.TU.Hic_asm_9_40.406	-0.753658930867509	1.99432826867433	-0.429142833616932	-0.403510791319284	-0.314529418493459	-0.0934862943771487	Cluster 4
evm.TU.contig_9.16	-1.54261434667552	-0.248667114855563	-0.308344982684882	1.50501230441272	0.193422540224024	0.401191599579213	Cluster 2
Novel00329	2.02594384814883	-0.171140494422426	-0.48524094385605	-0.460062523199578	-0.402066290545298	-0.507433596125477	Cluster 3
evm.TU.Hic_asm_8_8.20	0.700791053768063	1.72428272249815	-0.607263754730662	-0.598942575238493	-0.428573846740358	-0.7902935995567	Cluster 1
Novel02870	-0.682054630741851	-0.81558291257171	-0.820647357526618	-0.127681841183122	0.915994280098579	1.52997246192472	Cluster 6
evm.TU.Hic_asm_8_26.17	-1.36006832005771	-1.0864105442723	0.263601227294497	0.277923724796121	0.886241065714381	1.01871284652501	Cluster 2
evm.TU.Hic_asm_11_4.268	-1.45853273541798	0.979425546762816	0.842039554516997	0.741932648536715	-0.699995784652826	-0.404869229745722	Cluster 5
evm.TU.Hic_asm_10_0.179	0.121904115130119	1.97204944403711	-0.523488389791807	-0.523488389791807	-0.523488389791807	-0.523488389791807	Cluster 4
evm.TU.Hic_asm_8_12.1462	-0.2513326912323	1.94629837489326	-0.227011371980132	-0.03188500829016	-0.898390099871094	-0.537679203519571	Cluster 4
evm.TU.Hic_asm_5_4.334	-0.594804057458208	0.147358325612579	1.06698374821707	1.27252269799706	-0.750098675470235	-1.14196203889826	Cluster 5
evm.TU.Hic_asm_8_12.112	-0.290837367884074	2.00382914111005	-0.248822571747797	-0.663100310448007	-0.203542033650012	-0.59752685738016	Cluster 4
evm.TU.Hic_asm_1_38.234	1.08323537552379	1.46590652878714	-0.678459377191523	-0.530513721764558	-0.80781787930959	-0.532350926045255	Cluster 1
evm.TU.Hic_asm_9_40.556	-1.76509425035582	0.0773703251646768	0.399265307692432	1.20705688286307	-0.31898225332452	0.400383987960161	Cluster 5
evm.TU.Hic_asm_1_8.20	-0.408248290463863	2.04124145231932	-0.408248290463863	-0.408248290463863	-0.408248290463863	-0.408248290463863	Cluster 4
evm.TU.Hic_asm_10_3.2234	-1.33167463369321	-0.0101998112130652	-0.320714457190834	-0.289317249468832	0.22262459906203	1.72928155250391	Cluster 6
evm.TU.Hic_asm_4_24.16	1.18955377517646	1.33062954179246	-0.253031754117527	-0.653527133926196	-0.910185703063263	-0.703438725861936	Cluster 1
evm.TU.Hic_asm_0_4.16	-0.523669529555869	-0.523669529555869	1.9717963825661	0.12288173565737	-0.523669529555869	-0.523669529555869	Cluster 5
evm.TU.Hic_asm_6_80.7	-0.408248290463863	2.04124145231932	-0.408248290463863	-0.408248290463863	-0.408248290463863	-0.408248290463863	Cluster 4
evm.TU.Hic_asm_4_8.309	-0.0637953804880265	-0.17622728352299	-0.435054028525532	-1.04576622389421	-0.188703157757692	1.90954607418845	Cluster 6
evm.TU.Hic_asm_6_7.119	-0.408248290463863	2.04124145231931	-0.408248290463863	-0.408248290463863	-0.408248290463863	-0.408248290463863	Cluster 4
evm.TU.Hic_asm_7_38.163	1.56164633236132	0.97561092261546	-0.634794959790867	-0.631269286114707	-0.633079107820031	-0.638113901251173	Cluster 1
evm.TU.Hic_asm_0_3.124	0.0219979143225675	0.724585021030532	-0.637712757303426	-1.20713260572085	-0.452755948080518	1.55101837575169	Cluster 6
evm.TU.Hic_asm_1_6.81	-0.575324185737125	-0.74458334438552	0.923539965407728	1.56609661744671	-0.334984541889496	-0.834744510842295	Cluster 5
evm.TU.Hic_asm_10_3.1124	-0.996815731281516	-0.535707282343893	1.05357758786976	0.450187923540666	1.11125333563922	-1.08249583342423	Cluster 5
evm.TU.Hic_asm_3_39.5	-0.524979985963331	1.17529946860817	0.578545430511805	-0.0203547589637929	-1.67142180391448	0.462911649721629	Cluster 4
evm.TU.Hic_asm_0_43.92	-0.539206024502417	2.02240574980249	-0.20824357020206	-0.575381284704955	-0.349375522476659	-0.350199347916398	Cluster 4
evm.TU.Hic_asm_1_30.22	1.0830035072069	1.44788252059011	-0.809351410397651	-0.809579539830452	-0.503093573054079	-0.408861504514822	Cluster 1
evm.TU.Hic_asm_2_57.383	0.347730442599245	-1.32249935749999	0.494909066221363	1.46837054515041	-0.147516795079374	-0.840993901391653	Cluster 5
evm.TU.Hic_asm_5_4.449	-0.781327425528979	0.28448446083734	0.952181196006541	0.781335897704166	-1.62500974713686	0.388335618117791	Cluster 5
Novel02327	-0.90741401057629	-0.382378470876762	0.0768306417279381	-0.621868246954812	-0.0711350896446754	1.9059651763246	Cluster 6
evm.TU.Hic_asm_10_36.307	-0.0834513580775813	2.0150181816447	-0.48289170589178	-0.48289170589178	-0.48289170589178	-0.48289170589178	Cluster 4
evm.TU.Hic_asm_3_45.118	0.282580170681325	0.884308633444919	0.164949229991768	0.949293885979966	-1.69192706634582	-0.589204853752161	Cluster 1
evm.TU.Hic_asm_2_12.31	0.0406395426460733	1.99147567480189	-0.50802880436199	-0.50802880436199	-0.50802880436199	-0.50802880436199	Cluster 4
evm.TU.Hic_asm_2_57.321	-1.23400696657223	-0.714421458650388	-0.414177323199465	0.521665718161379	1.56413946127698	0.276800568983715	Cluster 2
evm.TU.Hic_asm_9_37.254	-0.399850408562728	-1.54361808919836	0.310083152446935	-0.446122798272816	1.04183653180035	1.03767161178662	Cluster 2
evm.TU.Hic_asm_1_38.333	0.0713100498846779	1.98372920103343	-0.464411243307366	-0.542957413410398	-0.538767495348705	-0.508903098851637	Cluster 4
evm.TU.Hic_asm_7_2.121	1.6128272657531	0.902081610053517	-0.646628141283391	-0.575024451956439	-0.646628141283391	-0.646628141283391	Cluster 1
evm.TU.Hic_asm_8_24.344	0.749850499255947	1.71019528516569	-0.615011446105408	-0.615011446105408	-0.615011446105408	-0.615011446105408	Cluster 1
evm.TU.Hic_asm_2_8.29	0.553199976672342	1.73968101423984	-0.973983299763951	-0.35150141060578	-0.736042411875075	-0.231353868667375	Cluster 1
evm.TU.Hic_asm_5_1.45	-0.815091411849991	-0.394599880006494	0.780817376758195	1.65448987221007	-0.410524545261787	-0.815091411849991	Cluster 5
evm.TU.Hic_asm_5_4.56	0.380605657682812	1.15922306882	0.01862912431024	0.669108643019971	-0.574217890636563	-1.65334860319646	Cluster 1
evm.TU.Hic_asm_6_73.97	-0.460067797887855	2.04007065386443	-0.387319576265906	-0.36305144564158	-0.430340932270196	-0.399290901798889	Cluster 4
evm.TU.Hic_asm_2_59.110	1.69999826868582	-0.739293753901321	-1.1092754448983	0.188680033043617	0.365013036313598	-0.405122139243411	Cluster 3
[truncated: 33,616 more rows]
